# Supplementary material for: Multi-Omic Biogeography of the Gastrointestinal Microbiota of a Pre-Weaned Lamb
Source: Proteomes. 2017 Dec 18;5(4):36. doi: 10.3390/proteomes5040036 (PMC5748571; doi:10.3390/proteomes5040036)
Supplement: Supplementary file 1 [file proteomes-05-00036-s001.zip]

Archive with 20 entries (17 files):
- SI/
- SI/Dataset S1.xlsx
- __MACOSX/
- __MACOSX/SI/
- __MACOSX/SI/._Dataset S1.xlsx
- SI/Dataset S2.xlsx
- __MACOSX/SI/._Dataset S2.xlsx
- SI/Dataset S3.xlsx
- __MACOSX/SI/._Dataset S3.xlsx
- SI/Dataset S4.xlsx
- __MACOSX/SI/._Dataset S4.xlsx
- SI/Dataset S5.xlsx
- __MACOSX/SI/._Dataset S5.xlsx
- SI/Dataset S6.xlsx
- __MACOSX/SI/._Dataset S6.xlsx
- SI/Table S1.xlsx
- __MACOSX/SI/._Table S1.xlsx
- SI/Table S2.xlsx
- __MACOSX/SI/._Table S2.xlsx
- __MACOSX/._SI
