# Supplementary material for: Multi-Omic Biogeography of the Gastrointestinal Microbiota of a Pre-Weaned Lamb
Source: Proteomes. 2017 Dec 18;5(4):36. doi: 10.3390/proteomes5040036 (PMC5748571; doi:10.3390/proteomes5040036)
Supplement: Supplementary file 1 [file proteomes-05-00036-s001.zip › SI/Dataset S1.xlsx]

## Sheet: 16S_phylum
	Absolute counts																				Relative counts																				Max %			Max tract			Luminal vs mucosal
Phylum	Rumen_luminal	Rumen_mucosal	Reticulum_luminal	Reticulum_mucosal	Omasum_luminal	Omasum_mucosal	Abomasum_luminal	Abomasum_mucosal	Duodenum_luminal	Duodenum_mucosal	Jejunum_luminal	Jejunum_mucosal	Ileum_luminal	Ileum_mucosal	Cecum_luminal	Cecum_mucosal	Colon_luminal	Colon_mucosal	Rectum_luminal	Rectum_mucosal	Rumen_luminal	Rumen_mucosal	Reticulum_luminal	Reticulum_mucosal	Omasum_luminal	Omasum_mucosal	Abomasum_luminal	Abomasum_mucosal	Duodenum_luminal	Duodenum_mucosal	Jejunum_luminal	Jejunum_mucosal	Ileum_luminal	Ileum_mucosal	Cecum_luminal	Cecum_mucosal	Colon_luminal	Colon_mucosal	Rectum_luminal	Rectum_mucosal	All	Luminal	Mucosal	All	Luminal	Mucosal	Stomach	Small intestine	Large intestine
[Parvarchaeota]	81.5	99.5	83.5	116.5	12.5	79	13	26	0	32	3	2	28	25	0	0	0.5	0.5	0	0	0.00247788	0.00273115	0.00263121	0.00455345	0.000830482	0.00372615	0.000425825	0.000653143	0	0.00155797	8.06853e-05	7.1564e-05	0.00124072	0.00102174	0	0	1.71851e-05	2.03957e-05	0	0	0.00455345	0.00263121	0.00455345	Reticulum	Reticulum	Reticulum		0.0791111
Crenarchaeota	1	2	0	1.5	3	1	0.5	0	0	0	0	0	0	0	0	0	0	0	0	0	3.04035e-05	5.48975e-05	0	5.86281e-05	0.000199316	4.71665e-05	1.63779e-05	0	0	0	0	0	0	0	0	0	0	0	0	0	0.000199316	0.000199316	5.86281e-05	Omasum	Omasum	Reticulum
Euryarchaeota	531	517	446	240.5	387.5	690.5	35	148	283	94.5	13.5	1.5	25	165.5	8	2	10	24	13.5	11	0.0161442	0.014191	0.0140541	0.00940004	0.0257449	0.0325685	0.00114645	0.00371789	0.00786876	0.00460089	0.000363084	5.3673e-05	0.00110779	0.00676394	0.000317738	5.79232e-05	0.000343702	0.000978992	0.00042685	0.000405927	0.0325685	0.0257449	0.0325685	Omasum	Omasum	Omasum
[Thermi]	0	0	0	0	0	0	0	0	0	0	0	0	0	0	0	0	0	0	0	0	0	0	0	0	0	0	0	0	0	0	0	0	0	0	0	0	0	0	0	0	0	0	0	Rumen	Rumen	Rumen
Acidobacteria	28.5	31.5	12.5	14.5	3	4.5	8	8	3.5	8	1.5	1.5	0	4.5	0	1	0	0	0	0	0.000866498	0.000864636	0.000393893	0.000566738	0.000199316	0.000212249	0.000262046	0.000200967	9.73168e-05	0.000389493	4.03426e-05	5.3673e-05	0	0.000183914	0	2.89616e-05	0	0	0	0	0.000866498	0.000866498	0.000864636	Rumen	Rumen	Rumen		0.0791111
Actinobacteria	45.5	50	29	34.5	30.5	29	6	89	827.5	855	112	939	180	884.5	421	72	353	1051	893.5	276	0.00138336	0.00137244	0.000913832	0.00134845	0.00202638	0.00136783	0.000196534	0.00223576	0.0230085	0.0416271	0.00301225	0.0335993	0.00797607	0.0361493	0.0167209	0.00208523	0.0121327	0.0428717	0.0282512	0.0101851	0.0428717	0.0282512	0.0428717	Colon	Rectum	Colon		0.0311965
Aquificae	2.5	41.5	3	25.5	0	2.5	0	0	3.5	0	0	2	0	7	0	0	0	0	0	0	7.60086e-05	0.00113912	9.45343e-05	0.000996678	0	0.000117916	0	0	9.73168e-05	0	0	7.1564e-05	0	0.000286088	0	0	0	0	0	0	0.00113912	9.73168e-05	0.00113912	Rumen	Duodenum	Rumen	0.00322272
Armatimonadetes	0	0	0	0	5.5	7.5	0	0	0	0	0	0	0	2.5	0	0	0	0	0	0	0	0	0	0	0.000365412	0.000353749	0	0	0	0	0	0	0	0.000102174	0	0	0	0	0	0	0.000365412	0.000365412	0.000353749	Omasum	Omasum	Omasum
Bacteroidetes	10311.5	11823.5	9153.5	7411.5	2235	6172.5	1208.5	2155	3152.5	2314.5	455	897.5	1056	4083.5	46	558	138.5	96	94.5	78.5	0.313505	0.324541	0.28844	0.289681	0.14849	0.291135	0.0395853	0.0541355	0.0876547	0.112685	0.0122373	0.0321144	0.046793	0.166891	0.00182699	0.0161606	0.00476027	0.00391597	0.00298795	0.00289684	0.324541	0.313505	0.324541	Rumen	Rumen	Rumen		0.0791111
Chloroflexi	21	27	16	21	23.5	18	2	6	0.5	0	0	1.5	0	2	4	0.5	0	0	0	0	0.000638473	0.000741117	0.000504183	0.000820793	0.00156131	0.000848997	6.55115e-05	0.000150725	1.39024e-05	0	0	5.3673e-05	0	8.17394e-05	0.000158869	1.44808e-05	0	0	0	0	0.00156131	0.00156131	0.000848997	Omasum	Omasum	Omasum
Cyanobacteria	160.5	203.5	136.5	109.5	13	94.5	21.5	945	2594	3397.5	297.5	551	544	1096.5	7	85.5	5.5	13	9	33.5	0.00487975	0.00558583	0.00430131	0.00427985	0.000863701	0.00445723	0.000704248	0.0237392	0.0721257	0.165413	0.00800129	0.0197159	0.0241055	0.0448136	0.00027802	0.00247622	0.000189036	0.000530288	0.000284567	0.00123623	0.165413	0.0721257	0.165413	Duodenum	Duodenum	Duodenum		0.00504525	0.0383775
Deferribacteres	1.5	3	1	4	0	0.5	0	0	0	0	0	0	0	0	0	0	0	0	0	0	4.56052e-05	8.23463e-05	3.15114e-05	0.000156342	0	2.35832e-05	0	0	0	0	0	0	0	0	0	0	0	0	0	0	0.000156342	4.56052e-05	0.000156342	Reticulum	Rumen	Reticulum
Elusimicrobia	19.5	47	19.5	18.5	2.5	37.5	21.5	0	0	0	0	0	0	0	0	0	0	0	0	0	0.000592867	0.00129009	0.000614473	0.00072308	0.000166096	0.00176874	0.000704248	0	0	0	0	0	0	0	0	0	0	0	0	0	0.00176874	0.000704248	0.00176874	Omasum	Abomasum	Omasum
FBP	0	0	0	0	0	0	0	0	0	0	0	0	0	0	0	0	0	0	0	0	0	0	0	0	0	0	0	0	0	0	0	0	0	0	0	0	0	0	0	0	0	0	0	Rumen	Rumen	Rumen
Fibrobacteres	18	47	8	16.5	0.5	6.5	1	0	0	0	0	0	0	0	0	0	0	0	0	0	0.000547262	0.00129009	0.000252092	0.000644909	3.32193e-05	0.000306582	3.27557e-05	0	0	0	0	0	0	0	0	0	0	0	0	0	0.00129009	0.000547262	0.00129009	Rumen	Rumen	Rumen	0.0279799
Firmicutes	7893	11203	8578	8390.5	5494	5046	28532.5	35367.5	27514.5	13087	35914	24784	20305	14011.5	24528.5	33627	28479.5	23216	30495.5	26558.5	0.239974	0.307509	0.270305	0.327946	0.365013	0.238002	0.934603	0.888463	0.765035	0.637163	0.96591	0.886821	0.899745	0.572646	0.974204	0.973891	0.978845	0.947012	0.964224	0.980073	0.980073	0.978845	0.980073	Rectum	Colon	Rectum
Fusobacteria	2	8	3.5	6	706	1293	2.5	0.5	7	0.5	0	4	0	15	0.5	0	0	0	0.5	2	6.08069e-05	0.00021959	0.00011029	0.000234512	0.0469056	0.0609863	8.18894e-05	1.25604e-05	0.000194634	2.43433e-05	0	0.000143128	0	0.000613046	1.98586e-05	0	0	0	1.58093e-05	7.38048e-05	0.0609863	0.0469056	0.0609863	Omasum	Omasum	Omasum	0.0495842	0.0898648
Gemmatimonadetes	1	0.5	0	0	0	0	0	1	0	0.5	0	0	0.5	0	0	0	0	0	0	0.5	3.04035e-05	1.37244e-05	0	0	0	0	0	2.51209e-05	0	2.43433e-05	0	0	2.21558e-05	0	0	0	0	0	0	1.84512e-05	3.04035e-05	3.04035e-05	2.51209e-05	Rumen	Rumen	Abomasum
GN02	93.5	1444	100	1000.5	19.5	44.5	8.5	0.5	195.5	0	14	87	0	549	0	0	0	0	0	0.5	0.00284272	0.039636	0.00315114	0.0391049	0.00129555	0.00209891	0.000278424	1.25604e-05	0.00543584	0	0.000376531	0.00311304	0	0.0224375	0	0	0	0	0	1.84512e-05	0.039636	0.00543584	0.039636	Rumen	Duodenum	Rumen	0.0247247	0.0639966
GN04	0	0	0	0	0	0	0	0	0	0	0	0	0	0	0	0	0	0	0	0	0	0	0	0	0	0	0	0	0	0	0	0	0	0	0	0	0	0	0	0	0	0	0	Rumen	Rumen	Rumen
LD1	1.5	2	0.5	1.5	0.5	0	0	0	0	0	0	0	0	0	0	0	0	0	0	0	4.56052e-05	5.48975e-05	1.57557e-05	5.86281e-05	3.32193e-05	0	0	0	0	0	0	0	0	0	0	0	0	0	0	0	5.86281e-05	4.56052e-05	5.86281e-05	Reticulum	Rumen	Reticulum
Lentisphaerae	13	30.5	13.5	20	3.5	6.5	4	95	0	0	0	0	0	0	0	0	0	0	0	0	0.000395245	0.000837188	0.000425405	0.000781708	0.000232535	0.000306582	0.000131023	0.00238648	0	0	0	0	0	0	0	0	0	0	0	0	0.00238648	0.000425405	0.00238648	Abomasum	Reticulum	Abomasum	0.0714307
Nitrospirae	33	19	33	12.5	1.5	2	0	1.5	1	1.5	0	0	0	3	0	0.5	0	0	0	0	0.00100331	0.000521527	0.00103988	0.000488568	9.96578e-05	9.43329e-05	0	3.76813e-05	2.78048e-05	7.303e-05	0	0	0	0.000122609	0	1.44808e-05	0	0	0	0	0.00103988	0.00103988	0.000521527	Reticulum	Reticulum	Rumen	0.0714307
OD1	0	0	0	0	0	0	0	0	0	0	0	0	0	0	0	0	0	0	0	0	0	0	0	0	0	0	0	0	0	0	0	0	0	0	0	0	0	0	0	0	0	0	0	Rumen	Rumen	Rumen
OP11	0	0	0	0	0	0	0	0	0	0	0	0	0	0	0	0	0	0	0	0	0	0	0	0	0	0	0	0	0	0	0	0	0	0	0	0	0	0	0	0	0	0	0	Rumen	Rumen	Rumen
OP8	0	0	0	0	0	0	0	0	0	0	0	0	0	0	0	0	0	0	0	0	0	0	0	0	0	0	0	0	0	0	0	0	0	0	0	0	0	0	0	0	0	0	0	Rumen	Rumen	Rumen
Planctomycetes	6065.5	3381	7733.5	1701.5	876.5	335.5	40.5	166	22	160	5.5	19.5	1	667	6	35.5	3.5	0.5	0	3	0.184412	0.0928043	0.243694	0.0665038	0.0582334	0.0158244	0.00132661	0.00417007	0.000611706	0.00778987	0.000147923	0.000697749	4.43115e-05	0.0272601	0.000238303	0.00102814	0.000120296	2.03957e-05	0	0.000110707	0.243694	0.243694	0.0928043	Reticulum	Reticulum	Rumen	0.0279799	1.242e-05
Proteobacteria	436.5	1254	502	1996	3424.5	5409	241	336.5	310	52	35	236.5	220.5	1419.5	85.5	83.5	82.5	91	99.5	132	0.0132711	0.0344208	0.0158187	0.0780145	0.227519	0.255123	0.00789413	0.00845318	0.00861949	0.00253171	0.000941328	0.00846245	0.00977069	0.0580145	0.00339582	0.00241829	0.00283554	0.00371201	0.00314605	0.00487112	0.255123	0.227519	0.255123	Omasum	Omasum	Omasum
Spirochaetes	155	618	54	883.5	16.5	47.5	10	129	0	0	0.5	0	2.5	0.5	0	28.5	0	0	0	0	0.00471254	0.0169633	0.00170162	0.034532	0.00109624	0.00224041	0.000327557	0.0032406	0	0	1.34475e-05	0	0.000110779	2.04349e-05	0	0.000825405	0	0	0	0	0.034532	0.00471254	0.034532	Reticulum	Rumen	Reticulum	0.0279799		0.10927
SR1	0.5	0	4	1.5	666	431.5	2.5	0.5	0.5	0	0	0	0	0	0	0	0	0	0	0	1.52017e-05	0	0.000126046	5.86281e-05	0.0442481	0.0203523	8.18894e-05	1.25604e-05	1.39024e-05	0	0	0	0	0	0	0	0	0	0	0	0.0442481	0.0442481	0.0203523	Omasum	Omasum	Omasum	0.0279799
Synergistetes	2630	3036	1342	1835	113.5	377	113	16	658.5	1	1.5	1.5	4	1510.5	1	0	1	0.5	0	0.5	0.0799611	0.0833345	0.0422884	0.0717217	0.00754078	0.0177818	0.0037014	0.000401934	0.0183095	4.86867e-05	4.03426e-05	5.3673e-05	0.000177246	0.0617337	3.97172e-05	0	3.43702e-05	2.03957e-05	0	1.84512e-05	0.0833345	0.0799611	0.0833345	Rumen	Rumen	Rumen
Tenericutes	122.5	150	100	65	22	56	44.5	6	0.5	393	0.5	291	3.5	0.5	1	19	1	1	1.5	1	0.00372442	0.00411732	0.00315114	0.00254055	0.00146165	0.00264132	0.00145763	0.000150725	1.39024e-05	0.0191339	1.34475e-05	0.0104126	0.00015509	2.04349e-05	3.97172e-05	0.00055027	3.43702e-05	4.07914e-05	4.74278e-05	3.69024e-05	0.0191339	0.00372442	0.0191339	Duodenum	Rumen	Duodenum		9.384e-06
TM6	0	0	0	0	0	0	0	0	0	0	0	0	0	0	0	0	0	0	0	0	0	0	0	0	0	0	0	0	0	0	0	0	0	0	0	0	0	0	0	0	0	0	0	Rumen	Rumen	Rumen
TM7	3437	1354	2873	1020.5	765	663	150.5	153	389.5	140	103.5	121	1	18	49.5	10.5	16	15.5	19	0.5	0.104497	0.0371656	0.0905324	0.0398867	0.0508255	0.0312714	0.00492974	0.0038435	0.01083	0.00681613	0.00278364	0.00432962	4.43115e-05	0.000735655	0.001966	0.000304097	0.000549923	0.000632266	0.000600753	1.84512e-05	0.104497	0.104497	0.0398867	Rumen	Rumen	Reticulum	0.0279799		0.10927
Verrucomicrobia	609	812	390	304.5	51	202	49.5	1	1.5	2.5	1	6	196.5	1	1.5	5	3.5	6	0.5	1	0.0185157	0.0222884	0.0122895	0.0119015	0.00338837	0.00952763	0.00162141	2.51209e-05	4.17072e-05	0.000121717	2.68951e-05	0.000214692	0.00870721	4.08697e-05	5.95758e-05	0.000144808	0.000120296	0.000244748	1.58093e-05	3.69024e-05	0.0222884	0.0185157	0.0222884	Rumen	Rumen	Rumen
WPS-2	136.5	181.5	72.5	299.5	174.5	144.5	2	156.5	0	0	0	0	0	0	0	0	0	0	0	0	0.00415007	0.00498195	0.00228458	0.0117061	0.0115935	0.00681556	6.55115e-05	0.00393142	0	0	0	0	0	0	0	0	0	0	0	0	0.0117061	0.0115935	0.0117061	Reticulum	Omasum	Reticulum
WS3	39.5	45.5	26.5	33	0.5	0	11	0	0	0	223.5	0.5	0	1.5	18.5	0	0.5	0	0	0	0.00120094	0.00124892	0.000835053	0.00128982	3.32193e-05	0	0.000360313	0	0	0	0.00601105	1.7891e-05	0	6.13046e-05	0.000734768	0	1.71851e-05	0	0	0	0.00601105	0.00601105	0.00128982	Jejunum	Jejunum	Reticulum		0.0213748	0.0424821
F/B ratio	0.765456	0.94752	0.937128	1.13209	2.45817	0.817497	23.6098	16.4118	8.72784	5.65435	78.9319	27.6145	19.2282	3.43125	533.228	60.2634	205.628	241.833	322.704	338.325
[truncated: 6 more columns]
