# Supplementary material for: Multi-Omic Biogeography of the Gastrointestinal Microbiota of a Pre-Weaned Lamb
Source: Proteomes. 2017 Dec 18;5(4):36. doi: 10.3390/proteomes5040036 (PMC5748571; doi:10.3390/proteomes5040036)
Supplement: Supplementary file 1 [file proteomes-05-00036-s001.zip › SI/Dataset S2.xlsx]

## Sheet: 16S_family
Family	Absolute counts																				Relative counts																				Max %			Max tract			Luminal vs mucosal
	Rumen_luminal	Rumen_mucosal	Reticulum_luminal	Reticulum_mucosal	Omasum_luminal	Omasum_mucosal	Abomasum_luminal	Abomasum_mucosal	Duodenum_luminal	Duodenum_mucosal	Jejunum_luminal	Jejunum_mucosal	Ileum_luminal	Ileum_mucosal	Cecum_luminal	Cecum_mucosal	Colon_luminal	Colon_mucosal	Rectum_luminal	Rectum_mucosal	Rumen_luminal	Rumen_mucosal	Reticulum_luminal	Reticulum_mucosal	Omasum_luminal	Omasum_mucosal	Abomasum_luminal	Abomasum_mucosal	Duodenum_luminal	Duodenum_mucosal	Jejunum_luminal	Jejunum_mucosal	Ileum_luminal	Ileum_mucosal	Cecum_luminal	Cecum_mucosal	Colon_luminal	Colon_mucosal	Rectum_luminal	Rectum_mucosal	All	Luminal	Mucosal	All	Luminal	Mucosal	Stomach	Small intestine	Large intestine
Lactobacillaceae	38.5	66.5	37.5	63.5	141.5	318.5	27969	32134.5	24384.5	8648	33213	18506.5	11813.5	9400.5	13090.5	21570.5	14145.5	11895.5	17882	14836	0.00143823	0.00232798	0.00144306	0.00325374	0.0117349	0.0183288	0.936906	0.872627	0.783174	0.563755	0.912357	0.690515	0.563984	0.451882	0.53299	0.637973	0.500557	0.510657	0.585182	0.57188	0.936906	0.936906	0.872627	Abomasum	Abomasum	Abomasum	0.0503233	0.00504246
Lachnospiraceae	1000	3119.5	973	2006.5	294.5	277	138.5	775.5	1175	1876	195.5	557.5	2182	1973.5	4422.5	5588	8490.5	6242.5	7177.5	7177	0.0373566	0.109205	0.0374425	0.102813	0.0244236	0.0159406	0.00463948	0.0210591	0.0377383	0.122295	0.00537036	0.0208015	0.10417	0.0948661	0.180066	0.165272	0.300448	0.267982	0.234881	0.27665	0.300448	0.300448	0.27665	Colon	Colon	Rectum
Pirellulaceae	6034	3355.5	7705.5	1691	869.5	324.5	39	164.5	3	159	2.5	18	1	666	0.5	34	3.5	0.5	0	3	0.22541	0.117467	0.296519	0.0866469	0.0721098	0.0186741	0.00130642	0.00446707	9.6353e-05	0.0103651	6.86747e-05	0.000671617	4.77407e-05	0.0320146	2.03579e-05	0.00100559	0.000123852	2.14643e-05	0	0.00011564	0.296519	0.296519	0.117467	Reticulum	Reticulum	Rumen	0.0518855	8e-08	0.142366
Veillonellaceae	1116.5	3516	1130	2946.5	2326.5	1832	37.5	466.5	14.5	5.5	4	6	52	103	1145.5	2232.5	1460.5	894	1092.5	792.5	0.0417087	0.123086	0.0434841	0.150979	0.192942	0.105427	0.00125618	0.012668	0.000465706	0.00035854	0.00010988	0.000223872	0.00248251	0.00495121	0.0466399	0.0660288	0.0516817	0.0383782	0.0357517	0.0305483	0.192942	0.192942	0.150979	Omasum	Omasum	Reticulum
Xanthomonadaceae	3.5	6.5	16	26	2193.5	3124	25	13	1.5	0	2.5	0	11.5	1211	0	0	0.5	4	0.5	0	0.000130748	0.000227547	0.000615704	0.00133224	0.181912	0.179778	0.000837451	0.000353021	4.81765e-05	0	6.86747e-05	0	0.000549018	0.0582128	0	0	1.76932e-05	0.000171714	1.63623e-05	0	0.181912	0.181912	0.179778	Omasum	Omasum	Omasum		0.0464031
Ruminococcaceae	3184	1960.5	3761.5	1250	1000	783	100	786.5	470	366	1759.5	1933	1231	694.5	1398.5	814	2433	1811.5	2177	1937.5	0.118944	0.0686317	0.144748	0.06405	0.0829325	0.0450596	0.0033498	0.0213578	0.0150953	0.0238592	0.0483333	0.0721242	0.0587688	0.0333846	0.056941	0.024075	0.0860949	0.0777651	0.0712416	0.0746844	0.144748	0.144748	0.0777651	Reticulum	Reticulum	Colon	0.0279262
Clostridiaceae	158.5	104.5	211.5	78.5	107.5	99.5	13	227	546.5	215	283	4	2829	113.5	2065.5	1827	171	194.5	190.5	120	0.00592103	0.00365826	0.00813884	0.00402234	0.00891524	0.00572596	0.000435474	0.00616429	0.0175523	0.0140156	0.00777398	0.000149248	0.135058	0.00545594	0.0840985	0.0540357	0.00605106	0.00834961	0.00623405	0.00462561	0.135058	0.135058	0.0540357	Ileum	Ileum	Cecum	0.0465654	0.00197049
F16	3434.5	1351.5	2868.5	1019	757.5	644.5	141.5	153	389.5	140	103.5	121	1	18	49.5	10.5	16	15.5	19	0.5	0.128301	0.0473123	0.110384	0.0522136	0.0628214	0.0370893	0.00473997	0.00415479	0.0125098	0.00912647	0.00284313	0.00451476	4.77407e-05	0.00086526	0.00201543	0.00031055	0.000566181	0.000665393	0.000621768	1.92734e-05	0.128301	0.128301	0.0522136	Rumen	Rumen	Reticulum	0.0490759		0.142366
Staphylococcaceae	0	0.5	3.5	0	0	0.5	0.5	26	41	665.5	0	3215	482	1.5	3	1.5	1	16.5	0	0	0	1.75036e-05	0.000134685	0	0	2.87737e-05	1.6749e-05	0.000706042	0.00131682	0.0433833	0	0.119958	0.023011	7.2105e-05	0.000122147	4.43643e-05	3.53863e-05	0.000708322	0	0	0.119958	0.023011	0.119958	Jejunum	Ileum	Jejunum		0.00217805
BS11	2635	3126.5	2331	1477	253	1350.5	323.5	542.5	743.5	1119	99.5	300.5	22	738	2	243	0.5	10.5	1	0.5	0.0984348	0.10945	0.0897004	0.0756815	0.0209819	0.0777177	0.0108366	0.0147318	0.0238795	0.0729465	0.00273325	0.0112123	0.00105029	0.0354757	8.14316e-05	0.00718701	1.76932e-05	0.00045075	3.27247e-05	1.92734e-05	0.10945	0.0984348	0.10945	Rumen	Rumen	Rumen		0.00504246	0.00580788
Dethiosulfovibrionaceae	2594	2862	1312	1745	109.5	369.5	109.5	6	658.5	0	1.5	1.5	0.5	1510	0	0	1	0	0	0	0.0969031	0.100191	0.0504878	0.0894138	0.00908111	0.0212637	0.00366803	0.000162933	0.0211495	0	4.12048e-05	5.59681e-05	2.38703e-05	0.0725857	0	0	3.53863e-05	0	0	0	0.100191	0.0969031	0.100191	Rumen	Rumen	Rumen
Neisseriaceae	85	225.5	196.5	1305.5	530	1319	53.5	72	0.5	0	0	0	0	0	0	0.5	0	0	0	0.5	0.00317531	0.00789414	0.00756162	0.0668938	0.0439542	0.0759049	0.00179214	0.00195519	1.60588e-05	0	0	0	0	0	0	1.47881e-05	0	0	0	1.92734e-05	0.0759049	0.0439542	0.0759049	Omasum	Omasum	Omasum	0.119781
Fusobacteriaceae	1.5	1	3	0.5	706	1293	2	0.5	0.5	0.5	0	0	0	0	0.5	0	0	0	0.5	2	5.6035e-05	3.50073e-05	0.000115445	2.562e-05	0.0585503	0.0744087	6.69961e-05	1.35777e-05	1.60588e-05	3.25945e-05	0	0	0	0	2.03579e-05	0	0	0	1.63623e-05	7.70936e-05	0.0744087	0.0585503	0.0744087	Omasum	Omasum	Omasum
Prevotellaceae	1024	1352	733	851.5	446.5	1291.5	128.5	170	225	394	9.5	149	148	505	0.5	52.5	1.5	3.5	0.5	0.5	0.0382532	0.0473298	0.028207	0.0436309	0.0370294	0.0743224	0.0043045	0.00461643	0.00722648	0.0256845	0.000260964	0.00555949	0.00706562	0.0242753	2.03579e-05	0.00155275	5.30795e-05	0.00015025	1.63623e-05	1.92734e-05	0.0743224	0.0382532	0.0743224	Omasum	Rumen	Omasum	0.119531	0.00761966	0.105164
Sphingobacteriaceae	922	1502	709.5	1074	86.5	791.5	99.5	119	130.5	0.5	49.5	102	132	499	1	111.5	0.5	3.5	0	0.5	0.0344428	0.0525809	0.0273026	0.0550318	0.00717366	0.0455487	0.00333305	0.0032315	0.00419136	3.25945e-05	0.00135976	0.00380583	0.00630177	0.0239869	4.07158e-05	0.00329774	1.76932e-05	0.00015025	0	1.92734e-05	0.0550318	0.0344428	0.0550318	Reticulum	Rumen	Reticulum	0.181688		0.00580788
Propionibacteriaceae	2	0.5	1.5	2	1	1	1.5	80	825.5	712.5	62	854.5	179	800	0	25	0.5	5.5	1	0.5	7.47133e-05	1.75036e-05	5.77223e-05	0.00010248	8.29325e-05	5.75473e-05	5.0247e-05	0.00217244	0.0265131	0.0464472	0.00170313	0.0318831	0.00854558	0.038456	0	0.000739404	1.76932e-05	0.000236107	3.27247e-05	1.92734e-05	0.0464472	0.0265131	0.0464472	Duodenum	Duodenum	Duodenum		0.0199668	0.0787538
Coriobacteriaceae	16.5	17	8	9	9	5	1.5	0	0.5	1.5	41.5	82	0.5	0.5	412	46.5	330.5	1035.5	874.5	272.5	0.000616385	0.000595123	0.000307852	0.00046116	0.000746392	0.000287737	5.0247e-05	0	1.60588e-05	9.77836e-05	0.00114	0.00305959	2.38703e-05	2.4035e-05	0.0167749	0.00137529	0.0116952	0.0444526	0.0286177	0.010504	0.0444526	0.0286177	0.0444526	Colon	Rectum	Colon		0.0663519
Spirochaetaceae	141	592.5	46.5	867.5	12.5	36.5	7	127	0	0	0	0	0	0	0	28.5	0	0	0	0	0.00526729	0.0207418	0.00178939	0.0444507	0.00103666	0.00210048	0.000234486	0.00344874	0	0	0	0	0	0	0	0.000842921	0	0	0	0	0.0444507	0.00526729	0.0444507	Reticulum	Rumen	Reticulum	0.0490759		0.142366
[Paraprevotellaceae]	1138	905	1111	521	129.5	312.5	83	9	170	104	1	5	1	477.5	2	38.5	0.5	0	0	1	0.0425119	0.0316816	0.042753	0.026696	0.0107398	0.0179835	0.00278034	0.000244399	0.00546001	0.00677966	2.74699e-05	0.00018656	4.77407e-05	0.0229534	8.14316e-05	0.00113868	1.76932e-05	0	0	3.85468e-05	0.042753	0.042753	0.0316816	Reticulum	Reticulum	Rumen		0.00211202	0.142366
Enterobacteriaceae	3.5	4.5	12	24.5	435.5	576	7	105	256	26	7.5	3.5	186.5	119.5	79	80	74.5	84.5	94.5	112	0.000130748	0.000157533	0.000461778	0.00125538	0.0361171	0.0331473	0.000234486	0.00285132	0.00822213	0.00169492	0.000206024	0.000130592	0.00890364	0.00574436	0.00321655	0.00236609	0.00263628	0.00362747	0.00309248	0.00431724	0.0361171	0.0361171	0.0331473	Omasum	Omasum	Omasum
[Mogibacteriaceae]	476	486	656.5	398	177	198.5	25.5	110.5	66.5	6.5	33.5	0.5	644.5	27	841.5	537	316.5	201.5	248	152.5	0.0177818	0.0170135	0.0252631	0.0203935	0.0146791	0.0114231	0.0008542	0.00300068	0.00213583	0.000423729	0.000920241	1.8656e-05	0.0307689	0.00129789	0.0342623	0.0158824	0.0111998	0.00865011	0.00811571	0.00587838	0.0342623	0.0342623	0.0203935	Cecum	Cecum	Reticulum	0.181688	0.0003392	0.152256
Halobacteriaceae	1.5	1.5	5	4	340.5	577.5	3.5	0.5	115.5	0	12.5	0	0	0	0	0.5	0	0.5	0	0.5	5.6035e-05	5.25109e-05	0.000192408	0.00020496	0.0282385	0.0332336	0.000117243	1.35777e-05	0.00370959	0	0.000343374	0	0	0	0	1.47881e-05	0	2.14643e-05	0	1.92734e-05	0.0332336	0.0282385	0.0332336	Omasum	Omasum	Omasum		0.000405333
Peptostreptococcaceae	0.5	1	0	1.5	0.5	0.5	2.5	5.5	0.5	59.5	49.5	1	449	293.5	673.5	370.5	247.5	181.5	200.5	131.5	1.86783e-05	3.50073e-05	0	7.686e-05	4.14662e-05	2.87737e-05	8.37451e-05	0.000149355	1.60588e-05	0.00387875	0.00135976	3.7312e-05	0.0214356	0.0141085	0.0274221	0.010958	0.00875812	0.00779154	0.00656129	0.0050689	0.0274221	0.0274221	0.0141085	Cecum	Cecum	Ileum
Acholeplasmataceae	106.5	132	89.5	50.5	9	46	41	0	0.5	391	0.5	291	0	0.5	1	19	0	0	0	0	0.00397848	0.00462096	0.0034441	0.00258762	0.000746392	0.00264718	0.00137342	0	1.60588e-05	0.0254889	1.37349e-05	0.0108578	0	2.4035e-05	4.07158e-05	0.000561947	0	0	0	0	0.0254889	0.00397848	0.0254889	Duodenum	Rumen	Duodenum		4.728e-10
Streptococcaceae	3.5	3.5	3	5.5	301.5	279.5	20.5	0	0.5	0.5	35	85	1	0	17.5	0.5	25.5	92	67	61.5	0.000130748	0.000122525	0.000115445	0.00028182	0.0250041	0.0160845	0.00068671	0	1.60588e-05	3.25945e-05	0.000961446	0.00317152	4.77407e-05	0	0.000712526	1.47881e-05	0.000902351	0.00394943	0.00219255	0.00237063	0.0250041	0.0250041	0.0160845	Omasum	Omasum	Omasum
R4-41B	407.5	681	252.5	239.5	3	189	26	1	0.5	0	0	0	0	0	0	0	0	0	0	0	0.0152228	0.0238399	0.00971658	0.012272	0.000248797	0.0108764	0.000870949	2.71555e-05	1.60588e-05	0	0	0	0	0	0	0	0	0	0	0	0.0238399	0.0152228	0.0238399	Rumen	Rumen	Rumen	0.119531
Campylobacteraceae	71.5	637.5	67.5	443	14	98	8.5	1.5	2.5	0	2.5	0.5	10	0	0.5	0	1	0	0	0	0.002671	0.0223171	0.0025975	0.0226993	0.00116105	0.00563964	0.000284733	4.07332e-05	8.02942e-05	0	6.86747e-05	1.8656e-05	0.000477407	0	2.03579e-05	0	3.53863e-05	0	0	0	0.0226993	0.002671	0.0226993	Reticulum	Rumen	Reticulum	0.00059136	0.0188433
Dehalobacteriaceae	83.5	105.5	49.5	107.5	70.5	69	5.5	0	0	0	0	0.5	0	444	3	0	1	6.5	4	5	0.00311928	0.00369327	0.00190484	0.0055083	0.00584674	0.00397077	0.000184239	0	0	0	0	1.8656e-05	0	0.0213431	0.000122147	0	3.53863e-05	0.000279036	0.000130899	0.000192734	0.0213431	0.00584674	0.0213431	Ileum	Omasum	Ileum		0.000202
[Weeksellaceae]	3.5	0.5	2	3.5	9	13	7	0	2.5	0	0.5	0	0	410.5	0	0	0	0	0	0	0.000130748	1.75036e-05	7.6963e-05	0.00017934	0.000746392	0.000748115	0.000234486	0	8.02942e-05	0	1.37349e-05	0	0	0.0197327	0	0	0	0	0	0	0.0197327	0.000746392	0.0197327	Ileum	Omasum	Ileum		0.00504246
Bacteroidaceae	181.5	337	155	208	93	342	73.5	2.5	190	74	6	4	12	29	21	10.5	126	65	89	71	0.00678023	0.0117974	0.00596464	0.0106579	0.00771272	0.0196812	0.00246211	6.78887e-05	0.00610236	0.00482399	0.000164819	0.000149248	0.000572888	0.00139403	0.000855031	0.00031055	0.00445868	0.00279036	0.00291249	0.00273682	0.0196812	0.00771272	0.0196812	Omasum	Omasum	Omasum	0.0490759
Erysipelotrichaceae	1.5	2	2.5	0.5	1.5	0.5	0.5	4	36	33.5	4	15.5	27	40.5	166	66.5	320.5	446.5	345	216.5	5.6035e-05	7.00145e-05	9.62038e-05	2.562e-05	0.000124399	2.87737e-05	1.6749e-05	0.000108622	0.00115624	0.00218383	0.00010988	0.000578337	0.001289	0.00194683	0.00675882	0.00196682	0.0113413	0.0191676	0.01129	0.00834538	0.0191676	0.0113413	0.0191676	Colon	Colon	Colon		0.0689707
Marine group II	351	390	247.5	175.5	11	94	25.5	144	166.5	92	0	0.5	23.5	152.5	0.5	0	1	0	0	0	0.0131122	0.0136528	0.00952418	0.00899262	0.000912257	0.00540945	0.0008542	0.00391039	0.00534759	0.00599739	0	1.8656e-05	0.00112191	0.00733067	2.03579e-05	0	3.53863e-05	0	0	0	0.0136528	0.0131122	0.0136528	Rumen	Rumen	Rumen
S24-7	293	261	318.5	115	61.5	38.5	15	131.5	8.5	6.5	0	92	160	140.5	0	54.5	1.5	0	0.5	1	0.0109455	0.0091369	0.0122564	0.0058926	0.00510035	0.00221557	0.00050247	0.00357094	0.000273	0.000423729	0	0.00343271	0.00763851	0.00675383	0	0.0016119	5.30795e-05	0	1.63623e-05	3.85468e-05	0.0122564	0.0122564	0.0091369	Reticulum	Reticulum	Rumen	0.156966	0.0206792	0.142366
Christensenellaceae	235	301	130.5	174.5	115.5	151.5	21.5	3	353.5	1	26.5	66	0	171.5	4.5	0	0	2.5	2.5	3.5	0.00877881	0.0105372	0.00502184	0.00894138	0.0095787	0.00871842	0.000720208	8.14664e-05	0.0113536	6.5189e-05	0.000727952	0.00246259	0	0.008244	0.000183221	0	0	0.000107321	8.18116e-05	0.000134914	0.0113536	0.0113536	0.0105372	Duodenum	Duodenum	Rumen
RFP12	198	71.5	129	32	45.5	12	21.5	0	0	0	0	0	194.5	0	0	0	0	4.5	0	0.5	0.00739662	0.00250302	0.00496412	0.00163968	0.00377343	0.000690568	0.000720208	0	0	0	0	0	0.00928556	0	0	0	0	0.000193179	0	1.92734e-05	0.00928556	0.00928556	0.00250302	Ileum	Ileum	Rumen	0.0206416	0.00351222
Bifidobacteriaceae	0.5	0	0	0	0	0	0	0	0.5	141	1.5	0	0	76.5	8	0.5	18	9.5	16	3	1.86783e-05	0	0	0	0	0	0	0	1.60588e-05	0.00919166	4.12048e-05	0	0	0.00367735	0.000325726	1.47881e-05	0.000636954	0.000407822	0.000523594	0.00011564	0.00919166	0.000636954	0.00919166	Duodenum	Colon	Duodenum		4.21333e-05	0.142366
Desulfovibrionaceae	34.5	55.5	10.5	20.5	5	7.5	1.5	2	2	0	0.5	215	1	0	0	0.5	0.5	0.5	0	0.5	0.0012888	0.0019429	0.000404056	0.00105042	0.000414662	0.000431605	5.0247e-05	5.43109e-05	6.42354e-05	0	1.37349e-05	0.00802209	4.77407e-05	0	0	1.47881e-05	1.76932e-05	2.14643e-05	0	1.92734e-05	0.00802209	0.0012888	0.00802209	Jejunum	Rumen	Jejunum	0.182978	0.0151496
KSB4	39.5	45.5	26.5	33	0.5	0	11	0	0	0	223.5	0.5	0	1.5	18.5	0	0.5	0	0	0	0.00147559	0.00159283	0.00101976	0.00169092	4.14662e-05	0	0.000368478	0	0	0	0.00613952	1.8656e-05	0	7.2105e-05	0.000753242	0	1.76932e-05	0	0	0	0.00613952	0.00613952	0.00169092	Jejunum	Jejunum	Reticulum		0.0186991	0.0787538
Comamonadaceae	0.5	0	0	0	69.5	83	0	0.5	0	0	0	0	0	11	0	0	0	0	0	0	1.86783e-05	0	0	0	0.00576381	0.00477643	0	1.35777e-05	0	0	0	0	0	0.00052877	0	0	0	0	0	0	0.00576381	0.00576381	0.00477643	Omasum	Omasum	Omasum
Pseudomonadaceae	48	74.5	45	66.5	64	56	8	41	43.5	19.5	2.5	10.5	9.5	71.5	0	0	0	0.5	0.5	0	0.00179312	0.00260804	0.00173167	0.00340746	0.00530768	0.00322265	0.000267984	0.00111337	0.00139712	0.00127119	6.86747e-05	0.000391776	0.000453536	0.003437	0	0	0	2.14643e-05	1.63623e-05	0	0.00530768	0.00530768	0.003437	Omasum	Omasum	Ileum
Eubacteriaceae	138	125.5	112.5	74.5	26.5	30.5	33.5	12.5	4	7.5	78	14.5	0	32	18.5	1.5	0	0.5	4	1	0.00515522	0.00439341	0.00432917	0.00381738	0.00219771	0.00175519	0.00112218	0.000339443	0.000128471	0.000488918	0.00214265	0.000541025	0	0.00153824	0.000753242	4.43643e-05	0	2.14643e-05	0.000130899	3.85468e-05	0.00515522	0.00515522	0.00439341	Rumen	Rumen	Rumen			0.142366
[Tissierellaceae]	4.5	5.5	2	3	0	1.5	0.5	0.5	0	0	0	0	100	0	0	0	0	0	0	0	0.000168105	0.00019254	7.6963e-05	0.00015372	0	8.6321e-05	1.6749e-05	1.35777e-05	0	0	0	0	0.00477407	0	0	0	0	0	0	0	0.00477407	0.00477407	0.00019254	Ileum	Ileum	Rumen		0.00761966
Flavobacteriaceae	4	7.5	5.5	2.5	0	1	0.5	175.5	4	0	0	0	0	0.5	0	0	0	0	0	0	0.000149427	0.000262554	0.000211648	0.0001281	0	5.75473e-05	1.6749e-05	0.00476578	0.000128471	0	0	0	0	2.4035e-05	0	0	0	0	0	0	0.00476578	0.000211648	0.00476578	Abomasum	Reticulum	Abomasum
0319-6G20	37.5	106.5	33	37	16.5	74	39.5	0	0	0	0	0	0	0	0	0	0	0	0	0	0.00140087	0.00372827	0.00126989	0.00189588	0.00136839	0.0042585	0.00132317	0	0	0	0	0	0	0	0	0	0	0	0	0	0.0042585	0.00140087	0.0042585	Omasum	Rumen	Omasum	0.0843542
Methanosarcinaceae	71.5	38	95	20.5	11.5	3.5	1.5	2.5	0.5	0	0	0	1.5	11.5	7	1.5	9	23.5	13.5	9.5	0.002671	0.00133028	0.00365574	0.00105042	0.000953724	0.000201416	5.0247e-05	6.78887e-05	1.60588e-05	0	0	0	7.1611e-05	0.000552805	0.00028501	4.43643e-05	0.000318477	0.00100882	0.000441783	0.000366194	0.00365574	0.00365574	0.00133028	Reticulum	Reticulum	Rumen	0.0518855
Rikenellaceae	0.5	0	0.5	0	0.5	0.5	1	1.5	31.5	49.5	1.5	68	2	2	0.5	0	1.5	1	1.5	1	1.86783e-05	0	1.92408e-05	0	4.14662e-05	2.87737e-05	3.3498e-05	4.07332e-05	0.00101171	0.00322686	4.12048e-05	0.00253722	9.54813e-05	9.614e-05	2.03579e-05	0	5.30795e-05	4.29286e-05	4.9087e-05	3.85468e-05	0.00322686	0.00101171	0.00322686	Duodenum	Duodenum	Duodenum		0.0201589
Victivallaceae	11	29.5	6.5	20	3	6.5	4	95	0	0	0	0	0	0	0	0	0	0	0	0	0.000410923	0.00103271	0.00025013	0.0010248	0.000248797	0.000374058	0.000133992	0.00257977	0	0	0	0	0	0	0	0	0	0	0	0	0.00257977	0.000410923	0.00257977	Abomasum	Rumen	Abomasum	0.0879487
Pasteurellaceae	25.5	24	26.5	19.5	30.5	35.5	60.5	0	1	0	0.5	0	0	0	0	0	0	0	0	0	0.000952594	0.000840174	0.00101976	0.00099918	0.00252944	0.00204293	0.00202663	0	3.21177e-05	0	1.37349e-05	0	0	0	0	0	0	0	0	0	0.00252944	0.00252944	0.00204293	Omasum	Omasum	Omasum
Aeromonadaceae	13	22.5	6.5	14	30	8.5	3	0	0	0	0	0	0	0	0	0	0	0	0	0	0.000485636	0.000787663	0.00025013	0.00071736	0.00248797	0.000489152	0.000100494	0	0	0	0	0	0	0	0	0	0	0	0	0	0.00248797	0.00248797	0.000787663	Omasum	Omasum	Rumen
Turicibacteraceae	0.5	0.5	0	1	0	0	1	0	0	0	0	0	25.5	0	59	28.5	11.5	7	8	3	1.86783e-05	1.75036e-05	0	5.124e-05	0	0	3.3498e-05	0	0	0	0	0	0.00121739	0	0.00240223	0.000842921	0.000406943	0.0003005	0.000261797	0.00011564	0.00240223	0.00240223	0.000842921	Cecum	Cecum	Cecum		0.0465639	0.142366
Microcystaceae	0.5	1.5	0.5	5	5.5	39	0	0	0.5	0	0	0	0	0	0	0	0	0	0	0.5	1.86783e-05	5.25109e-05	1.92408e-05	0.0002562	0.000456129	0.00224435	0	0	1.60588e-05	0	0	0	0	0	0	0	0	0	0	1.92734e-05	0.00224435	0.000456129	0.00224435	Omasum	Omasum	Omasum	0.0518855
Bacillaceae	45.5	50.5	55.5	27	15.5	18	21	7	20.5	5	54.5	3	2	8.5	28	4.5	25	27	34	11.5	0.00169973	0.00176787	0.00213572	0.00138348	0.00128545	0.00103585	0.000703459	0.000190088	0.000658412	0.000325945	0.00149711	0.000111936	9.54813e-05	0.000408595	0.00114004	0.000133093	0.000884658	0.00115907	0.00111264	0.000443288	0.00213572	0.00213572	0.00176787	Reticulum	Reticulum	Rumen
Coxiellaceae	54.5	19	28	6.5	3.5	4	1.5	0	0	0	0	0	0	0	0	0	0.5	0	0	0.5	0.00203594	0.000665138	0.00107748	0.00033306	0.000290264	0.000230189	5.0247e-05	0	0	0	0	0	0	0	0	0	1.76932e-05	0	0	1.92734e-05	0.00203594	0.00203594	0.000665138	Rumen	Rumen	Rumen	0.0790407
Planococcaceae	0	0	0.5	0	0	0	1	0	1.5	7	4.5	52.5	5	0	0.5	0.5	0.5	0	0.5	0	0	0	1.92408e-05	0	0	0	3.3498e-05	0	4.81765e-05	0.000456323	0.000123614	0.00195888	0.000238703	0	2.03579e-05	1.47881e-05	1.76932e-05	0	1.63623e-05	0	0.00195888	0.000238703	0.00195888	Jejunum	Ileum	Jejunum
[Chthoniobacteraceae]	0	53.5	1	27.5	0	0.5	0.5	0	0	0	0	0	0	0	0	0	0	0	0	0	0	0.00187289	3.84815e-05	0.0014091	0	2.87737e-05	1.6749e-05	0	0	0	0	0	0	0	0	0	0	0	0	0	0.00187289	3.84815e-05	0.00187289	Rumen	Reticulum	Rumen	0.00035712
Elusimicrobiaceae	19	43	19	16.5	1	31.5	21	0	0	0	0	0	0	0	0	0	0	0	0	0	0.000709776	0.00150531	0.000731149	0.00084546	8.29325e-05	0.00181274	0.000703459	0	0	0	0	0	0	0	0	0	0	0	0	0	0.00181274	0.000731149	0.00181274	Omasum	Reticulum	Omasum
Desulfobulbaceae	0	6	0.5	3.5	2.5	1	0	66.5	0	0	0	0	0	0	0	0	0	0	0	0	0	0.000210044	1.92408e-05	0.00017934	0.000207331	5.75473e-05	0	0.00180584	0	0	0	0	0	0	0	0	0	0	0	0	0.00180584	0.000207331	0.00180584	Abomasum	Omasum	Abomasum
Porphyromonadaceae	32	47	28.5	22	10.5	12	5.5	0.5	1	1.5	1.5	2.5	0.5	3.5	0.5	0	1.5	1	0.5	1.5	0.00119541	0.00164534	0.00109672	0.00112728	0.000870791	0.000690568	0.000184239	1.35777e-05	3.21177e-05	9.77836e-05	4.12048e-05	9.32801e-05	2.38703e-05	0.000168245	2.03579e-05	0	5.30795e-05	4.29286e-05	1.63623e-05	5.78202e-05	0.00164534	0.00119541	0.00164534	Rumen	Rumen	Rumen
Fibrobacteraceae	18	47	8	16.5	0.5	6.5	1	0	0	0	0	0	0	0	0	0	0	0	0	0	0.00067242	0.00164534	0.000307852	0.00084546	4.14662e-05	0.000374058	3.3498e-05	0	0	0	0	0	0	0	0	0	0	0	0	0	0.00164534	0.00067242	0.00164534	Rumen	Rumen	Rumen	0.0518855
Aquificaceae	2.5	41.5	3	25.5	0	2.5	0	0	3.5	0	0	2	0	7	0	0	0	0	0	0	9.33916e-05	0.0014528	0.000115445	0.00130662	0	0.000143868	0	0	0.000112412	0	0	7.46241e-05	0	0.00033649	0	0	0	0	0	0	0.0014528	0.000115445	0.0014528	Rumen	Reticulum	Rumen	0.0036736
ANME-2D	23.5	25	18.5	16	15.5	12	0	0	0.5	0	0	0	0	0	0	0	0	0	0	0	0.000877881	0.000875182	0.000711908	0.00081984	0.00128545	0.000690568	0	0	1.60588e-05	0	0	0	0	0	0	0	0	0	0	0	0.00128545	0.00128545	0.000875182	Omasum	Omasum	Rumen
[Thermodesulfovibrionaceae]	31	17.5	33	11.5	1.5	1.5	0	0.5	0.5	1	0	0	0	3	0	0.5	0	0	0	0	0.00115806	0.000612627	0.00126989	0.00058926	0.000124399	8.6321e-05	0	1.35777e-05	1.60588e-05	6.5189e-05	0	0	0	0.00014421	0	1.47881e-05	0	0	0	0	0.00126989	0.00126989	0.000612627	Reticulum	Reticulum	Rumen	0.119531
Actinomycetaceae	0	0.5	0	2	12.5	12	0	0	0.5	0	0	0	0	0	0	0	1.5	0	0	0	0	1.75036e-05	0	0.00010248	0.00103666	0.000690568	0	0	1.60588e-05	0	0	0	0	0	0	0	5.30795e-05	0	0	0	0.00103666	0.00103666	0.000690568	Omasum	Omasum	Omasum
Chromatiaceae	14	16	24	4.5	0.5	0	1	0	0	0	0	0	0	0	0	0	0	0	0	0	0.000522993	0.000560116	0.000923556	0.00023058	4.14662e-05	0	3.3498e-05	0	0	0	0	0	0	0	0	0	0	0	0	0	0.000923556	0.000923556	0.000560116	Reticulum	Reticulum	Rumen
Aerococcaceae	0.5	1	0.5	0	0.5	0.5	1	32	0	1	0	0.5	0	0	0	0	0	0	0	0	1.86783e-05	3.50073e-05	1.92408e-05	0	4.14662e-05	2.87737e-05	3.3498e-05	0.000868975	0	6.5189e-05	0	1.8656e-05	0	0	0	0	0	0	0	0	0.000868975	4.14662e-05	0.000868975	Abomasum	Omasum	Abomasum
Moraxellaceae	2.5	1	1	2	5.5	3	25	2	2.5	2	19	1	2	3	2.5	0.5	1	0	1.5	0.5	9.33916e-05	3.50073e-05	3.84815e-05	0.00010248	0.000456129	0.000172642	0.000837451	5.43109e-05	8.02942e-05	0.000130378	0.000521928	3.7312e-05	9.54813e-05	0.00014421	0.000101789	1.47881e-05	3.53863e-05	0	4.9087e-05	1.92734e-05	0.000837451	0.000837451	0.000172642	Abomasum	Abomasum	Omasum
Burkholderiaceae	7.5	13	5	4.5	9.5	5.5	2	0	0	0	0	0	0	0.5	0	0	0	0	0	0	0.000280175	0.000455094	0.000192408	0.00023058	0.000787859	0.00031651	6.69961e-05	0	0	0	0	0	0	2.4035e-05	0	0	0	0	0	0	0.000787859	0.000787859	0.000455094	Omasum	Omasum	Rumen
Leptotrichiaceae	0.5	7	0.5	5.5	0	0	0.5	0	6.5	0	0	4	0	15	0	0	0	0	0	0	1.86783e-05	0.000245051	1.92408e-05	0.00028182	0	0	1.6749e-05	0	0.000208765	0	0	0.000149248	0	0.00072105	0	0	0	0	0	0	0.00072105	0.000208765	0.00072105	Ileum	Duodenum	Ileum	0.0843542	0.107329
Enterococcaceae	0	0	0	0	8	1.5	0	0	0	0	0	0	0	0	2	0	2	1.5	2.5	0	0	0	0	0	0.00066346	8.6321e-05	0	0	0	0	0	0	0	0	8.14316e-05	0	7.07727e-05	6.43929e-05	8.18116e-05	0	0.00066346	0.00066346	8.6321e-05	Omasum	Omasum	Omasum
Methanospirillaceae	17	15	14.5	1.5	0	0	3.5	0	0	0	0	0	0	0	0	0	0	0	0	0	0.000635063	0.000525109	0.000557982	7.686e-05	0	0	0.000117243	0	0	0	0	0	0	0	0	0	0	0	0	0	0.000635063	0.000635063	0.000525109	Rumen	Rumen	Rumen
Synergistaceae	16	17.5	9	7	0	0.5	2	0	0	0	0	0	0	0	0	0	0	0	0	0	0.000597706	0.000612627	0.000346334	0.00035868	0	2.87737e-05	6.69961e-05	0	0	0	0	0	0	0	0	0	0	0	0	0	0.000612627	0.000597706	0.000612627	Rumen	Rumen	Rumen
W4	0.5	0.5	0	0	0	0	0	0	18.5	0	0	0	0	0	0	0	0	0	0	0	1.86783e-05	1.75036e-05	0	0	0	0	0	0	0.000594177	0	0	0	0	0	0	0	0	0	0	0	0.000594177	0.000594177	1.75036e-05	Duodenum	Duodenum	Rumen
Rhodobacteraceae	13.5	15	8	8	5.5	4	0	0.5	0.5	2	0	0.5	0	2	0	0	0	0	0	0	0.000504315	0.000525109	0.000307852	0.00040992	0.000456129	0.000230189	0	1.35777e-05	1.60588e-05	0.000130378	0	1.8656e-05	0	9.614e-05	0	0	0	0	0	0	0.000525109	0.000504315	0.000525109	Rumen	Rumen	Rumen		0.0828807
Cytophagaceae	3	8.5	0.5	6.5	5	8	5.5	0	0	0	0	0	0	0	0	0	0	0	0	0	0.00011207	0.000297562	1.92408e-05	0.00033306	0.000414662	0.000460379	0.000184239	0	0	0	0	0	0	0	0	0	0	0	0	0	0.000460379	0.000414662	0.000460379	Omasum	Omasum	Omasum
SBYG_4172	8	13	8.5	4.5	2.5	0.5	0.5	0	0	0	0	0	1	1.5	0	0	1.5	0.5	1.5	1	0.000298853	0.000455094	0.000327093	0.00023058	0.000207331	2.87737e-05	1.6749e-05	0	0	0	0	0	4.77407e-05	7.2105e-05	0	0	5.30795e-05	2.14643e-05	4.9087e-05	3.85468e-05	0.000455094	0.000327093	0.000455094	Rumen	Reticulum	Rumen
Paenibacillaceae	0.5	7.5	3	3	3	7.5	0.5	0	7	0	0.5	0	0	0	0	0	0.5	0	0.5	0	1.86783e-05	0.000262554	0.000115445	0.00015372	0.000248797	0.000431605	1.6749e-05	0	0.000224824	0	1.37349e-05	0	0	0	0	0	1.76932e-05	0	1.63623e-05	0	0.000431605	0.000248797	0.000431605	Omasum	Omasum	Omasum
Halanaerobiaceae	0	0	0	0	5	3	0	0	0	0	0	0	0	0	0	0	0	0	0	0	0	0	0	0	0.000414662	0.000172642	0	0	0	0	0	0	0	0	0	0	0	0	0	0	0.000414662	0.000414662	0.000172642	Omasum	Omasum	Omasum
Corynebacteriaceae	10.5	10	8.5	4	1.5	4.5	1.5	1.5	0	0	7	0	0	7	0	0	0	0	0	0	0.000392245	0.000350073	0.000327093	0.00020496	0.000124399	0.000258963	5.0247e-05	4.07332e-05	0	0	0.000192289	0	0	0.00033649	0	0	0	0	0	0	0.000392245	0.000392245	0.000350073	Rumen	Rumen	Rumen
Sphaerochaetaceae	3.5	8.5	1.5	7	0	4.5	2	0	0	0	0	0	0	0	0	0	0	0	0	0	0.000130748	0.000297562	5.77223e-05	0.00035868	0	0.000258963	6.69961e-05	0	0	0	0	0	0	0	0	0	0	0	0	0	0.00035868	0.000130748	0.00035868	Reticulum	Rumen	Reticulum	0.0956681
Rhizobiaceae	5.5	6	8	1.5	1	1	0	0	0	1	0	0	0	0.5	1	0.5	0	0	0	1	0.000205462	0.000210044	0.000307852	7.686e-05	8.29325e-05	5.75473e-05	0	0	0	6.5189e-05	0	0	0	2.4035e-05	4.07158e-05	1.47881e-05	0	0	0	3.85468e-05	0.000307852	0.000307852	0.000210044	Reticulum	Reticulum	Rumen
Streptomycetaceae	2	1	1.5	2	3.5	3	0	1.5	0	0	0	0.5	0.5	0	0	0	0	0	0	0	7.47133e-05	3.50073e-05	5.77223e-05	0.00010248	0.000290264	0.000172642	0	4.07332e-05	0	0	0	1.8656e-05	2.38703e-05	0	0	0	0	0	0	0	0.000290264	0.000290264	0.000172642	Omasum	Omasum	Omasum
Verrucomicrobiaceae	3.5	5.5	5.5	5.5	2.5	0.5	1.5	0	0.5	2.5	1	5.5	2	1	1.5	5	3.5	1.5	0.5	0.5	0.000130748	0.00019254	0.000211648	0.00028182	0.000207331	2.87737e-05	5.0247e-05	0	1.60588e-05	0.000162973	2.74699e-05	0.000205216	9.54813e-05	4.807e-05	6.10737e-05	0.000147881	0.000123852	6.43929e-05	1.63623e-05	1.92734e-05	0.00028182	0.000211648	0.00028182	Reticulum	Reticulum	Reticulum
Marinilabiaceae	7.5	4.5	3	4	0	3	0	0	0	0	0	0	0	0	0	0	0	0	0	0	0.000280175	0.000157533	0.000115445	0.00020496	0	0.000172642	0	0	0	0	0	0	0	0	0	0	0	0	0	0	0.000280175	0.000280175	0.00020496	Rumen	Rumen	Reticulum
R4-45B	2	1	7	0	0.5	0	0	0	0	0	0	0	0	0	0	0	0	0	0	0	7.47133e-05	3.50073e-05	0.000269371	0	4.14662e-05	0	0	0	0	0	0	0	0	0	0	0	0	0	0	0	0.000269371	0.000269371	3.50073e-05	Reticulum	Reticulum	Rumen	0.181688
Methanocaldococcaceae	4.5	4.5	2.5	5	1	0	0	0	0	0	0	0	0	0	0	0	0	0	0	0	0.000168105	0.000157533	9.62038e-05	0.0002562	8.29325e-05	0	0	0	0	0	0	0	0	0	0	0	0	0	0	0	0.0002562	0.000168105	0.0002562	Reticulum	Rumen	Reticulum
Sulfolobaceae	1	2	0	1.5	3	1	0.5	0	0	0	0	0	0	0	0	0	0	0	0	0	3.73566e-05	7.00145e-05	0	7.686e-05	0.000248797	5.75473e-05	1.6749e-05	0	0	0	0	0	0	0	0	0	0	0	0	0	0.000248797	0.000248797	7.686e-05	Omasum	Omasum	Reticulum
Alcaligenaceae	0	0.5	0	0	0	0	0	0	0	1.5	0	1	0	0.5	1.5	0	2.5	1	1	5.5	0	1.75036e-05	0	0	0	0	0	0	0	9.77836e-05	0	3.7312e-05	0	2.4035e-05	6.10737e-05	0	8.84658e-05	4.29286e-05	3.27247e-05	0.000212007	0.000212007	8.84658e-05	0.000212007	Rectum	Colon	Rectum		0.0684175
Deferribacteraceae	1.5	3	1	4	0	0.5	0	0	0	0	0	0	0	0	0	0	0	0	0	0	5.6035e-05	0.000105022	3.84815e-05	0.00020496	0	2.87737e-05	0	0	0	0	0	0	0	0	0	0	0	0	0	0	0.00020496	5.6035e-05	0.00020496	Reticulum	Rumen	Reticulum
Isosphaeraceae	4	0.5	3.5	0	0	0	0	0	0	0	0	0	0	0.5	5	0	0	0	0	0	0.000149427	1.75036e-05	0.000134685	0	0	0	0	0	0	0	0	0	0	2.4035e-05	0.000203579	0	0	0	0	0	0.000203579	0.000203579	2.4035e-05	Cecum	Cecum	Ileum	0.181688
Synechococcaceae	2	3.5	2	3.5	1	3.5	0	0	0	0	0	0	0	0	0	0	0	0	0	0	7.47133e-05	0.000122525	7.6963e-05	0.00017934	8.29325e-05	0.000201416	0	0	0	0	0	0	0	0	0	0	0	0	0	0	0.000201416	8.29325e-05	0.000201416	Omasum	Omasum	Omasum
Ellin6075	1	0	1	3.5	0	0	1.5	0	0	0	0	0	0	0	0	0	0	0	0	0	3.73566e-05	0	3.84815e-05	0.00017934	0	0	5.0247e-05	0	0	0	0	0	0	0	0	0	0	0	0	0	0.00017934	5.0247e-05	0.00017934	Reticulum	Abomasum	Reticulum
Rhodocyclaceae	2	4.5	0.5	2	0	0	0	0.5	0	0	0	1	0	0	0	0	0	0	0	0	7.47133e-05	0.000157533	1.92408e-05	0.00010248	0	0	0	1.35777e-05	0	0	0	3.7312e-05	0	0	0	0	0	0	0	0	0.000157533	7.47133e-05	0.000157533	Rumen	Rumen	Rumen
RF16	0	1	0	0	0	0	4.5	0	0	0	0	0	0	0	0	0	0	0	0	0	0	3.50073e-05	0	0	0	0	0.000150741	0	0	0	0	0	0	0	0	0	0	0	0	0	0.000150741	0.000150741	3.50073e-05	Abomasum	Abomasum	Rumen
Oceanospirillaceae	0.5	1	3.5	1.5	0.5	0	0	0	0	0	0	0	0	0	0	0	0	0	0	0	1.86783e-05	3.50073e-05	0.000134685	7.686e-05	4.14662e-05	0	0	0	0	0	0	0	0	0	0	0	0	0	0	0	0.000134685	0.000134685	7.686e-05	Reticulum	Reticulum	Reticulum
Caldicoprobacteraceae	2.5	0	0.5	1	1.5	0.5	0	0	0	0	0	0	0	0	0	0	0	0	0	0	9.33916e-05	0	1.92408e-05	5.124e-05	0.000124399	2.87737e-05	0	0	0	0	0	0	0	0	0	0	0	0	0	0	0.000124399	0.000124399	5.124e-05	Omasum	Omasum	Reticulum
Peptococcaceae	0.5	2.5	2	2	1.5	2	0	0	0	0	0	0	0	0	0	0	0	0	0	0	1.86783e-05	8.75182e-05	7.6963e-05	0.00010248	0.000124399	0.000115095	0	0	0	0	0	0	0	0	0	0	0	0	0	0	0.000124399	0.000124399	0.000115095	Omasum	Omasum	Omasum
Anaerobrancaceae	0	0	0	0	1.5	0.5	0	0	0	0	0	0	0	0	0	0	0	0	0	0	0	0	0	0	0.000124399	2.87737e-05	0	0	0	0	0	0	0	0	0	0	0	0	0	0	0.000124399	0.000124399	2.87737e-05	Omasum	Omasum	Omasum
Methanobacteriaceae	1.5	2.5	3	1	0	1	0	0	0	0	0	0.5	0	0	0.5	0	0	0	0	1	5.6035e-05	8.75182e-05	0.000115445	5.124e-05	0	5.75473e-05	0	0	0	0	0	1.8656e-05	0	0	2.03579e-05	0	0	0	0	3.85468e-05	0.000115445	0.000115445	8.75182e-05	Reticulum	Reticulum	Rumen
Bradyrhizobiaceae	3	1	0	0.5	0.5	0.5	0	0	0	0	0	0	0	0	0	0	0	0	0	1	0.00011207	3.50073e-05	0	2.562e-05	4.14662e-05	2.87737e-05	0	0	0	0	0	0	0	0	0	0	0	0	0	3.85468e-05	0.00011207	0.00011207	3.85468e-05	Rumen	Rumen	Rectum
[Odoribacteraceae]	1.5	1.5	0	2	0	1.5	0	0	0	0	0	0	0	0	0	0	0.5	1	1	0	5.6035e-05	5.25109e-05	0	0.00010248	0	8.6321e-05	0	0	0	0	0	0	0	0	0	0	1.76932e-05	4.29286e-05	3.27247e-05	0	0.00010248	5.6035e-05	0.00010248	Reticulum	Rumen	Reticulum
Alicyclobacillaceae	0	0	0	0	0	0	0	0	0	0	0	0	0	0	2.5	0	0	0	0.5	0	0	0	0	0	0	0	0	0	0	0	0	0	0	0	0.000101789	0	0	0	1.63623e-05	0	0.000101789	0.000101789	0	Cecum	Cecum	Rumen
Sphingomonadaceae	0	1	2.5	0.5	0	0	0	0	0	0	0	0	0	0	0	0	0	0	0.5	0	0	3.50073e-05	9.62038e-05	2.562e-05	0	0	0	0	0	0	0	0	0	0	0	0	0	0	1.63623e-05	0	9.62038e-05	9.62038e-05	3.50073e-05	Reticulum	Reticulum	Rumen
Rhodospirillaceae	2.5	1	0.5	0	0.5	0.5	0	0	0	0	0	0	0	0	0	0	0	0	0	0	9.33916e-05	3.50073e-05	1.92408e-05	0	4.14662e-05	2.87737e-05	0	0	0	0	0	0	0	0	0	0	0	0	0	0	9.33916e-05	9.33916e-05	3.50073e-05	Rumen	Rumen	Rumen
Succinivibrionaceae	2.5	1.5	1.5	0	0	0	0	0	0	0	0	0	0	0	0	0	0	0	0	0	9.33916e-05	5.25109e-05	5.77223e-05	0	0	0	0	0	0	0	0	0	0	0	0	0	0	0	0	0	9.33916e-05	9.33916e-05	5.25109e-05	Rumen	Rumen	Rumen
Nostocaceae	0	0	0	0	0	0	0	0	0	0	0	0	0	0	0	0	2.5	0	0	0	0	0	0	0	0	0	0	0	0	0	0	0	0	0	0	0	8.84658e-05	0	0	0	8.84658e-05	8.84658e-05	0	Colon	Colon	Rumen
Rubrobacteraceae	1	1.5	0.5	1.5	0.5	1.5	0	0	0	0	0	0	0	0	0	0	0	0	0.5	0	3.73566e-05	5.25109e-05	1.92408e-05	7.686e-05	4.14662e-05	8.6321e-05	0	0	0	0	0	0	0	0	0	0	0	0	1.63623e-05	0	8.6321e-05	4.14662e-05	8.6321e-05	Omasum	Omasum	Omasum
Cyanobacteriaceae	2	2	1.5	0	0	1.5	0	0	2.5	0	0	0	0	0	0	0	0	0	0	0	7.47133e-05	7.00145e-05	5.77223e-05	0	0	8.6321e-05	0	0	8.02942e-05	0	0	0	0	0	0	0	0	0	0	0	8.6321e-05	8.02942e-05	8.6321e-05	Omasum	Duodenum	Omasum
Micrococcaceae	1	1.5	0.5	0	1	0	0.5	0	0	0	0	0	0	0	0.5	0	1.5	0	0.5	0	3.73566e-05	5.25109e-05	1.92408e-05	0	8.29325e-05	0	1.6749e-05	0	0	0	0	0	0	0	2.03579e-05	0	5.30795e-05	0	1.63623e-05	0	8.29325e-05	8.29325e-05	5.25109e-05	Omasum	Omasum	Rumen
EtOH8	2	2	0	1	1	0.5	0.5	0	0	0	0	0	0	0	0	0	0	0	0	0	7.47133e-05	7.00145e-05	0	5.124e-05	8.29325e-05	2.87737e-05	1.6749e-05	0	0	0	0	0	0	0	0	0	0	0	0	0	8.29325e-05	8.29325e-05	7.00145e-05	Omasum	Omasum	Rumen
[Acidaminobacteraceae]	0.5	0	0	1.5	0.5	0.5	0	0	0	0	0	0	0	0	0	0	0	0	0	0	1.86783e-05	0	0	7.686e-05	4.14662e-05	2.87737e-05	0	0	0	0	0	0	0	0	0	0	0	0	0	0	7.686e-05	4.14662e-05	7.686e-05	Reticulum	Omasum	Reticulum
Nocardioidaceae	2	0	0.5	0	0.5	0	0	0	0	0	0	0	0	0	0	0	0	0	0	0	7.47133e-05	0	1.92408e-05	0	4.14662e-05	0	0	0	0	0	0	0	0	0	0	0	0	0	0	0	7.47133e-05	7.47133e-05	0	Rumen	Rumen	Rumen	0.182978
Brevibacteriaceae	0	0	0	0	0	0	0	0	0	0	0	2	0	0	0	0	0	0	0	0	0	0	0	0	0	0	0	0	0	0	0	7.46241e-05	0	0	0	0	0	0	0	0	7.46241e-05	0	7.46241e-05	Jejunum	Rumen	Jejunum
Syntrophobacteraceae	0	2	0	0.5	0.5	0	0	0	0	0	0	0	0	0	0	0	0	0	0	0	0	7.00145e-05	0	2.562e-05	4.14662e-05	0	0	0	0	0	0	0	0	0	0	0	0	0	0	0	7.00145e-05	4.14662e-05	7.00145e-05	Rumen	Omasum	Rumen
Colwelliaceae	0	0	1.5	0	0.5	0	0	0	0	0	0	0	0	0	0	0	0	0	0	0	0	0	5.77223e-05	0	4.14662e-05	0	0	0	0	0	0	0	0	0	0	0	0	0	0	0	5.77223e-05	5.77223e-05	0	Reticulum	Reticulum	Rumen
Pseudanabaenaceae	0	0	0	0.5	0	1	0	0	0	0	0	0	0	0	0	0	0	0	0	0	0	0	0	2.562e-05	0	5.75473e-05	0	0	0	0	0	0	0	0	0	0	0	0	0	0	5.75473e-05	0	5.75473e-05	Omasum	Rumen	Omasum
Cardiobacteriaceae	1	0.5	0	0.5	0	1	0	0	0	0	0	0	0	0	0	0	0	0	0	0	3.73566e-05	1.75036e-05	0	2.562e-05	0	5.75473e-05	0	0	0	0	0	0	0	0	0	0	0	0	0	0	5.75473e-05	3.73566e-05	5.75473e-05	Omasum	Rumen	Omasum
mb2424	1.5	0	0	0	0	0	0	0	0	0	0	0	0	0	0	0	0	0	0	0	5.6035e-05	0	0	0	0	0	0	0	0	0	0	0	0	0	0	0	0	0	0	0	5.6035e-05	5.6035e-05	0	Rumen	Rumen	Rumen
Ardenscatenaceae	1.5	0	0.5	0	0	0	0	0	0	0	0	0	0	0	0	0	0	0	0	0	5.6035e-05	0	1.92408e-05	0	0	0	0	0	0	0	0	0	0	0	0	0	0	0	0	0	5.6035e-05	5.6035e-05	0	Rumen	Rumen	Rumen
Brachyspiraceae	1.5	0	0	0.5	0	0	0	0	0	0	0	0	0	0.5	0	0	0	0	0	0	5.6035e-05	0	0	2.562e-05	0	0	0	0	0	0	0	0	0	2.4035e-05	0	0	0	0	0	0	5.6035e-05	5.6035e-05	2.562e-05	Rumen	Rumen	Reticulum
Hyphomicrobiaceae	0	0	0	0	0	0	0	0	0	0	0	0	0	0	0	0	1.5	0	0	0	0	0	0	0	0	0	0	0	0	0	0	0	0	0	0	0	5.30795e-05	0	0	0	5.30795e-05	5.30795e-05	0	Colon	Colon	Rumen
Gracilibacteraceae	0	0	0	0	0	0	1.5	0	0.5	0	0.5	0	0	0	0	0	0	0	0	0	0	0	0	0	0	0	5.0247e-05	0	1.60588e-05	0	1.37349e-05	0	0	0	0	0	0	0	0	0	5.0247e-05	5.0247e-05	0	Abomasum	Abomasum	Rumen
Planctomycetaceae	0	0.5	0	0	0	0.5	0.5	0	0.5	0	1	0	0	0.5	0	1.5	0	0	0	0	0	1.75036e-05	0	0	0	2.87737e-05	1.6749e-05	0	1.60588e-05	0	2.74699e-05	0	0	2.4035e-05	0	4.43643e-05	0	0	0	0	4.43643e-05	2.74699e-05	4.43643e-05	Cecum	Jejunum	Cecum
Haliangiaceae	0	0	0	0	0	0	0.5	0	0	0	0	0	0	0	0.5	1.5	0	0.5	0.5	0	0	0	0	0	0	0	1.6749e-05	0	0	0	0	0	0	0	2.03579e-05	4.43643e-05	0	2.14643e-05	1.63623e-05	0	4.43643e-05	2.03579e-05	4.43643e-05	Cecum	Cecum	Cecum
[Barnesiellaceae]	0	1	1	0.5	0	0	0	0	0.5	0.5	0	0	0	0.5	0	0.5	0	0	0	0	0	3.50073e-05	3.84815e-05	2.562e-05	0	0	0	0	1.60588e-05	3.25945e-05	0	0	0	2.4035e-05	0	1.47881e-05	0	0	0	0	3.84815e-05	3.84815e-05	3.50073e-05	Reticulum	Reticulum	Rumen
Micromonosporaceae	1	0	0	0	0	0	0	0	0	0	0	0	0	0	0	0	0	0	0	0	3.73566e-05	0	0	0	0	0	0	0	0	0	0	0	0	0	0	0	0	0	0	0	3.73566e-05	3.73566e-05	0	Rumen	Rumen	Rumen
Thermogemmatisporaceae	1	1	0	0.5	0	0	0	0	0	0	0	0	0	0	0	0	0	0	0	0	3.73566e-05	3.50073e-05	0	2.562e-05	0	0	0	0	0	0	0	0	0	0	0	0	0	0	0	0	3.73566e-05	3.73566e-05	3.50073e-05	Rumen	Rumen	Rumen
Gaiellaceae	0	0	0	0	0	0	0	0	0	0	0	0	0	0.5	0	0	1	0	0	0	0	0	0	0	0	0	0	0	0	0	0	0	0	2.4035e-05	0	0	3.53863e-05	0	0	0	3.53863e-05	3.53863e-05	2.4035e-05	Colon	Colon	Ileum
Erythrobacteraceae	0.5	1	0	0	0	0	0	0	0	0	0	0	0	0	0	0	0	0	0	0	1.86783e-05	3.50073e-05	0	0	0	0	0	0	0	0	0	0	0	0	0	0	0	0	0	0	3.50073e-05	1.86783e-05	3.50073e-05	Rumen	Rumen	Rumen
Legionellaceae	0.5	1	0	0	0	0	0	0	0	0	0	0	0	0	0	0	0	0	0	0	1.86783e-05	3.50073e-05	0	0	0	0	0	0	0	0	0	0	0	0	0	0	0	0	0	0	3.50073e-05	1.86783e-05	3.50073e-05	Rumen	Rumen	Rumen
Saprospiraceae	0	0	0	0	0	0	0	0	1	0	0	0	0	0	0	0	0	0	0	0	0	0	0	0	0	0	0	0	3.21177e-05	0	0	0	0	0	0	0	0	0	0	0	3.21177e-05	3.21177e-05	0	Duodenum	Duodenum	Rumen
p-2534-18B5	0	0	0.5	0.5	0	0.5	0	0	0	0	0	0	0	0	0	0	0	0	0	0	0	0	1.92408e-05	2.562e-05	0	2.87737e-05	0	0	0	0	0	0	0	0	0	0	0	0	0	0	2.87737e-05	1.92408e-05	2.87737e-05	Omasum	Reticulum	Omasum
Dolo_23	0	0.5	0	0	0	0.5	0	0	0	0	0	0	0	0	0	0	0	0	0	0	0	1.75036e-05	0	0	0	2.87737e-05	0	0	0	0	0	0	0	0	0	0	0	0	0	0	2.87737e-05	0	2.87737e-05	Omasum	Rumen	Omasum
Gemmataceae	0.5	0	0.5	0.5	0	0	0	0	0	0	0	0	0	0	0	0	0	0	0	0	1.86783e-05	0	1.92408e-05	2.562e-05	0	0	0	0	0	0	0	0	0	0	0	0	0	0	0	0	2.562e-05	1.92408e-05	2.562e-05	Reticulum	Reticulum	Reticulum
Rhodobiaceae	0.5	0	0	0.5	0	0	0	0	0	0	0	0	0	0	0	0	0	0	0	0	1.86783e-05	0	0	2.562e-05	0	0	0	0	0	0	0	0	0	0	0	0	0	0	0	0	2.562e-05	1.86783e-05	2.562e-05	Reticulum	Rumen	Reticulum
SB-1	0	0	0	0	0	0	0	0	0	0	0	0	0	0.5	0	0	0	0	0.5	0	0	0	0	0	0	0	0	0	0	0	0	0	0	2.4035e-05	0	0	0	0	1.63623e-05	0	2.4035e-05	1.63623e-05	2.4035e-05	Ileum	Rectum	Ileum
Ktedonobacteraceae	0	0	0	0	0	0	0.5	0	0	0	0	0.5	0	0	0.5	0.5	0	0	0	0	0	0	0	0	0	0	1.6749e-05	0	0	0	0	1.8656e-05	0	0	2.03579e-05	1.47881e-05	0	0	0	0	2.03579e-05	2.03579e-05	1.8656e-05	Cecum	Cecum	Jejunum
Halomonadaceae	0	0	0	0	0	0	0	0	0	0	0	0	0	0	0.5	0	0	0	0	0	0	0	0	0	0	0	0	0	0	0	0	0	0	0	2.03579e-05	0	0	0	0	0	2.03579e-05	2.03579e-05	0	Cecum	Cecum	Rumen
Microbacteriaceae	0.5	0.5	0.5	0	0	0	0	0	0	0	0	0	0	0	0	0	0	0	0	0	1.86783e-05	1.75036e-05	1.92408e-05	0	0	0	0	0	0	0	0	0	0	0	0	0	0	0	0	0	1.92408e-05	1.92408e-05	1.75036e-05	Reticulum	Reticulum	Rumen
Caulobacteraceae	0.5	0	0	0	0	0	0	0	0	0	0	0	0	0	0	0	0	0	0	0	1.86783e-05	0	0	0	0	0	0	0	0	0	0	0	0	0	0	0	0	0	0	0	1.86783e-05	1.86783e-05	0	Rumen	Rumen	Rumen
Dermabacteraceae	0	0	0	0	0	0	0.5	0	0	0	0	0	0	0	0	0	0	0	0	0	0	0	0	0	0	0	1.6749e-05	0	0	0	0	0	0	0	0	0	0	0	0	0	1.6749e-05	1.6749e-05	0	Abomasum	Abomasum	Rumen
Solirubrobacteraceae	0	0	0	0	0	0	0	0	0	0	0	0	0	0	0	0	0	0	0.5	0	0	0	0	0	0	0	0	0	0	0	0	0	0	0	0	0	0	0	1.63623e-05	0	1.63623e-05	1.63623e-05	0	Rectum	Rectum	Rumen
[truncated: 6 more columns]
