# Supplementary material for: Multi-Omic Biogeography of the Gastrointestinal Microbiota of a Pre-Weaned Lamb
Source: Proteomes. 2017 Dec 18;5(4):36. doi: 10.3390/proteomes5040036 (PMC5748571; doi:10.3390/proteomes5040036)
Supplement: Supplementary file 1 [file proteomes-05-00036-s001.zip › SI/Dataset S3.xlsx]

## Sheet: MP_functions
	Absolute counts																				Relative counts																				Max %			Max tract			Luminal vs mucosal
Functions	Rumen_luminal	Rumen_mucosal	Reticulum_luminal	Reticulum_mucosal	Omasum_luminal	Omasum_mucosal	Abomasum_luminal	Abomasum_mucosal	Duodenum_luminal	Duodenum_mucosal	Jejunum_luminal	Jejunum_mucosal	Ileum_luminal	Ileum_mucosal	Cecum_luminal	Cecum_mucosal	Colon_luminal	Colon_mucosal	Rectum_luminal	Rectum_mucosal	Rumen_luminal	Rumen_mucosal	Reticulum_luminal	Reticulum_mucosal	Omasum_luminal	Omasum_mucosal	Abomasum_luminal	Abomasum_mucosal	Duodenum_luminal	Duodenum_mucosal	Jejunum_luminal	Jejunum_mucosal	Ileum_luminal	Ileum_mucosal	Cecum_luminal	Cecum_mucosal	Colon_luminal	Colon_mucosal	Rectum_luminal	Rectum_mucosal	All	Luminal	Mucosal	All	Luminal	Mucosal	Forestomach	Small intestine	Large intestine
ATPase, F1 complex, alpha subunit	30	30	15	20	3	34	0	37	30	26	26	51	57	37	37	104	38	36	34	33	0.00967742	0.0672646	0.00766871	0.0595238	0.00341297	0.0562914	0	0.172093	0.132159	0.102362	0.0740741	0.167763	0.174312	0.165919	0.0104461	0.24356	0.00918984	0.133333	0.00880145	0.139241	0.24356	0.174312	0.24356	Cecum	Ileum	Cecum	0.0027086		8.66145e-06
ATPase, F1 complex, beta subunit	31	41	28	70	6	48	0	24	21	38	31	61	55	35	31	74	30	46	31	44	0.01	0.0919283	0.0143149	0.208333	0.00682594	0.0794702	0	0.111628	0.092511	0.149606	0.0883191	0.200658	0.168196	0.156951	0.00875212	0.173302	0.00725514	0.17037	0.00802485	0.185654	0.208333	0.168196	0.208333	Reticulum	Ileum	Reticulum	0.00070984		9.8769e-07
Enolase	64	6	58	13	20	21	11	1	2	8	21	9	11	5	103	6	62	2	69	4	0.0206452	0.0134529	0.0296524	0.0386905	0.0227531	0.0347682	0.183333	0.00465116	0.00881057	0.0314961	0.0598291	0.0296053	0.0336391	0.0224215	0.0290796	0.0140515	0.014994	0.00740741	0.0178618	0.0168776	0.183333	0.183333	0.0386905	Abomasum	Abomasum	Reticulum
Glyceraldehyde/Erythrose phosphate dehydrogenase family	313	38	185	36	77	32	9	13	12	14	42	21	24	14	245	29	211	14	224	14	0.100968	0.0852018	0.0945808	0.107143	0.0875995	0.0529801	0.15	0.0604651	0.0528634	0.0551181	0.119658	0.0690789	0.0733945	0.0627803	0.06917	0.0679157	0.0510278	0.0518519	0.057986	0.0590717	0.15	0.15	0.107143	Abomasum	Abomasum	Reticulum
Heat shock protein Hsp90 family	28	24	16	49	2	27	0	25	27	25	24	25	22	18	34	26	30	22	26	21	0.00903226	0.0538117	0.00817996	0.145833	0.00227531	0.044702	0	0.116279	0.118943	0.0984252	0.0683761	0.0822368	0.0672783	0.0807175	0.0095991	0.0608899	0.00725514	0.0814815	0.00673052	0.0886076	0.145833	0.118943	0.145833	Reticulum	Duodenum	Reticulum	0.0027086		0.0006278
Translation elongation factor EFTu/EF1A, bacterial/organelle	229	55	154	8	17	2	2	2	4	4	14	3	3	4	175	11	257	1	234	5	0.073871	0.123318	0.0787321	0.0238095	0.0193402	0.00331126	0.0333333	0.00930233	0.0176211	0.015748	0.039886	0.00986842	0.00917431	0.0179372	0.0494071	0.0257611	0.0621524	0.0037037	0.0605747	0.021097	0.123318	0.0787321	0.123318	Rumen	Reticulum	Rumen			0.0815691
Porin, Neisseria sp. type	22	9	24	5	67	59	0	0	0	0	0	0	0	0	15	0	7	0	7	0	0.00709677	0.0201794	0.0122699	0.014881	0.076223	0.0976821	0	0	0	0	0	0	0	0	0.0042349	0	0.00169287	0	0.00181206	0	0.0976821	0.076223	0.0976821	Omasum	Omasum	Omasum			0.118141
Triosephosphate isomerase, bacterial/eukaryotic	39	11	53	8	2	22	5	9	9	23	10	21	29	6	71	33	104	13	82	6	0.0125806	0.0246637	0.0270961	0.0238095	0.00227531	0.0364238	0.0833333	0.0418605	0.0396476	0.0905512	0.02849	0.0690789	0.088685	0.0269058	0.0200452	0.0772834	0.0251511	0.0481481	0.021227	0.0253165	0.0905512	0.088685	0.0905512	Duodenum	Ileum	Duodenum
Ketose-bisphosphate aldolase, class-II	5	0	3	0	0	0	5	0	0	0	7	0	0	0	31	0	18	0	18	0	0.0016129	0	0.00153374	0	0	0	0.0833333	0	0	0	0.019943	0	0	0	0.00875212	0	0.00435308	0	0.00465959	0	0.0833333	0.0833333	0	Abomasum	Abomasum	Rumen			0.0260242
Glutamate dehydrogenase	258	32	150	2	15	8	0	2	1	1	0	0	1	1	53	1	91	0	66	1	0.0832258	0.0717489	0.0766871	0.00595238	0.0170648	0.013245	0	0.00930233	0.00440529	0.00393701	0	0	0.0030581	0.0044843	0.0149633	0.00234192	0.0220073	0	0.0170852	0.00421941	0.0832258	0.0832258	0.0717489	Rumen	Rumen	Rumen			0.0208456
Phosphoglycerate kinase	22	2	23	2	32	18	4	2	2	2	3	3	2	1	70	2	89	3	89	1	0.00709677	0.0044843	0.0117587	0.00595238	0.036405	0.0298013	0.0666667	0.00930233	0.00881057	0.00787402	0.00854701	0.00986842	0.00611621	0.0044843	0.0197628	0.00468384	0.0215236	0.0111111	0.0230391	0.00421941	0.0666667	0.0666667	0.0298013	Abomasum	Abomasum	Omasum			0.0713634
Adenosylhomocysteinase	14	6	13	11	8	9	0	7	11	8	9	9	8	11	12	8	13	7	11	15	0.00451613	0.0134529	0.00664622	0.0327381	0.00910125	0.0149007	0	0.0325581	0.0484581	0.0314961	0.025641	0.0296053	0.0244648	0.0493274	0.00338792	0.0187354	0.00314389	0.0259259	0.00284753	0.0632911	0.0632911	0.0484581	0.0632911	Rectum	Duodenum	Rectum	0.287023		0.00325326
Pyruvate-flavodoxin oxidoreductase	82	4	54	0	0	0	0	0	0	0	0	0	0	0	138	2	190	0	194	0	0.0264516	0.00896861	0.0276074	0	0	0	0	0	0	0	0	0	0	0	0.038961	0.00468384	0.0459492	0	0.05022	0	0.05022	0.05022	0.00896861	Rectum	Rectum	Rumen	0.300155		0.00098185
Phosphoglucose isomerase (PGI)	13	5	10	8	6	5	3	6	6	6	12	6	5	4	43	3	25	4	35	3	0.00419355	0.0112108	0.00511247	0.0238095	0.00682594	0.00827815	0.05	0.027907	0.0264317	0.023622	0.034188	0.0197368	0.0152905	0.0179372	0.01214	0.00702576	0.00604595	0.0148148	0.00906032	0.0126582	0.05	0.05	0.027907	Abomasum	Abomasum	Abomasum	0.397875
Adenylate kinase subfamily	3	2	5	15	1	3	0	0	0	8	8	2	9	5	11	5	16	2	16	1	0.000967742	0.0044843	0.00255624	0.0446429	0.00113766	0.00496689	0	0	0	0.0314961	0.022792	0.00657895	0.0275229	0.0224215	0.00310559	0.0117096	0.00386941	0.00740741	0.00414186	0.00421941	0.0446429	0.0275229	0.0446429	Reticulum	Ileum	Reticulum	0.107133
Acetyl-CoA carboxylase carboxyl transferase, beta subunit	1	7	0	5	0	2	0	6	10	0	0	0	0	1	0	1	0	7	0	5	0.000322581	0.0156951	0	0.014881	0	0.00331126	0	0.027907	0.0440529	0	0	0	0	0.0044843	0	0.00234192	0	0.0259259	0	0.021097	0.0440529	0.0440529	0.027907	Duodenum	Duodenum	Abomasum	0.00070984		9.8769e-07
Phosphoenolpyruvate carboxykinase, ATP-utilising	57	10	53	0	30	26	0	0	0	0	0	0	0	0	75	0	93	0	73	0	0.0183871	0.0224215	0.0270961	0	0.0341297	0.0430464	0	0	0	0	0	0	0	0	0.0211745	0	0.0224909	0	0.0188972	0	0.0430464	0.0341297	0.0430464	Omasum	Omasum	Omasum			0.00095484
Pyruvate, phosphate dikinase	48	1	37	0	4	0	0	0	0	0	0	0	0	0	95	0	170	0	116	0	0.0154839	0.00224215	0.0189162	0	0.00455063	0	0	0	0	0	0	0	0	0	0.026821	0	0.0411125	0	0.0300285	0	0.0411125	0.0411125	0.00224215	Colon	Colon	Rumen	0.0651649		0.000143289
Pyruvate kinase	0	0	0	0	9	4	0	0	1	1	14	1	0	0	70	0	24	0	32	0	0	0	0	0	0.0102389	0.00662252	0	0	0.00440529	0.00393701	0.039886	0.00328947	0	0	0.0197628	0	0.00580411	0	0.00828372	0	0.039886	0.039886	0.00662252	Jejunum	Jejunum	Omasum			0.00653335
Aconitase/isopropylmalate dehydratase	7	3	8	2	0	4	0	7	8	5	7	1	5	2	5	5	8	5	3	2	0.00225806	0.00672646	0.00408998	0.00595238	0	0.00662252	0	0.0325581	0.0352423	0.019685	0.019943	0.00328947	0.0152905	0.00896861	0.00141163	0.0117096	0.0019347	0.0185185	0.000776598	0.00843882	0.0352423	0.0352423	0.0325581	Duodenum	Duodenum	Abomasum			0.00548254
Ribosomal protein L7/L12	86	6	47	0	7	5	2	0	0	0	1	0	0	0	58	0	79	0	80	0	0.0277419	0.0134529	0.0240286	0	0.00796359	0.00827815	0.0333333	0	0	0	0.002849	0	0	0	0.0163749	0	0.0191052	0	0.0207093	0	0.0333333	0.0333333	0.0134529	Abomasum	Abomasum	Rumen			0.00131063
Isocitrate dehydrogenase NADP-dependent	22	1	12	4	2	3	2	4	1	1	1	4	3	2	6	4	5	4	7	3	0.00709677	0.00224215	0.00613497	0.0119048	0.00227531	0.00496689	0.0333333	0.0186047	0.00440529	0.00393701	0.002849	0.0131579	0.00917431	0.00896861	0.00169396	0.00936768	0.00120919	0.0148148	0.00181206	0.0126582	0.0333333	0.0333333	0.0186047	Abomasum	Abomasum	Abomasum			0.00976742
Cyclophilin-type peptidyl-prolyl cis-trans isomerase	4	0	2	3	0	3	2	0	2	2	0	2	2	0	4	0	5	0	3	0	0.00129032	0	0.00102249	0.00892857	0	0.00496689	0.0333333	0	0.00881057	0.00787402	0	0.00657895	0.00611621	0	0.00112931	0	0.00120919	0	0.000776598	0	0.0333333	0.0333333	0.00892857	Abomasum	Abomasum	Reticulum
SUF system FeS cluster assembly, SufBD	0	0	0	0	0	0	2	0	0	0	0	0	0	0	0	0	0	0	0	0	0	0	0	0	0	0	0.0333333	0	0	0	0	0	0	0	0	0	0	0	0	0	0.0333333	0.0333333	0	Abomasum	Abomasum	Rumen
Fructose-bisphosphate aldolase, class-I	3	3	3	3	1	2	2	3	3	2	3	2	3	2	3	3	3	3	3	2	0.000967742	0.00672646	0.00153374	0.00892857	0.00113766	0.00331126	0.0333333	0.0139535	0.0132159	0.00787402	0.00854701	0.00657895	0.00917431	0.00896861	0.000846979	0.00702576	0.000725514	0.0111111	0.000776598	0.00843882	0.0333333	0.0333333	0.0139535	Abomasum	Abomasum	Abomasum	0.230311		0.0076539
Fimbrial protein pilin	8	2	12	0	29	11	1	0	0	0	0	0	0	0	0	0	0	0	0	0	0.00258065	0.0044843	0.00613497	0	0.032992	0.0182119	0.0166667	0	0	0	0	0	0	0	0	0	0	0	0	0	0.032992	0.032992	0.0182119	Omasum	Omasum	Omasum
Leucine aminopeptidase/peptidase B	5	0	5	5	0	5	0	5	5	5	5	10	10	5	10	5	6	5	5	5	0.0016129	0	0.00255624	0.014881	0	0.00827815	0	0.0232558	0.0220264	0.019685	0.014245	0.0328947	0.030581	0.0224215	0.00282326	0.0117096	0.00145103	0.0185185	0.00129433	0.021097	0.0328947	0.030581	0.0328947	Jejunum	Ileum	Jejunum			0.00653335
Fructose-1,6-bisphosphate aldolase, class 2	52	4	32	1	1	0	0	0	0	0	0	0	0	0	77	2	118	0	94	0	0.0167742	0.00896861	0.0163599	0.00297619	0.00113766	0	0	0	0	0	0	0	0	0	0.0217391	0.00468384	0.0285369	0	0.0243334	0	0.0285369	0.0285369	0.00896861	Colon	Colon	Rumen	0.397875		0.0076539
Proteasome-activating nucleotidase PAN	0	5	0	0	0	0	0	5	0	0	0	0	0	0	5	5	0	0	0	0	0	0.0112108	0	0	0	0	0	0.0232558	0	0	0	0	0	0	0.00141163	0.0117096	0	0	0	0	0.0232558	0.00141163	0.0232558	Abomasum	Cecum	Abomasum	0.26108
Chemotaxis methyl-accepting receptor	1	1	1	1	20	3	0	0	0	0	0	0	0	0	0	0	0	0	0	0	0.000322581	0.00224215	0.000511247	0.00297619	0.0227531	0.00496689	0	0	0	0	0	0	0	0	0	0	0	0	0	0	0.0227531	0.0227531	0.00496689	Omasum	Omasum	Omasum
Major facilitator, sugar transporter-like	0	0	2	0	20	8	0	0	0	0	0	0	0	0	0	0	0	0	0	0	0	0	0.00102249	0	0.0227531	0.013245	0	0	0	0	0	0	0	0	0	0	0	0	0	0	0.0227531	0.0227531	0.013245	Omasum	Omasum	Omasum
Proline-tRNA ligase, class IIa, archaeal-type	0	0	0	1	0	1	0	1	0	2	0	3	4	5	2	4	1	1	1	1	0	0	0	0.00297619	0	0.00165563	0	0.00465116	0	0.00787402	0	0.00986842	0.0122324	0.0224215	0.000564653	0.00936768	0.000241838	0.0037037	0.000258866	0.00421941	0.0224215	0.0122324	0.0224215	Ileum	Ileum	Ileum			0.0126755
Thiolase	16	10	9	6	1	1	0	1	5	2	1	1	3	3	42	4	37	5	43	1	0.00516129	0.0224215	0.00460123	0.0178571	0.00113766	0.00165563	0	0.00465116	0.0220264	0.00787402	0.002849	0.00328947	0.00917431	0.0134529	0.0118577	0.00936768	0.008948	0.0185185	0.0111312	0.00421941	0.0224215	0.0220264	0.0224215	Rumen	Duodenum	Rumen	0.219866
Acetate-CoA ligase	0	0	2	0	0	1	0	1	5	2	1	3	1	1	2	3	1	1	1	1	0	0	0.00102249	0	0	0.00165563	0	0.00465116	0.0220264	0.00787402	0.002849	0.00986842	0.0030581	0.0044843	0.000564653	0.00702576	0.000241838	0.0037037	0.000258866	0.00421941	0.0220264	0.0220264	0.00986842	Duodenum	Duodenum	Jejunum			0.0206307
Translation elongation factor EFG/EF2	16	0	6	0	4	4	1	0	0	0	1	0	0	0	61	0	90	0	84	0	0.00516129	0	0.00306748	0	0.00455063	0.00662252	0.0166667	0	0	0	0.002849	0	0	0	0.0172219	0	0.0217654	0	0.0217448	0	0.0217654	0.0217654	0.00662252	Colon	Colon	Omasum			0.00098185
Phosphoserine aminotransferase	58	5	42	0	0	0	0	0	0	0	0	0	0	0	2	0	11	0	8	0	0.0187097	0.0112108	0.0214724	0	0	0	0	0	0	0	0	0	0	0	0.000564653	0	0.00266022	0	0.00207093	0	0.0214724	0.0214724	0.0112108	Reticulum	Reticulum	Rumen
6-phosphogluconate dehydrogenase	1	2	2	1	0	1	0	2	2	1	3	0	2	0	10	1	4	3	2	5	0.000322581	0.0044843	0.00102249	0.00297619	0	0.00165563	0	0.00930233	0.00881057	0.00393701	0.00854701	0	0.00611621	0	0.00282326	0.00234192	0.000967352	0.0111111	0.000517732	0.021097	0.021097	0.00881057	0.021097	Rectum	Duodenum	Rectum	0.352032		0.0489325
GspD/PilQ family	1	0	0	0	18	8	0	0	0	0	0	0	0	0	0	0	0	0	0	0	0.000322581	0	0	0	0.0204778	0.013245	0	0	0	0	0	0	0	0	0	0	0	0	0	0	0.0204778	0.0204778	0.013245	Omasum	Omasum	Omasum
UDP-glucose 4-epimerase GalE	0	0	0	0	9	1	0	0	0	0	7	0	0	0	45	0	18	0	19	0	0	0	0	0	0.0102389	0.00165563	0	0	0	0	0.019943	0	0	0	0.0127047	0	0.00435308	0	0.00491846	0	0.019943	0.019943	0.00165563	Jejunum	Jejunum	Omasum			0.0188942
L-lactate/malate dehydrogenase	2	4	4	2	2	5	0	0	0	2	0	2	6	0	4	8	2	2	2	0	0.000645161	0.00896861	0.00204499	0.00595238	0.00227531	0.00827815	0	0	0	0.00787402	0	0.00657895	0.0183486	0	0.00112931	0.0187354	0.000483676	0.00740741	0.000517732	0	0.0187354	0.0183486	0.0187354	Cecum	Ileum	Cecum	0.237178		0.0208456
Glutathione reductase, eukaryote/bacterial	2	2	4	2	0	2	0	4	4	4	2	2	2	4	4	0	2	2	2	4	0.000645161	0.0044843	0.00204499	0.00595238	0	0.00331126	0	0.0186047	0.0176211	0.015748	0.00569801	0.00657895	0.00611621	0.0179372	0.00112931	0	0.000483676	0.00740741	0.000517732	0.0168776	0.0186047	0.0176211	0.0186047	Abomasum	Duodenum	Abomasum	0.300155		0.0757747
Alcohol dehydrogenase superfamily, zinc-type	4	7	3	0	0	1	0	2	1	0	0	0	0	0	4	0	0	5	1	0	0.00129032	0.0156951	0.00153374	0	0	0.00165563	0	0.00930233	0.00440529	0	0	0	0	0	0.00112931	0	0	0.0185185	0.000258866	0	0.0185185	0.00440529	0.0185185	Colon	Duodenum	Colon			0.0731883
Glucose-1-phosphate adenylyltransferase GlgC, bacterial	0	0	0	0	1	11	0	0	0	0	0	0	0	0	1	0	3	0	3	0	0	0	0	0	0.00113766	0.0182119	0	0	0	0	0	0	0	0	0.000282326	0	0.000725514	0	0.000776598	0	0.0182119	0.00113766	0.0182119	Omasum	Omasum	Omasum
Phosphotransferase system, mannose/fructose/sorbose family IID component, subgroup	0	0	0	0	16	3	0	0	0	0	0	0	0	0	3	0	0	0	0	0	0	0	0	0	0.0182025	0.00496689	0	0	0	0	0	0	0	0	0.000846979	0	0	0	0	0	0.0182025	0.0182025	0.00496689	Omasum	Omasum	Omasum
3-hydroxyacyl-CoA dehydrogenase	10	8	2	1	0	3	0	1	3	1	3	0	0	1	19	1	24	2	24	1	0.00322581	0.0179372	0.00102249	0.00297619	0	0.00496689	0	0.00465116	0.0132159	0.00393701	0.00854701	0	0	0.0044843	0.0053642	0.00234192	0.00580411	0.00740741	0.00621279	0.00421941	0.0179372	0.0132159	0.0179372	Rumen	Duodenum	Rumen	0.203564
Phosphoenolpyruvate carboxykinase, GTP-utilising	10	0	8	1	0	0	0	1	4	1	0	0	1	1	0	2	1	0	2	1	0.00322581	0	0.00408998	0.00297619	0	0	0	0.00465116	0.0176211	0.00393701	0	0	0.0030581	0.0044843	0	0.00468384	0.000241838	0	0.000517732	0.00421941	0.0176211	0.0176211	0.00468384	Duodenum	Duodenum	Cecum			0.0920241
S-adenosylmethionine synthetase	9	4	3	2	0	2	0	3	4	2	4	4	4	3	2	4	4	2	4	4	0.00290323	0.00896861	0.00153374	0.00595238	0	0.00331126	0	0.0139535	0.0176211	0.00787402	0.011396	0.0131579	0.0122324	0.0134529	0.000564653	0.00936768	0.000967352	0.00740741	0.00103546	0.0168776	0.0176211	0.0176211	0.0168776	Duodenum	Duodenum	Rectum	0.300155		0.0039574
ATP-dependent 6-phosphofructokinase	14	0	6	0	0	1	0	0	1	1	6	1	1	1	40	1	45	1	38	1	0.00451613	0	0.00306748	0	0	0.00165563	0	0	0.00440529	0.00393701	0.017094	0.00328947	0.0030581	0.0044843	0.0112931	0.00234192	0.0108827	0.0037037	0.00983691	0.00421941	0.017094	0.017094	0.0044843	Jejunum	Jejunum	Ileum			0.109247
Ribosomal protein S7, bacterial/organellar-type	14	0	9	0	1	2	0	0	0	0	5	0	0	0	60	0	45	0	55	0	0.00451613	0	0.00460123	0	0.00113766	0.00331126	0	0	0	0	0.014245	0	0	0	0.0169396	0	0.0108827	0	0.0142376	0	0.0169396	0.0169396	0.00331126	Cecum	Cecum	Omasum			0.00337525
5,10-methylenetetrahydromethanopterin reductase	35	2	33	0	0	0	0	0	0	0	0	0	0	0	0	0	0	0	0	0	0.0112903	0.0044843	0.0168712	0	0	0	0	0	0	0	0	0	0	0	0	0	0	0	0	0	0.0168712	0.0168712	0.0044843	Reticulum	Reticulum	Rumen	0.397875
Ribosomal protein S9, bacterial/plastid	13	0	8	0	3	0	1	0	0	0	0	0	0	0	16	0	23	0	15	0	0.00419355	0	0.00408998	0	0.00341297	0	0.0166667	0	0	0	0	0	0	0	0.00451722	0	0.00556227	0	0.00388299	0	0.0166667	0.0166667	0	Abomasum	Abomasum	Rumen	0.171271		0.0466304
Ribosomal protein S3, bacterial	27	3	16	0	0	0	1	0	0	0	1	0	0	0	51	0	46	0	42	0	0.00870968	0.00672646	0.00817996	0	0	0	0.0166667	0	0	0	0.002849	0	0	0	0.0143986	0	0.0111245	0	0.0108724	0	0.0166667	0.0166667	0.00672646	Abomasum	Abomasum	Rumen			0.00477302
Ribosomal protein S5, bacterial-type	20	0	7	0	1	0	1	0	0	0	2	0	0	0	28	0	30	0	29	0	0.00645161	0	0.00357873	0	0.00113766	0	0.0166667	0	0	0	0.00569801	0	0	0	0.00790514	0	0.00725514	0	0.00750712	0	0.0166667	0.0166667	0	Abomasum	Abomasum	Rumen	0.219186		0.0174965
Trigger factor	1	0	0	0	2	0	1	0	0	0	0	0	0	0	24	0	13	0	22	0	0.000322581	0	0	0	0.00227531	0	0.0166667	0	0	0	0	0	0	0	0.00677583	0	0.00314389	0	0.00569506	0	0.0166667	0.0166667	0	Abomasum	Abomasum	Rumen			0.0376283
Aspartyl/glutamyl-tRNA(Asn/Gln) amidotransferase, C subunit	0	0	0	0	0	0	1	0	0	0	0	0	0	0	0	0	0	0	0	0	0	0	0	0	0	0	0.0166667	0	0	0	0	0	0	0	0	0	0	0	0	0	0.0166667	0.0166667	0	Abomasum	Abomasum	Rumen
L-lactate dehydrogenase	0	0	0	0	1	4	1	0	0	0	3	0	0	0	27	1	9	0	13	0	0	0	0	0	0.00113766	0.00662252	0.0166667	0	0	0	0.00854701	0	0	0	0.00762281	0.00234192	0.00217654	0	0.00336526	0	0.0166667	0.0166667	0.00662252	Abomasum	Abomasum	Omasum
Xylulose 5-phosphate/Fructose 6-phosphate phosphoketolase	0	0	0	0	0	0	1	0	0	0	0	0	0	0	14	0	0	0	0	0	0	0	0	0	0	0	0.0166667	0	0	0	0	0	0	0	0.00395257	0	0	0	0	0	0.0166667	0.0166667	0	Abomasum	Abomasum	Rumen
Preprotein translocase subunit SecE	1	0	0	0	0	0	1	0	0	0	0	0	0	0	1	0	1	0	2	0	0.000322581	0	0	0	0	0	0.0166667	0	0	0	0	0	0	0	0.000282326	0	0.000241838	0	0.000517732	0	0.0166667	0.0166667	0	Abomasum	Abomasum	Rumen
Competence protein ComEC/Rec2	0	0	0	0	0	0	1	0	0	0	0	0	0	0	0	0	0	0	0	0	0	0	0	0	0	0	0.0166667	0	0	0	0	0	0	0	0	0	0	0	0	0	0.0166667	0.0166667	0	Abomasum	Abomasum	Rumen
Glycogen/starch/alpha-glucan phosphorylase	0	0	2	3	10	10	0	3	2	2	4	2	3	2	1	0	2	2	1	2	0	0	0.00102249	0.00892857	0.0113766	0.0165563	0	0.0139535	0.00881057	0.00787402	0.011396	0.00657895	0.00917431	0.00896861	0.000282326	0	0.000483676	0.00740741	0.000258866	0.00843882	0.0165563	0.011396	0.0165563	Omasum	Jejunum	Omasum			0.043987
Formate acetyltransferase	3	0	0	0	14	8	0	0	0	0	0	0	0	0	21	0	23	0	28	0	0.000967742	0	0	0	0.0159272	0.013245	0	0	0	0	0	0	0	0	0.00592885	0	0.00556227	0	0.00724825	0	0.0159272	0.0159272	0.013245	Omasum	Omasum	Omasum			0.0244355
Galactokinase, bacterial	0	0	1	0	14	7	0	0	0	0	0	0	0	0	4	0	3	0	1	0	0	0	0.000511247	0	0.0159272	0.0115894	0	0	0	0	0	0	0	0	0.00112931	0	0.000725514	0	0.000258866	0	0.0159272	0.0159272	0.0115894	Omasum	Omasum	Omasum
Ribosomal protein L5, bacterial-type	20	0	12	0	1	1	0	0	0	0	1	0	0	0	55	0	50	0	48	0	0.00645161	0	0.00613497	0	0.00113766	0.00165563	0	0	0	0	0.002849	0	0	0	0.015528	0	0.0120919	0	0.0124256	0	0.015528	0.015528	0.00165563	Cecum	Cecum	Omasum			0.00387164
Ribosomal protein S2, bacteria/mitochondria/plastid	21	0	8	0	5	2	0	0	0	0	2	0	0	0	55	0	57	0	59	0	0.00677419	0	0.00408998	0	0.00568828	0.00331126	0	0	0	0	0.00569801	0	0	0	0.015528	0	0.0137848	0	0.0152731	0	0.015528	0.015528	0.00331126	Cecum	Cecum	Omasum	0.397875		0.00293293
GDP-mannose 4,6-dehydratase	0	1	2	0	0	1	0	3	1	2	3	0	1	0	3	3	1	4	1	2	0	0.00224215	0.00102249	0	0	0.00165563	0	0.0139535	0.00440529	0.00787402	0.00854701	0	0.0030581	0	0.000846979	0.00702576	0.000241838	0.0148148	0.000258866	0.00843882	0.0148148	0.00854701	0.0148148	Colon	Jejunum	Colon			0.00207612
NADH ubiquinone oxidoreductase, F subunit	0	0	0	0	0	0	0	1	2	2	0	0	1	3	0	3	0	4	0	2	0	0	0	0	0	0	0	0.00465116	0.00881057	0.00787402	0	0	0.0030581	0.0134529	0	0.00702576	0	0.0148148	0	0.00843882	0.0148148	0.00881057	0.0148148	Colon	Duodenum	Colon			4.7888e-06
Ribosomal protein S30Ae/sigma 54 modulation protein	2	0	1	0	3	1	0	0	0	0	5	0	0	0	21	0	16	0	21	0	0.000645161	0	0.000511247	0	0.00341297	0.00165563	0	0	0	0	0.014245	0	0	0	0.00592885	0	0.00386941	0	0.00543619	0	0.014245	0.014245	0.00165563	Jejunum	Jejunum	Omasum			0.0389694
Clostridium enterotoxin	0	0	0	0	0	0	0	0	0	0	0	0	0	0	10	6	7	0	6	0	0	0	0	0	0	0	0	0	0	0	0	0	0	0	0.00282326	0.0140515	0.00169287	0	0.0015532	0	0.0140515	0.00282326	0.0140515	Cecum	Cecum	Cecum
Nucleotide sugar epimerase	1	0	0	0	1	0	0	3	2	1	0	0	1	0	2	1	6	1	5	1	0.000322581	0	0	0	0.00113766	0	0	0.0139535	0.00881057	0.00393701	0	0	0.0030581	0	0.000564653	0.00234192	0.00145103	0.0037037	0.00129433	0.00421941	0.0139535	0.00881057	0.0139535	Abomasum	Duodenum	Abomasum
Fructose 1-phosphate kinase	1	0	2	0	12	7	0	0	0	0	0	0	0	0	0	0	0	0	0	0	0.000322581	0	0.00102249	0	0.0136519	0.0115894	0	0	0	0	0	0	0	0	0	0	0	0	0	0	0.0136519	0.0136519	0.0115894	Omasum	Omasum	Omasum
Ribosomal protein L18/L5	1	0	7	0	12	1	0	0	0	0	2	0	0	0	19	0	30	0	31	0	0.000322581	0	0.00357873	0	0.0136519	0.00165563	0	0	0	0	0.00569801	0	0	0	0.0053642	0	0.00725514	0	0.00802485	0	0.0136519	0.0136519	0.00165563	Omasum	Omasum	Omasum	0.287023		0.0208456
Dihydrolipoamide acetyltransferase pyruvate dehydrogenase complex	0	0	0	0	12	3	0	0	0	0	0	0	0	0	0	0	0	0	0	0	0	0	0	0	0.0136519	0.00496689	0	0	0	0	0	0	0	0	0	0	0	0	0	0	0.0136519	0.0136519	0.00496689	Omasum	Omasum	Omasum
Serine-tRNA ligase, type1	7	0	2	0	9	0	0	2	2	2	0	3	2	3	8	0	13	2	10	2	0.00225806	0	0.00102249	0	0.0102389	0	0	0.00930233	0.00881057	0.00787402	0	0.00986842	0.00611621	0.0134529	0.00225861	0	0.00314389	0.00740741	0.00258866	0.00843882	0.0134529	0.0102389	0.0134529	Ileum	Omasum	Ileum	0.152256
Formate-tetrahydrofolate ligase, FTHFS	0	1	1	1	0	1	0	0	2	1	0	3	3	3	37	1	37	2	37	1	0	0.00224215	0.000511247	0.00297619	0	0.00165563	0	0	0.00881057	0.00393701	0	0.00986842	0.00917431	0.0134529	0.0104461	0.00234192	0.008948	0.00740741	0.00957805	0.00421941	0.0134529	0.0104461	0.0134529	Ileum	Cecum	Ileum	0.300155
Solute-binding family 1	28	6	22	0	0	0	0	0	0	0	0	0	0	0	14	0	15	0	13	0	0.00903226	0.0134529	0.0112474	0	0	0	0	0	0	0	0	0	0	0	0.00395257	0	0.00362757	0	0.00336526	0	0.0134529	0.0112474	0.0134529	Rumen	Reticulum	Rumen			0.0731883
Tol-Pal system, TolA	37	6	22	1	2	0	0	0	0	0	0	0	0	0	4	0	4	0	3	0	0.0119355	0.0134529	0.0112474	0.00297619	0.00227531	0	0	0	0	0	0	0	0	0	0.00112931	0	0.000967352	0	0.000776598	0	0.0134529	0.0119355	0.0134529	Rumen	Rumen	Rumen
Small GTPase superfamily	2	2	2	2	0	1	0	2	3	2	2	2	2	0	3	2	4	2	3	2	0.000645161	0.0044843	0.00102249	0.00595238	0	0.00165563	0	0.00930233	0.0132159	0.00787402	0.00569801	0.00657895	0.00611621	0	0.000846979	0.00468384	0.000967352	0.00740741	0.000776598	0.00843882	0.0132159	0.0132159	0.00930233	Duodenum	Duodenum	Abomasum	0.263472		0.0299198
Ribosomal protein S8	30	0	14	0	3	0	0	0	0	0	2	0	0	0	30	0	51	0	51	0	0.00967742	0	0.00715746	0	0.00341297	0	0	0	0	0	0.00569801	0	0	0	0.00846979	0	0.0123337	0	0.0132022	0	0.0132022	0.0132022	0	Rectum	Rectum	Rumen	0.0651649		0.00653335
Carbohydrate ABC transporter substrate-binding, CPR0540	0	0	0	0	0	0	0	0	0	0	0	0	0	0	32	0	53	0	42	0	0	0	0	0	0	0	0	0	0	0	0	0	0	0	0.00903444	0	0.0128174	0	0.0108724	0	0.0128174	0.0128174	0	Colon	Colon	Rumen			0.00653335
Di-c-type haem protein, MauG/cytochrome c peroxidase	0	0	3	0	11	5	0	0	0	0	0	0	0	0	0	0	0	0	0	0	0	0	0.00153374	0	0.0125142	0.00827815	0	0	0	0	0	0	0	0	0	0	0	0	0	0	0.0125142	0.0125142	0.00827815	Omasum	Omasum	Omasum
Transaldolase type 1	0	0	2	2	11	7	0	1	1	0	2	1	1	1	2	0	1	1	1	1	0	0	0.00102249	0.00595238	0.0125142	0.0115894	0	0.00465116	0.00440529	0	0.00569801	0.00328947	0.0030581	0.0044843	0.000564653	0	0.000241838	0.0037037	0.000258866	0.00421941	0.0125142	0.0125142	0.0115894	Omasum	Omasum	Omasum
UDP-glucose 6-dehydrogenase, eukaryotic type	3	1	4	4	1	1	0	2	1	1	0	1	1	0	2	1	2	2	3	0	0.000967742	0.00224215	0.00204499	0.0119048	0.00113766	0.00165563	0	0.00930233	0.00440529	0.00393701	0	0.00328947	0.0030581	0	0.000564653	0.00234192	0.000483676	0.00740741	0.000776598	0	0.0119048	0.00440529	0.0119048	Reticulum	Duodenum	Reticulum
Acetate/Proprionate kinase	10	0	1	0	7	7	0	0	0	0	0	0	0	0	7	0	26	0	29	0	0.00322581	0	0.000511247	0	0.00796359	0.0115894	0	0	0	0	0	0	0	0	0.00197628	0	0.00628779	0	0.00750712	0	0.0115894	0.00796359	0.0115894	Omasum	Omasum	Omasum			0.0471359
Phosphotransferase system, sorbose subfamily IIB component, subgroup	0	0	0	0	8	7	0	0	0	0	0	0	0	0	2	0	4	0	4	0	0	0	0	0	0.00910125	0.0115894	0	0	0	0	0	0	0	0	0.000564653	0	0.000967352	0	0.00103546	0	0.0115894	0.00910125	0.0115894	Omasum	Omasum	Omasum
Malic enzyme, phosphate acetyl/butaryl transferase	0	0	0	0	10	1	0	0	0	0	0	0	0	0	0	0	0	0	0	0	0	0	0	0	0.0113766	0.00165563	0	0	0	0	0	0	0	0	0	0	0	0	0	0	0.0113766	0.0113766	0.00165563	Omasum	Omasum	Omasum
Translation elongation factor EFTs/EF1B	13	2	7	0	6	2	0	0	0	0	1	0	0	0	31	0	33	0	43	0	0.00419355	0.0044843	0.00357873	0	0.00682594	0.00331126	0	0	0	0	0.002849	0	0	0	0.00875212	0	0.00798065	0	0.0111312	0	0.0111312	0.0111312	0.0044843	Rectum	Rectum	Rumen			0.00976742
NADH dehydrogenase, subunit C	0	0	0	0	0	1	0	1	1	0	0	0	1	0	0	3	1	3	0	2	0	0	0	0	0	0.00165563	0	0.00465116	0.00440529	0	0	0	0.0030581	0	0	0.00702576	0.000241838	0.0111111	0	0.00843882	0.0111111	0.00440529	0.0111111	Colon	Duodenum	Colon			8.468e-05
Ribosomal protein L2, bacterial/organellar-type	19	0	3	0	6	3	0	0	0	0	2	0	0	0	33	0	45	0	30	0	0.00612903	0	0.00153374	0	0.00682594	0.00496689	0	0	0	0	0.00569801	0	0	0	0.00931677	0	0.0108827	0	0.00776598	0	0.0108827	0.0108827	0.00496689	Colon	Colon	Omasum			0.00953887
Ornithine carbamoyltransferase	31	0	21	0	1	0	0	0	0	0	1	0	0	0	4	0	0	0	1	0	0.01	0	0.0107362	0	0.00113766	0	0	0	0	0	0.002849	0	0	0	0.00112931	0	0	0	0.000258866	0	0.0107362	0.0107362	0	Reticulum	Reticulum	Rumen	0.0761076
DNA-directed RNA polymerase, subunit 2	28	0	21	0	5	0	0	0	0	0	0	0	0	0	20	0	32	0	21	0	0.00903226	0	0.0107362	0	0.00568828	0	0	0	0	0	0	0	0	0	0.00564653	0	0.00773881	0	0.00543619	0	0.0107362	0.0107362	0	Reticulum	Reticulum	Rumen	0.0318941		0.0244355
Flagellin	30	3	21	0	6	0	0	0	0	0	0	0	0	0	3	0	9	0	7	0	0.00967742	0.00672646	0.0107362	0	0.00682594	0	0	0	0	0	0	0	0	0	0.000846979	0	0.00217654	0	0.00181206	0	0.0107362	0.0107362	0.00672646	Reticulum	Reticulum	Rumen	0.310947
Glycoside hydrolase, family 2	0	0	0	0	2	0	0	0	0	0	3	0	0	1	38	0	18	0	21	0	0	0	0	0	0.00227531	0	0	0	0	0	0.00854701	0	0	0.0044843	0.0107284	0	0.00435308	0	0.00543619	0	0.0107284	0.0107284	0.0044843	Cecum	Cecum	Ileum			0.0204567
Ribosomal protein S1	15	0	18	0	5	4	0	0	0	0	0	0	0	0	36	0	34	0	41	0	0.00483871	0	0.00920245	0	0.00568828	0.00662252	0	0	0	0	0	0	0	0	0.0101637	0	0.00822249	0	0.0106135	0	0.0106135	0.0106135	0.00662252	Rectum	Rectum	Omasum			0.00855731
Alpha-D-phosphohexomutase superfamily	12	0	4	1	9	6	0	1	1	2	0	1	2	1	1	1	8	1	6	1	0.00387097	0	0.00204499	0.00297619	0.0102389	0.00993377	0	0.00465116	0.00440529	0.00787402	0	0.00328947	0.00611621	0.0044843	0.000282326	0.00234192	0.0019347	0.0037037	0.0015532	0.00421941	0.0102389	0.0102389	0.00993377	Omasum	Omasum	Omasum
Aminoacyl-tRNA synthetase, class II (D/K/N)-like	1	0	0	0	9	0	0	0	0	0	0	0	0	0	10	0	8	0	7	0	0.000322581	0	0	0	0.0102389	0	0	0	0	0	0	0	0	0	0.00282326	0	0.0019347	0	0.00181206	0	0.0102389	0.0102389	0	Omasum	Omasum	Rumen	0.44206		0.16271
Nitrite reductase, copper-type	0	0	0	0	9	3	0	0	0	0	0	0	0	0	0	0	0	0	0	0	0	0	0	0	0.0102389	0.00496689	0	0	0	0	0	0	0	0	0	0	0	0	0	0	0.0102389	0.0102389	0.00496689	Omasum	Omasum	Omasum
Ketol-acid reductoisomerase	4	0	3	0	3	6	0	0	0	0	0	0	0	0	8	0	25	0	21	0	0.00129032	0	0.00153374	0	0.00341297	0.00993377	0	0	0	0	0	0	0	0	0.00225861	0	0.00604595	0	0.00543619	0	0.00993377	0.00604595	0.00993377	Omasum	Colon	Omasum			0.0584116
Fructose-bisphosphate aldolase, class II, yeast/E. coli subtype	0	0	1	0	4	6	0	0	0	0	0	0	0	0	0	0	0	0	0	0	0	0	0.000511247	0	0.00455063	0.00993377	0	0	0	0	0	0	0	0	0	0	0	0	0	0	0.00993377	0.00455063	0.00993377	Omasum	Omasum	Omasum
AICARFT/IMPCHase bienzyme	11	0	3	1	2	1	0	0	0	2	1	3	3	2	2	0	12	2	13	2	0.00354839	0	0.00153374	0.00297619	0.00227531	0.00165563	0	0	0	0.00787402	0.002849	0.00986842	0.00917431	0.00896861	0.000564653	0	0.00290206	0.00740741	0.00336526	0.00843882	0.00986842	0.00917431	0.00986842	Jejunum	Ileum	Jejunum
50S ribosomal protein uL4	8	0	4	0	1	0	0	0	0	0	2	0	0	0	34	0	34	0	29	0	0.00258065	0	0.00204499	0	0.00113766	0	0	0	0	0	0.00569801	0	0	0	0.0095991	0	0.00822249	0	0.00750712	0	0.0095991	0.0095991	0	Cecum	Cecum	Rumen	0.384696		0.0121855
Delta-1-pyrroline-5-carboxylate dehydrogenase	29	3	17	1	0	0	0	0	0	0	1	0	0	0	1	1	0	0	0	0	0.00935484	0.00672646	0.00869121	0.00297619	0	0	0	0	0	0	0.002849	0	0	0	0.000282326	0.00234192	0	0	0	0	0.00935484	0.00935484	0.00672646	Rumen	Rumen	Rumen
Glycoside hydrolase, family 28	2	2	2	2	0	2	0	2	2	2	2	2	2	2	3	2	2	2	2	2	0.000645161	0.0044843	0.00102249	0.00595238	0	0.00331126	0	0.00930233	0.00881057	0.00787402	0.00569801	0.00657895	0.00611621	0.00896861	0.000846979	0.00468384	0.000483676	0.00740741	0.000517732	0.00843882	0.00930233	0.00881057	0.00930233	Abomasum	Duodenum	Abomasum	0.219186		0.0188942
Major facilitator superfamily	3	1	1	1	1	0	0	2	1	2	0	2	1	1	2	2	1	2	1	2	0.000967742	0.00224215	0.000511247	0.00297619	0.00113766	0	0	0.00930233	0.00440529	0.00787402	0	0.00657895	0.0030581	0.0044843	0.000564653	0.00468384	0.000241838	0.00740741	0.000258866	0.00843882	0.00930233	0.00440529	0.00930233	Abomasum	Duodenum	Abomasum			0.00653335
D-3-phosphoglycerate dehydrogenase	0	0	0	2	0	0	0	2	1	0	1	1	0	0	4	1	0	1	0	1	0	0	0	0.00595238	0	0	0	0.00930233	0.00440529	0	0.002849	0.00328947	0	0	0.00112931	0.00234192	0	0.0037037	0	0.00421941	0.00930233	0.00440529	0.00930233	Abomasum	Duodenum	Abomasum			0.0959466
Peptidase M1, alanine aminopeptidase/leukotriene A4 hydrolase	3	1	3	1	0	1	0	2	0	0	1	1	0	0	6	1	0	1	1	0	0.000967742	0.00224215	0.00153374	0.00297619	0	0.00165563	0	0.00930233	0	0	0.002849	0.00328947	0	0	0.00169396	0.00234192	0	0.0037037	0.000258866	0	0.00930233	0.002849	0.00930233	Abomasum	Jejunum	Abomasum
Mandelate racemase/muconate lactonizing enzyme/methylaspartate ammonia-lyase	0	0	0	0	0	0	0	0	0	0	0	0	3	0	0	0	0	0	0	0	0	0	0	0	0	0	0	0	0	0	0	0	0.00917431	0	0	0	0	0	0	0	0.00917431	0.00917431	0	Ileum	Ileum	Rumen
Aspartate kinase, monofunctional class	0	0	0	0	8	2	0	0	0	0	0	0	0	0	0	0	1	0	3	0	0	0	0	0	0.00910125	0.00331126	0	0	0	0	0	0	0	0	0	0	0.000241838	0	0.000776598	0	0.00910125	0.00910125	0.00331126	Omasum	Omasum	Omasum
Phosphotransferase system, sorbose-specific IIC subunit	0	0	0	0	8	1	0	0	0	0	0	0	0	0	0	0	2	0	0	0	0	0	0	0	0.00910125	0.00165563	0	0	0	0	0	0	0	0	0	0	0.000483676	0	0	0	0.00910125	0.00910125	0.00165563	Omasum	Omasum	Omasum
Amidophosphoribosyltransferase	1	0	0	0	0	0	0	0	0	0	0	0	0	2	0	0	0	0	0	0	0.000322581	0	0	0	0	0	0	0	0	0	0	0	0	0.00896861	0	0	0	0	0	0	0.00896861	0.000322581	0.00896861	Ileum	Rumen	Ileum
Small acid-soluble spore protein, alpha/beta-type	19	4	12	0	0	0	0	0	0	0	0	0	0	0	17	0	9	0	22	0	0.00612903	0.00896861	0.00613497	0	0	0	0	0	0	0	0	0	0	0	0.00479955	0	0.00217654	0	0.00569506	0	0.00896861	0.00613497	0.00896861	Rumen	Reticulum	Rumen			0.0598265
Glycine/sarcosine/betaine reductase, component B, fused alpha/beta	1	4	0	0	0	0	0	0	0	0	0	0	0	0	1	0	10	0	11	0	0.000322581	0.00896861	0	0	0	0	0	0	0	0	0	0	0	0	0.000282326	0	0.00241838	0	0.00284753	0	0.00896861	0.00284753	0.00896861	Rumen	Rectum	Rumen
Thymidylate synthase	0	0	0	0	0	0	0	0	0	0	2	2	2	2	0	0	0	0	0	0	0	0	0	0	0	0	0	0	0	0	0.00569801	0.00657895	0.00611621	0.00896861	0	0	0	0	0	0	0.00896861	0.00611621	0.00896861	Ileum	Ileum	Ileum
NADH-quinone oxidoreductase, chain I	0	0	0	0	0	0	0	1	0	1	0	2	1	2	0	1	0	1	0	1	0	0	0	0	0	0	0	0.00465116	0	0.00393701	0	0.00657895	0.0030581	0.00896861	0	0.00234192	0	0.0037037	0	0.00421941	0.00896861	0.0030581	0.00896861	Ileum	Ileum	Ileum			0.00404738
Glutamate-5-semialdehyde dehydrogenase	0	0	0	0	0	0	0	0	0	0	0	0	0	2	0	0	2	2	0	0	0	0	0	0	0	0	0	0	0	0	0	0	0	0.00896861	0	0	0.000483676	0.00740741	0	0	0.00896861	0.000483676	0.00896861	Ileum	Colon	Ileum
Dihydrolipoamide dehydrogenase	2	0	4	1	1	2	0	0	2	0	0	1	0	1	1	3	3	2	3	1	0.000645161	0	0.00204499	0.00297619	0.00113766	0.00331126	0	0	0.00881057	0	0	0.00328947	0	0.0044843	0.000282326	0.00702576	0.000725514	0.00740741	0.000776598	0.00421941	0.00881057	0.00881057	0.00740741	Duodenum	Duodenum	Colon			0.0204567
Fructose-1,6-bisphosphatase	0	2	0	0	0	1	0	1	2	0	0	0	0	0	0	0	0	1	0	0	0	0.0044843	0	0	0	0.00165563	0	0.00465116	0.00881057	0	0	0	0	0	0	0	0	0.0037037	0	0	0.00881057	0.00881057	0.00465116	Duodenum	Duodenum	Abomasum	0.300155
Catalase, mono-functional, haem-containing, clades 1 and 3	0	0	0	0	0	0	0	0	2	0	0	0	0	0	0	0	0	0	0	0	0	0	0	0	0	0	0	0	0.00881057	0	0	0	0	0	0	0	0	0	0	0	0.00881057	0.00881057	0	Duodenum	Duodenum	Rumen
Alkaline phosphatase	0	0	0	0	0	0	0	0	2	0	1	0	0	0	15	1	9	0	14	1	0	0	0	0	0	0	0	0	0.00881057	0	0.002849	0	0	0	0.0042349	0.00234192	0.00217654	0	0.00362413	0.00421941	0.00881057	0.00881057	0.00421941	Duodenum	Duodenum	Rectum
Methylmalonate-semialdehyde dehydrogenase	0	0	0	2	0	2	0	0	2	2	0	2	0	0	0	2	0	2	0	2	0	0	0	0.00595238	0	0.00331126	0	0	0.00881057	0.00787402	0	0.00657895	0	0	0	0.00468384	0	0.00740741	0	0.00843882	0.00881057	0.00881057	0.00843882	Duodenum	Duodenum	Rectum	0.245502		8.468e-05
DNA-directed RNA polymerase, subunit beta-prime	27	0	9	0	2	0	0	0	0	0	0	0	0	0	17	0	26	0	15	0	0.00870968	0	0.00460123	0	0.00227531	0	0	0	0	0	0	0	0	0	0.00479955	0	0.00628779	0	0.00388299	0	0.00870968	0.00870968	0	Rumen	Rumen	Rumen	0.115375		0.0410158
Ribosomal protein L13, bacterial-type	6	0	2	0	3	1	0	0	0	0	3	0	0	0	17	0	19	0	20	0	0.00193548	0	0.00102249	0	0.00341297	0.00165563	0	0	0	0	0.00854701	0	0	0	0.00479955	0	0.00459492	0	0.00517732	0	0.00854701	0.00854701	0.00165563	Jejunum	Jejunum	Omasum			0.0432041
Ribosomal protein L6, bacterial-type	16	0	6	0	2	0	0	0	0	0	1	0	0	0	30	0	21	0	17	0	0.00516129	0	0.00306748	0	0.00227531	0	0	0	0	0	0.002849	0	0	0	0.00846979	0	0.0050786	0	0.00440072	0	0.00846979	0.00846979	0	Cecum	Cecum	Rumen	0.219186		0.0254123
Peptide/nickel binding protein, MppA-type	8	0	6	0	0	0	0	0	0	0	0	0	0	0	30	0	11	0	12	0	0.00258065	0	0.00306748	0	0	0	0	0	0	0	0	0	0	0	0.00846979	0	0.00266022	0	0.00310639	0	0.00846979	0.00846979	0	Cecum	Cecum	Rumen			0.0444114
Succinyl-CoA ligase, alpha subunit	0	0	0	0	0	0	0	0	0	0	0	0	0	0	2	0	2	0	0	2	0	0	0	0	0	0	0	0	0	0	0	0	0	0	0.000564653	0	0.000483676	0	0	0.00843882	0.00843882	0.000564653	0.00843882	Rectum	Cecum	Rectum
2-oxoglutarate dehydrogenase E1 component	0	2	1	2	2	1	0	0	1	1	0	1	0	1	0	3	1	1	3	2	0	0.0044843	0.000511247	0.00595238	0.00227531	0.00165563	0	0	0.00440529	0.00393701	0	0.00328947	0	0.0044843	0	0.00702576	0.000241838	0.0037037	0.000776598	0.00843882	0.00843882	0.00440529	0.00843882	Rectum	Duodenum	Rectum	0.397875		0.00653335
Peptidase S54, rhomboid	0	2	0	1	0	0	0	0	1	2	2	2	1	1	0	2	1	2	0	2	0	0.0044843	0	0.00297619	0	0	0	0	0.00440529	0.00787402	0.00569801	0.00657895	0.0030581	0.0044843	0	0.00468384	0.000241838	0.00740741	0	0.00843882	0.00843882	0.00569801	0.00843882	Rectum	Jejunum	Rectum	0.219866		0.0006278
Ribosomal protein S10	4	0	2	0	0	0	0	0	0	0	1	0	0	0	29	0	28	0	25	0	0.00129032	0	0.00102249	0	0	0	0	0	0	0	0.002849	0	0	0	0.00818746	0	0.00677146	0	0.00647165	0	0.00818746	0.00818746	0	Cecum	Cecum	Rumen			0.0188942
Ribosomal protein L10	4	2	2	0	6	2	0	0	0	0	0	0	0	0	29	0	30	0	22	0	0.00129032	0.0044843	0.00102249	0	0.00682594	0.00331126	0	0	0	0	0	0	0	0	0.00818746	0	0.00725514	0	0.00569506	0	0.00818746	0.00818746	0.0044843	Cecum	Cecum	Rumen			0.0192378
Ribosomal protein S13, bacterial-type	8	1	5	0	6	0	0	0	0	0	1	0	0	0	22	0	25	0	31	0	0.00258065	0.00224215	0.00255624	0	0.00682594	0	0	0	0	0	0.002849	0	0	0	0.00621118	0	0.00604595	0	0.00802485	0	0.00802485	0.00802485	0.00224215	Rectum	Rectum	Rumen			0.0208456
Dihydrodipicolinate reductase	0	0	0	0	7	0	0	0	0	0	0	0	0	0	0	0	0	0	0	0	0	0	0	0	0.00796359	0	0	0	0	0	0	0	0	0	0	0	0	0	0	0	0.00796359	0.00796359	0	Omasum	Omasum	Rumen
Ribosomal protein L19	11	2	2	0	0	0	0	0	0	0	0	0	0	0	28	0	24	0	26	0	0.00354839	0.0044843	0.00102249	0	0	0	0	0	0	0	0	0	0	0	0.00790514	0	0.00580411	0	0.00673052	0	0.00790514	0.00790514	0.0044843	Cecum	Cecum	Rumen			0.0204567
Phosphoribosylglycinamide formyltransferase 2	0	0	0	0	0	0	0	0	0	2	0	0	0	0	0	0	0	0	1	0	0	0	0	0	0	0	0	0	0	0.00787402	0	0	0	0	0	0	0	0	0.000258866	0	0.00787402	0.000258866	0.00787402	Duodenum	Rectum	Duodenum
Adenylate kinase/UMP-CMP kinase	0	0	0	0	4	2	0	1	0	2	0	1	0	0	2	1	3	1	2	0	0	0	0	0	0.00455063	0.00331126	0	0.00465116	0	0.00787402	0	0.00328947	0	0	0.000564653	0.00234192	0.000725514	0.0037037	0.000517732	0	0.00787402	0.00455063	0.00787402	Duodenum	Omasum	Duodenum
Ubiquinone biosynthesis O-methyltransferase	0	0	0	0	0	0	0	0	0	0	0	2	0	0	0	0	0	2	0	0	0	0	0	0	0	0	0	0	0	0	0	0.00657895	0	0	0	0	0	0.00740741	0	0	0.00740741	0	0.00740741	Colon	Rumen	Colon			0.183587
Inosine-5'-monophosphate dehydrogenase	8	0	3	0	0	0	0	0	0	0	0	1	0	0	21	0	28	0	28	0	0.00258065	0	0.00153374	0	0	0	0	0	0	0	0	0.00328947	0	0	0.00592885	0	0.00677146	0	0.00724825	0	0.00724825	0.00724825	0.00328947	Rectum	Rectum	Jejunum			0.0208456
ATPase, F0 complex, subunit B, bacterial	0	0	0	0	6	0	0	0	0	0	0	0	0	1	0	1	0	0	1	0	0	0	0	0	0.00682594	0	0	0	0	0	0	0	0	0.0044843	0	0.00234192	0	0	0.000258866	0	0.00682594	0.00682594	0.0044843	Omasum	Omasum	Ileum
4-hydroxy-tetrahydrodipicolinate synthase, DapA	3	0	3	0	6	1	0	0	0	0	0	0	0	0	4	0	7	0	3	0	0.000967742	0	0.00153374	0	0.00682594	0.00165563	0	0	0	0	0	0	0	0	0.00112931	0	0.00169287	0	0.000776598	0	0.00682594	0.00682594	0.00165563	Omasum	Omasum	Omasum
Ribosomal protein L11, bacterial-type	14	0	4	0	1	1	0	0	0	0	0	0	0	0	24	0	21	0	19	0	0.00451613	0	0.00204499	0	0.00113766	0.00165563	0	0	0	0	0	0	0	0	0.00677583	0	0.0050786	0	0.00491846	0	0.00677583	0.00677583	0.00165563	Cecum	Cecum	Omasum			0.0299198
Ni-containing CO dehydrogenase	0	0	0	0	0	0	0	0	0	0	0	0	0	0	4	0	25	0	26	0	0	0	0	0	0	0	0	0	0	0	0	0	0	0	0.00112931	0	0.00604595	0	0.00673052	0	0.00673052	0.00673052	0	Rectum	Rectum	Rumen			0.0699661
Succinate dehydrogenase/fumarate reductase iron-sulphur protein	2	3	0	0	0	0	0	0	0	0	0	0	0	0	1	0	1	0	1	0	0.000645161	0.00672646	0	0	0	0	0	0	0	0	0	0	0	0	0.000282326	0	0.000241838	0	0.000258866	0	0.00672646	0.000645161	0.00672646	Rumen	Rumen	Rumen
Methyl-coenzyme M reductase, beta subunit	17	0	13	0	0	0	0	0	0	0	0	0	0	0	0	0	0	0	0	0	0.00548387	0	0.00664622	0	0	0	0	0	0	0	0	0	0	0	0	0	0	0	0	0	0.00664622	0.00664622	0	Reticulum	Reticulum	Rumen	0.351286
DNA-binding protein Dps	0	0	0	0	1	4	0	0	0	0	0	0	0	0	2	0	1	0	3	0	0	0	0	0	0.00113766	0.00662252	0	0	0	0	0	0	0	0	0.000564653	0	0.000241838	0	0.000776598	0	0.00662252	0.00113766	0.00662252	Omasum	Omasum	Omasum
Aspartate/other aminotransferase	0	1	0	1	4	4	0	0	1	1	1	1	1	1	0	1	0	0	1	1	0	0.00224215	0	0.00297619	0.00455063	0.00662252	0	0	0.00440529	0.00393701	0.002849	0.00328947	0.0030581	0.0044843	0	0.00234192	0	0	0.000258866	0.00421941	0.00662252	0.00455063	0.00662252	Omasum	Omasum	Omasum			0.148817
Inositol monophosphatase	0	0	0	0	0	4	0	0	0	0	0	0	0	0	0	0	0	0	0	0	0	0	0	0	0	0.00662252	0	0	0	0	0	0	0	0	0	0	0	0	0	0	0.00662252	0	0.00662252	Omasum	Rumen	Omasum
Ribosomal protein L29	3	0	1	1	0	0	0	0	0	1	0	1	1	1	23	0	16	0	21	1	0.000967742	0	0.000511247	0.00297619	0	0	0	0	0	0.00393701	0	0.00328947	0.0030581	0.0044843	0.00649351	0	0.00386941	0	0.00543619	0.00421941	0.00649351	0.00649351	0.0044843	Cecum	Cecum	Ileum
Large-conductance mechanosensitive channel	20	0	10	0	3	0	0	0	0	0	0	0	0	0	0	0	0	0	0	0	0.00645161	0	0.00511247	0	0.00341297	0	0	0	0	0	0	0	0	0	0	0	0	0	0	0	0.00645161	0.00645161	0	Rumen	Rumen	Rumen	0.115375
Ribosomal protein L3, bacterial/organelle-type	3	0	0	0	1	0	0	0	0	0	1	0	0	0	15	0	26	0	21	0	0.000967742	0	0	0	0.00113766	0	0	0	0	0	0.002849	0	0	0	0.0042349	0	0.00628779	0	0.00543619	0	0.00628779	0.00628779	0	Colon	Colon	Rumen			0.0376283
Ribosomal protein L15	7	1	6	0	1	0	0	0	0	0	0	0	0	0	14	1	24	1	16	0	0.00225806	0.00224215	0.00306748	0	0.00113766	0	0	0	0	0	0	0	0	0	0.00395257	0.00234192	0.00580411	0.0037037	0.00414186	0	0.00580411	0.00580411	0.0037037	Colon	Colon	Colon
Pilus retraction protein PilT	15	1	9	0	2	1	0	0	0	0	0	0	0	0	9	0	24	0	12	0	0.00483871	0.00224215	0.00460123	0	0.00227531	0.00165563	0	0	0	0	0	0	0	0	0.00254094	0	0.00580411	0	0.00310639	0	0.00580411	0.00580411	0.00224215	Colon	Colon	Rumen			0.0739487
Leu/Ile/Val-binding protein	4	0	2	0	0	0	0	0	0	0	0	0	0	0	9	0	24	0	12	0	0.00129032	0	0.00102249	0	0	0	0	0	0	0	0	0	0	0	0.00254094	0	0.00580411	0	0.00310639	0	0.00580411	0.00580411	0	Colon	Colon	Rumen			0.0739487
Glycoside hydrolase, family 42	0	0	0	0	0	0	0	0	0	0	2	0	0	0	10	0	3	0	2	0	0	0	0	0	0	0	0	0	0	0	0.00569801	0	0	0	0.00282326	0	0.000725514	0	0.000517732	0	0.00569801	0.00569801	0	Jejunum	Jejunum	Rumen
Thioredoxin	3	0	4	0	5	0	0	0	0	0	0	0	0	0	11	0	6	0	5	0	0.000967742	0	0.00204499	0	0.00568828	0	0	0	0	0	0	0	0	0	0.00310559	0	0.00145103	0	0.00129433	0	0.00568828	0.00568828	0	Omasum	Omasum	Rumen	0.245502		0.183714
Tol-Pal system beta propeller repeat-containing protein, TolB	0	0	0	0	5	0	0	0	0	0	0	0	0	0	0	0	0	0	0	0	0	0	0	0	0.00568828	0	0	0	0	0	0	0	0	0	0	0	0	0	0	0	0.00568828	0.00568828	0	Omasum	Omasum	Rumen
Multi antimicrobial extrusion protein	17	2	10	0	0	0	0	0	0	0	0	0	0	0	1	0	5	0	5	0	0.00548387	0.0044843	0.00511247	0	0	0	0	0	0	0	0	0	0	0	0.000282326	0	0.00120919	0	0.00129433	0	0.00548387	0.00548387	0.0044843	Rumen	Rumen	Rumen
Peptidase M4	17	0	6	0	0	0	0	0	0	0	0	0	0	0	0	0	0	0	0	0	0.00548387	0	0.00306748	0	0	0	0	0	0	0	0	0	0	0	0	0	0	0	0	0	0.00548387	0.00548387	0	Rumen	Rumen	Rumen
DapA-like	7	0	4	0	0	0	0	0	0	0	0	0	0	0	10	0	15	0	21	0	0.00225806	0	0.00204499	0	0	0	0	0	0	0	0	0	0	0	0.00282326	0	0.00362757	0	0.00543619	0	0.00543619	0.00543619	0	Rectum	Rectum	Rumen			0.0717845
DNA-directed RNA polymerase, alpha subunit	11	2	6	0	0	1	0	0	0	0	0	0	0	0	14	0	22	0	18	0	0.00354839	0.0044843	0.00306748	0	0	0.00165563	0	0	0	0	0	0	0	0	0.00395257	0	0.00532044	0	0.00465959	0	0.00532044	0.00532044	0.0044843	Colon	Colon	Rumen			0.0472867
NADH-quinone oxidoreductase subunit E-like	16	0	6	0	0	0	0	0	0	0	0	0	0	0	0	0	2	0	3	0	0.00516129	0	0.00306748	0	0	0	0	0	0	0	0	0	0	0	0	0	0.000483676	0	0.000776598	0	0.00516129	0.00516129	0	Rumen	Rumen	Rumen
Pyrophosphate-energised proton pump	16	0	10	0	0	0	0	0	0	0	0	0	0	0	0	0	2	0	0	0	0.00516129	0	0.00511247	0	0	0	0	0	0	0	0	0	0	0	0	0	0.000483676	0	0	0	0.00516129	0.00516129	0	Rumen	Rumen	Rumen	0.397875
DNA primase small subunit PriS	12	0	10	0	0	0	0	0	0	0	0	0	0	0	0	0	0	0	0	0	0.00387097	0	0.00511247	0	0	0	0	0	0	0	0	0	0	0	0	0	0	0	0	0	0.00511247	0.00511247	0	Reticulum	Reticulum	Rumen
Gram-negative bacterial TonB protein	12	0	10	0	0	0	0	0	0	0	0	0	0	0	2	0	4	0	4	0	0.00387097	0	0.00511247	0	0	0	0	0	0	0	0	0	0	0	0.000564653	0	0.000967352	0	0.00103546	0	0.00511247	0.00511247	0	Reticulum	Reticulum	Rumen
Type II/III secretion system	15	0	10	0	0	0	0	0	0	0	0	0	0	0	0	0	0	0	0	0	0.00483871	0	0.00511247	0	0	0	0	0	0	0	0	0	0	0	0	0	0	0	0	0	0.00511247	0.00511247	0	Reticulum	Reticulum	Rumen	0.397875
Pyruvate oxidase	0	0	0	0	0	0	0	0	0	0	1	0	0	0	18	0	0	0	2	0	0	0	0	0	0	0	0	0	0	0	0.002849	0	0	0	0.00508187	0	0	0	0.000517732	0	0.00508187	0.00508187	0	Cecum	Cecum	Rumen
6-phosphogluconate dehydrogenase, YqeC type	0	0	0	0	0	3	0	0	0	0	0	0	0	0	3	0	3	0	0	0	0	0	0	0	0	0.00496689	0	0	0	0	0	0	0	0	0.000846979	0	0.000725514	0	0	0	0.00496689	0.000846979	0.00496689	Omasum	Cecum	Omasum
Histone-like protein H-NS	0	0	0	0	0	3	0	0	0	0	0	0	0	0	0	0	0	0	0	0	0	0	0	0	0	0.00496689	0	0	0	0	0	0	0	0	0	0	0	0	0	0	0.00496689	0	0.00496689	Omasum	Rumen	Omasum
Thymidylate kinase	0	0	0	0	4	3	0	0	0	0	0	0	0	0	0	0	0	0	0	0	0	0	0	0	0.00455063	0.00496689	0	0	0	0	0	0	0	0	0	0	0	0	0	0	0.00496689	0.00455063	0.00496689	Omasum	Omasum	Omasum
Methyl-coenzyme M reductase, gamma subunit	15	1	9	0	0	0	0	0	0	0	0	0	0	0	0	0	0	0	0	0	0.00483871	0.00224215	0.00460123	0	0	0	0	0	0	0	0	0	0	0	0	0	0	0	0	0	0.00483871	0.00483871	0.00224215	Rumen	Rumen	Rumen
Cell division protein FtsA	0	0	0	0	0	0	0	0	0	1	0	1	1	1	0	2	0	1	0	1	0	0	0	0	0	0	0	0	0	0.00393701	0	0.00328947	0.0030581	0.0044843	0	0.00468384	0	0.0037037	0	0.00421941	0.00468384	0.0030581	0.00468384	Cecum	Ileum	Cecum			0.00139221
Ribokinase, bacterial	1	0	1	1	2	0	0	0	0	0	0	0	0	0	1	2	1	1	1	0	0.000322581	0	0.000511247	0.00297619	0.00227531	0	0	0	0	0	0	0	0	0	0.000282326	0.00468384	0.000241838	0.0037037	0.000258866	0	0.00468384	0.00227531	0.00468384	Cecum	Omasum	Cecum			0.0982536
Glucosamine-6-phosphate isomerase	3	0	0	0	0	0	0	0	0	0	0	0	0	0	7	0	17	0	18	0	0.000967742	0	0	0	0	0	0	0	0	0	0	0	0	0	0.00197628	0	0.00411125	0	0.00465959	0	0.00465959	0.00465959	0	Rectum	Rectum	Rumen			0.083975
Ribosomal protein S19, bacterial-type	3	1	3	0	0	0	0	0	0	0	0	0	0	0	11	0	14	0	18	0	0.000967742	0.00224215	0.00153374	0	0	0	0	0	0	0	0	0	0	0	0.00310559	0	0.00338573	0	0.00465959	0	0.00465959	0.00465959	0.00224215	Rectum	Rectum	Rumen			0.0739487
HAD-superfamily hydrolase, subfamily IA, YjjG/YfnB	0	0	0	1	0	1	0	1	0	1	0	1	1	1	0	1	0	0	0	0	0	0	0	0.00297619	0	0.00165563	0	0.00465116	0	0.00393701	0	0.00328947	0.0030581	0.0044843	0	0.00234192	0	0	0	0	0.00465116	0.0030581	0.00465116	Abomasum	Ileum	Abomasum
Coenzyme A transferase family I	9	1	9	1	0	1	0	1	0	1	1	1	1	1	6	1	5	1	7	1	0.00290323	0.00224215	0.00460123	0.00297619	0	0.00165563	0	0.00465116	0	0.00393701	0.002849	0.00328947	0.0030581	0.0044843	0.00169396	0.00234192	0.00120919	0.0037037	0.00181206	0.00421941	0.00465116	0.00460123	0.00465116	Abomasum	Reticulum	Abomasum
Hypoxanthine phosphoribosyl transferase	0	1	0	1	0	1	0	1	1	1	1	0	0	0	0	0	2	0	0	1	0	0.00224215	0	0.00297619	0	0.00165563	0	0.00465116	0.00440529	0.00393701	0.002849	0	0	0	0	0	0.000483676	0	0	0.00421941	0.00465116	0.00440529	0.00465116	Abomasum	Duodenum	Abomasum	0.119762
Amino acid/polyamine transporter I	0	0	0	1	1	0	0	1	0	0	0	0	0	0	0	0	1	1	1	0	0	0	0	0.00297619	0.00113766	0	0	0.00465116	0	0	0	0	0	0	0	0	0.000241838	0.0037037	0.000258866	0	0.00465116	0.00113766	0.00465116	Abomasum	Omasum	Abomasum
FeS cluster insertion protein	0	0	0	0	0	0	0	1	0	0	0	0	0	0	0	0	0	0	0	0	0	0	0	0	0	0	0	0.00465116	0	0	0	0	0	0	0	0	0	0	0	0	0.00465116	0	0.00465116	Abomasum	Rumen	Abomasum
Ribonuclease Y	0	0	0	0	0	0	0	1	0	1	0	1	1	1	0	0	0	0	0	0	0	0	0	0	0	0	0	0.00465116	0	0.00393701	0	0.00328947	0.0030581	0.0044843	0	0	0	0	0	0	0.00465116	0.0030581	0.00465116	Abomasum	Ileum	Abomasum
Arginine-tRNA ligase	1	0	0	1	0	1	0	1	0	1	1	1	1	1	0	1	1	0	1	0	0.000322581	0	0	0.00297619	0	0.00165563	0	0.00465116	0	0.00393701	0.002849	0.00328947	0.0030581	0.0044843	0	0.00234192	0.000241838	0	0.000258866	0	0.00465116	0.0030581	0.00465116	Abomasum	Ileum	Abomasum
ATPase, F0 complex, subunit A	0	0	0	0	0	0	0	1	0	0	0	0	0	0	0	0	0	0	0	0	0	0	0	0	0	0	0	0.00465116	0	0	0	0	0	0	0	0	0	0	0	0	0.00465116	0	0.00465116	Abomasum	Rumen	Abomasum
Acetolactate synthase, small subunit	0	0	0	0	0	0	0	1	0	1	0	0	0	0	0	0	0	0	0	0	0	0	0	0	0	0	0	0.00465116	0	0.00393701	0	0	0	0	0	0	0	0	0	0	0.00465116	0	0.00465116	Abomasum	Rumen	Abomasum
C-terminal-processing peptidase S41A	0	0	1	0	1	0	0	1	0	0	1	0	0	0	2	0	3	0	1	1	0	0	0.000511247	0	0.00113766	0	0	0.00465116	0	0	0.002849	0	0	0	0.000564653	0	0.000725514	0	0.000258866	0.00421941	0.00465116	0.002849	0.00465116	Abomasum	Jejunum	Abomasum
NADP transhydrogenase, beta subunit	0	0	0	0	0	0	0	1	0	1	0	1	1	1	0	1	0	1	0	1	0	0	0	0	0	0	0	0.00465116	0	0.00393701	0	0.00328947	0.0030581	0.0044843	0	0.00234192	0	0.0037037	0	0.00421941	0.00465116	0.0030581	0.00465116	Abomasum	Ileum	Abomasum			0.00404738
Photosystem II D2 protein	7	0	9	0	0	0	0	0	0	0	0	0	0	0	0	0	0	0	0	0	0.00225806	0	0.00460123	0	0	0	0	0	0	0	0	0	0	0	0	0	0	0	0	0	0.00460123	0.00460123	0	Reticulum	Reticulum	Rumen
Acyl carrier protein (ACP)	5	0	4	0	4	2	0	0	0	0	0	0	0	0	1	0	3	1	1	0	0.0016129	0	0.00204499	0	0.00455063	0.00331126	0	0	0	0	0	0	0	0	0.000282326	0	0.000725514	0.0037037	0.000258866	0	0.00455063	0.00455063	0.0037037	Omasum	Omasum	Colon
Ribosomal protein L25	3	0	1	0	4	0	0	0	0	0	0	0	0	0	3	0	4	0	4	0	0.000967742	0	0.000511247	0	0.00455063	0	0	0	0	0	0	0	0	0	0.000846979	0	0.000967352	0	0.00103546	0	0.00455063	0.00455063	0	Omasum	Omasum	Rumen	0.352032
Citrate lyase, alpha subunit	9	0	4	0	4	0	0	0	0	0	0	0	0	0	1	0	0	0	0	0	0.00290323	0	0.00204499	0	0.00455063	0	0	0	0	0	0	0	0	0	0.000282326	0	0	0	0	0	0.00455063	0.00455063	0	Omasum	Omasum	Rumen	0.219186
Glycoside hydrolase family 36	1	0	1	0	4	1	0	0	0	0	0	0	0	0	0	0	1	0	0	0	0.000322581	0	0.000511247	0	0.00455063	0.00165563	0	0	0	0	0	0	0	0	0	0	0.000241838	0	0	0	0.00455063	0.00455063	0.00165563	Omasum	Omasum	Omasum
Tetrahydrodipicolinate N-succinyltransferase, transferase hexapeptide repeat family	0	0	0	0	4	0	0	0	0	0	0	0	0	0	0	0	0	0	0	0	0	0	0	0	0.00455063	0	0	0	0	0	0	0	0	0	0	0	0	0	0	0	0.00455063	0.00455063	0	Omasum	Omasum	Rumen
Ribosomal protein S6, plastid/chloroplast	2	0	1	0	0	0	0	0	0	0	0	0	0	0	16	0	8	0	15	0	0.000645161	0	0.000511247	0	0	0	0	0	0	0	0	0	0	0	0.00451722	0	0.0019347	0	0.00388299	0	0.00451722	0.00451722	0	Cecum	Cecum	Rumen			0.0788521
Biopolymer transport protein ExbD/TolR	14	0	8	0	0	0	0	0	0	0	0	0	0	0	2	0	6	0	4	0	0.00451613	0	0.00408998	0	0	0	0	0	0	0	0	0	0	0	0.000564653	0	0.00145103	0	0.00103546	0	0.00451613	0.00451613	0	Rumen	Rumen	Rumen
Methyl coenzyme M reductase, alpha subunit	12	2	8	0	0	0	0	0	0	0	0	0	0	0	0	0	0	0	0	0	0.00387097	0.0044843	0.00408998	0	0	0	0	0	0	0	0	0	0	0	0	0	0	0	0	0	0.0044843	0.00408998	0.0044843	Rumen	Reticulum	Rumen
Ribosomal-protein-alanine acetyltransferase	0	0	0	0	0	0	0	0	0	0	0	0	0	1	0	0	0	0	0	0	0	0	0	0	0	0	0	0	0	0	0	0	0	0.0044843	0	0	0	0	0	0	0.0044843	0	0.0044843	Ileum	Rumen	Ileum
Adenylosuccinate synthetase	0	0	0	1	1	1	0	0	0	0	1	1	1	1	3	0	7	1	6	1	0	0	0	0.00297619	0.00113766	0.00165563	0	0	0	0	0.002849	0.00328947	0.0030581	0.0044843	0.000846979	0	0.00169287	0.0037037	0.0015532	0.00421941	0.0044843	0.0030581	0.0044843	Ileum	Ileum	Ileum
Glutathione peroxidase	0	0	0	0	0	0	0	0	1	1	1	1	1	1	1	0	1	1	1	1	0	0	0	0	0	0	0	0	0.00440529	0.00393701	0.002849	0.00328947	0.0030581	0.0044843	0.000282326	0	0.000241838	0.0037037	0.000258866	0.00421941	0.0044843	0.00440529	0.0044843	Ileum	Duodenum	Ileum
Peptidase M20	7	0	3	0	0	0	0	0	0	0	0	0	0	1	0	0	5	0	5	0	0.00225806	0	0.00153374	0	0	0	0	0	0	0	0	0	0	0.0044843	0	0	0.00120919	0	0.00129433	0	0.0044843	0.00225806	0.0044843	Ileum	Rumen	Ileum
Peptidase S49, protease IV	0	0	0	0	0	0	0	0	0	0	0	0	0	1	0	0	1	0	0	0	0	0	0	0	0	0	0	0	0	0	0	0	0	0.0044843	0	0	0.000241838	0	0	0	0.0044843	0.000241838	0.0044843	Ileum	Colon	Ileum
Succinate semialdehyde dehydrogenase	1	0	2	0	1	0	0	0	1	1	0	1	1	1	0	1	1	1	0	1	0.000322581	0	0.00102249	0	0.00113766	0	0	0	0.00440529	0.00393701	0	0.00328947	0.0030581	0.0044843	0	0.00234192	0.000241838	0.0037037	0	0.00421941	0.0044843	0.00440529	0.0044843	Ileum	Duodenum	Ileum			0.0182096
Peptidase M17, leucine aminopeptidase	1	0	0	1	0	0	0	0	0	0	1	0	0	1	0	0	0	0	1	0	0.000322581	0	0	0.00297619	0	0	0	0	0	0	0.002849	0	0	0.0044843	0	0	0	0	0.000258866	0	0.0044843	0.002849	0.0044843	Ileum	Jejunum	Ileum
RNA polymerase, subunit omega/K/RPB6	0	2	0	0	0	0	0	0	0	0	0	0	0	0	0	0	0	0	0	0	0	0.0044843	0	0	0	0	0	0	0	0	0	0	0	0	0	0	0	0	0	0	0.0044843	0	0.0044843	Rumen	Rumen	Rumen
Phosphotransferase system, cellobiose-type IIC component	0	0	0	0	0	0	0	0	0	0	0	0	0	1	0	0	0	0	0	0	0	0	0	0	0	0	0	0	0	0	0	0	0	0.0044843	0	0	0	0	0	0	0.0044843	0	0.0044843	Ileum	Rumen	Ileum
Selenoprotein B, glycine/betaine/sarcosine/D-proline reductase family	3	2	2	0	0	0	0	0	0	0	0	0	0	0	0	0	5	0	5	0	0.000967742	0.0044843	0.00102249	0	0	0	0	0	0	0	0	0	0	0	0	0	0.00120919	0	0.00129433	0	0.0044843	0.00129433	0.0044843	Rumen	Rectum	Rumen
DNA topoisomerase I, type IA	0	0	1	0	0	0	0	0	0	0	0	0	0	1	0	0	0	0	0	0	0	0	0.000511247	0	0	0	0	0	0	0	0	0	0	0.0044843	0	0	0	0	0	0	0.0044843	0.000511247	0.0044843	Ileum	Reticulum	Ileum
Peptidase U32	0	0	2	0	0	0	0	0	0	0	1	1	0	1	0	0	0	1	0	0	0	0	0.00102249	0	0	0	0	0	0	0	0.002849	0.00328947	0	0.0044843	0	0	0	0.0037037	0	0	0.0044843	0.002849	0.0044843	Ileum	Jejunum	Ileum
NAD(P)H-quinone oxidoreductase subunit D/H	0	0	0	0	0	1	0	0	0	0	0	0	0	1	0	0	0	1	0	0	0	0	0	0	0	0.00165563	0	0	0	0	0	0	0	0.0044843	0	0	0	0.0037037	0	0	0.0044843	0	0.0044843	Ileum	Rumen	Ileum
Heat-inducible transcription repressor HrcA	0	0	0	0	0	0	0	0	0	1	0	1	0	1	0	0	0	0	0	1	0	0	0	0	0	0	0	0	0	0.00393701	0	0.00328947	0	0.0044843	0	0	0	0	0	0.00421941	0.0044843	0	0.0044843	Ileum	Rumen	Ileum
Ribosomal protein S11, archaeal	1	1	1	1	0	1	0	0	1	1	1	1	0	0	1	1	0	1	1	1	0.000322581	0.00224215	0.000511247	0.00297619	0	0.00165563	0	0	0.00440529	0.00393701	0.002849	0.00328947	0	0	0.000282326	0.00234192	0	0.0037037	0.000258866	0.00421941	0.00440529	0.00440529	0.00421941	Duodenum	Duodenum	Rectum	0.397875		0.0400746
Peptidase S9A, prolyl oligopeptidase	4	0	2	0	0	0	0	0	1	0	0	0	1	0	0	0	0	0	0	1	0.00129032	0	0.00102249	0	0	0	0	0	0.00440529	0	0	0	0.0030581	0	0	0	0	0	0	0.00421941	0.00440529	0.00440529	0.00421941	Duodenum	Duodenum	Rectum
Glucose-6-phosphate dehydrogenase	1	0	1	1	0	0	0	0	1	0	1	0	0	0	1	1	1	1	1	0	0.000322581	0	0.000511247	0.00297619	0	0	0	0	0.00440529	0	0.002849	0	0	0	0.000282326	0.00234192	0.000241838	0.0037037	0.000258866	0	0.00440529	0.00440529	0.0037037	Duodenum	Duodenum	Colon
Electron transfer flavoprotein-ubiquinone oxidoreductase	1	1	1	0	0	1	0	0	1	1	0	0	1	0	0	1	0	0	0	0	0.000322581	0.00224215	0.000511247	0	0	0.00165563	0	0	0.00440529	0.00393701	0	0	0.0030581	0	0	0.00234192	0	0	0	0	0.00440529	0.00440529	0.00393701	Duodenum	Duodenum	Duodenum
Guanosine monophosphate reductase 1	0	0	0	1	0	0	0	0	1	0	0	1	1	0	1	1	0	1	0	0	0	0	0	0.00297619	0	0	0	0	0.00440529	0	0	0.00328947	0.0030581	0	0.000282326	0.00234192	0	0.0037037	0	0	0.00440529	0.00440529	0.0037037	Duodenum	Duodenum	Colon
CO dehydrogenase/acetyl-CoA synthase complex beta subunit	0	0	0	0	0	0	0	0	0	0	0	0	0	0	6	0	18	0	17	0	0	0	0	0	0	0	0	0	0	0	0	0	0	0	0.00169396	0	0.00435308	0	0.00440072	0	0.00440072	0.00440072	0	Rectum	Rectum	Rumen			0.0900148
Chaperonin Cpn10	5	1	2	0	0	1	0	0	0	0	0	0	0	0	15	0	13	0	14	0	0.0016129	0.00224215	0.00102249	0	0	0.00165563	0	0	0	0	0	0	0	0	0.0042349	0	0.00314389	0	0.00362413	0	0.0042349	0.0042349	0.00224215	Cecum	Cecum	Rumen			0.0731883
26S proteasome subunit P45	0	1	0	0	0	0	0	0	0	0	0	0	0	0	0	0	0	1	0	1	0	0.00224215	0	0	0	0	0	0	0	0	0	0	0	0	0	0	0	0.0037037	0	0.00421941	0.00421941	0	0.00421941	Rectum	Rumen	Rectum			0.066666
Glucosamine-fructose-6-phosphate aminotransferase, isomerising	4	0	0	0	2	0	0	0	0	0	0	0	1	0	1	0	0	1	2	1	0.00129032	0	0	0	0.00227531	0	0	0	0	0	0	0	0.0030581	0	0.000282326	0	0	0.0037037	0.000517732	0.00421941	0.00421941	0.0030581	0.00421941	Rectum	Ileum	Rectum
Fructose-1,6-bisphosphatase class 3	0	0	0	0	0	0	0	0	0	0	0	0	0	0	0	0	0	0	0	1	0	0	0	0	0	0	0	0	0	0	0	0	0	0	0	0	0	0	0	0.00421941	0.00421941	0	0.00421941	Rectum	Rumen	Rectum
NADH:ubiquinone oxidoreductase, subunit G	0	0	0	0	0	0	0	0	0	0	0	0	0	0	0	0	0	0	0	1	0	0	0	0	0	0	0	0	0	0	0	0	0	0	0	0	0	0	0	0.00421941	0.00421941	0	0.00421941	Rectum	Rumen	Rectum
Dihydrolipoamide succinyltransferase	0	0	0	0	3	0	0	0	0	0	0	0	0	0	0	0	0	0	0	1	0	0	0	0	0.00341297	0	0	0	0	0	0	0	0	0	0	0	0	0	0	0.00421941	0.00421941	0.00341297	0.00421941	Rectum	Omasum	Rectum
Adenylyl-sulfate kinase	0	0	0	0	1	0	0	0	0	0	0	0	0	0	0	0	0	0	0	1	0	0	0	0	0.00113766	0	0	0	0	0	0	0	0	0	0	0	0	0	0	0.00421941	0.00421941	0.00113766	0.00421941	Rectum	Omasum	Rectum
Ribosomal protein L16	13	0	5	0	0	2	0	0	0	0	0	0	0	0	9	0	17	0	16	0	0.00419355	0	0.00255624	0	0	0.00331126	0	0	0	0	0	0	0	0	0.00254094	0	0.00411125	0	0.00414186	0	0.00419355	0.00419355	0.00331126	Rumen	Rumen	Omasum			0.0788521
Peptidase C10, streptopain	13	1	6	0	0	0	0	0	0	0	0	0	0	0	0	0	0	0	0	0	0.00419355	0.00224215	0.00306748	0	0	0	0	0	0	0	0	0	0	0	0	0	0	0	0	0	0.00419355	0.00419355	0.00224215	Rumen	Rumen	Rumen
Ribosomal protein S16	7	0	8	0	0	0	0	0	0	0	0	0	0	0	13	0	13	0	15	0	0.00225806	0	0.00408998	0	0	0	0	0	0	0	0	0	0	0	0.00367024	0	0.00314389	0	0.00388299	0	0.00408998	0.00408998	0	Reticulum	Reticulum	Rumen			0.0754726
Phosphomethylpyrimidine synthase	7	0	8	0	0	0	0	0	0	0	0	0	0	0	0	0	0	0	0	0	0.00225806	0	0.00408998	0	0	0	0	0	0	0	0	0	0	0	0	0	0	0	0	0	0.00408998	0.00408998	0	Reticulum	Reticulum	Rumen
tRNA pseudouridine synthase, Pus10	0	0	0	1	0	0	0	0	0	1	1	1	1	0	0	0	0	0	0	0	0	0	0	0.00297619	0	0	0	0	0	0.00393701	0.002849	0.00328947	0.0030581	0	0	0	0	0	0	0	0.00393701	0.0030581	0.00393701	Duodenum	Ileum	Duodenum
NAD(P) transhydrogenase, alpha subunit	1	0	0	0	1	0	0	0	0	1	0	0	0	0	0	1	0	1	0	0	0.000322581	0	0	0	0.00113766	0	0	0	0	0.00393701	0	0	0	0	0	0.00234192	0	0.0037037	0	0	0.00393701	0.00113766	0.00393701	Duodenum	Omasum	Duodenum			0.0841415
GMP synthase	0	0	0	1	0	0	0	0	0	1	0	0	0	0	1	1	0	0	2	0	0	0	0	0.00297619	0	0	0	0	0	0.00393701	0	0	0	0	0.000282326	0.00234192	0	0	0.000517732	0	0.00393701	0.000517732	0.00393701	Duodenum	Rectum	Duodenum
Glycosyl transferase, family 19	0	0	0	0	0	0	0	0	0	1	0	0	0	0	0	0	0	1	0	0	0	0	0	0	0	0	0	0	0	0.00393701	0	0	0	0	0	0	0	0.0037037	0	0	0.00393701	0	0.00393701	Duodenum	Rumen	Duodenum
L-arabinose isomerase	7	0	2	0	0	0	0	0	0	1	0	0	0	0	0	0	0	0	0	0	0.00225806	0	0.00102249	0	0	0	0	0	0	0.00393701	0	0	0	0	0	0	0	0	0	0	0.00393701	0.00225806	0.00393701	Duodenum	Rumen	Duodenum
Clp protease, ATP-binding subunit ClpX	0	0	0	0	0	0	0	0	0	1	0	0	0	0	0	0	0	1	0	0	0	0	0	0	0	0	0	0	0	0.00393701	0	0	0	0	0	0	0	0.0037037	0	0	0.00393701	0	0.00393701	Duodenum	Rumen	Duodenum
Transcriptional regulator MraZ	0	0	0	0	0	0	0	0	0	1	0	0	0	0	0	0	0	0	0	0	0	0	0	0	0	0	0	0	0	0.00393701	0	0	0	0	0	0	0	0	0	0	0.00393701	0	0.00393701	Duodenum	Rumen	Duodenum
Ribulose-phosphate 3-epimerase	0	0	0	0	0	0	0	0	0	1	0	0	0	0	0	0	0	0	0	0	0	0	0	0	0	0	0	0	0	0.00393701	0	0	0	0	0	0	0	0	0	0	0.00393701	0	0.00393701	Duodenum	Rumen	Duodenum
Methane/phenol monooxygenase, hydroxylase component	0	0	0	0	0	0	0	0	0	1	0	0	0	0	0	1	0	0	0	0	0	0	0	0	0	0	0	0	0	0.00393701	0	0	0	0	0	0.00234192	0	0	0	0	0.00393701	0	0.00393701	Duodenum	Rumen	Duodenum
Peptide methionine sulfoxide reductase	0	0	0	0	0	0	0	0	0	1	0	0	0	0	0	0	0	1	0	0	0	0	0	0	0	0	0	0	0	0.00393701	0	0	0	0	0	0	0	0.0037037	0	0	0.00393701	0	0.00393701	Duodenum	Rumen	Duodenum
Bacterial RecJ exonuclease	0	0	0	0	0	0	0	0	0	1	0	0	0	0	0	0	0	0	0	0	0	0	0	0	0	0	0	0	0	0.00393701	0	0	0	0	0	0	0	0	0	0	0.00393701	0	0.00393701	Duodenum	Rumen	Duodenum
Ribosomal protein L24	1	0	0	0	3	1	0	0	0	0	0	0	0	0	7	0	14	0	15	0	0.000322581	0	0	0	0.00341297	0.00165563	0	0	0	0	0	0	0	0	0.00197628	0	0.00338573	0	0.00388299	0	0.00388299	0.00388299	0.00165563	Rectum	Rectum	Omasum			0.100451
Peptidase C1B, bleomycin hydrolase	12	0	4	0	0	0	0	0	0	0	0	0	0	0	13	0	2	0	3	0	0.00387097	0	0.00204499	0	0	0	0	0	0	0	0	0	0	0	0.00367024	0	0.000483676	0	0.000776598	0	0.00387097	0.00387097	0	Rumen	Rumen	Rumen
2-amino-3-ketobutyrate coenzyme A ligase	12	0	7	0	0	0	0	0	0	0	0	0	0	0	2	0	6	0	5	0	0.00387097	0	0.00357873	0	0	0	0	0	0	0	0	0	0	0	0.000564653	0	0.00145103	0	0.00129433	0	0.00387097	0.00387097	0	Rumen	Rumen	Rumen
5'-Nucleotidase/apyrase	12	0	7	0	0	0	0	0	0	0	0	0	0	0	3	1	10	0	12	0	0.00387097	0	0.00357873	0	0	0	0	0	0	0	0	0	0	0	0.000846979	0.00234192	0.00241838	0	0.00310639	0	0.00387097	0.00387097	0.00234192	Rumen	Rumen	Cecum
Myo-inositol-1-phosphate synthase	0	0	0	0	0	0	0	0	0	0	0	0	1	0	2	0	2	1	4	0	0	0	0	0	0	0	0	0	0	0	0	0	0.0030581	0	0.000564653	0	0.000483676	0.0037037	0.00103546	0	0.0037037	0.0030581	0.0037037	Colon	Ileum	Colon
Phosphosugar isomerase, KdsD/KpsF-type	1	0	0	0	0	0	0	0	0	0	0	0	0	0	1	0	1	1	0	0	0.000322581	0	0	0	0	0	0	0	0	0	0	0	0	0	0.000282326	0	0.000241838	0.0037037	0	0	0.0037037	0.000322581	0.0037037	Colon	Rumen	Colon
Peptidase M3A/M3B	2	0	2	1	1	1	0	0	0	0	0	0	0	0	0	0	0	1	0	0	0.000645161	0	0.00102249	0.00297619	0.00113766	0.00165563	0	0	0	0	0	0	0	0	0	0	0	0.0037037	0	0	0.0037037	0.00113766	0.0037037	Colon	Omasum	Colon
UDP-N-acetylglucosamine 1-carboxyvinyltransferase	0	0	1	0	0	0	0	0	0	0	0	0	0	0	0	0	0	1	0	0	0	0	0.000511247	0	0	0	0	0	0	0	0	0	0	0	0	0	0	0.0037037	0	0	0.0037037	0.000511247	0.0037037	Colon	Reticulum	Colon
ATP-dependent RNA helicase RhlE	0	0	0	0	0	0	0	0	0	0	0	0	0	0	0	0	0	1	0	0	0	0	0	0	0	0	0	0	0	0	0	0	0	0	0	0	0	0.0037037	0	0	0.0037037	0	0.0037037	Colon	Rumen	Colon
Urease, alpha subunit	0	1	0	0	0	0	0	0	0	0	0	0	0	0	13	0	1	0	1	0	0	0.00224215	0	0	0	0	0	0	0	0	0	0	0	0	0.00367024	0	0.000241838	0	0.000258866	0	0.00367024	0.00367024	0.00224215	Cecum	Cecum	Rumen
Bacterial extracellular solute-binding protein, family 7	9	0	7	0	1	0	0	0	0	0	0	0	0	0	13	0	15	0	11	0	0.00290323	0	0.00357873	0	0.00113766	0	0	0	0	0	0	0	0	0	0.00367024	0	0.00362757	0	0.00284753	0	0.00367024	0.00367024	0	Cecum	Cecum	Rumen	0.300155		0.0799813
Ribosomal protein S12/S23	5	0	4	0	1	0	0	0	0	0	1	0	0	0	8	0	15	0	12	0	0.0016129	0	0.00204499	0	0.00113766	0	0	0	0	0	0.002849	0	0	0	0.00225861	0	0.00362757	0	0.00310639	0	0.00362757	0.00362757	0	Colon	Colon	Rumen			0.100451
4-hydroxy-3-methylbut-2-enyl diphosphate reductase	3	0	2	0	0	0	0	0	0	0	0	0	0	0	8	0	15	0	14	0	0.000967742	0	0.00102249	0	0	0	0	0	0	0	0	0	0	0	0.00225861	0	0.00362757	0	0.00362413	0	0.00362757	0.00362757	0	Colon	Colon	Rumen			0.0959466
Methylenetetrahydrofolate reductase	0	0	0	0	0	0	0	0	0	0	0	0	0	0	10	0	15	0	14	0	0	0	0	0	0	0	0	0	0	0	0	0	0	0	0.00282326	0	0.00362757	0	0.00362413	0	0.00362757	0.00362757	0	Colon	Colon	Rumen			0.0841415
Alpha-glucan phosphorylase	0	0	1	0	0	0	0	0	0	0	0	0	0	0	4	0	14	0	14	0	0	0	0.000511247	0	0	0	0	0	0	0	0	0	0	0	0.00112931	0	0.00338573	0	0.00362413	0	0.00362413	0.00362413	0	Rectum	Rectum	Rumen			0.148817
Threonine-tRNA ligase, class IIa	4	0	2	0	0	0	0	0	0	0	1	0	0	0	12	0	8	0	14	0	0.00129032	0	0.00102249	0	0	0	0	0	0	0	0.002849	0	0	0	0.00338792	0	0.0019347	0	0.00362413	0	0.00362413	0.00362413	0	Rectum	Rectum	Rumen			0.0982536
Ribosomal protein L17	8	0	2	0	2	0	0	0	0	0	0	0	0	0	3	0	14	0	14	0	0.00258065	0	0.00102249	0	0.00227531	0	0	0	0	0	0	0	0	0	0.000846979	0	0.00338573	0	0.00362413	0	0.00362413	0.00362413	0	Rectum	Rectum	Rumen	0.351286		0.16271
Ribosomal protein L25/L23	2	0	2	0	0	0	0	0	0	0	0	0	0	0	8	0	14	0	14	0	0.000645161	0	0.00102249	0	0	0	0	0	0	0	0	0	0	0	0.00225861	0	0.00338573	0	0.00362413	0	0.00362413	0.00362413	0	Rectum	Rectum	Rumen			0.0982536
UvrABC system, subunit C	8	1	7	0	0	0	0	0	0	0	0	0	0	0	6	0	3	0	7	0	0.00258065	0.00224215	0.00357873	0	0	0	0	0	0	0	0	0	0	0	0.00169396	0	0.000725514	0	0.00181206	0	0.00357873	0.00357873	0.00224215	Reticulum	Reticulum	Rumen
3-keto-5-aminohexanoate cleavage enzyme	7	0	7	0	0	0	0	0	0	0	0	0	0	0	0	0	0	0	0	0	0.00225806	0	0.00357873	0	0	0	0	0	0	0	0	0	0	0	0	0	0	0	0	0	0.00357873	0.00357873	0	Reticulum	Reticulum	Rumen
Malate dehydrogenase, type 2	11	0	6	0	0	1	0	0	0	0	0	0	0	0	0	0	1	0	4	0	0.00354839	0	0.00306748	0	0	0.00165563	0	0	0	0	0	0	0	0	0	0	0.000241838	0	0.00103546	0	0.00354839	0.00354839	0.00165563	Rumen	Rumen	Omasum
3-oxoacyl-[acyl-carrier-protein] synthase 2	1	1	0	0	3	0	0	0	0	0	1	0	1	0	0	0	1	0	0	0	0.000322581	0.00224215	0	0	0.00341297	0	0	0	0	0	0.002849	0	0.0030581	0	0	0	0.000241838	0	0	0	0.00341297	0.00341297	0.00224215	Omasum	Omasum	Rumen
Peptidase S1C, Do	0	0	0	0	3	0	0	0	0	0	0	0	0	0	0	0	3	0	2	0	0	0	0	0	0.00341297	0	0	0	0	0	0	0	0	0	0	0	0.000725514	0	0.000517732	0	0.00341297	0.00341297	0	Omasum	Omasum	Rumen
Ribosome recycling factor	1	0	0	0	3	0	0	0	0	0	0	0	0	0	0	0	12	0	10	0	0.000322581	0	0	0	0.00341297	0	0	0	0	0	0	0	0	0	0	0	0.00290206	0	0.00258866	0	0.00341297	0.00341297	0	Omasum	Omasum	Rumen
Asp/Glu/hydantoin racemase	2	0	1	0	3	0	0	0	0	0	0	0	0	0	0	0	1	0	1	0	0.000645161	0	0.000511247	0	0.00341297	0	0	0	0	0	0	0	0	0	0	0	0.000241838	0	0.000258866	0	0.00341297	0.00341297	0	Omasum	Omasum	Rumen
4-oxalocrotonate tautomerase, Pseudomonas-type	0	0	0	0	3	0	0	0	0	0	0	0	0	0	0	0	0	0	0	0	0	0	0	0	0.00341297	0	0	0	0	0	0	0	0	0	0	0	0	0	0	0	0.00341297	0.00341297	0	Omasum	Omasum	Rumen
Ribosomal protein S15, bacterial-type	7	0	3	0	0	0	0	0	0	0	0	0	0	0	12	0	11	0	9	0	0.00225806	0	0.00153374	0	0	0	0	0	0	0	0	0	0	0	0.00338792	0	0.00266022	0	0.0023298	0	0.00338792	0.00338792	0	Cecum	Cecum	Rumen			0.103661
Ribosomal protein S20	0	0	0	0	0	2	0	0	0	0	0	0	0	0	9	0	11	0	4	0	0	0	0	0	0	0.00331126	0	0	0	0	0	0	0	0	0.00254094	0	0.00266022	0	0.00103546	0	0.00331126	0.00266022	0.00331126	Omasum	Colon	Omasum			0.18209
Ribosomal protein S18	3	0	2	0	2	2	0	0	0	0	0	0	0	0	0	0	3	0	5	0	0.000967742	0	0.00102249	0	0.00227531	0.00331126	0	0	0	0	0	0	0	0	0	0	0.000725514	0	0.00129433	0	0.00331126	0.00227531	0.00331126	Omasum	Omasum	Omasum
Fatty acid desaturase, type 1, core	0	0	0	0	1	2	0	0	0	0	0	0	0	0	0	0	0	0	0	0	0	0	0	0	0.00113766	0.00331126	0	0	0	0	0	0	0	0	0	0	0	0	0	0	0.00331126	0.00113766	0.00331126	Omasum	Omasum	Omasum
Daunorubicin resistance ABC transporter ATP-binding subunit DrrA	0	0	0	0	0	0	0	0	0	0	0	1	0	0	0	0	0	0	0	0	0	0	0	0	0	0	0	0	0	0	0	0.00328947	0	0	0	0	0	0	0	0	0.00328947	0	0.00328947	Jejunum	Rumen	Jejunum
ATP-dependent RNA helicase DeaD	0	0	0	0	0	0	0	0	0	0	0	1	0	0	0	0	0	0	0	0	0	0	0	0	0	0	0	0	0	0	0	0.00328947	0	0	0	0	0	0	0	0	0.00328947	0	0.00328947	Jejunum	Rumen	Jejunum
Polyribonucleotide nucleotidyltransferase	6	0	2	0	1	0	0	0	0	0	0	1	0	0	1	0	1	0	1	0	0.00193548	0	0.00102249	0	0.00113766	0	0	0	0	0	0	0.00328947	0	0	0.000282326	0	0.000241838	0	0.000258866	0	0.00328947	0.00193548	0.00328947	Jejunum	Rumen	Jejunum
DNA helicase, ATP-dependent, RecQ type	0	0	0	0	0	0	0	0	0	0	0	1	0	0	0	0	0	0	0	0	0	0	0	0	0	0	0	0	0	0	0	0.00328947	0	0	0	0	0	0	0	0	0.00328947	0	0.00328947	Jejunum	Rumen	Jejunum
Isocitrate and isopropylmalate dehydrogenases family	0	0	0	0	0	0	0	0	0	0	0	1	1	0	0	1	0	0	0	0	0	0	0	0	0	0	0	0	0	0	0	0.00328947	0.0030581	0	0	0.00234192	0	0	0	0	0.00328947	0.0030581	0.00328947	Jejunum	Ileum	Jejunum
V-type ATP synthase catalytic alpha chain	10	0	0	0	0	0	0	0	0	0	0	0	0	0	0	0	2	0	4	0	0.00322581	0	0	0	0	0	0	0	0	0	0	0	0	0	0	0	0.000483676	0	0.00103546	0	0.00322581	0.00322581	0	Rumen	Rumen	Rumen
Mevalonate/galactokinase	10	0	5	0	0	0	0	0	0	0	0	0	0	0	1	0	10	0	8	0	0.00322581	0	0.00255624	0	0	0	0	0	0	0	0	0	0	0	0.000282326	0	0.00241838	0	0.00207093	0	0.00322581	0.00322581	0	Rumen	Rumen	Rumen
Ribosomal protein L14, bacterial-type	1	0	0	0	0	0	0	0	0	0	0	0	0	0	6	0	13	0	10	0	0.000322581	0	0	0	0	0	0	0	0	0	0	0	0	0	0.00169396	0	0.00314389	0	0.00258866	0	0.00314389	0.00314389	0	Colon	Colon	Rumen			0.15939
Ribosomal protein L22, bacterial/chloroplast-type	9	0	3	0	0	0	0	0	0	0	0	0	0	0	10	0	12	0	12	0	0.00290323	0	0.00153374	0	0	0	0	0	0	0	0	0	0	0	0.00282326	0	0.00290206	0	0.00310639	0	0.00310639	0.00310639	0	Rectum	Rectum	Rumen			0.10035
Ribosomal protein L31 type B	1	0	1	0	0	0	0	0	0	0	1	0	0	0	6	0	5	0	12	0	0.000322581	0	0.000511247	0	0	0	0	0	0	0	0.002849	0	0	0	0.00169396	0	0.00120919	0	0.00310639	0	0.00310639	0.00310639	0	Rectum	Rectum	Rumen
Ribosomal protein S17, bacterial-type	1	0	0	0	2	1	0	0	0	0	0	0	0	0	6	0	7	0	12	0	0.000322581	0	0	0	0.00227531	0.00165563	0	0	0	0	0	0	0	0	0.00169396	0	0.00169287	0	0.00310639	0	0.00310639	0.00310639	0.00165563	Rectum	Rectum	Omasum
tRNA-dihydrouridine synthase	8	0	6	0	1	0	0	0	0	0	0	0	0	0	8	0	10	0	10	0	0.00258065	0	0.00306748	0	0.00113766	0	0	0	0	0	0	0	0	0	0.00225861	0	0.00241838	0	0.00258866	0	0.00306748	0.00306748	0	Reticulum	Reticulum	Rumen	0.325721		0.153819
Dihydroorotate dehydrogenase, class 1/ 2	6	0	6	0	0	0	0	0	0	0	0	0	0	0	2	0	3	0	3	0	0.00193548	0	0.00306748	0	0	0	0	0	0	0	0	0	0	0	0.000564653	0	0.000725514	0	0.000776598	0	0.00306748	0.00306748	0	Reticulum	Reticulum	Rumen
Aldose 1-epimerase	8	0	2	0	0	1	0	0	0	0	0	0	1	0	1	0	1	0	1	0	0.00258065	0	0.00102249	0	0	0.00165563	0	0	0	0	0	0	0.0030581	0	0.000282326	0	0.000241838	0	0.000258866	0	0.0030581	0.0030581	0.00165563	Ileum	Ileum	Omasum
Cytochrome c oxidase, subunit I bacterial type	0	0	0	0	0	0	0	0	0	0	0	0	1	0	0	0	0	0	0	0	0	0	0	0	0	0	0	0	0	0	0	0	0.0030581	0	0	0	0	0	0	0	0.0030581	0.0030581	0	Ileum	Ileum	Rumen
Glycogen synthase	0	1	0	1	0	0	0	0	0	0	0	0	1	0	0	0	0	0	0	0	0	0.00224215	0	0.00297619	0	0	0	0	0	0	0	0	0.0030581	0	0	0	0	0	0	0	0.0030581	0.0030581	0.00297619	Ileum	Ileum	Reticulum	0.384808
Aldehyde dehydrogenase NAD(P)-dependent	0	0	0	0	0	0	0	0	0	0	0	0	1	0	0	0	0	0	0	0	0	0	0	0	0	0	0	0	0	0	0	0	0.0030581	0	0	0	0	0	0	0	0.0030581	0.0030581	0	Ileum	Ileum	Rumen
Photosystem II CP43 reaction centre protein	2	1	3	1	0	1	0	0	0	0	0	0	0	0	0	0	0	0	0	0	0.000645161	0.00224215	0.00153374	0.00297619	0	0.00165563	0	0	0	0	0	0	0	0	0	0	0	0	0	0	0.00297619	0.00153374	0.00297619	Reticulum	Reticulum	Reticulum
Alanine dehydrogenase	0	1	1	1	0	0	0	0	0	0	0	0	0	0	0	0	0	0	0	0	0	0.00224215	0.000511247	0.00297619	0	0	0	0	0	0	0	0	0	0	0	0	0	0	0	0	0.00297619	0.000511247	0.00297619	Reticulum	Reticulum	Reticulum
Nucleoside diphosphate kinase	1	0	0	1	0	0	0	0	0	0	0	0	0	0	1	0	1	0	0	0	0.000322581	0	0	0.00297619	0	0	0	0	0	0	0	0	0	0	0.000282326	0	0.000241838	0	0	0	0.00297619	0.000322581	0.00297619	Reticulum	Rumen	Reticulum
Porin, LamB type	0	0	0	1	0	0	0	0	0	0	0	0	0	0	0	0	0	0	0	0	0	0	0	0.00297619	0	0	0	0	0	0	0	0	0	0	0	0	0	0	0	0	0.00297619	0	0.00297619	Reticulum	Rumen	Reticulum
ATPase, F0 complex, subunit C, bacterial/chloroplast	9	0	5	0	0	0	0	0	0	0	0	0	0	0	1	0	2	0	1	0	0.00290323	0	0.00255624	0	0	0	0	0	0	0	0	0	0	0	0.000282326	0	0.000483676	0	0.000258866	0	0.00290323	0.00290323	0	Rumen	Rumen	Rumen
ATP phosphoribosyltransferase HisG	9	0	5	0	0	0	0	0	0	0	0	0	0	0	0	0	0	0	0	0	0.00290323	0	0.00255624	0	0	0	0	0	0	0	0	0	0	0	0	0	0	0	0	0	0.00290323	0.00290323	0	Rumen	Rumen	Rumen
Ribosomal protein L2	0	1	0	0	0	1	0	0	0	0	1	0	0	0	0	0	0	0	0	0	0	0.00224215	0	0	0	0.00165563	0	0	0	0	0.002849	0	0	0	0	0	0	0	0	0	0.002849	0.002849	0.00224215	Jejunum	Jejunum	Rumen
DNA polymerase III, subunit gamma/ tau	0	0	0	0	0	0	0	0	0	0	1	0	0	0	0	0	0	0	0	0	0	0	0	0	0	0	0	0	0	0	0.002849	0	0	0	0	0	0	0	0	0	0.002849	0.002849	0	Jejunum	Jejunum	Rumen
Urease, gamma subunit	0	0	0	0	0	0	0	0	0	0	1	0	0	0	2	0	0	0	1	0	0	0	0	0	0	0	0	0	0	0	0.002849	0	0	0	0.000564653	0	0	0	0.000258866	0	0.002849	0.002849	0	Jejunum	Jejunum	Rumen
Glutamine synthetase type I	3	0	2	0	0	0	0	0	0	0	1	0	0	0	6	0	2	0	1	0	0.000967742	0	0.00102249	0	0	0	0	0	0	0	0.002849	0	0	0	0.00169396	0	0.000483676	0	0.000258866	0	0.002849	0.002849	0	Jejunum	Jejunum	Rumen
Voltage-dependent anion channel	0	0	0	0	0	0	0	0	0	0	1	0	0	0	0	0	0	0	0	0	0	0	0	0	0	0	0	0	0	0	0.002849	0	0	0	0	0	0	0	0	0	0.002849	0.002849	0	Jejunum	Jejunum	Rumen
Malate dehydrogenase, type 3	1	0	1	0	0	0	0	0	0	0	0	0	0	0	5	0	11	0	11	0	0.000322581	0	0.000511247	0	0	0	0	0	0	0	0	0	0	0	0.00141163	0	0.00266022	0	0.00284753	0	0.00284753	0.00284753	0	Rectum	Rectum	Rumen
L-fucose isomerase	6	1	3	0	0	0	0	0	0	0	0	0	0	0	10	0	11	0	7	0	0.00193548	0.00224215	0.00153374	0	0	0	0	0	0	0	0	0	0	0	0.00282326	0	0.00266022	0	0.00181206	0	0.00282326	0.00282326	0.00224215	Cecum	Cecum	Rumen			0.138619
Chaperone DnaJ	0	0	0	0	0	0	0	0	0	0	0	0	0	0	10	0	0	0	2	0	0	0	0	0	0	0	0	0	0	0	0	0	0	0	0.00282326	0	0	0	0.000517732	0	0.00282326	0.00282326	0	Cecum	Cecum	Rumen
Translation initiation factor aIF-2, bacterial-like	1	0	0	0	1	0	0	0	0	0	0	0	0	0	7	0	11	0	10	0	0.000322581	0	0	0	0.00113766	0	0	0	0	0	0	0	0	0	0.00197628	0	0.00266022	0	0.00258866	0	0.00266022	0.00266022	0	Colon	Colon	Rumen			0.160349
Aspartate-semialdehyde dehydrogenase	1	0	0	0	0	0	0	0	0	0	0	0	0	0	7	0	11	0	5	0	0.000322581	0	0	0	0	0	0	0	0	0	0	0	0	0	0.00197628	0	0.00266022	0	0.00129433	0	0.00266022	0.00266022	0	Colon	Colon	Rumen
Glucose-1-phosphate adenylyltransferase, GlgD subunit	0	0	0	0	0	0	0	0	0	0	0	0	0	0	0	0	11	0	7	0	0	0	0	0	0	0	0	0	0	0	0	0	0	0	0	0	0.00266022	0	0.00181206	0	0.00266022	0.00266022	0	Colon	Colon	Rumen
Ribose-phosphate diphosphokinase	1	0	0	0	0	0	0	0	0	0	0	0	0	0	8	1	10	0	10	0	0.000322581	0	0	0	0	0	0	0	0	0	0	0	0	0	0.00225861	0.00234192	0.00241838	0	0.00258866	0	0.00258866	0.00258866	0.00234192	Rectum	Rectum	Cecum
Diaminopimelate dehydrogenase, Ddh	0	0	0	0	0	0	0	0	0	0	0	0	0	0	1	0	10	0	10	0	0	0	0	0	0	0	0	0	0	0	0	0	0	0	0.000282326	0	0.00241838	0	0.00258866	0	0.00258866	0.00258866	0	Rectum	Rectum	Rumen
Crotonase superfamily	0	0	0	0	0	0	0	0	0	0	0	0	0	0	9	0	10	0	10	0	0	0	0	0	0	0	0	0	0	0	0	0	0	0	0.00254094	0	0.00241838	0	0.00258866	0	0.00258866	0.00258866	0	Rectum	Rectum	Rumen			0.138619
Hydroxylamine reductase	8	0	4	0	0	0	0	0	0	0	0	0	0	0	3	0	10	0	9	0	0.00258065	0	0.00204499	0	0	0	0	0	0	0	0	0	0	0	0.000846979	0	0.00241838	0	0.0023298	0	0.00258065	0.00258065	0	Rumen	Rumen	Rumen
Iron-dependent fumarate hydratase	6	0	5	0	0	0	0	0	0	0	0	0	0	0	0	0	7	0	8	0	0.00193548	0	0.00255624	0	0	0	0	0	0	0	0	0	0	0	0	0	0.00169287	0	0.00207093	0	0.00255624	0.00255624	0	Reticulum	Reticulum	Rumen
HAD-superfamily hydrolase, subfamily IIB	4	0	5	0	0	0	0	0	0	0	0	0	0	0	0	0	0	0	0	0	0.00129032	0	0.00255624	0	0	0	0	0	0	0	0	0	0	0	0	0	0	0	0	0	0.00255624	0.00255624	0	Reticulum	Reticulum	Rumen
Protein translocase subunit SecY	5	0	1	0	1	0	0	0	0	0	0	0	0	0	9	0	5	0	8	0	0.0016129	0	0.000511247	0	0.00113766	0	0	0	0	0	0	0	0	0	0.00254094	0	0.00120919	0	0.00207093	0	0.00254094	0.00254094	0	Cecum	Cecum	Rumen
Bifunctional aldehyde-alcohol dehydrogenase	0	0	0	0	0	0	0	0	0	0	0	0	0	0	9	0	8	0	7	0	0	0	0	0	0	0	0	0	0	0	0	0	0	0	0.00254094	0	0.0019347	0	0.00181206	0	0.00254094	0.00254094	0	Cecum	Cecum	Rumen			0.182927
Ribosomal protein S11, bacterial-type	5	0	2	0	1	0	0	0	0	0	0	0	0	0	4	0	10	0	5	0	0.0016129	0	0.00102249	0	0.00113766	0	0	0	0	0	0	0	0	0	0.00112931	0	0.00241838	0	0.00129433	0	0.00241838	0.00241838	0	Colon	Colon	Rumen
N-acetylglucosamine-6-phosphate deacetylase	3	0	2	0	0	0	0	0	0	0	0	0	0	0	0	0	10	0	8	0	0.000967742	0	0.00102249	0	0	0	0	0	0	0	0	0	0	0	0	0	0.00241838	0	0.00207093	0	0.00241838	0.00241838	0	Colon	Colon	Rumen
Thioredoxin reductase	1	0	2	0	0	0	0	0	0	0	0	0	0	0	6	1	3	0	3	0	0.000322581	0	0.00102249	0	0	0	0	0	0	0	0	0	0	0	0.00169396	0.00234192	0.000725514	0	0.000776598	0	0.00234192	0.00169396	0.00234192	Cecum	Cecum	Cecum
Lon protease, bacterial	0	0	0	0	0	1	0	0	0	0	0	0	0	0	0	1	0	0	1	0	0	0	0	0	0	0.00165563	0	0	0	0	0	0	0	0	0	0.00234192	0	0	0.000258866	0	0.00234192	0.000258866	0.00234192	Cecum	Rectum	Cecum
Ferrochelatase	0	0	0	0	0	0	0	0	0	0	0	0	0	0	0	1	0	0	0	0	0	0	0	0	0	0	0	0	0	0	0	0	0	0	0	0.00234192	0	0	0	0	0.00234192	0	0.00234192	Cecum	Rumen	Cecum
Malic oxidoreductase	0	0	0	0	0	0	0	0	0	0	0	0	0	0	2	1	2	0	3	0	0	0	0	0	0	0	0	0	0	0	0	0	0	0	0.000564653	0.00234192	0.000483676	0	0.000776598	0	0.00234192	0.000776598	0.00234192	Cecum	Rectum	Cecum
Glutathione-disulphide reductase	0	0	0	0	0	0	0	0	0	0	0	0	0	0	0	1	0	0	0	0	0	0	0	0	0	0	0	0	0	0	0	0	0	0	0	0.00234192	0	0	0	0	0.00234192	0	0.00234192	Cecum	Rumen	Cecum
Glycoside hydrolase, family 77	0	0	0	0	0	0	0	0	0	0	0	0	0	0	0	1	0	0	0	0	0	0	0	0	0	0	0	0	0	0	0	0	0	0	0	0.00234192	0	0	0	0	0.00234192	0	0.00234192	Cecum	Rumen	Cecum
Flavocytochrome c	0	0	1	0	0	0	0	0	0	0	0	0	0	0	6	0	6	0	9	0	0	0	0.000511247	0	0	0	0	0	0	0	0	0	0	0	0.00169396	0	0.00145103	0	0.0023298	0	0.0023298	0.0023298	0	Rectum	Rectum	Rumen
Leucine-tRNA ligase	3	0	0	0	2	0	0	0	0	0	0	0	0	0	1	0	2	0	3	0	0.000967742	0	0	0	0.00227531	0	0	0	0	0	0	0	0	0	0.000282326	0	0.000483676	0	0.000776598	0	0.00227531	0.00227531	0	Omasum	Omasum	Rumen
Ribosomal protein S14, bacterial/plastid	1	0	0	0	2	1	0	0	0	0	0	0	0	0	1	0	1	0	0	0	0.000322581	0	0	0	0.00227531	0.00165563	0	0	0	0	0	0	0	0	0.000282326	0	0.000241838	0	0	0	0.00227531	0.00227531	0.00165563	Omasum	Omasum	Omasum
Galactose-1-phosphate uridyl transferase, class II	0	0	0	0	2	0	0	0	0	0	0	0	0	0	6	0	1	0	0	0	0	0	0	0	0.00227531	0	0	0	0	0	0	0	0	0	0.00169396	0	0.000241838	0	0	0	0.00227531	0.00227531	0	Omasum	Omasum	Rumen
Dihydroxy-acid dehydratase	0	0	0	0	2	0	0	0	0	0	0	0	0	0	0	0	2	0	1	0	0	0	0	0	0.00227531	0	0	0	0	0	0	0	0	0	0	0	0.000483676	0	0.000258866	0	0.00227531	0.00227531	0	Omasum	Omasum	Rumen
UTP--glucose-1-phosphate uridylyltransferase, bacterial/archaeal-type	0	0	0	0	2	1	0	0	0	0	0	0	0	0	0	0	0	0	0	0	0	0	0	0	0.00227531	0.00165563	0	0	0	0	0	0	0	0	0	0	0	0	0	0	0.00227531	0.00227531	0.00165563	Omasum	Omasum	Omasum
Cobalamin-independent methionine synthase	0	0	0	0	2	0	0	0	0	0	0	0	0	0	0	0	0	0	0	0	0	0	0	0	0.00227531	0	0	0	0	0	0	0	0	0	0	0	0	0	0	0	0.00227531	0.00227531	0	Omasum	Omasum	Rumen
Bacterial protein export chaperone SecB	0	0	0	0	2	0	0	0	0	0	0	0	0	0	0	0	0	0	0	0	0	0	0	0	0.00227531	0	0	0	0	0	0	0	0	0	0	0	0	0	0	0	0.00227531	0.00227531	0	Omasum	Omasum	Rumen
Heme biosynthesis-associated TPR protein	0	0	0	0	2	0	0	0	0	0	0	0	0	0	0	0	0	0	0	0	0	0	0	0	0.00227531	0	0	0	0	0	0	0	0	0	0	0	0	0	0	0	0.00227531	0.00227531	0	Omasum	Omasum	Rumen
Lysine-arginine-ornithine-binding periplasmic protein	0	0	0	0	2	0	0	0	0	0	0	0	0	0	0	0	0	0	0	0	0	0	0	0	0.00227531	0	0	0	0	0	0	0	0	0	0	0	0	0	0	0	0.00227531	0.00227531	0	Omasum	Omasum	Rumen
Na(+)-translocating NADH-quinone reductase subunit F	0	0	0	0	2	0	0	0	0	0	0	0	0	0	0	0	0	0	0	0	0	0	0	0	0.00227531	0	0	0	0	0	0	0	0	0	0	0	0	0	0	0	0.00227531	0.00227531	0	Omasum	Omasum	Rumen
Peptidyl-prolyl isomerase SurA	0	0	0	0	2	0	0	0	0	0	0	0	0	0	0	0	0	0	0	0	0	0	0	0	0.00227531	0	0	0	0	0	0	0	0	0	0	0	0	0	0	0	0.00227531	0.00227531	0	Omasum	Omasum	Rumen
Membrane insertase YidC	0	0	0	0	2	0	0	0	0	0	0	0	0	0	0	0	0	0	0	0	0	0	0	0	0.00227531	0	0	0	0	0	0	0	0	0	0	0	0	0	0	0	0.00227531	0.00227531	0	Omasum	Omasum	Rumen
ABC-2 transporter	0	0	0	0	2	0	0	0	0	0	0	0	0	0	0	0	0	0	0	0	0	0	0	0	0.00227531	0	0	0	0	0	0	0	0	0	0	0	0	0	0	0	0.00227531	0.00227531	0	Omasum	Omasum	Rumen
Anthranilate phosphoribosyl transferase	0	0	0	0	2	0	0	0	0	0	0	0	0	0	0	0	0	0	0	0	0	0	0	0	0.00227531	0	0	0	0	0	0	0	0	0	0	0	0	0	0	0	0.00227531	0.00227531	0	Omasum	Omasum	Rumen
Ribosomal protein L30, bacterial-type	2	0	0	0	1	1	0	0	0	0	0	0	0	0	8	0	6	0	4	0	0.000645161	0	0	0	0.00113766	0.00165563	0	0	0	0	0	0	0	0	0.00225861	0	0.00145103	0	0.00103546	0	0.00225861	0.00225861	0.00165563	Cecum	Cecum	Omasum
Oleate hydratase	0	0	0	0	0	0	0	0	0	0	0	0	0	0	8	0	1	0	0	0	0	0	0	0	0	0	0	0	0	0	0	0	0	0	0.00225861	0	0.000241838	0	0	0	0.00225861	0.00225861	0	Cecum	Cecum	Rumen
Phosphoenolpyruvate carboxylase, bacterial/plant-type	0	0	0	0	0	0	0	0	0	0	0	0	0	0	8	0	0	0	0	0	0	0	0	0	0	0	0	0	0	0	0	0	0	0	0.00225861	0	0	0	0	0	0.00225861	0.00225861	0	Cecum	Cecum	Rumen
Butyrate kinase	7	0	2	0	0	0	0	0	0	0	0	0	0	0	0	0	0	0	0	0	0.00225806	0	0.00102249	0	0	0	0	0	0	0	0	0	0	0	0	0	0	0	0	0	0.00225806	0.00225806	0	Rumen	Rumen	Rumen
HAD-superfamily hydrolase, subfamily IB, PSPase-like	7	0	2	0	0	0	0	0	0	0	0	0	0	0	0	0	1	0	2	0	0.00225806	0	0.00102249	0	0	0	0	0	0	0	0	0	0	0	0	0	0.000241838	0	0.000517732	0	0.00225806	0.00225806	0	Rumen	Rumen	Rumen
Peptidase C69, dipeptidase A	7	0	0	0	0	0	0	0	0	0	0	0	0	0	7	0	1	0	1	0	0.00225806	0	0	0	0	0	0	0	0	0	0	0	0	0	0.00197628	0	0.000241838	0	0.000258866	0	0.00225806	0.00225806	0	Rumen	Rumen	Rumen
Nitrogen regulatory protein PII	7	0	1	0	0	0	0	0	0	0	0	0	0	0	0	0	0	0	0	0	0.00225806	0	0.000511247	0	0	0	0	0	0	0	0	0	0	0	0	0	0	0	0	0	0.00225806	0.00225806	0	Rumen	Rumen	Rumen
Manganese/iron superoxide dismutase	3	1	3	0	0	1	0	0	0	0	0	0	0	0	0	0	0	0	1	0	0.000967742	0.00224215	0.00153374	0	0	0.00165563	0	0	0	0	0	0	0	0	0	0	0	0	0.000258866	0	0.00224215	0.00153374	0.00224215	Rumen	Reticulum	Rumen
Carbamoyl-phosphate synthase, large subunit	0	1	0	0	1	0	0	0	0	0	0	0	0	0	1	0	7	0	8	0	0	0.00224215	0	0	0.00113766	0	0	0	0	0	0	0	0	0	0.000282326	0	0.00169287	0	0.00207093	0	0.00224215	0.00207093	0.00224215	Rumen	Rectum	Rumen
Hydrophobe/amphiphile efflux-1 HAE1	0	1	0	0	0	0	0	0	0	0	0	0	0	0	0	0	0	0	0	0	0	0.00224215	0	0	0	0	0	0	0	0	0	0	0	0	0	0	0	0	0	0	0.00224215	0	0.00224215	Rumen	Rumen	Rumen
Photosystem I PsaB	3	1	4	0	0	0	0	0	0	0	0	0	0	0	0	0	0	0	0	0	0.000967742	0.00224215	0.00204499	0	0	0	0	0	0	0	0	0	0	0	0	0	0	0	0	0	0.00224215	0.00204499	0.00224215	Rumen	Reticulum	Rumen
Flagellar assembly factor FliW	0	1	0	0	0	0	0	0	0	0	0	0	0	0	0	0	0	0	0	0	0	0.00224215	0	0	0	0	0	0	0	0	0	0	0	0	0	0	0	0	0	0	0.00224215	0	0.00224215	Rumen	Rumen	Rumen
Glycerol kinase	1	1	1	0	0	0	0	0	0	0	0	0	0	0	0	0	0	0	0	0	0.000322581	0.00224215	0.000511247	0	0	0	0	0	0	0	0	0	0	0	0	0	0	0	0	0	0.00224215	0.000511247	0.00224215	Rumen	Reticulum	Rumen
Arginine biosynthesis protein ArgJ	0	1	0	0	0	0	0	0	0	0	0	0	0	0	0	0	0	0	0	0	0	0.00224215	0	0	0	0	0	0	0	0	0	0	0	0	0	0	0	0	0	0	0.00224215	0	0.00224215	Rumen	Rumen	Rumen
3-hydroxyisobutyrate dehydrogenase-related	0	1	0	0	0	0	0	0	0	0	0	0	0	0	0	0	0	0	0	0	0	0.00224215	0	0	0	0	0	0	0	0	0	0	0	0	0	0	0	0	0	0	0.00224215	0	0.00224215	Rumen	Rumen	Rumen
Dihydroxy-acid/6-phosphogluconate dehydratase	0	1	0	0	0	0	0	0	0	0	0	0	0	0	0	0	0	0	0	0	0	0.00224215	0	0	0	0	0	0	0	0	0	0	0	0	0	0	0	0	0	0	0.00224215	0	0.00224215	Rumen	Rumen	Rumen
Dihydrofolate reductase	0	1	0	0	0	0	0	0	0	0	0	0	0	0	0	0	0	0	0	0	0	0.00224215	0	0	0	0	0	0	0	0	0	0	0	0	0	0	0	0	0	0	0.00224215	0	0.00224215	Rumen	Rumen	Rumen
Ribosomal protein L10P	3	0	1	0	0	0	0	0	0	0	0	0	0	0	2	0	9	0	7	0	0.000967742	0	0.000511247	0	0	0	0	0	0	0	0	0	0	0	0.000564653	0	0.00217654	0	0.00181206	0	0.00217654	0.00217654	0	Colon	Colon	Rumen
Phosphoglycerate mutase, 2,3-bisphosphoglycerate-independent	2	0	3	0	0	0	0	0	0	0	0	0	0	0	4	0	9	0	6	0	0.000645161	0	0.00153374	0	0	0	0	0	0	0	0	0	0	0	0.00112931	0	0.00217654	0	0.0015532	0	0.00217654	0.00217654	0	Colon	Colon	Rumen
Phosphoribosylaminoimidazole-succinocarboxamide synthase	2	0	1	0	1	0	0	0	0	0	0	0	0	0	4	0	5	0	8	0	0.000645161	0	0.000511247	0	0.00113766	0	0	0	0	0	0	0	0	0	0.00112931	0	0.00120919	0	0.00207093	0	0.00207093	0.00207093	0	Rectum	Rectum	Rumen
Glutaredoxin, GrxA	0	0	0	0	0	0	0	0	0	0	0	0	0	0	1	0	7	0	8	0	0	0	0	0	0	0	0	0	0	0	0	0	0	0	0.000282326	0	0.00169287	0	0.00207093	0	0.00207093	0.00207093	0	Rectum	Rectum	Rumen
Methylene-5,6,7,8-tetrahydromethanopterin dehydrogenase	6	0	4	0	0	0	0	0	0	0	0	0	0	0	0	0	0	0	0	0	0.00193548	0	0.00204499	0	0	0	0	0	0	0	0	0	0	0	0	0	0	0	0	0	0.00204499	0.00204499	0	Reticulum	Reticulum	Rumen
Coenzyme F420 hydrogenase, subunit alpha	6	0	4	0	0	0	0	0	0	0	0	0	0	0	0	0	0	0	0	0	0.00193548	0	0.00204499	0	0	0	0	0	0	0	0	0	0	0	0	0	0	0	0	0	0.00204499	0.00204499	0	Reticulum	Reticulum	Rumen
Ribosomal protein L20	6	0	4	0	0	0	0	0	0	0	0	0	0	0	1	0	6	0	3	0	0.00193548	0	0.00204499	0	0	0	0	0	0	0	0	0	0	0	0.000282326	0	0.00145103	0	0.000776598	0	0.00204499	0.00204499	0	Reticulum	Reticulum	Rumen
Outer membrane efflux protein	6	0	3	0	0	0	0	0	0	0	0	0	0	0	0	0	1	0	1	0	0.00193548	0	0.00153374	0	0	0	0	0	0	0	0	0	0	0	0	0	0.000241838	0	0.000258866	0	0.00193548	0.00193548	0	Rumen	Rumen	Rumen
Methylmalonyl-CoA mutase, beta chain	3	0	1	0	0	0	0	0	0	0	0	0	0	0	1	0	8	0	6	0	0.000967742	0	0.000511247	0	0	0	0	0	0	0	0	0	0	0	0.000282326	0	0.0019347	0	0.0015532	0	0.0019347	0.0019347	0	Colon	Colon	Rumen
Phosphoribosylglycinamide synthetase	0	0	0	0	1	0	0	0	0	0	0	0	0	0	0	0	8	0	1	0	0	0	0	0	0.00113766	0	0	0	0	0	0	0	0	0	0	0	0.0019347	0	0.000258866	0	0.0019347	0.0019347	0	Colon	Colon	Rumen
ABC transporter, galactose import, MglA	0	0	0	0	0	0	0	0	0	0	0	0	0	0	0	0	8	0	6	0	0	0	0	0	0	0	0	0	0	0	0	0	0	0	0	0	0.0019347	0	0.0015532	0	0.0019347	0.0019347	0	Colon	Colon	Rumen
Glycoside hydrolase family 31	0	0	0	0	0	0	0	0	0	0	0	0	0	0	3	0	8	0	6	0	0	0	0	0	0	0	0	0	0	0	0	0	0	0	0.000846979	0	0.0019347	0	0.0015532	0	0.0019347	0.0019347	0	Colon	Colon	Rumen
Ribosomal protein L27	1	0	0	0	0	0	0	0	0	0	0	0	0	0	6	0	6	0	2	0	0.000322581	0	0	0	0	0	0	0	0	0	0	0	0	0	0.00169396	0	0.00145103	0	0.000517732	0	0.00169396	0.00169396	0	Cecum	Cecum	Rumen
Oxalyl-CoA decarboxylase	0	0	0	0	0	0	0	0	0	0	0	0	0	0	6	0	1	0	0	0	0	0	0	0	0	0	0	0	0	0	0	0	0	0	0.00169396	0	0.000241838	0	0	0	0.00169396	0.00169396	0	Cecum	Cecum	Rumen
Uridylate kinase, bacteria	1	0	0	0	1	0	0	0	0	0	0	0	0	0	6	0	2	0	2	0	0.000322581	0	0	0	0.00113766	0	0	0	0	0	0	0	0	0	0.00169396	0	0.000483676	0	0.000517732	0	0.00169396	0.00169396	0	Cecum	Cecum	Rumen
Phosphoribosylformylglycinamidine synthase	1	0	0	0	1	0	0	0	0	0	0	0	0	0	0	0	7	0	3	0	0.000322581	0	0	0	0.00113766	0	0	0	0	0	0	0	0	0	0	0	0.00169287	0	0.000776598	0	0.00169287	0.00169287	0	Colon	Colon	Rumen
Orotate phosphoribosyltransferase	1	0	0	0	0	0	0	0	0	0	0	0	0	0	4	0	7	0	5	0	0.000322581	0	0	0	0	0	0	0	0	0	0	0	0	0	0.00112931	0	0.00169287	0	0.00129433	0	0.00169287	0.00169287	0	Colon	Colon	Rumen
HAD hydrolase, subfamily IA	1	0	0	0	1	1	0	0	0	0	0	0	0	0	0	0	1	0	4	0	0.000322581	0	0	0	0.00113766	0.00165563	0	0	0	0	0	0	0	0	0	0	0.000241838	0	0.00103546	0	0.00165563	0.00113766	0.00165563	Omasum	Omasum	Omasum
Na(+)-translocating NADH-quinone reductase subunit A	0	0	0	0	0	1	0	0	0	0	0	0	0	0	0	0	3	0	3	0	0	0	0	0	0	0.00165563	0	0	0	0	0	0	0	0	0	0	0.000725514	0	0.000776598	0	0.00165563	0.000776598	0.00165563	Omasum	Rectum	Omasum
Ribosomal protein L33	0	0	0	0	0	1	0	0	0	0	0	0	0	0	0	0	5	0	2	0	0	0	0	0	0	0.00165563	0	0	0	0	0	0	0	0	0	0	0.00120919	0	0.000517732	0	0.00165563	0.00120919	0.00165563	Omasum	Colon	Omasum
Sodium/solute symporter	1	0	1	0	0	1	0	0	0	0	0	0	0	0	0	0	0	0	0	0	0.000322581	0	0.000511247	0	0	0.00165563	0	0	0	0	0	0	0	0	0	0	0	0	0	0	0.00165563	0.000511247	0.00165563	Omasum	Reticulum	Omasum
Cytochrome ubiquinol oxidase subunit 2	0	0	0	0	0	1	0	0	0	0	0	0	0	0	0	0	0	0	0	0	0	0	0	0	0	0.00165563	0	0	0	0	0	0	0	0	0	0	0	0	0	0	0.00165563	0	0.00165563	Omasum	Rumen	Omasum
Tryptophan synthase beta chain/beta chain-like	0	0	0	0	0	1	0	0	0	0	0	0	0	0	0	0	6	0	0	0	0	0	0	0	0	0.00165563	0	0	0	0	0	0	0	0	0	0	0.00145103	0	0	0	0.00165563	0.00145103	0.00165563	Omasum	Colon	Omasum
Acetolactate synthase, large subunit, biosynthetic	0	0	0	0	1	1	0	0	0	0	0	0	0	0	0	0	0	0	1	0	0	0	0	0	0.00113766	0.00165563	0	0	0	0	0	0	0	0	0	0	0	0	0.000258866	0	0.00165563	0.00113766	0.00165563	Omasum	Omasum	Omasum
Branched-chain amino acid transport system II carrier protein	0	0	0	0	0	1	0	0	0	0	0	0	0	0	0	0	0	0	0	0	0	0	0	0	0	0.00165563	0	0	0	0	0	0	0	0	0	0	0	0	0	0	0.00165563	0	0.00165563	Omasum	Rumen	Omasum
tRNA (guanine-N1-)-methyltransferase, bacteria	0	0	0	0	0	1	0	0	0	0	0	0	0	0	0	0	0	0	0	0	0	0	0	0	0	0.00165563	0	0	0	0	0	0	0	0	0	0	0	0	0	0	0.00165563	0	0.00165563	Omasum	Rumen	Omasum
D-3-phosphoglycerate dehydrogenase, type2	0	0	0	0	1	1	0	0	0	0	0	0	0	0	0	0	0	0	0	0	0	0	0	0	0.00113766	0.00165563	0	0	0	0	0	0	0	0	0	0	0	0	0	0	0.00165563	0.00113766	0.00165563	Omasum	Omasum	Omasum
Hydroxyethylthiazole kinase	0	0	0	0	1	1	0	0	0	0	0	0	0	0	0	0	0	0	0	0	0	0	0	0	0.00113766	0.00165563	0	0	0	0	0	0	0	0	0	0	0	0	0	0	0.00165563	0.00113766	0.00165563	Omasum	Omasum	Omasum
Inorganic pyrophosphatase	0	0	0	0	0	1	0	0	0	0	0	0	0	0	0	0	0	0	0	0	0	0	0	0	0	0.00165563	0	0	0	0	0	0	0	0	0	0	0	0	0	0	0.00165563	0	0.00165563	Omasum	Rumen	Omasum
Desulfoferrodoxin	5	0	2	0	0	0	0	0	0	0	0	0	0	0	0	0	0	0	0	0	0.0016129	0	0.00102249	0	0	0	0	0	0	0	0	0	0	0	0	0	0	0	0	0	0.0016129	0.0016129	0	Rumen	Rumen	Rumen
Coenzyme F420 hydrogenase, subunit gamma	5	0	2	0	0	0	0	0	0	0	0	0	0	0	0	0	0	0	0	0	0.0016129	0	0.00102249	0	0	0	0	0	0	0	0	0	0	0	0	0	0	0	0	0	0.0016129	0.0016129	0	Rumen	Rumen	Rumen
Coenzyme F420 hydrogenase, subunit beta	5	0	2	0	0	0	0	0	0	0	0	0	0	0	0	0	0	0	0	0	0.0016129	0	0.00102249	0	0	0	0	0	0	0	0	0	0	0	0	0	0	0	0	0	0.0016129	0.0016129	0	Rumen	Rumen	Rumen
Ferritin	5	0	2	0	0	0	0	0	0	0	0	0	0	0	0	0	6	0	6	0	0.0016129	0	0.00102249	0	0	0	0	0	0	0	0	0	0	0	0	0	0.00145103	0	0.0015532	0	0.0016129	0.0016129	0	Rumen	Rumen	Rumen
DNA polymerase III, beta chain	5	0	2	0	0	0	0	0	0	0	0	0	0	0	0	0	0	0	0	0	0.0016129	0	0.00102249	0	0	0	0	0	0	0	0	0	0	0	0	0	0	0	0	0	0.0016129	0.0016129	0	Rumen	Rumen	Rumen
Bacterioferritin	5	0	2	0	0	0	0	0	0	0	0	0	0	0	0	0	0	0	0	0	0.0016129	0	0.00102249	0	0	0	0	0	0	0	0	0	0	0	0	0	0	0	0	0	0.0016129	0.0016129	0	Rumen	Rumen	Rumen
Beta-eliminating lyase family	5	0	3	0	0	0	0	0	0	0	0	0	0	0	0	0	0	0	0	0	0.0016129	0	0.00153374	0	0	0	0	0	0	0	0	0	0	0	0	0	0	0	0	0	0.0016129	0.0016129	0	Rumen	Rumen	Rumen
Translation elongation factor EF1A, eukaryotic/archaeal	3	0	3	0	0	0	0	0	0	0	0	0	0	0	0	0	0	0	0	0	0.000967742	0	0.00153374	0	0	0	0	0	0	0	0	0	0	0	0	0	0	0	0	0	0.00153374	0.00153374	0	Reticulum	Reticulum	Rumen
2,3,4,5-tetrahydropyridine-2,6-dicarboxylate N-acetyltransferase, DapH	3	0	3	0	0	0	0	0	0	0	0	0	0	0	1	0	0	0	0	0	0.000967742	0	0.00153374	0	0	0	0	0	0	0	0	0	0	0	0.000282326	0	0	0	0	0	0.00153374	0.00153374	0	Reticulum	Reticulum	Rumen
NADH-ubiquinone oxidoreductase chain 4L/K	4	0	3	0	0	0	0	0	0	0	0	0	0	0	0	0	0	0	0	0	0.00129032	0	0.00153374	0	0	0	0	0	0	0	0	0	0	0	0	0	0	0	0	0	0.00153374	0.00153374	0	Reticulum	Reticulum	Rumen
Porphyromonas gingivalis fimbrillin protein	1	0	3	0	0	0	0	0	0	0	0	0	0	0	3	0	0	0	1	0	0.000322581	0	0.00153374	0	0	0	0	0	0	0	0	0	0	0	0.000846979	0	0	0	0.000258866	0	0.00153374	0.00153374	0	Reticulum	Reticulum	Rumen
Asparagine synthase, glutamine-hydrolyzing	3	0	3	0	0	0	0	0	0	0	0	0	0	0	0	0	0	0	0	0	0.000967742	0	0.00153374	0	0	0	0	0	0	0	0	0	0	0	0	0	0	0	0	0	0.00153374	0.00153374	0	Reticulum	Reticulum	Rumen
Phenylalanine-tRNA ligase, class IIc, beta subunit	1	0	0	0	0	0	0	0	0	0	0	0	0	0	3	0	6	0	1	0	0.000322581	0	0	0	0	0	0	0	0	0	0	0	0	0	0.000846979	0	0.00145103	0	0.000258866	0	0.00145103	0.00145103	0	Colon	Colon	Rumen
Ribosomal protein L31 type A	1	0	0	0	0	0	0	0	0	0	0	0	0	0	5	0	6	0	5	0	0.000322581	0	0	0	0	0	0	0	0	0	0	0	0	0	0.00141163	0	0.00145103	0	0.00129433	0	0.00145103	0.00145103	0	Colon	Colon	Rumen
Aliphatic acid kinase, short-chain	0	0	0	0	0	0	0	0	0	0	0	0	0	0	5	0	0	0	0	0	0	0	0	0	0	0	0	0	0	0	0	0	0	0	0.00141163	0	0	0	0	0	0.00141163	0.00141163	0	Cecum	Cecum	Rumen
Peptidase M13	0	0	0	0	0	0	0	0	0	0	0	0	0	0	5	0	1	0	0	0	0	0	0	0	0	0	0	0	0	0	0	0	0	0	0.00141163	0	0.000241838	0	0	0	0.00141163	0.00141163	0	Cecum	Cecum	Rumen
Phosphotransferase system, lactose/cellobiose-specific IIA subunit	0	0	0	0	0	0	0	0	0	0	0	0	0	0	5	0	3	0	4	0	0	0	0	0	0	0	0	0	0	0	0	0	0	0	0.00141163	0	0.000725514	0	0.00103546	0	0.00141163	0.00141163	0	Cecum	Cecum	Rumen
Ribosomal protein L31	0	0	1	0	0	0	0	0	0	0	0	0	0	0	5	0	5	0	3	0	0	0	0.000511247	0	0	0	0	0	0	0	0	0	0	0	0.00141163	0	0.00120919	0	0.000776598	0	0.00141163	0.00141163	0	Cecum	Cecum	Rumen
NAD kinase	0	0	0	0	0	0	0	0	0	0	0	0	0	0	0	0	4	0	5	0	0	0	0	0	0	0	0	0	0	0	0	0	0	0	0	0	0.000967352	0	0.00129433	0	0.00129433	0.00129433	0	Rectum	Rectum	Rumen
Ribosomal protein S21	0	0	0	0	0	0	0	0	0	0	0	0	0	0	2	0	5	0	5	0	0	0	0	0	0	0	0	0	0	0	0	0	0	0	0.000564653	0	0.00120919	0	0.00129433	0	0.00129433	0.00129433	0	Rectum	Rectum	Rumen
Tetrahydrofolate dehydrogenase/cyclohydrolase	0	0	0	0	0	0	0	0	0	0	0	0	0	0	2	0	4	0	5	0	0	0	0	0	0	0	0	0	0	0	0	0	0	0	0.000564653	0	0.000967352	0	0.00129433	0	0.00129433	0.00129433	0	Rectum	Rectum	Rumen
Stage V sporulation protein G	0	0	0	0	0	0	0	0	0	0	0	0	0	0	0	0	2	0	5	0	0	0	0	0	0	0	0	0	0	0	0	0	0	0	0	0	0.000483676	0	0.00129433	0	0.00129433	0.00129433	0	Rectum	Rectum	Rumen
DNA helicase, ATP-dependent, RecQ type, bacterial	4	0	0	0	0	0	0	0	0	0	0	0	0	0	0	0	0	0	4	0	0.00129032	0	0	0	0	0	0	0	0	0	0	0	0	0	0	0	0	0	0.00103546	0	0.00129032	0.00129032	0	Rumen	Rumen	Rumen
Bifunctional protein PutA	4	0	2	0	0	0	0	0	0	0	0	0	0	0	0	0	1	0	0	0	0.00129032	0	0.00102249	0	0	0	0	0	0	0	0	0	0	0	0	0	0.000241838	0	0	0	0.00129032	0.00129032	0	Rumen	Rumen	Rumen
Glycine cleavage system P protein	4	0	2	0	0	0	0	0	0	0	0	0	0	0	0	0	1	0	0	0	0.00129032	0	0.00102249	0	0	0	0	0	0	0	0	0	0	0	0	0	0.000241838	0	0	0	0.00129032	0.00129032	0	Rumen	Rumen	Rumen
Na+-transporting methylmalonyl-CoA/oxaloacetate decarboxylase, beta subunit	4	0	2	0	1	0	0	0	0	0	0	0	0	0	0	0	0	0	0	0	0.00129032	0	0.00102249	0	0.00113766	0	0	0	0	0	0	0	0	0	0	0	0	0	0	0	0.00129032	0.00129032	0	Rumen	Rumen	Rumen
Cobalamin (vitamin B12) biosynthesis CobW	0	0	0	0	0	0	0	0	0	0	0	0	0	0	1	0	5	0	2	0	0	0	0	0	0	0	0	0	0	0	0	0	0	0	0.000282326	0	0.00120919	0	0.000517732	0	0.00120919	0.00120919	0	Colon	Colon	Rumen
Cytochrome-c3 hydrogenase, gamma subunit	0	0	0	0	0	0	0	0	0	0	0	0	0	0	3	0	5	0	3	0	0	0	0	0	0	0	0	0	0	0	0	0	0	0	0.000846979	0	0.00120919	0	0.000776598	0	0.00120919	0.00120919	0	Colon	Colon	Rumen
RNA methyltransferase, RsmD	1	0	0	0	1	0	0	0	0	0	0	0	0	0	0	0	3	0	3	0	0.000322581	0	0	0	0.00113766	0	0	0	0	0	0	0	0	0	0	0	0.000725514	0	0.000776598	0	0.00113766	0.00113766	0	Omasum	Omasum	Rumen
Polysaccharide export protein	2	0	0	0	1	0	0	0	0	0	0	0	0	0	0	0	0	0	0	0	0.000645161	0	0	0	0.00113766	0	0	0	0	0	0	0	0	0	0	0	0	0	0	0	0.00113766	0.00113766	0	Omasum	Omasum	Rumen
CTP synthase	0	0	0	0	1	0	0	0	0	0	0	0	0	0	3	0	2	0	0	0	0	0	0	0	0.00113766	0	0	0	0	0	0	0	0	0	0.000846979	0	0.000483676	0	0	0	0.00113766	0.00113766	0	Omasum	Omasum	Rumen
FeS cluster assembly SUF system, ATPase SufC	0	0	0	0	1	0	0	0	0	0	0	0	0	0	0	0	0	0	1	0	0	0	0	0	0.00113766	0	0	0	0	0	0	0	0	0	0	0	0	0	0.000258866	0	0.00113766	0.00113766	0	Omasum	Omasum	Rumen
Transcription termination factor Rho	1	0	0	0	1	0	0	0	0	0	0	0	0	0	0	0	0	0	0	0	0.000322581	0	0	0	0.00113766	0	0	0	0	0	0	0	0	0	0	0	0	0	0	0	0.00113766	0.00113766	0	Omasum	Omasum	Rumen
DNA recombination and repair protein RecA	2	0	0	0	1	0	0	0	0	0	0	0	0	0	0	0	0	0	0	0	0.000645161	0	0	0	0.00113766	0	0	0	0	0	0	0	0	0	0	0	0	0	0	0	0.00113766	0.00113766	0	Omasum	Omasum	Rumen
Phosphoenolpyruvate synthase	0	0	1	0	1	0	0	0	0	0	0	0	0	0	0	0	0	0	0	0	0	0	0.000511247	0	0.00113766	0	0	0	0	0	0	0	0	0	0	0	0	0	0	0	0.00113766	0.00113766	0	Omasum	Omasum	Rumen
Isoleucine-tRNA ligase, type 1	0	0	0	0	1	0	0	0	0	0	0	0	0	0	1	0	1	0	0	0	0	0	0	0	0.00113766	0	0	0	0	0	0	0	0	0	0.000282326	0	0.000241838	0	0	0	0.00113766	0.00113766	0	Omasum	Omasum	Rumen
Glycine-tRNA synthetase, heterodimeric	0	0	0	0	1	0	0	0	0	0	0	0	0	0	2	0	0	0	0	0	0	0	0	0	0.00113766	0	0	0	0	0	0	0	0	0	0.000564653	0	0	0	0	0	0.00113766	0.00113766	0	Omasum	Omasum	Rumen
Acriflavin resistance protein	0	0	0	0	1	0	0	0	0	0	0	0	0	0	0	0	0	0	0	0	0	0	0	0	0.00113766	0	0	0	0	0	0	0	0	0	0	0	0	0	0	0	0.00113766	0.00113766	0	Omasum	Omasum	Rumen
Anthranilate synthase component I-like	0	0	0	0	1	0	0	0	0	0	0	0	0	0	0	0	0	0	0	0	0	0	0	0	0.00113766	0	0	0	0	0	0	0	0	0	0	0	0	0	0	0	0.00113766	0.00113766	0	Omasum	Omasum	Rumen
Cysteine synthase CysK	0	0	0	0	1	0	0	0	0	0	0	0	0	0	0	0	2	0	0	0	0	0	0	0	0.00113766	0	0	0	0	0	0	0	0	0	0	0	0.000483676	0	0	0	0.00113766	0.00113766	0	Omasum	Omasum	Rumen
Aspartate/ornithine carbamoyltransferase	0	0	0	0	1	0	0	0	0	0	0	0	0	0	0	0	2	0	1	0	0	0	0	0	0.00113766	0	0	0	0	0	0	0	0	0	0	0	0.000483676	0	0.000258866	0	0.00113766	0.00113766	0	Omasum	Omasum	Rumen
Histidinol-phosphate aminotransferase family	0	0	0	0	1	0	0	0	0	0	0	0	0	0	0	0	0	0	0	0	0	0	0	0	0.00113766	0	0	0	0	0	0	0	0	0	0	0	0	0	0	0	0.00113766	0.00113766	0	Omasum	Omasum	Rumen
Cytochrome c oxidase cbb3-type, subunit I	0	0	1	0	1	0	0	0	0	0	0	0	0	0	0	0	0	0	0	0	0	0	0.000511247	0	0.00113766	0	0	0	0	0	0	0	0	0	0	0	0	0	0	0	0.00113766	0.00113766	0	Omasum	Omasum	Rumen
DNA polymerase III, alpha subunit	0	0	0	0	1	0	0	0	0	0	0	0	0	0	0	0	0	0	0	0	0	0	0	0	0.00113766	0	0	0	0	0	0	0	0	0	0	0	0	0	0	0	0.00113766	0.00113766	0	Omasum	Omasum	Rumen
2,3-diketo-L-gulonate reductase	0	0	0	0	1	0	0	0	0	0	0	0	0	0	0	0	0	0	0	0	0	0	0	0	0.00113766	0	0	0	0	0	0	0	0	0	0	0	0	0	0	0	0.00113766	0.00113766	0	Omasum	Omasum	Rumen
CDP-diacylglycerol--serine O-phosphatidyltransferase	0	0	0	0	1	0	0	0	0	0	0	0	0	0	0	0	0	0	0	0	0	0	0	0	0.00113766	0	0	0	0	0	0	0	0	0	0	0	0	0	0	0	0.00113766	0.00113766	0	Omasum	Omasum	Rumen
3-deoxy-8-phosphooctulonate synthase	0	0	0	0	1	0	0	0	0	0	0	0	0	0	0	0	0	0	0	0	0	0	0	0	0.00113766	0	0	0	0	0	0	0	0	0	0	0	0	0	0	0	0.00113766	0.00113766	0	Omasum	Omasum	Rumen
ATPase, F1 complex, gamma subunit	0	0	0	0	1	0	0	0	0	0	0	0	0	0	0	0	0	0	0	0	0	0	0	0	0.00113766	0	0	0	0	0	0	0	0	0	0	0	0	0	0	0	0.00113766	0.00113766	0	Omasum	Omasum	Rumen
Ribosomal protein L3-specific, glutamine-N5-methyltransferase	0	0	0	0	1	0	0	0	0	0	0	0	0	0	0	0	0	0	0	0	0	0	0	0	0.00113766	0	0	0	0	0	0	0	0	0	0	0	0	0	0	0	0.00113766	0.00113766	0	Omasum	Omasum	Rumen
Colicin V production, CvpA	0	0	0	0	1	0	0	0	0	0	0	0	0	0	0	0	0	0	0	0	0	0	0	0	0.00113766	0	0	0	0	0	0	0	0	0	0	0	0	0	0	0	0.00113766	0.00113766	0	Omasum	Omasum	Rumen
ATPase, type IV, pilus assembly, PilB	0	0	0	0	1	0	0	0	0	0	0	0	0	0	0	0	0	0	0	0	0	0	0	0	0.00113766	0	0	0	0	0	0	0	0	0	0	0	0	0	0	0	0.00113766	0.00113766	0	Omasum	Omasum	Rumen
Signal-recognition particle receptor FtsY	0	0	0	0	1	0	0	0	0	0	0	0	0	0	0	0	0	0	0	0	0	0	0	0	0.00113766	0	0	0	0	0	0	0	0	0	0	0	0	0	0	0	0.00113766	0.00113766	0	Omasum	Omasum	Rumen
Glycerate kinase	0	0	0	0	1	0	0	0	0	0	0	0	0	0	0	0	0	0	0	0	0	0	0	0	0.00113766	0	0	0	0	0	0	0	0	0	0	0	0	0	0	0	0.00113766	0.00113766	0	Omasum	Omasum	Rumen
RNA-binding protein Hfq	0	0	0	0	1	0	0	0	0	0	0	0	0	0	0	0	0	0	0	0	0	0	0	0	0.00113766	0	0	0	0	0	0	0	0	0	0	0	0	0	0	0	0.00113766	0.00113766	0	Omasum	Omasum	Rumen
Na(+)-translocating NADH-quinone reductase subunit B	0	0	0	0	1	0	0	0	0	0	0	0	0	0	0	0	0	0	0	0	0	0	0	0	0.00113766	0	0	0	0	0	0	0	0	0	0	0	0	0	0	0	0.00113766	0.00113766	0	Omasum	Omasum	Rumen
Glucokinase	0	0	0	0	1	0	0	0	0	0	0	0	0	0	0	0	0	0	0	0	0	0	0	0	0.00113766	0	0	0	0	0	0	0	0	0	0	0	0	0	0	0	0.00113766	0.00113766	0	Omasum	Omasum	Rumen
RND efflux system, outer membrane lipoprotein, NodT	0	0	0	0	1	0	0	0	0	0	0	0	0	0	0	0	0	0	0	0	0	0	0	0	0.00113766	0	0	0	0	0	0	0	0	0	0	0	0	0	0	0	0.00113766	0.00113766	0	Omasum	Omasum	Rumen
Beta-hydroxyacyl-(acyl-carrier-protein) dehydratase FabA	0	0	0	0	1	0	0	0	0	0	0	0	0	0	0	0	0	0	0	0	0	0	0	0	0.00113766	0	0	0	0	0	0	0	0	0	0	0	0	0	0	0	0.00113766	0.00113766	0	Omasum	Omasum	Rumen
Cytochrome c oxidase subunit I	0	0	0	0	1	0	0	0	0	0	0	0	0	0	0	0	0	0	0	0	0	0	0	0	0.00113766	0	0	0	0	0	0	0	0	0	0	0	0	0	0	0	0.00113766	0.00113766	0	Omasum	Omasum	Rumen
SUF system FeS cluster assembly, SufB	0	0	0	0	1	0	0	0	0	0	0	0	0	0	0	0	0	0	0	0	0	0	0	0	0.00113766	0	0	0	0	0	0	0	0	0	0	0	0	0	0	0	0.00113766	0.00113766	0	Omasum	Omasum	Rumen
Alkyl hydroperoxide reductase subunit F	0	0	0	0	1	0	0	0	0	0	0	0	0	0	0	0	0	0	0	0	0	0	0	0	0.00113766	0	0	0	0	0	0	0	0	0	0	0	0	0	0	0	0.00113766	0.00113766	0	Omasum	Omasum	Rumen
TonB-dependent siderophore receptor	0	0	0	0	0	0	0	0	0	0	0	0	0	0	4	0	1	0	0	0	0	0	0	0	0	0	0	0	0	0	0	0	0	0	0.00112931	0	0.000241838	0	0	0	0.00112931	0.00112931	0	Cecum	Cecum	Rumen
Peptidase S15, X-Pro dipeptidyl-peptidase	0	0	0	0	0	0	0	0	0	0	0	0	0	0	4	0	0	0	0	0	0	0	0	0	0	0	0	0	0	0	0	0	0	0	0.00112931	0	0	0	0	0	0.00112931	0.00112931	0	Cecum	Cecum	Rumen
Succinate CoA transferase	1	0	0	0	0	0	0	0	0	0	0	0	0	0	1	0	4	0	4	0	0.000322581	0	0	0	0	0	0	0	0	0	0	0	0	0	0.000282326	0	0.000967352	0	0.00103546	0	0.00103546	0.00103546	0	Rectum	Rectum	Rumen
Orotidine 5'-phosphate decarboxylase, type 2	0	0	0	0	0	0	0	0	0	0	0	0	0	0	1	0	1	0	4	0	0	0	0	0	0	0	0	0	0	0	0	0	0	0	0.000282326	0	0.000241838	0	0.00103546	0	0.00103546	0.00103546	0	Rectum	Rectum	Rumen
GTP-sensing transcriptional pleiotropic repressor CodY	0	0	0	0	0	0	0	0	0	0	0	0	0	0	0	0	4	0	4	0	0	0	0	0	0	0	0	0	0	0	0	0	0	0	0	0	0.000967352	0	0.00103546	0	0.00103546	0.00103546	0	Rectum	Rectum	Rumen
Tetrahydromethanopterin S-methyltransferase subunit H	2	0	2	0	0	0	0	0	0	0	0	0	0	0	0	0	0	0	0	0	0.000645161	0	0.00102249	0	0	0	0	0	0	0	0	0	0	0	0	0	0	0	0	0	0.00102249	0.00102249	0	Reticulum	Reticulum	Rumen
Ribosomal protein L30e	1	0	2	0	0	0	0	0	0	0	0	0	0	0	0	0	0	0	0	0	0.000322581	0	0.00102249	0	0	0	0	0	0	0	0	0	0	0	0	0	0	0	0	0	0.00102249	0.00102249	0	Reticulum	Reticulum	Rumen
RND efflux pump, membrane fusion protein	3	0	2	0	0	0	0	0	0	0	0	0	0	0	1	0	0	0	0	0	0.000967742	0	0.00102249	0	0	0	0	0	0	0	0	0	0	0	0.000282326	0	0	0	0	0	0.00102249	0.00102249	0	Reticulum	Reticulum	Rumen
Uronate isomerase	3	0	2	0	0	0	0	0	0	0	0	0	0	0	0	0	1	0	2	0	0.000967742	0	0.00102249	0	0	0	0	0	0	0	0	0	0	0	0	0	0.000241838	0	0.000517732	0	0.00102249	0.00102249	0	Reticulum	Reticulum	Rumen
Peptidase M20B, tripeptide aminopeptidase	2	0	2	0	0	0	0	0	0	0	0	0	0	0	1	0	1	0	1	0	0.000645161	0	0.00102249	0	0	0	0	0	0	0	0	0	0	0	0.000282326	0	0.000241838	0	0.000258866	0	0.00102249	0.00102249	0	Reticulum	Reticulum	Rumen
Butyryl-CoA:acetate CoA-transferase	3	0	2	0	0	0	0	0	0	0	0	0	0	0	0	0	0	0	1	0	0.000967742	0	0.00102249	0	0	0	0	0	0	0	0	0	0	0	0	0	0	0	0.000258866	0	0.00102249	0.00102249	0	Reticulum	Reticulum	Rumen
Anti-sigma F factor	1	0	2	0	0	0	0	0	0	0	0	0	0	0	0	0	0	0	0	0	0.000322581	0	0.00102249	0	0	0	0	0	0	0	0	0	0	0	0	0	0	0	0	0	0.00102249	0.00102249	0	Reticulum	Reticulum	Rumen
Rhamnose isomerase	3	0	2	0	0	0	0	0	0	0	0	0	0	0	0	0	0	0	0	0	0.000967742	0	0.00102249	0	0	0	0	0	0	0	0	0	0	0	0	0	0	0	0	0	0.00102249	0.00102249	0	Reticulum	Reticulum	Rumen
CoB--CoM heterodisulphide reductase, subunit C	3	0	0	0	0	0	0	0	0	0	0	0	0	0	0	0	0	0	0	0	0.000967742	0	0	0	0	0	0	0	0	0	0	0	0	0	0	0	0	0	0	0	0.000967742	0.000967742	0	Rumen	Rumen	Rumen
Tetraacyldisaccharide 4'-kinase	3	0	1	0	0	0	0	0	0	0	0	0	0	0	0	0	0	0	0	0	0.000967742	0	0.000511247	0	0	0	0	0	0	0	0	0	0	0	0	0	0	0	0	0	0.000967742	0.000967742	0	Rumen	Rumen	Rumen
Peptidase M18	3	0	0	0	0	0	0	0	0	0	0	0	0	0	2	0	0	0	1	0	0.000967742	0	0	0	0	0	0	0	0	0	0	0	0	0	0.000564653	0	0	0	0.000258866	0	0.000967742	0.000967742	0	Rumen	Rumen	Rumen
Sporulation stage IV, protein A	3	0	0	0	0	0	0	0	0	0	0	0	0	0	0	0	0	0	0	0	0.000967742	0	0	0	0	0	0	0	0	0	0	0	0	0	0	0	0	0	0	0	0.000967742	0.000967742	0	Rumen	Rumen	Rumen
UTP--glucose-1-phosphate uridylyltransferase family	3	0	0	0	0	0	0	0	0	0	0	0	0	0	0	0	0	0	0	0	0.000967742	0	0	0	0	0	0	0	0	0	0	0	0	0	0	0	0	0	0	0	0.000967742	0.000967742	0	Rumen	Rumen	Rumen
Spore germination GerAB	3	0	0	0	0	0	0	0	0	0	0	0	0	0	0	0	0	0	0	0	0.000967742	0	0	0	0	0	0	0	0	0	0	0	0	0	0	0	0	0	0	0	0.000967742	0.000967742	0	Rumen	Rumen	Rumen
Flagellar filament outer layer protein FlaA	3	0	0	0	0	0	0	0	0	0	0	0	0	0	0	0	0	0	0	0	0.000967742	0	0	0	0	0	0	0	0	0	0	0	0	0	0	0	0	0	0	0	0.000967742	0.000967742	0	Rumen	Rumen	Rumen
Xylose isomerase, bacterial-type	3	0	0	0	0	0	0	0	0	0	0	0	0	0	0	0	0	0	0	0	0.000967742	0	0	0	0	0	0	0	0	0	0	0	0	0	0	0	0	0	0	0	0.000967742	0.000967742	0	Rumen	Rumen	Rumen
Epoxyqueuosine reductase QueG	3	0	1	0	0	0	0	0	0	0	0	0	0	0	0	0	0	0	0	0	0.000967742	0	0.000511247	0	0	0	0	0	0	0	0	0	0	0	0	0	0	0	0	0	0.000967742	0.000967742	0	Rumen	Rumen	Rumen
Peptidyl-arginine deiminase, Porphyromonas-type	3	0	0	0	0	0	0	0	0	0	0	0	0	0	0	0	0	0	0	0	0.000967742	0	0	0	0	0	0	0	0	0	0	0	0	0	0	0	0	0	0	0	0.000967742	0.000967742	0	Rumen	Rumen	Rumen
Argininosuccinate synthase, type 1 subfamily	0	0	0	0	0	0	0	0	0	0	0	0	0	0	2	0	4	0	3	0	0	0	0	0	0	0	0	0	0	0	0	0	0	0	0.000564653	0	0.000967352	0	0.000776598	0	0.000967352	0.000967352	0	Colon	Colon	Rumen
Protein translocase subunit SecA	2	0	1	0	0	0	0	0	0	0	0	0	0	0	0	0	4	0	0	0	0.000645161	0	0.000511247	0	0	0	0	0	0	0	0	0	0	0	0	0	0.000967352	0	0	0	0.000967352	0.000967352	0	Colon	Colon	Rumen
Citrate carrier CitT-related	0	0	0	0	0	0	0	0	0	0	0	0	0	0	2	0	4	0	2	0	0	0	0	0	0	0	0	0	0	0	0	0	0	0	0.000564653	0	0.000967352	0	0.000517732	0	0.000967352	0.000967352	0	Colon	Colon	Rumen
Dihydrolipoyllysine-residue acetyltransferase component of pyruvate dehydrogenase complex	0	0	0	0	0	0	0	0	0	0	0	0	0	0	0	0	4	0	0	0	0	0	0	0	0	0	0	0	0	0	0	0	0	0	0	0	0.000967352	0	0	0	0.000967352	0.000967352	0	Colon	Colon	Rumen
Phosphate/phosphite/phosphonate ABC transporter, periplasmic binding protein	0	0	0	0	0	0	0	0	0	0	0	0	0	0	3	0	1	0	0	0	0	0	0	0	0	0	0	0	0	0	0	0	0	0	0.000846979	0	0.000241838	0	0	0	0.000846979	0.000846979	0	Cecum	Cecum	Rumen
Phosphoglucosamine mutase, bacterial type	0	0	0	0	0	0	0	0	0	0	0	0	0	0	3	0	0	0	0	0	0	0	0	0	0	0	0	0	0	0	0	0	0	0	0.000846979	0	0	0	0	0	0.000846979	0.000846979	0	Cecum	Cecum	Rumen
Aldose 1-/Glucose-6-phosphate 1-epimerase	0	0	0	0	0	0	0	0	0	0	0	0	0	0	3	0	0	0	0	0	0	0	0	0	0	0	0	0	0	0	0	0	0	0	0.000846979	0	0	0	0	0	0.000846979	0.000846979	0	Cecum	Cecum	Rumen
Thiol:disulphide interchange protein DsbD	1	0	0	0	0	0	0	0	0	0	0	0	0	0	3	0	1	0	0	0	0.000322581	0	0	0	0	0	0	0	0	0	0	0	0	0	0.000846979	0	0.000241838	0	0	0	0.000846979	0.000846979	0	Cecum	Cecum	Rumen
Transcription regulator AsnC-type	1	0	0	0	0	0	0	0	0	0	0	0	0	0	0	0	2	0	3	0	0.000322581	0	0	0	0	0	0	0	0	0	0	0	0	0	0	0	0.000483676	0	0.000776598	0	0.000776598	0.000776598	0	Rectum	Rectum	Rumen
KDPG/KHG aldolase	2	0	0	0	0	0	0	0	0	0	0	0	0	0	1	0	2	0	3	0	0.000645161	0	0	0	0	0	0	0	0	0	0	0	0	0	0.000282326	0	0.000483676	0	0.000776598	0	0.000776598	0.000776598	0	Rectum	Rectum	Rumen
3,5/4-trihydroxycyclohexa-1,2-dione hydrolase	0	0	0	0	0	0	0	0	0	0	0	0	0	0	0	0	3	0	3	0	0	0	0	0	0	0	0	0	0	0	0	0	0	0	0	0	0.000725514	0	0.000776598	0	0.000776598	0.000776598	0	Rectum	Rectum	Rumen
Coproporphyrinogen III oxidase, aerobic	0	0	0	0	0	0	0	0	0	0	0	0	0	0	0	0	3	0	3	0	0	0	0	0	0	0	0	0	0	0	0	0	0	0	0	0	0.000725514	0	0.000776598	0	0.000776598	0.000776598	0	Rectum	Rectum	Rumen
Glycoside hydrolase, family 43	1	0	1	0	0	0	0	0	0	0	0	0	0	0	0	0	3	0	2	0	0.000322581	0	0.000511247	0	0	0	0	0	0	0	0	0	0	0	0	0	0.000725514	0	0.000517732	0	0.000725514	0.000725514	0	Colon	Colon	Rumen
N5-carboxyaminoimidazole ribonucleotide mutase PurE	0	0	0	0	0	0	0	0	0	0	0	0	0	0	0	0	3	0	2	0	0	0	0	0	0	0	0	0	0	0	0	0	0	0	0	0	0.000725514	0	0.000517732	0	0.000725514	0.000725514	0	Colon	Colon	Rumen
Phosphotransferase system, mannose/fructose/sorbose family IID component	0	0	0	0	0	0	0	0	0	0	0	0	0	0	1	0	3	0	2	0	0	0	0	0	0	0	0	0	0	0	0	0	0	0	0.000282326	0	0.000725514	0	0.000517732	0	0.000725514	0.000725514	0	Colon	Colon	Rumen
Glutamate mutase epsilon subunit	0	0	0	0	0	0	0	0	0	0	0	0	0	0	0	0	3	0	2	0	0	0	0	0	0	0	0	0	0	0	0	0	0	0	0	0	0.000725514	0	0.000517732	0	0.000725514	0.000725514	0	Colon	Colon	Rumen
Polysaccharide biosynthesis protein	2	0	0	0	0	0	0	0	0	0	0	0	0	0	0	0	0	0	0	0	0.000645161	0	0	0	0	0	0	0	0	0	0	0	0	0	0	0	0	0	0	0	0.000645161	0.000645161	0	Rumen	Rumen	Rumen
Valine-tRNA ligase	2	0	0	0	0	0	0	0	0	0	0	0	0	0	0	0	0	0	0	0	0.000645161	0	0	0	0	0	0	0	0	0	0	0	0	0	0	0	0	0	0	0	0.000645161	0.000645161	0	Rumen	Rumen	Rumen
Indolepyruvate ferredoxin oxidoreductase, alpha subunit	2	0	0	0	0	0	0	0	0	0	0	0	0	0	0	0	0	0	0	0	0.000645161	0	0	0	0	0	0	0	0	0	0	0	0	0	0	0	0	0	0	0	0.000645161	0.000645161	0	Rumen	Rumen	Rumen
Altronate oxidoreductase	2	0	1	0	0	0	0	0	0	0	0	0	0	0	0	0	0	0	0	0	0.000645161	0	0.000511247	0	0	0	0	0	0	0	0	0	0	0	0	0	0	0	0	0	0.000645161	0.000645161	0	Rumen	Rumen	Rumen
Ribosomal protein L9, bacteria/chloroplast	2	0	1	0	0	0	0	0	0	0	0	0	0	0	0	0	1	0	0	0	0.000645161	0	0.000511247	0	0	0	0	0	0	0	0	0	0	0	0	0	0.000241838	0	0	0	0.000645161	0.000645161	0	Rumen	Rumen	Rumen
Conjugative transfer, TrbB	2	0	0	0	0	0	0	0	0	0	0	0	0	0	0	0	0	0	0	0	0.000645161	0	0	0	0	0	0	0	0	0	0	0	0	0	0	0	0	0	0	0	0.000645161	0.000645161	0	Rumen	Rumen	Rumen
Methylaspartate ammonia-lyase	2	0	0	0	0	0	0	0	0	0	0	0	0	0	0	0	1	0	2	0	0.000645161	0	0	0	0	0	0	0	0	0	0	0	0	0	0	0	0.000241838	0	0.000517732	0	0.000645161	0.000645161	0	Rumen	Rumen	Rumen
ATPase, V1/A1 complex, subunit E	2	0	1	0	0	0	0	0	0	0	0	0	0	0	0	0	0	0	1	0	0.000645161	0	0.000511247	0	0	0	0	0	0	0	0	0	0	0	0	0	0	0	0.000258866	0	0.000645161	0.000645161	0	Rumen	Rumen	Rumen
Probable glycine dehydrogenase (decarboxylating) subunit 1	2	0	1	0	0	0	0	0	0	0	0	0	0	0	0	0	0	0	0	0	0.000645161	0	0.000511247	0	0	0	0	0	0	0	0	0	0	0	0	0	0	0	0	0	0.000645161	0.000645161	0	Rumen	Rumen	Rumen
Glycoside hydrolase, family 9	2	0	0	0	0	0	0	0	0	0	0	0	0	0	0	0	0	0	0	0	0.000645161	0	0	0	0	0	0	0	0	0	0	0	0	0	0	0	0	0	0	0	0.000645161	0.000645161	0	Rumen	Rumen	Rumen
Sodium:neurotransmitter symporter	2	0	0	0	0	0	0	0	0	0	0	0	0	0	0	0	0	0	0	0	0.000645161	0	0	0	0	0	0	0	0	0	0	0	0	0	0	0	0	0	0	0	0.000645161	0.000645161	0	Rumen	Rumen	Rumen
Sodium:alanine symporter	2	0	1	0	0	0	0	0	0	0	0	0	0	0	0	0	0	0	0	0	0.000645161	0	0.000511247	0	0	0	0	0	0	0	0	0	0	0	0	0	0	0	0	0	0.000645161	0.000645161	0	Rumen	Rumen	Rumen
Mg2+ transporter protein, CorA-like/Zinc transport protein ZntB	2	0	0	0	0	0	0	0	0	0	0	0	0	0	0	0	0	0	0	0	0.000645161	0	0	0	0	0	0	0	0	0	0	0	0	0	0	0	0	0	0	0	0.000645161	0.000645161	0	Rumen	Rumen	Rumen
Porin, gammaproteobacterial	2	0	0	0	0	0	0	0	0	0	0	0	0	0	0	0	0	0	0	0	0.000645161	0	0	0	0	0	0	0	0	0	0	0	0	0	0	0	0	0	0	0	0.000645161	0.000645161	0	Rumen	Rumen	Rumen
Deoxyribonuclease I	2	0	1	0	0	0	0	0	0	0	0	0	0	0	0	0	0	0	0	0	0.000645161	0	0.000511247	0	0	0	0	0	0	0	0	0	0	0	0	0	0	0	0	0	0.000645161	0.000645161	0	Rumen	Rumen	Rumen
Ribose 5-phosphate isomerase B	2	0	0	0	0	0	0	0	0	0	0	0	0	0	0	0	0	0	0	0	0.000645161	0	0	0	0	0	0	0	0	0	0	0	0	0	0	0	0	0	0	0	0.000645161	0.000645161	0	Rumen	Rumen	Rumen
Deoxyhypusine synthase-like	2	0	1	0	0	0	0	0	0	0	0	0	0	0	0	0	0	0	0	0	0.000645161	0	0.000511247	0	0	0	0	0	0	0	0	0	0	0	0	0	0	0	0	0	0.000645161	0.000645161	0	Rumen	Rumen	Rumen
GrpE nucleotide exchange factor	0	0	0	0	0	0	0	0	0	0	0	0	0	0	2	0	1	0	0	0	0	0	0	0	0	0	0	0	0	0	0	0	0	0	0.000564653	0	0.000241838	0	0	0	0.000564653	0.000564653	0	Cecum	Cecum	Rumen
Ribosomal protein L32p	0	0	0	0	0	0	0	0	0	0	0	0	0	0	2	0	1	0	2	0	0	0	0	0	0	0	0	0	0	0	0	0	0	0	0.000564653	0	0.000241838	0	0.000517732	0	0.000564653	0.000564653	0	Cecum	Cecum	Rumen
NADH-ubiquinone oxidoreductase, 20 Kd subunit	0	0	0	0	0	0	0	0	0	0	0	0	0	0	2	0	0	0	2	0	0	0	0	0	0	0	0	0	0	0	0	0	0	0	0.000564653	0	0	0	0.000517732	0	0.000564653	0.000564653	0	Cecum	Cecum	Rumen
Urease accessory protein UreG	0	0	0	0	0	0	0	0	0	0	0	0	0	0	2	0	0	0	0	0	0	0	0	0	0	0	0	0	0	0	0	0	0	0	0.000564653	0	0	0	0	0	0.000564653	0.000564653	0	Cecum	Cecum	Rumen
Peptidase M20A, peptidase V	0	0	0	0	0	0	0	0	0	0	0	0	0	0	2	0	2	0	0	0	0	0	0	0	0	0	0	0	0	0	0	0	0	0	0.000564653	0	0.000483676	0	0	0	0.000564653	0.000564653	0	Cecum	Cecum	Rumen
Glycerol-3-phosphate dehydrogenase, NAD-dependent	0	0	1	0	0	0	0	0	0	0	0	0	0	0	2	0	0	0	0	0	0	0	0.000511247	0	0	0	0	0	0	0	0	0	0	0	0.000564653	0	0	0	0	0	0.000564653	0.000564653	0	Cecum	Cecum	Rumen
Mannitol-1-phosphate 5-dehydrogenase	0	0	0	0	0	0	0	0	0	0	0	0	0	0	2	0	0	0	0	0	0	0	0	0	0	0	0	0	0	0	0	0	0	0	0.000564653	0	0	0	0	0	0.000564653	0.000564653	0	Cecum	Cecum	Rumen
NH(3)-dependent NAD(+) synthetase	0	0	0	0	0	0	0	0	0	0	0	0	0	0	2	0	0	0	0	0	0	0	0	0	0	0	0	0	0	0	0	0	0	0	0.000564653	0	0	0	0	0	0.000564653	0.000564653	0	Cecum	Cecum	Rumen
Glutamate decarboxylase	0	0	0	0	0	0	0	0	0	0	0	0	0	0	2	0	0	0	1	0	0	0	0	0	0	0	0	0	0	0	0	0	0	0	0.000564653	0	0	0	0.000258866	0	0.000564653	0.000564653	0	Cecum	Cecum	Rumen
Phenylalanine-tRNA ligase alpha chain 1, bacterial	0	0	0	0	0	0	0	0	0	0	0	0	0	0	2	0	1	0	1	0	0	0	0	0	0	0	0	0	0	0	0	0	0	0	0.000564653	0	0.000241838	0	0.000258866	0	0.000564653	0.000564653	0	Cecum	Cecum	Rumen
3-oxoacid CoA-transferase	0	0	0	0	0	0	0	0	0	0	0	0	0	0	2	0	2	0	2	0	0	0	0	0	0	0	0	0	0	0	0	0	0	0	0.000564653	0	0.000483676	0	0.000517732	0	0.000564653	0.000564653	0	Cecum	Cecum	Rumen
Putative thiol peroxidase Tpx	0	0	0	0	0	0	0	0	0	0	0	0	0	0	1	0	2	0	2	0	0	0	0	0	0	0	0	0	0	0	0	0	0	0	0.000282326	0	0.000483676	0	0.000517732	0	0.000517732	0.000517732	0	Rectum	Rectum	Rumen
Tyrosine-tRNA ligase, bacterial-type	0	0	0	0	0	0	0	0	0	0	0	0	0	0	0	0	1	0	2	0	0	0	0	0	0	0	0	0	0	0	0	0	0	0	0	0	0.000241838	0	0.000517732	0	0.000517732	0.000517732	0	Rectum	Rectum	Rumen
Inositol 2-dehydrogenase/D-chiro-inositol 3-dehydrogenase	0	0	0	0	0	0	0	0	0	0	0	0	0	0	0	0	1	0	2	0	0	0	0	0	0	0	0	0	0	0	0	0	0	0	0	0	0.000241838	0	0.000517732	0	0.000517732	0.000517732	0	Rectum	Rectum	Rumen
N-acetylneuraminate lyase	0	0	0	0	0	0	0	0	0	0	0	0	0	0	1	0	1	0	2	0	0	0	0	0	0	0	0	0	0	0	0	0	0	0	0.000282326	0	0.000241838	0	0.000517732	0	0.000517732	0.000517732	0	Rectum	Rectum	Rumen
Phosphoribosylformylglycinamidine cyclo-ligase	0	0	0	0	0	0	0	0	0	0	0	0	0	0	1	0	2	0	2	0	0	0	0	0	0	0	0	0	0	0	0	0	0	0	0.000282326	0	0.000483676	0	0.000517732	0	0.000517732	0.000517732	0	Rectum	Rectum	Rumen
Mycolic acid cyclopropane synthase	0	0	0	0	0	0	0	0	0	0	0	0	0	0	0	0	0	0	2	0	0	0	0	0	0	0	0	0	0	0	0	0	0	0	0	0	0	0	0.000517732	0	0.000517732	0.000517732	0	Rectum	Rectum	Rumen
D-tagatose-bisphosphate aldolase, non-catalytic subunit GatZ/KbaZ	1	0	1	0	0	0	0	0	0	0	0	0	0	0	0	0	0	0	2	0	0.000322581	0	0.000511247	0	0	0	0	0	0	0	0	0	0	0	0	0	0	0	0.000517732	0	0.000517732	0.000517732	0	Rectum	Rectum	Rumen
Arsenical pump membrane protein, ArsB	0	0	0	0	0	0	0	0	0	0	0	0	0	0	1	0	2	0	2	0	0	0	0	0	0	0	0	0	0	0	0	0	0	0	0.000282326	0	0.000483676	0	0.000517732	0	0.000517732	0.000517732	0	Rectum	Rectum	Rumen
CoB--CoM heterodisulphide reductase, subunit B	0	0	1	0	0	0	0	0	0	0	0	0	0	0	0	0	0	0	0	0	0	0	0.000511247	0	0	0	0	0	0	0	0	0	0	0	0	0	0	0	0	0	0.000511247	0.000511247	0	Reticulum	Reticulum	Rumen
Methyl-viologen-reducing hydrogenase, delta subunit	0	0	1	0	0	0	0	0	0	0	0	0	0	0	0	0	0	0	0	0	0	0	0.000511247	0	0	0	0	0	0	0	0	0	0	0	0	0	0	0	0	0	0.000511247	0.000511247	0	Reticulum	Reticulum	Rumen
Aliphatic sulfonates-binding protein	1	0	1	0	0	0	0	0	0	0	0	0	0	0	0	0	0	0	0	0	0.000322581	0	0.000511247	0	0	0	0	0	0	0	0	0	0	0	0	0	0	0	0	0	0.000511247	0.000511247	0	Reticulum	Reticulum	Rumen
Formate dehydrogenase, alpha subunit	1	0	1	0	0	0	0	0	0	0	0	0	0	0	0	0	0	0	0	0	0.000322581	0	0.000511247	0	0	0	0	0	0	0	0	0	0	0	0	0	0	0	0	0	0.000511247	0.000511247	0	Reticulum	Reticulum	Rumen
Translation initiation factor 3	1	0	1	0	0	0	0	0	0	0	0	0	0	0	1	0	1	0	0	0	0.000322581	0	0.000511247	0	0	0	0	0	0	0	0	0	0	0	0.000282326	0	0.000241838	0	0	0	0.000511247	0.000511247	0	Reticulum	Reticulum	Rumen
Transcription termination/antitermination protein NusA, bacterial	1	0	1	0	0	0	0	0	0	0	0	0	0	0	1	0	1	0	0	0	0.000322581	0	0.000511247	0	0	0	0	0	0	0	0	0	0	0	0.000282326	0	0.000241838	0	0	0	0.000511247	0.000511247	0	Reticulum	Reticulum	Rumen
Pseudouridine synthase I, TruA	1	0	1	0	0	0	0	0	0	0	0	0	0	0	0	0	0	0	0	0	0.000322581	0	0.000511247	0	0	0	0	0	0	0	0	0	0	0	0	0	0	0	0	0	0.000511247	0.000511247	0	Reticulum	Reticulum	Rumen
Alpha-L-fucosidase, metazoa-type	0	0	1	0	0	0	0	0	0	0	0	0	0	0	0	0	0	0	0	0	0	0	0.000511247	0	0	0	0	0	0	0	0	0	0	0	0	0	0	0	0	0	0.000511247	0.000511247	0	Reticulum	Reticulum	Rumen
Nucleoside:H+ symporter	1	0	1	0	0	0	0	0	0	0	0	0	0	0	0	0	0	0	0	0	0.000322581	0	0.000511247	0	0	0	0	0	0	0	0	0	0	0	0	0	0	0	0	0	0.000511247	0.000511247	0	Reticulum	Reticulum	Rumen
Molybdate-dependent transcriptional regulator ModE	0	0	1	0	0	0	0	0	0	0	0	0	0	0	0	0	0	0	0	0	0	0	0.000511247	0	0	0	0	0	0	0	0	0	0	0	0	0	0	0	0	0	0.000511247	0.000511247	0	Reticulum	Reticulum	Rumen
RNA polymerase sporulation-specific sigma factor	1	0	1	0	0	0	0	0	0	0	0	0	0	0	0	0	0	0	0	0	0.000322581	0	0.000511247	0	0	0	0	0	0	0	0	0	0	0	0	0	0	0	0	0	0.000511247	0.000511247	0	Reticulum	Reticulum	Rumen
Penicillin acylase	0	0	1	0	0	0	0	0	0	0	0	0	0	0	0	0	0	0	0	0	0	0	0.000511247	0	0	0	0	0	0	0	0	0	0	0	0	0	0	0	0	0	0.000511247	0.000511247	0	Reticulum	Reticulum	Rumen
Isoleucine-tRNA ligase, type 2	0	0	1	0	0	0	0	0	0	0	0	0	0	0	0	0	0	0	0	0	0	0	0.000511247	0	0	0	0	0	0	0	0	0	0	0	0	0	0	0	0	0	0.000511247	0.000511247	0	Reticulum	Reticulum	Rumen
Photosystem I PsaA	1	0	1	0	0	0	0	0	0	0	0	0	0	0	0	0	0	0	0	0	0.000322581	0	0.000511247	0	0	0	0	0	0	0	0	0	0	0	0	0	0	0	0	0	0.000511247	0.000511247	0	Reticulum	Reticulum	Rumen
DEAD-box ATP-dependent RNA helicase CshA	0	0	1	0	0	0	0	0	0	0	0	0	0	0	0	0	0	0	0	0	0	0	0.000511247	0	0	0	0	0	0	0	0	0	0	0	0	0	0	0	0	0	0.000511247	0.000511247	0	Reticulum	Reticulum	Rumen
Sensor histidine kinase LiaS/VraS	0	0	1	0	0	0	0	0	0	0	0	0	0	0	0	0	0	0	0	0	0	0	0.000511247	0	0	0	0	0	0	0	0	0	0	0	0	0	0	0	0	0	0.000511247	0.000511247	0	Reticulum	Reticulum	Rumen
Methionine-tRNA synthetase, type 2	1	0	1	0	0	0	0	0	0	0	0	0	0	0	1	0	1	0	0	0	0.000322581	0	0.000511247	0	0	0	0	0	0	0	0	0	0	0	0.000282326	0	0.000241838	0	0	0	0.000511247	0.000511247	0	Reticulum	Reticulum	Rumen
Succinylarginine dihydrolase	1	0	1	0	0	0	0	0	0	0	0	0	0	0	0	0	0	0	0	0	0.000322581	0	0.000511247	0	0	0	0	0	0	0	0	0	0	0	0	0	0	0	0	0	0.000511247	0.000511247	0	Reticulum	Reticulum	Rumen
L-threonine 3-dehydrogenase	1	0	1	0	0	0	0	0	0	0	0	0	0	0	0	0	1	0	0	0	0.000322581	0	0.000511247	0	0	0	0	0	0	0	0	0	0	0	0	0	0.000241838	0	0	0	0.000511247	0.000511247	0	Reticulum	Reticulum	Rumen
Nuclease SbcCD subunit C	0	0	1	0	0	0	0	0	0	0	0	0	0	0	0	0	0	0	0	0	0	0	0.000511247	0	0	0	0	0	0	0	0	0	0	0	0	0	0	0	0	0	0.000511247	0.000511247	0	Reticulum	Reticulum	Rumen
Toxin YoeB	1	0	1	0	0	0	0	0	0	0	0	0	0	0	0	0	0	0	0	0	0.000322581	0	0.000511247	0	0	0	0	0	0	0	0	0	0	0	0	0	0	0	0	0	0.000511247	0.000511247	0	Reticulum	Reticulum	Rumen
Mannitol dehydrogenase	0	0	1	0	0	0	0	0	0	0	0	0	0	0	0	0	0	0	0	0	0	0	0.000511247	0	0	0	0	0	0	0	0	0	0	0	0	0	0	0	0	0	0.000511247	0.000511247	0	Reticulum	Reticulum	Rumen
Orotidine 5'-phosphate decarboxylase	1	0	1	0	0	0	0	0	0	0	0	0	0	0	0	0	0	0	0	0	0.000322581	0	0.000511247	0	0	0	0	0	0	0	0	0	0	0	0	0	0	0	0	0	0.000511247	0.000511247	0	Reticulum	Reticulum	Rumen
Dipeptide/tripeptide permease	1	0	1	0	0	0	0	0	0	0	0	0	0	0	0	0	0	0	0	0	0.000322581	0	0.000511247	0	0	0	0	0	0	0	0	0	0	0	0	0	0	0	0	0	0.000511247	0.000511247	0	Reticulum	Reticulum	Rumen
UDP-glucose 6-dehydrogenase, bacterial type	1	0	1	0	0	0	0	0	0	0	0	0	0	0	0	0	0	0	0	0	0.000322581	0	0.000511247	0	0	0	0	0	0	0	0	0	0	0	0	0	0	0	0	0	0.000511247	0.000511247	0	Reticulum	Reticulum	Rumen
Putative carbamoyltransferase YgeW	1	0	1	0	0	0	0	0	0	0	0	0	0	0	0	0	0	0	0	0	0.000322581	0	0.000511247	0	0	0	0	0	0	0	0	0	0	0	0	0	0	0	0	0	0.000511247	0.000511247	0	Reticulum	Reticulum	Rumen
dTDP-glucose 4,6-dehydratase	0	0	1	0	0	0	0	0	0	0	0	0	0	0	0	0	0	0	0	0	0	0	0.000511247	0	0	0	0	0	0	0	0	0	0	0	0	0	0	0	0	0	0.000511247	0.000511247	0	Reticulum	Reticulum	Rumen
Phosphotriesterase	0	0	1	0	0	0	0	0	0	0	0	0	0	0	0	0	0	0	0	0	0	0	0.000511247	0	0	0	0	0	0	0	0	0	0	0	0	0	0	0	0	0	0.000511247	0.000511247	0	Reticulum	Reticulum	Rumen
Proton-dependent oligopeptide transporter family	1	0	1	0	0	0	0	0	0	0	0	0	0	0	0	0	0	0	0	0	0.000322581	0	0.000511247	0	0	0	0	0	0	0	0	0	0	0	0	0	0	0	0	0	0.000511247	0.000511247	0	Reticulum	Reticulum	Rumen
Prolyl-tRNA synthetase, class IIa, type 1	0	0	1	0	0	0	0	0	0	0	0	0	0	0	0	0	0	0	0	0	0	0	0.000511247	0	0	0	0	0	0	0	0	0	0	0	0	0	0	0	0	0	0.000511247	0.000511247	0	Reticulum	Reticulum	Rumen
Glycogen debranching enzyme	1	0	0	0	0	0	0	0	0	0	0	0	0	0	0	0	2	0	0	0	0.000322581	0	0	0	0	0	0	0	0	0	0	0	0	0	0	0	0.000483676	0	0	0	0.000483676	0.000483676	0	Colon	Colon	Rumen
Sodium ion-translocating decarboxylase	0	0	0	0	0	0	0	0	0	0	0	0	0	0	0	0	2	0	1	0	0	0	0	0	0	0	0	0	0	0	0	0	0	0	0	0	0.000483676	0	0.000258866	0	0.000483676	0.000483676	0	Colon	Colon	Rumen
Glutamine-tRNA ligase, bacterial	0	0	0	0	0	0	0	0	0	0	0	0	0	0	0	0	2	0	1	0	0	0	0	0	0	0	0	0	0	0	0	0	0	0	0	0	0.000483676	0	0.000258866	0	0.000483676	0.000483676	0	Colon	Colon	Rumen
RNA polymerase sigma factor RpoD	0	0	0	0	0	0	0	0	0	0	0	0	0	0	0	0	2	0	0	0	0	0	0	0	0	0	0	0	0	0	0	0	0	0	0	0	0.000483676	0	0	0	0.000483676	0.000483676	0	Colon	Colon	Rumen
Uracil phosphoribosyl transferase	0	0	0	0	0	0	0	0	0	0	0	0	0	0	0	0	2	0	1	0	0	0	0	0	0	0	0	0	0	0	0	0	0	0	0	0	0.000483676	0	0.000258866	0	0.000483676	0.000483676	0	Colon	Colon	Rumen
D-proline reductase, PrdA proprotein	0	0	0	0	0	0	0	0	0	0	0	0	0	0	0	0	2	0	0	0	0	0	0	0	0	0	0	0	0	0	0	0	0	0	0	0	0.000483676	0	0	0	0.000483676	0.000483676	0	Colon	Colon	Rumen
Pyridoxal 5'-phosphate synthase subunit PdxS/SNZ	0	0	0	0	0	0	0	0	0	0	0	0	0	0	0	0	2	0	1	0	0	0	0	0	0	0	0	0	0	0	0	0	0	0	0	0	0.000483676	0	0.000258866	0	0.000483676	0.000483676	0	Colon	Colon	Rumen
Formate/nitrite transporter	0	0	0	0	0	0	0	0	0	0	0	0	0	0	0	0	2	0	0	0	0	0	0	0	0	0	0	0	0	0	0	0	0	0	0	0	0.000483676	0	0	0	0.000483676	0.000483676	0	Colon	Colon	Rumen
Sodium:dicarboxylate symporter	0	0	0	0	0	0	0	0	0	0	0	0	0	0	0	0	2	0	0	0	0	0	0	0	0	0	0	0	0	0	0	0	0	0	0	0	0.000483676	0	0	0	0.000483676	0.000483676	0	Colon	Colon	Rumen
4-hydroxythreonine-4-phosphate dehydrogenase PdxA	0	0	0	0	0	0	0	0	0	0	0	0	0	0	1	0	2	0	1	0	0	0	0	0	0	0	0	0	0	0	0	0	0	0	0.000282326	0	0.000483676	0	0.000258866	0	0.000483676	0.000483676	0	Colon	Colon	Rumen
Ribosomal protein S14, type Z	0	0	0	0	0	0	0	0	0	0	0	0	0	0	0	0	2	0	0	0	0	0	0	0	0	0	0	0	0	0	0	0	0	0	0	0	0.000483676	0	0	0	0.000483676	0.000483676	0	Colon	Colon	Rumen
Glutamate-tRNA ligase, bacterial/mitochondrial	0	0	0	0	0	0	0	0	0	0	0	0	0	0	0	0	2	0	0	0	0	0	0	0	0	0	0	0	0	0	0	0	0	0	0	0	0.000483676	0	0	0	0.000483676	0.000483676	0	Colon	Colon	Rumen
Ribosomal protein L35	0	0	0	0	0	0	0	0	0	0	0	0	0	0	1	0	2	0	1	0	0	0	0	0	0	0	0	0	0	0	0	0	0	0	0.000282326	0	0.000483676	0	0.000258866	0	0.000483676	0.000483676	0	Colon	Colon	Rumen
NADPH-dependent F420 reductase	1	0	0	0	0	0	0	0	0	0	0	0	0	0	0	0	0	0	0	0	0.000322581	0	0	0	0	0	0	0	0	0	0	0	0	0	0	0	0	0	0	0	0.000322581	0.000322581	0	Rumen	Rumen	Rumen
Ribosomal protein L12 family	1	0	0	0	0	0	0	0	0	0	0	0	0	0	0	0	0	0	0	0	0.000322581	0	0	0	0	0	0	0	0	0	0	0	0	0	0	0	0	0	0	0	0.000322581	0.000322581	0	Rumen	Rumen	Rumen
Tetrahydromethanopterin S-methyltransferase, subunit H/Methyltransferase Mtx, subunit H	1	0	0	0	0	0	0	0	0	0	0	0	0	0	0	0	0	0	0	0	0.000322581	0	0	0	0	0	0	0	0	0	0	0	0	0	0	0	0	0	0	0	0.000322581	0.000322581	0	Rumen	Rumen	Rumen
Formylmethanofuran dehydrogenase, subunit B	1	0	0	0	0	0	0	0	0	0	0	0	0	0	0	0	0	0	0	0	0.000322581	0	0	0	0	0	0	0	0	0	0	0	0	0	0	0	0	0	0	0	0.000322581	0.000322581	0	Rumen	Rumen	Rumen
Malate/L-lactate dehydrogenase	1	0	0	0	0	0	0	0	0	0	0	0	0	0	0	0	0	0	0	0	0.000322581	0	0	0	0	0	0	0	0	0	0	0	0	0	0	0	0	0	0	0	0.000322581	0.000322581	0	Rumen	Rumen	Rumen
DNA helicase, DnaB type	1	0	0	0	0	0	0	0	0	0	0	0	0	0	0	0	0	0	0	0	0.000322581	0	0	0	0	0	0	0	0	0	0	0	0	0	0	0	0	0	0	0	0.000322581	0.000322581	0	Rumen	Rumen	Rumen
Carbohydrate kinase, FGGY	1	0	0	0	0	0	0	0	0	0	0	0	0	0	0	0	0	0	0	0	0.000322581	0	0	0	0	0	0	0	0	0	0	0	0	0	0	0	0	0	0	0	0.000322581	0.000322581	0	Rumen	Rumen	Rumen
ABC-3	1	0	0	0	0	0	0	0	0	0	0	0	0	0	0	0	0	0	0	0	0.000322581	0	0	0	0	0	0	0	0	0	0	0	0	0	0	0	0	0	0	0	0.000322581	0.000322581	0	Rumen	Rumen	Rumen
Transcription regulator HTH, AraC- type	1	0	0	0	0	0	0	0	0	0	0	0	0	0	0	0	0	0	0	0	0.000322581	0	0	0	0	0	0	0	0	0	0	0	0	0	0	0	0	0	0	0	0.000322581	0.000322581	0	Rumen	Rumen	Rumen
Methionine-tRNA ligase, type 1	1	0	0	0	0	0	0	0	0	0	0	0	0	0	0	0	0	0	0	0	0.000322581	0	0	0	0	0	0	0	0	0	0	0	0	0	0	0	0	0	0	0	0.000322581	0.000322581	0	Rumen	Rumen	Rumen
Cell shape determining protein MreB/Mrl	1	0	0	0	0	0	0	0	0	0	0	0	0	0	1	0	0	0	0	0	0.000322581	0	0	0	0	0	0	0	0	0	0	0	0	0	0.000282326	0	0	0	0	0	0.000322581	0.000322581	0	Rumen	Rumen	Rumen
Aspartate transcarbamylase regulatory subunit	1	0	0	0	0	0	0	0	0	0	0	0	0	0	0	0	0	0	0	0	0.000322581	0	0	0	0	0	0	0	0	0	0	0	0	0	0	0	0	0	0	0	0.000322581	0.000322581	0	Rumen	Rumen	Rumen
Peptide chain release factor 2, bacterial	1	0	0	0	0	0	0	0	0	0	0	0	0	0	0	0	0	0	0	0	0.000322581	0	0	0	0	0	0	0	0	0	0	0	0	0	0	0	0	0	0	0	0.000322581	0.000322581	0	Rumen	Rumen	Rumen
D-amino acid dehydrogenase DadA	1	0	0	0	0	0	0	0	0	0	0	0	0	0	0	0	0	0	0	0	0.000322581	0	0	0	0	0	0	0	0	0	0	0	0	0	0	0	0	0	0	0	0.000322581	0.000322581	0	Rumen	Rumen	Rumen
Queuine tRNA-ribosyltransferase	1	0	0	0	0	0	0	0	0	0	0	0	0	0	0	0	0	0	0	0	0.000322581	0	0	0	0	0	0	0	0	0	0	0	0	0	0	0	0	0	0	0	0.000322581	0.000322581	0	Rumen	Rumen	Rumen
Beta-lactamase, class-A	1	0	0	0	0	0	0	0	0	0	0	0	0	0	0	0	0	0	0	0	0.000322581	0	0	0	0	0	0	0	0	0	0	0	0	0	0	0	0	0	0	0	0.000322581	0.000322581	0	Rumen	Rumen	Rumen
rRNA small subunit methyltransferase G	1	0	0	0	0	0	0	0	0	0	0	0	0	0	0	0	0	0	0	0	0.000322581	0	0	0	0	0	0	0	0	0	0	0	0	0	0	0	0	0	0	0	0.000322581	0.000322581	0	Rumen	Rumen	Rumen
Cytochrome c oxidase subunit III	1	0	0	0	0	0	0	0	0	0	0	0	0	0	0	0	0	0	0	0	0.000322581	0	0	0	0	0	0	0	0	0	0	0	0	0	0	0	0	0	0	0	0.000322581	0.000322581	0	Rumen	Rumen	Rumen
sn-glycerol-3-phosphate transport system permease protein UgpE	1	0	0	0	0	0	0	0	0	0	0	0	0	0	0	0	0	0	0	0	0.000322581	0	0	0	0	0	0	0	0	0	0	0	0	0	0	0	0	0	0	0	0.000322581	0.000322581	0	Rumen	Rumen	Rumen
Peptidase M32, carboxypeptidase Taq metallopeptidase	1	0	0	0	0	0	0	0	0	0	0	0	0	0	0	0	0	0	0	0	0.000322581	0	0	0	0	0	0	0	0	0	0	0	0	0	0	0	0	0	0	0	0.000322581	0.000322581	0	Rumen	Rumen	Rumen
Regulatory protein RecX	1	0	0	0	0	0	0	0	0	0	0	0	0	0	0	0	0	0	0	0	0.000322581	0	0	0	0	0	0	0	0	0	0	0	0	0	0	0	0	0	0	0	0.000322581	0.000322581	0	Rumen	Rumen	Rumen
Imidazolonepropionase	1	0	0	0	0	0	0	0	0	0	0	0	0	0	0	0	0	0	0	0	0.000322581	0	0	0	0	0	0	0	0	0	0	0	0	0	0	0	0	0	0	0	0.000322581	0.000322581	0	Rumen	Rumen	Rumen
Sporulation transcription factor Spo0A	1	0	0	0	0	0	0	0	0	0	0	0	0	0	0	0	0	0	0	0	0.000322581	0	0	0	0	0	0	0	0	0	0	0	0	0	0	0	0	0	0	0	0.000322581	0.000322581	0	Rumen	Rumen	Rumen
tRNA(Ile)-lysidine synthase	1	0	0	0	0	0	0	0	0	0	0	0	0	0	0	0	0	0	0	0	0.000322581	0	0	0	0	0	0	0	0	0	0	0	0	0	0	0	0	0	0	0	0.000322581	0.000322581	0	Rumen	Rumen	Rumen
Poly(R)-hydroxyalkanoic acid synthase, class III, PhaC subunit	1	0	0	0	0	0	0	0	0	0	0	0	0	0	0	0	0	0	0	0	0.000322581	0	0	0	0	0	0	0	0	0	0	0	0	0	0	0	0	0	0	0	0.000322581	0.000322581	0	Rumen	Rumen	Rumen
6-phospho-beta-galactosidase	1	0	0	0	0	0	0	0	0	0	0	0	0	0	0	0	0	0	0	0	0.000322581	0	0	0	0	0	0	0	0	0	0	0	0	0	0	0	0	0	0	0	0.000322581	0.000322581	0	Rumen	Rumen	Rumen
Tryptophanase	1	0	0	0	0	0	0	0	0	0	0	0	0	0	0	0	0	0	0	0	0.000322581	0	0	0	0	0	0	0	0	0	0	0	0	0	0	0	0	0	0	0	0.000322581	0.000322581	0	Rumen	Rumen	Rumen
Cytochrome b	1	0	0	0	0	0	0	0	0	0	0	0	0	0	0	0	0	0	0	0	0.000322581	0	0	0	0	0	0	0	0	0	0	0	0	0	0	0	0	0	0	0	0.000322581	0.000322581	0	Rumen	Rumen	Rumen
Electron transport complex, subunit RnfD/RsxD	1	0	0	0	0	0	0	0	0	0	0	0	0	0	0	0	0	0	0	0	0.000322581	0	0	0	0	0	0	0	0	0	0	0	0	0	0	0	0	0	0	0	0.000322581	0.000322581	0	Rumen	Rumen	Rumen
General secretion pathway protein G	1	0	0	0	0	0	0	0	0	0	0	0	0	0	0	0	0	0	0	0	0.000322581	0	0	0	0	0	0	0	0	0	0	0	0	0	0	0	0	0	0	0	0.000322581	0.000322581	0	Rumen	Rumen	Rumen
Preprotein translocase SecG subunit	1	0	0	0	0	0	0	0	0	0	0	0	0	0	0	0	0	0	0	0	0.000322581	0	0	0	0	0	0	0	0	0	0	0	0	0	0	0	0	0	0	0	0.000322581	0.000322581	0	Rumen	Rumen	Rumen
Electron transport complex, subunit RnfG/RsxG	1	0	0	0	0	0	0	0	0	0	0	0	0	0	0	0	0	0	0	0	0.000322581	0	0	0	0	0	0	0	0	0	0	0	0	0	0	0	0	0	0	0	0.000322581	0.000322581	0	Rumen	Rumen	Rumen
Acyl-ACP thioesterase	1	0	0	0	0	0	0	0	0	0	0	0	0	0	0	0	0	0	0	0	0.000322581	0	0	0	0	0	0	0	0	0	0	0	0	0	0	0	0	0	0	0	0.000322581	0.000322581	0	Rumen	Rumen	Rumen
A/G-specific adenine glycosylase MutY	1	0	0	0	0	0	0	0	0	0	0	0	0	0	0	0	0	0	0	0	0.000322581	0	0	0	0	0	0	0	0	0	0	0	0	0	0	0	0	0	0	0	0.000322581	0.000322581	0	Rumen	Rumen	Rumen
Iron-sulphur-dependent L-serine dehydratase single chain form	0	0	0	0	0	0	0	0	0	0	0	0	0	0	1	0	0	0	0	0	0	0	0	0	0	0	0	0	0	0	0	0	0	0	0.000282326	0	0	0	0	0	0.000282326	0.000282326	0	Cecum	Cecum	Rumen
Pseudouridine synthase, RsuA/RluB/E/F	0	0	0	0	0	0	0	0	0	0	0	0	0	0	1	0	0	0	0	0	0	0	0	0	0	0	0	0	0	0	0	0	0	0	0.000282326	0	0	0	0	0	0.000282326	0.000282326	0	Cecum	Cecum	Rumen
Mannose-6-phosphate isomerase, type I	0	0	0	0	0	0	0	0	0	0	0	0	0	0	1	0	1	0	1	0	0	0	0	0	0	0	0	0	0	0	0	0	0	0	0.000282326	0	0.000241838	0	0.000258866	0	0.000282326	0.000282326	0	Cecum	Cecum	Rumen
Ribonuclease III	0	0	0	0	0	0	0	0	0	0	0	0	0	0	1	0	1	0	1	0	0	0	0	0	0	0	0	0	0	0	0	0	0	0	0.000282326	0	0.000241838	0	0.000258866	0	0.000282326	0.000282326	0	Cecum	Cecum	Rumen
Riboflavin biosynthesis protein RibD	0	0	0	0	0	0	0	0	0	0	0	0	0	0	1	0	0	0	0	0	0	0	0	0	0	0	0	0	0	0	0	0	0	0	0.000282326	0	0	0	0	0	0.000282326	0.000282326	0	Cecum	Cecum	Rumen
Kinesin-like protein	0	0	0	0	0	0	0	0	0	0	0	0	0	0	1	0	0	0	0	0	0	0	0	0	0	0	0	0	0	0	0	0	0	0	0.000282326	0	0	0	0	0	0.000282326	0.000282326	0	Cecum	Cecum	Rumen
UDP-N-acetylmuramoylalanyl-D-glutamate-2,6-diaminopimelate ligase	0	0	0	0	0	0	0	0	0	0	0	0	0	0	1	0	0	0	0	0	0	0	0	0	0	0	0	0	0	0	0	0	0	0	0.000282326	0	0	0	0	0	0.000282326	0.000282326	0	Cecum	Cecum	Rumen
D-alanine--poly(phosphoribitol) ligase subunit 1	0	0	0	0	0	0	0	0	0	0	0	0	0	0	1	0	0	0	0	0	0	0	0	0	0	0	0	0	0	0	0	0	0	0	0.000282326	0	0	0	0	0	0.000282326	0.000282326	0	Cecum	Cecum	Rumen
Carbamate kinase	0	0	0	0	0	0	0	0	0	0	0	0	0	0	1	0	0	0	0	0	0	0	0	0	0	0	0	0	0	0	0	0	0	0	0.000282326	0	0	0	0	0	0.000282326	0.000282326	0	Cecum	Cecum	Rumen
DNA-directed RNA polymerase subunit delta	0	0	0	0	0	0	0	0	0	0	0	0	0	0	1	0	0	0	0	0	0	0	0	0	0	0	0	0	0	0	0	0	0	0	0.000282326	0	0	0	0	0	0.000282326	0.000282326	0	Cecum	Cecum	Rumen
Xanthine phosphoribosyltransferase	0	0	0	0	0	0	0	0	0	0	0	0	0	0	1	0	0	0	0	0	0	0	0	0	0	0	0	0	0	0	0	0	0	0	0.000282326	0	0	0	0	0	0.000282326	0.000282326	0	Cecum	Cecum	Rumen
Phosphotransferase system, alpha-glucoside-specific IIBC component	0	0	0	0	0	0	0	0	0	0	0	0	0	0	1	0	0	0	0	0	0	0	0	0	0	0	0	0	0	0	0	0	0	0	0.000282326	0	0	0	0	0	0.000282326	0.000282326	0	Cecum	Cecum	Rumen
Adenine phosphoribosyl transferase	0	0	0	0	0	0	0	0	0	0	0	0	0	0	1	0	1	0	1	0	0	0	0	0	0	0	0	0	0	0	0	0	0	0	0.000282326	0	0.000241838	0	0.000258866	0	0.000282326	0.000282326	0	Cecum	Cecum	Rumen
Para-hydroxybenzoic acid efflux pump subunit AaeB/fusaric acid resistance protein	0	0	0	0	0	0	0	0	0	0	0	0	0	0	1	0	0	0	0	0	0	0	0	0	0	0	0	0	0	0	0	0	0	0	0.000282326	0	0	0	0	0	0.000282326	0.000282326	0	Cecum	Cecum	Rumen
DNA mismatch repair protein MutS, type 1	0	0	0	0	0	0	0	0	0	0	0	0	0	0	1	0	0	0	0	0	0	0	0	0	0	0	0	0	0	0	0	0	0	0	0.000282326	0	0	0	0	0	0.000282326	0.000282326	0	Cecum	Cecum	Rumen
ABC transporter, phosphonate import, PhnC	0	0	0	0	0	0	0	0	0	0	0	0	0	0	1	0	0	0	1	0	0	0	0	0	0	0	0	0	0	0	0	0	0	0	0.000282326	0	0	0	0.000258866	0	0.000282326	0.000282326	0	Cecum	Cecum	Rumen
UDP-N-acetylmuramate--L-alanine ligase	0	0	0	0	0	0	0	0	0	0	0	0	0	0	1	0	0	0	0	0	0	0	0	0	0	0	0	0	0	0	0	0	0	0	0.000282326	0	0	0	0	0	0.000282326	0.000282326	0	Cecum	Cecum	Rumen
ATPase, OSCP/delta subunit	0	0	0	0	0	0	0	0	0	0	0	0	0	0	1	0	0	0	0	0	0	0	0	0	0	0	0	0	0	0	0	0	0	0	0.000282326	0	0	0	0	0	0.000282326	0.000282326	0	Cecum	Cecum	Rumen
Proteasome B-type subunit	0	0	0	0	0	0	0	0	0	0	0	0	0	0	1	0	0	0	1	0	0	0	0	0	0	0	0	0	0	0	0	0	0	0	0.000282326	0	0	0	0.000258866	0	0.000282326	0.000282326	0	Cecum	Cecum	Rumen
Maltose binding protein	0	0	0	0	0	0	0	0	0	0	0	0	0	0	1	0	0	0	0	0	0	0	0	0	0	0	0	0	0	0	0	0	0	0	0.000282326	0	0	0	0	0	0.000282326	0.000282326	0	Cecum	Cecum	Rumen
Ribosomal protein L36	0	0	0	0	0	0	0	0	0	0	0	0	0	0	1	0	1	0	0	0	0	0	0	0	0	0	0	0	0	0	0	0	0	0	0.000282326	0	0.000241838	0	0	0	0.000282326	0.000282326	0	Cecum	Cecum	Rumen
ABC transporter, permease	0	0	0	0	0	0	0	0	0	0	0	0	0	0	1	0	1	0	1	0	0	0	0	0	0	0	0	0	0	0	0	0	0	0	0.000282326	0	0.000241838	0	0.000258866	0	0.000282326	0.000282326	0	Cecum	Cecum	Rumen
Cobalt-precorrin-5B C(1)-methyltransferase CbiD	0	0	0	0	0	0	0	0	0	0	0	0	0	0	1	0	0	0	0	0	0	0	0	0	0	0	0	0	0	0	0	0	0	0	0.000282326	0	0	0	0	0	0.000282326	0.000282326	0	Cecum	Cecum	Rumen
Asparaginase/glutaminase	0	0	0	0	0	0	0	0	0	0	0	0	0	0	1	0	0	0	0	0	0	0	0	0	0	0	0	0	0	0	0	0	0	0	0.000282326	0	0	0	0	0	0.000282326	0.000282326	0	Cecum	Cecum	Rumen
D-ribose pyranase RbsD/L-fucose mutarotase FucU	0	0	0	0	0	0	0	0	0	0	0	0	0	0	1	0	0	0	0	0	0	0	0	0	0	0	0	0	0	0	0	0	0	0	0.000282326	0	0	0	0	0	0.000282326	0.000282326	0	Cecum	Cecum	Rumen
Phosphate transport system permease protein 1	0	0	0	0	0	0	0	0	0	0	0	0	0	0	1	0	0	0	0	0	0	0	0	0	0	0	0	0	0	0	0	0	0	0	0.000282326	0	0	0	0	0	0.000282326	0.000282326	0	Cecum	Cecum	Rumen
Pyruvate dehydrogenase (acetyl-transferring) E1 component, alpha subunit, subgroup y	0	0	0	0	0	0	0	0	0	0	0	0	0	0	1	0	0	0	0	0	0	0	0	0	0	0	0	0	0	0	0	0	0	0	0.000282326	0	0	0	0	0	0.000282326	0.000282326	0	Cecum	Cecum	Rumen
RNA methyltransferase TrmH family	0	0	0	0	0	0	0	0	0	0	0	0	0	0	1	0	1	0	1	0	0	0	0	0	0	0	0	0	0	0	0	0	0	0	0.000282326	0	0.000241838	0	0.000258866	0	0.000282326	0.000282326	0	Cecum	Cecum	Rumen
Protein-tyrosine phosphatase, low molecular weight	0	0	0	0	0	0	0	0	0	0	0	0	0	0	1	0	0	0	0	0	0	0	0	0	0	0	0	0	0	0	0	0	0	0	0.000282326	0	0	0	0	0	0.000282326	0.000282326	0	Cecum	Cecum	Rumen
DNA mismatch endonuclease vsr	0	0	0	0	0	0	0	0	0	0	0	0	0	0	0	0	1	0	1	0	0	0	0	0	0	0	0	0	0	0	0	0	0	0	0	0	0.000241838	0	0.000258866	0	0.000258866	0.000258866	0	Rectum	Rectum	Rumen
Methyladenine glycosylase	0	0	0	0	0	0	0	0	0	0	0	0	0	0	0	0	0	0	1	0	0	0	0	0	0	0	0	0	0	0	0	0	0	0	0	0	0	0	0.000258866	0	0.000258866	0.000258866	0	Rectum	Rectum	Rumen
Glycoside hydrolase, family 27	0	0	0	0	0	0	0	0	0	0	0	0	0	0	0	0	0	0	1	0	0	0	0	0	0	0	0	0	0	0	0	0	0	0	0	0	0	0	0.000258866	0	0.000258866	0.000258866	0	Rectum	Rectum	Rumen
NusB antitermination factor	0	0	0	0	0	0	0	0	0	0	0	0	0	0	0	0	0	0	1	0	0	0	0	0	0	0	0	0	0	0	0	0	0	0	0	0	0	0	0.000258866	0	0.000258866	0.000258866	0	Rectum	Rectum	Rumen
Isopropylmalate dehydrogenase	0	0	0	0	0	0	0	0	0	0	0	0	0	0	0	0	0	0	1	0	0	0	0	0	0	0	0	0	0	0	0	0	0	0	0	0	0	0	0.000258866	0	0.000258866	0.000258866	0	Rectum	Rectum	Rumen
ATP-dependent DNA helicase RecG	0	0	0	0	0	0	0	0	0	0	0	0	0	0	0	0	1	0	1	0	0	0	0	0	0	0	0	0	0	0	0	0	0	0	0	0	0.000241838	0	0.000258866	0	0.000258866	0.000258866	0	Rectum	Rectum	Rumen
Na(+)-translocating NADH-quinone reductase subunit C	0	0	0	0	0	0	0	0	0	0	0	0	0	0	0	0	1	0	1	0	0	0	0	0	0	0	0	0	0	0	0	0	0	0	0	0	0.000241838	0	0.000258866	0	0.000258866	0.000258866	0	Rectum	Rectum	Rumen
Transcription antitermination protein, NusG	0	0	0	0	0	0	0	0	0	0	0	0	0	0	0	0	1	0	1	0	0	0	0	0	0	0	0	0	0	0	0	0	0	0	0	0	0.000241838	0	0.000258866	0	0.000258866	0.000258866	0	Rectum	Rectum	Rumen
Beta-hydroxyacyl-(acyl-carrier-protein) dehydratase FabZ	0	0	0	0	0	0	0	0	0	0	0	0	0	0	0	0	0	0	1	0	0	0	0	0	0	0	0	0	0	0	0	0	0	0	0	0	0	0	0.000258866	0	0.000258866	0.000258866	0	Rectum	Rectum	Rumen
Transposase, IS1	0	0	0	0	0	0	0	0	0	0	0	0	0	0	0	0	1	0	1	0	0	0	0	0	0	0	0	0	0	0	0	0	0	0	0	0	0.000241838	0	0.000258866	0	0.000258866	0.000258866	0	Rectum	Rectum	Rumen
Bifunctional ligase/repressor BirA	0	0	0	0	0	0	0	0	0	0	0	0	0	0	0	0	0	0	1	0	0	0	0	0	0	0	0	0	0	0	0	0	0	0	0	0	0	0	0.000258866	0	0.000258866	0.000258866	0	Rectum	Rectum	Rumen
5,10-methylenetetrahydrofolate reductase	0	0	0	0	0	0	0	0	0	0	0	0	0	0	0	0	1	0	1	0	0	0	0	0	0	0	0	0	0	0	0	0	0	0	0	0	0.000241838	0	0.000258866	0	0.000258866	0.000258866	0	Rectum	Rectum	Rumen
Ribonucleotide reductase regulator NrdR-like	0	0	0	0	0	0	0	0	0	0	0	0	0	0	0	0	1	0	1	0	0	0	0	0	0	0	0	0	0	0	0	0	0	0	0	0	0.000241838	0	0.000258866	0	0.000258866	0.000258866	0	Rectum	Rectum	Rumen
Proline-specific peptidase	0	0	0	0	0	0	0	0	0	0	0	0	0	0	0	0	0	0	1	0	0	0	0	0	0	0	0	0	0	0	0	0	0	0	0	0	0	0	0.000258866	0	0.000258866	0.000258866	0	Rectum	Rectum	Rumen
Methylglyoxal synthase	0	0	0	0	0	0	0	0	0	0	0	0	0	0	0	0	0	0	1	0	0	0	0	0	0	0	0	0	0	0	0	0	0	0	0	0	0	0	0.000258866	0	0.000258866	0.000258866	0	Rectum	Rectum	Rumen
Alpha-acetolactate decarboxylase	0	0	0	0	0	0	0	0	0	0	0	0	0	0	0	0	0	0	1	0	0	0	0	0	0	0	0	0	0	0	0	0	0	0	0	0	0	0	0.000258866	0	0.000258866	0.000258866	0	Rectum	Rectum	Rumen
Glycoside hydrolase, family 29	0	0	0	0	0	0	0	0	0	0	0	0	0	0	0	0	0	0	1	0	0	0	0	0	0	0	0	0	0	0	0	0	0	0	0	0	0	0	0.000258866	0	0.000258866	0.000258866	0	Rectum	Rectum	Rumen
DNA topoisomerase, type IIA	0	0	0	0	0	0	0	0	0	0	0	0	0	0	0	0	1	0	1	0	0	0	0	0	0	0	0	0	0	0	0	0	0	0	0	0	0.000241838	0	0.000258866	0	0.000258866	0.000258866	0	Rectum	Rectum	Rumen
E3 ubiquitin ligase RBR family	0	0	0	0	0	0	0	0	0	0	0	0	0	0	0	0	1	0	1	0	0	0	0	0	0	0	0	0	0	0	0	0	0	0	0	0	0.000241838	0	0.000258866	0	0.000258866	0.000258866	0	Rectum	Rectum	Rumen
Lon protease	0	0	0	0	0	0	0	0	0	0	0	0	0	0	0	0	1	0	1	0	0	0	0	0	0	0	0	0	0	0	0	0	0	0	0	0	0.000241838	0	0.000258866	0	0.000258866	0.000258866	0	Rectum	Rectum	Rumen
TrpR homologue YerC/YecD	0	0	0	0	0	0	0	0	0	0	0	0	0	0	0	0	1	0	1	0	0	0	0	0	0	0	0	0	0	0	0	0	0	0	0	0	0.000241838	0	0.000258866	0	0.000258866	0.000258866	0	Rectum	Rectum	Rumen
Restriction/modification DNA-methylase	0	0	0	0	0	0	0	0	0	0	0	0	0	0	0	0	0	0	1	0	0	0	0	0	0	0	0	0	0	0	0	0	0	0	0	0	0	0	0.000258866	0	0.000258866	0.000258866	0	Rectum	Rectum	Rumen
3-dehydroquinate synthase family	0	0	0	0	0	0	0	0	0	0	0	0	0	0	0	0	1	0	0	0	0	0	0	0	0	0	0	0	0	0	0	0	0	0	0	0	0.000241838	0	0	0	0.000241838	0.000241838	0	Colon	Colon	Rumen
Pyrroline-5-carboxylate reductase	0	0	0	0	0	0	0	0	0	0	0	0	0	0	0	0	1	0	0	0	0	0	0	0	0	0	0	0	0	0	0	0	0	0	0	0	0.000241838	0	0	0	0.000241838	0.000241838	0	Colon	Colon	Rumen
Polyphosphate kinase	0	0	0	0	0	0	0	0	0	0	0	0	0	0	0	0	1	0	0	0	0	0	0	0	0	0	0	0	0	0	0	0	0	0	0	0	0.000241838	0	0	0	0.000241838	0.000241838	0	Colon	Colon	Rumen
Copper homeostasis protein CutC	0	0	0	0	0	0	0	0	0	0	0	0	0	0	0	0	1	0	0	0	0	0	0	0	0	0	0	0	0	0	0	0	0	0	0	0	0.000241838	0	0	0	0.000241838	0.000241838	0	Colon	Colon	Rumen
Signal recognition particle, SRP54 subunit	0	0	0	0	0	0	0	0	0	0	0	0	0	0	0	0	1	0	0	0	0	0	0	0	0	0	0	0	0	0	0	0	0	0	0	0	0.000241838	0	0	0	0.000241838	0.000241838	0	Colon	Colon	Rumen
Peptidase M3B, oligoendopeptidase-related clade 3	0	0	0	0	0	0	0	0	0	0	0	0	0	0	0	0	1	0	0	0	0	0	0	0	0	0	0	0	0	0	0	0	0	0	0	0	0.000241838	0	0	0	0.000241838	0.000241838	0	Colon	Colon	Rumen
Phosphoribosylglycinamide formyltransferase	0	0	0	0	0	0	0	0	0	0	0	0	0	0	0	0	1	0	0	0	0	0	0	0	0	0	0	0	0	0	0	0	0	0	0	0	0.000241838	0	0	0	0.000241838	0.000241838	0	Colon	Colon	Rumen
Alanine racemase	0	0	0	0	0	0	0	0	0	0	0	0	0	0	0	0	1	0	0	0	0	0	0	0	0	0	0	0	0	0	0	0	0	0	0	0	0.000241838	0	0	0	0.000241838	0.000241838	0	Colon	Colon	Rumen
Glucose-1-phosphate thymidylyltransferase, short form	0	0	0	0	0	0	0	0	0	0	0	0	0	0	0	0	1	0	0	0	0	0	0	0	0	0	0	0	0	0	0	0	0	0	0	0	0.000241838	0	0	0	0.000241838	0.000241838	0	Colon	Colon	Rumen
DHAP synthase, class 1	0	0	0	0	0	0	0	0	0	0	0	0	0	0	0	0	1	0	0	0	0	0	0	0	0	0	0	0	0	0	0	0	0	0	0	0	0.000241838	0	0	0	0.000241838	0.000241838	0	Colon	Colon	Rumen
Ribosome-binding factor A	0	0	0	0	0	0	0	0	0	0	0	0	0	0	0	0	1	0	0	0	0	0	0	0	0	0	0	0	0	0	0	0	0	0	0	0	0.000241838	0	0	0	0.000241838	0.000241838	0	Colon	Colon	Rumen
Lipase, secreted	0	0	0	0	0	0	0	0	0	0	0	0	0	0	0	0	1	0	0	0	0	0	0	0	0	0	0	0	0	0	0	0	0	0	0	0	0.000241838	0	0	0	0.000241838	0.000241838	0	Colon	Colon	Rumen
Glutamate mutase sigma subunit	0	0	0	0	0	0	0	0	0	0	0	0	0	0	0	0	1	0	0	0	0	0	0	0	0	0	0	0	0	0	0	0	0	0	0	0	0.000241838	0	0	0	0.000241838	0.000241838	0	Colon	Colon	Rumen
Restriction endonuclease, type I, HsdR	0	0	0	0	0	0	0	0	0	0	0	0	0	0	0	0	1	0	0	0	0	0	0	0	0	0	0	0	0	0	0	0	0	0	0	0	0.000241838	0	0	0	0.000241838	0.000241838	0	Colon	Colon	Rumen
Ribulose-phosphate 3-epimerase-like	0	0	0	0	0	0	0	0	0	0	0	0	0	0	0	0	1	0	0	0	0	0	0	0	0	0	0	0	0	0	0	0	0	0	0	0	0.000241838	0	0	0	0.000241838	0.000241838	0	Colon	Colon	Rumen
Transcription initiation factor TFIIB, archaea	0	0	0	0	0	0	0	0	0	0	0	0	0	0	0	0	0	0	0	0	0	0	0	0	0	0	0	0	0	0	0	0	0	0	0	0	0	0	0	0	0	0	0	Rumen	Rumen	Rumen
Cobinamide kinase/cobinamide phosphate guanyltransferase	0	0	0	0	0	0	0	0	0	0	0	0	0	0	0	0	0	0	0	0	0	0	0	0	0	0	0	0	0	0	0	0	0	0	0	0	0	0	0	0	0	0	0	Rumen	Rumen	Rumen
RelA/SpoT family	0	0	0	0	0	0	0	0	0	0	0	0	0	0	0	0	0	0	0	0	0	0	0	0	0	0	0	0	0	0	0	0	0	0	0	0	0	0	0	0	0	0	0	Rumen	Rumen	Rumen
Nuclease SbcCD subunit D	0	0	0	0	0	0	0	0	0	0	0	0	0	0	0	0	0	0	0	0	0	0	0	0	0	0	0	0	0	0	0	0	0	0	0	0	0	0	0	0	0	0	0	Rumen	Rumen	Rumen
Spore germination GerAC	0	0	0	0	0	0	0	0	0	0	0	0	0	0	0	0	0	0	0	0	0	0	0	0	0	0	0	0	0	0	0	0	0	0	0	0	0	0	0	0	0	0	0	Rumen	Rumen	Rumen
DNA helicase, RecD-like	0	0	0	0	0	0	0	0	0	0	0	0	0	0	0	0	0	0	0	0	0	0	0	0	0	0	0	0	0	0	0	0	0	0	0	0	0	0	0	0	0	0	0	Rumen	Rumen	Rumen
ABC-type amino acid transport system, ATPase component, HisP-type	0	0	0	0	0	0	0	0	0	0	0	0	0	0	0	0	0	0	0	0	0	0	0	0	0	0	0	0	0	0	0	0	0	0	0	0	0	0	0	0	0	0	0	Rumen	Rumen	Rumen
Phenol hydroxylase reductase	0	0	0	0	0	0	0	0	0	0	0	0	0	0	0	0	0	0	0	0	0	0	0	0	0	0	0	0	0	0	0	0	0	0	0	0	0	0	0	0	0	0	0	Rumen	Rumen	Rumen
Capsule polysaccharide biosynthesis	0	0	0	0	0	0	0	0	0	0	0	0	0	0	0	0	0	0	0	0	0	0	0	0	0	0	0	0	0	0	0	0	0	0	0	0	0	0	0	0	0	0	0	Rumen	Rumen	Rumen
Flavohemoprotein	0	0	0	0	0	0	0	0	0	0	0	0	0	0	0	0	0	0	0	0	0	0	0	0	0	0	0	0	0	0	0	0	0	0	0	0	0	0	0	0	0	0	0	Rumen	Rumen	Rumen
Haem peroxidase	0	0	0	0	0	0	0	0	0	0	0	0	0	0	0	0	0	0	0	0	0	0	0	0	0	0	0	0	0	0	0	0	0	0	0	0	0	0	0	0	0	0	0	Rumen	Rumen	Rumen
Intimin/invasin bacterial adhesion mediator protein	0	0	0	0	0	0	0	0	0	0	0	0	0	0	0	0	0	0	0	0	0	0	0	0	0	0	0	0	0	0	0	0	0	0	0	0	0	0	0	0	0	0	0	Rumen	Rumen	Rumen
UDP-N-acetylenolpyruvoylglucosamine reductase	0	0	0	0	0	0	0	0	0	0	0	0	0	0	0	0	0	0	0	0	0	0	0	0	0	0	0	0	0	0	0	0	0	0	0	0	0	0	0	0	0	0	0	Rumen	Rumen	Rumen
[truncated: 6 more columns]
