# Supplementary material for: Multi-Omic Biogeography of the Gastrointestinal Microbiota of a Pre-Weaned Lamb
Source: Proteomes. 2017 Dec 18;5(4):36. doi: 10.3390/proteomes5040036 (PMC5748571; doi:10.3390/proteomes5040036)
Supplement: Supplementary file 1 [file proteomes-05-00036-s001.zip › SI/Dataset S4.xlsx]

## Sheet: MP_functions+Phylum
	Absolute counts																				Relative counts																				Max %			Max tract			Luminal vs mucosal
Functions + phylum	Rumen_luminal	Rumen_mucosal	Reticulum_luminal	Reticulum_mucosal	Omasum_luminal	Omasum_mucosal	Abomasum_luminal	Abomasum_mucosal	Duodenum_luminal	Duodenum_mucosal	Jejunum_luminal	Jejunum_mucosal	Ileum_luminal	Ileum_mucosal	Cecum_luminal	Cecum_mucosal	Colon_luminal	Colon_mucosal	Rectum_luminal	Rectum_mucosal	Rumen_luminal	Rumen_mucosal	Reticulum_luminal	Reticulum_mucosal	Omasum_luminal	Omasum_mucosal	Abomasum_luminal	Abomasum_mucosal	Duodenum_luminal	Duodenum_mucosal	Jejunum_luminal	Jejunum_mucosal	Ileum_luminal	Ileum_mucosal	Cecum_luminal	Cecum_mucosal	Colon_luminal	Colon_mucosal	Rectum_luminal	Rectum_mucosal	All	Luminal	Mucosal	All	Luminal	Mucosal	Forestomach	Small intestine	Large intestine
ATPase, F1 complex, alpha subunit+Proteobacteria	1	13	2	2	0	14	0	11	13	5	9	23	38	14	12	69	11	11	12	15	0.000523834	0.0392749	0.00167645	0.00772201	0	0.0268714	0	0.0617978	0.0666667	0.0243902	0.0292208	0.103139	0.151394	0.079096	0.00357888	0.209091	0.00283651	0.0486726	0.00327958	0.0773196	0.209091	0.151394	0.209091	Cecum	Ileum	Cecum	0.0035164		1.46743e-05
Enolase+Firmicutes	25	6	24	13	1	6	11	1	2	8	21	8	9	3	96	6	55	2	55	3	0.0130959	0.0181269	0.0201174	0.0501931	0.00127877	0.0115163	0.203704	0.00561798	0.0102564	0.0390244	0.0681818	0.0358744	0.0358566	0.0169492	0.0286311	0.0181818	0.0141826	0.00884956	0.0150314	0.0154639	0.203704	0.203704	0.0501931	Abomasum	Abomasum	Reticulum	0.459635
Heat shock protein Hsp90 family+Actinobacteria <phylum>	20	16	14	39	1	14	0	17	17	15	16	14	15	15	15	15	15	13	14	14	0.0104767	0.0483384	0.0117351	0.150579	0.00127877	0.0268714	0	0.0955056	0.0871795	0.0731707	0.0519481	0.0627803	0.059761	0.0847458	0.00447361	0.0454545	0.00386797	0.0575221	0.00382618	0.0721649	0.150579	0.0871795	0.150579	Reticulum	Duodenum	Reticulum	0.0162632		9.42e-05
Porin, Neisseria sp. type+Proteobacteria	22	9	24	5	67	59	0	0	0	0	0	0	0	0	15	0	7	0	7	0	0.0115244	0.0271903	0.0201174	0.019305	0.0856777	0.113244	0	0	0	0	0	0	0	0	0.00447361	0	0.00180505	0	0.00191309	0	0.113244	0.0856777	0.113244	Omasum	Omasum	Omasum			0.193885
ATPase, F1 complex, alpha subunit+Firmicutes	25	11	12	12	0	13	0	19	11	13	11	18	13	11	23	23	17	17	12	12	0.0130959	0.0332326	0.0100587	0.046332	0	0.024952	0	0.106742	0.0564103	0.0634146	0.0357143	0.0807175	0.0517928	0.0621469	0.00685953	0.069697	0.0043837	0.0752212	0.00327958	0.0618557	0.106742	0.0564103	0.106742	Abomasum	Duodenum	Abomasum	0.178398		7.6773e-05
Glyceraldehyde/Erythrose phosphate dehydrogenase family+Firmicutes	151	15	67	9	11	10	5	1	1	0	31	1	1	1	198	13	155	2	164	0	0.079099	0.0453172	0.0561609	0.034749	0.0140665	0.0191939	0.0925926	0.00561798	0.00512821	0	0.100649	0.0044843	0.00398406	0.00564972	0.0590516	0.0393939	0.0399691	0.00884956	0.044821	0	0.100649	0.100649	0.0453172	Jejunum	Jejunum	Rumen			0.119651
Ketose-bisphosphate aldolase, class-II+Firmicutes	0	0	0	0	0	0	5	0	0	0	7	0	0	0	31	0	18	0	18	0	0	0	0	0	0	0	0.0925926	0	0	0	0.0227273	0	0	0	0.00924545	0	0.00464157	0	0.00491938	0	0.0925926	0.0925926	0	Abomasum	Abomasum	Rumen			0.0461097
ATPase, F1 complex, beta subunit+Proteobacteria	3	18	8	13	5	14	0	9	10	17	12	8	8	8	10	17	9	16	7	15	0.0015715	0.0543807	0.00670578	0.0501931	0.00639386	0.0268714	0	0.0505618	0.0512821	0.0829268	0.038961	0.0358744	0.0318725	0.0451977	0.0029824	0.0515152	0.00232078	0.0707965	0.00191309	0.0773196	0.0829268	0.0512821	0.0829268	Duodenum	Duodenum	Duodenum	0.0248919		1.08644e-05
Translation elongation factor EFTu/EF1A, bacterial/organelle+Bacteroidetes	122	26	79	6	12	0	0	2	2	2	2	2	2	2	13	2	42	0	30	4	0.0639078	0.0785498	0.0662196	0.023166	0.0153453	0	0	0.011236	0.0102564	0.0097561	0.00649351	0.00896861	0.00796813	0.0112994	0.00387712	0.00606061	0.0108303	0	0.00819896	0.0206186	0.0785498	0.0662196	0.0785498	Rumen	Reticulum	Rumen
Glyceraldehyde/Erythrose phosphate dehydrogenase family+Planctomycetes	9	3	12	17	1	4	1	4	3	5	3	7	14	3	3	8	3	2	2	2	0.00471451	0.00906344	0.0100587	0.0656371	0.00127877	0.00767754	0.0185185	0.0224719	0.0153846	0.0243902	0.00974026	0.0313901	0.0557769	0.0169492	0.000894721	0.0242424	0.000773595	0.00884956	0.000546597	0.0103093	0.0656371	0.0557769	0.0656371	Reticulum	Ileum	Reticulum	0.322606		0.00170188
ATPase, F1 complex, beta subunit+Firmicutes	4	2	5	6	0	8	0	2	2	10	1	7	8	7	13	9	10	7	11	11	0.00209534	0.0060423	0.00419111	0.023166	0	0.0153551	0	0.011236	0.0102564	0.0487805	0.00324675	0.0313901	0.0318725	0.039548	0.00387712	0.0272727	0.00257865	0.0309735	0.00300629	0.056701	0.056701	0.0318725	0.056701	Rectum	Ileum	Rectum	0.181591		0.00104405
Phosphoglycerate kinase+Firmicutes	7	0	11	0	0	0	3	0	0	0	2	0	0	0	66	0	83	0	86	0	0.00366684	0	0.00922045	0	0	0	0.0555556	0	0	0	0.00649351	0	0	0	0.0196839	0	0.0214028	0	0.0235037	0	0.0555556	0.0555556	0	Abomasum	Abomasum	Rumen			0.00170188
Phosphoglucose isomerase (PGI)+Firmicutes	8	0	2	0	0	0	3	0	1	0	4	0	0	1	30	0	15	0	25	0	0.00419068	0	0.00167645	0	0	0	0.0555556	0	0.00512821	0	0.012987	0	0	0.00564972	0.00894721	0	0.00386797	0	0.00683247	0	0.0555556	0.0555556	0.00564972	Abomasum	Abomasum	Ileum			0.0433443
Adenylate kinase subfamily+Firmicutes	2	2	5	14	0	3	0	0	0	8	8	0	9	5	10	5	15	2	15	0	0.00104767	0.0060423	0.00419111	0.0540541	0	0.00575816	0	0	0	0.0390244	0.025974	0	0.0358566	0.0282486	0.0029824	0.0151515	0.00386797	0.00884956	0.00409948	0	0.0540541	0.0358566	0.0540541	Reticulum	Ileum	Reticulum	0.0447349
Phosphoenolpyruvate carboxykinase, ATP-utilising+Proteobacteria	0	0	4	0	30	26	0	0	0	0	0	0	0	0	0	0	0	0	0	0	0	0	0.00335289	0	0.0383632	0.049904	0	0	0	0	0	0	0	0	0	0	0	0	0	0	0.049904	0.0383632	0.049904	Omasum	Omasum	Omasum
Heat shock protein Hsp90 family+Proteobacteria	6	8	1	9	1	13	0	8	8	10	8	11	7	3	7	10	6	9	6	7	0.00314301	0.0241692	0.000838223	0.034749	0.00127877	0.024952	0	0.0449438	0.0410256	0.0487805	0.025974	0.0493274	0.0278884	0.0169492	0.00208768	0.030303	0.00154719	0.039823	0.00163979	0.0360825	0.0493274	0.0410256	0.0493274	Jejunum	Duodenum	Jejunum	0.0046935		5.38286e-05
Adenosylhomocysteinase+Proteobacteria	4	2	3	7	0	7	0	3	4	4	3	5	4	5	4	4	7	4	7	9	0.00209534	0.0060423	0.00251467	0.027027	0	0.0134357	0	0.0168539	0.0205128	0.0195122	0.00974026	0.0224215	0.0159363	0.0282486	0.00119296	0.0121212	0.00180505	0.0176991	0.00191309	0.0463918	0.0463918	0.0205128	0.0463918	Rectum	Duodenum	Rectum	0.117942		0.00123753
Acetyl-CoA carboxylase carboxyl transferase, beta subunit+Candidatus Marinimicrobia	0	6	0	5	0	1	0	6	9	0	0	0	0	0	0	1	0	6	0	4	0	0.0181269	0	0.019305	0	0.00191939	0	0.0337079	0.0461538	0	0	0	0	0	0	0.0030303	0	0.0265487	0	0.0206186	0.0461538	0.0461538	0.0337079	Duodenum	Duodenum	Abomasum	0.00058408		3.2028e-06
Translation elongation factor EFTu/EF1A, bacterial/organelle+Firmicutes	32	12	25	1	0	1	2	0	2	2	12	1	1	2	143	8	178	1	168	1	0.0167627	0.0362538	0.0209556	0.003861	0	0.00191939	0.037037	0	0.0102564	0.0097561	0.038961	0.0044843	0.00398406	0.0112994	0.0426484	0.0242424	0.0458999	0.00442478	0.0459142	0.00515464	0.0459142	0.0459142	0.0362538	Rectum	Rectum	Rumen			0.085468
Leucine aminopeptidase/peptidase B+Candidatus Gottesmanbacteria	5	0	5	5	0	5	0	5	5	5	5	10	10	5	10	5	5	5	5	5	0.00261917	0	0.00419111	0.019305	0	0.00959693	0	0.0280899	0.025641	0.0243902	0.0162338	0.044843	0.0398406	0.0282486	0.0029824	0.0151515	0.00128932	0.0221239	0.00136649	0.0257732	0.044843	0.0398406	0.044843	Jejunum	Ileum	Jejunum			0.00406308
Pyruvate kinase+Firmicutes	0	0	0	0	0	0	0	0	0	0	13	0	0	0	69	0	24	0	30	0	0	0	0	0	0	0	0	0	0	0	0.0422078	0	0	0	0.0205786	0	0.00618876	0	0.00819896	0	0.0422078	0.0422078	0	Jejunum	Jejunum	Rumen			0.012329
Phosphoglycerate kinase+Proteobacteria	0	0	0	0	32	16	0	0	0	0	0	0	0	0	0	0	0	0	1	0	0	0	0	0	0.0409207	0.0307102	0	0	0	0	0	0	0	0	0	0	0	0	0.000273299	0	0.0409207	0.0409207	0.0307102	Omasum	Omasum	Omasum
Pyruvate, phosphate dikinase+Firmicutes	33	1	21	0	4	0	0	0	0	0	0	0	0	0	92	0	156	0	101	0	0.0172865	0.00302115	0.0176027	0	0.00511509	0	0	0	0	0	0	0	0	0	0.0274381	0	0.0402269	0	0.0276032	0	0.0402269	0.0402269	0.00302115	Colon	Colon	Rumen	0.117942		0.00042704
Pyruvate-flavodoxin oxidoreductase+Firmicutes	27	4	16	0	0	0	0	0	0	0	0	0	0	0	117	2	155	0	147	0	0.0141435	0.0120846	0.0134116	0	0	0	0	0	0	0	0	0	0	0	0.0348941	0.00606061	0.0399691	0	0.0401749	0	0.0401749	0.0401749	0.0120846	Rectum	Rectum	Rumen			0.00447129
Glutamate dehydrogenase+Bacteroidetes	71	3	45	0	0	3	0	0	0	0	0	0	0	0	7	0	25	0	17	0	0.0371922	0.00906344	0.03772	0	0	0.00575816	0	0	0	0	0	0	0	0	0.00208768	0	0.00644662	0	0.00464608	0	0.03772	0.03772	0.00906344	Reticulum	Reticulum	Rumen			0.1078
Fimbrial protein pilin+Proteobacteria	6	2	11	0	29	11	1	0	0	0	0	0	0	0	0	0	0	0	0	0	0.00314301	0.0060423	0.00922045	0	0.0370844	0.0211132	0.0185185	0	0	0	0	0	0	0	0	0	0	0	0	0	0.0370844	0.0370844	0.0211132	Omasum	Omasum	Omasum
Isocitrate dehydrogenase NADP-dependent+Bacteroidetes	5	0	3	2	0	1	2	2	1	1	1	2	1	1	4	1	2	2	3	2	0.00261917	0	0.00251467	0.00772201	0	0.00191939	0.037037	0.011236	0.00512821	0.00487805	0.00324675	0.00896861	0.00398406	0.00564972	0.00119296	0.0030303	0.00051573	0.00884956	0.000819896	0.0103093	0.037037	0.037037	0.011236	Abomasum	Abomasum	Abomasum			0.0664616
Glyceraldehyde/Erythrose phosphate dehydrogenase family+Cyanobacteria	3	1	5	2	8	1	2	2	2	2	2	2	2	2	1	1	1	1	1	2	0.0015715	0.00302115	0.00419111	0.00772201	0.0102302	0.00191939	0.037037	0.011236	0.0102564	0.0097561	0.00649351	0.00896861	0.00796813	0.0112994	0.00029824	0.0030303	0.000257865	0.00442478	0.000273299	0.0103093	0.037037	0.037037	0.0112994	Abomasum	Abomasum	Ileum			0.0192382
Triosephosphate isomerase, bacterial/eukaryotic+Firmicutes	6	2	5	1	0	0	2	0	0	0	1	0	0	0	36	0	41	0	40	0	0.00314301	0.0060423	0.00419111	0.003861	0	0	0.037037	0	0	0	0.00324675	0	0	0	0.0107367	0	0.0105725	0	0.0109319	0	0.037037	0.037037	0.0060423	Abomasum	Abomasum	Rumen			0.0136037
Ribosomal protein L7/L12+Firmicutes	14	0	6	0	0	1	2	0	0	0	1	0	0	0	39	0	50	0	54	0	0.00733368	0	0.00502934	0	0	0.00191939	0.037037	0	0	0	0.00324675	0	0	0	0.0116314	0	0.0128932	0	0.0147581	0	0.037037	0.037037	0.00191939	Abomasum	Abomasum	Omasum			0.00840757
SUF system FeS cluster assembly, SufBD+Firmicutes	0	0	0	0	0	0	2	0	0	0	0	0	0	0	0	0	0	0	0	0	0	0	0	0	0	0	0.037037	0	0	0	0	0	0	0	0	0	0	0	0	0	0.037037	0.037037	0	Abomasum	Abomasum	Rumen
Fructose-bisphosphate aldolase, class-I+Proteobacteria	3	3	3	3	1	2	2	3	3	2	3	2	3	2	3	3	3	3	3	2	0.0015715	0.00906344	0.00251467	0.011583	0.00127877	0.00383877	0.037037	0.0168539	0.0153846	0.0097561	0.00974026	0.00896861	0.0119522	0.0112994	0.000894721	0.00909091	0.000773595	0.0132743	0.000819896	0.0103093	0.037037	0.037037	0.0168539	Abomasum	Abomasum	Abomasum	0.322606		0.0059444
ATPase, F1 complex, alpha subunit+Candidatus Taylorbacteria	0	4	0	4	0	4	0	4	4	4	4	4	4	6	0	4	4	4	2	4	0	0.0120846	0	0.015444	0	0.00767754	0	0.0224719	0.0205128	0.0195122	0.012987	0.0179372	0.0159363	0.0338983	0	0.0121212	0.00103146	0.0176991	0.000546597	0.0206186	0.0338983	0.0205128	0.0338983	Ileum	Duodenum	Ileum	0.00058408		9.6084e-05
Glutamate dehydrogenase+Firmicutes	45	11	29	0	0	1	0	1	0	0	0	0	0	0	32	0	39	0	31	0	0.0235726	0.0332326	0.0243085	0	0	0.00191939	0	0.00561798	0	0	0	0	0	0	0.00954369	0	0.0100567	0	0.00847226	0	0.0332326	0.0243085	0.0332326	Rumen	Reticulum	Rumen			0.0192382
Triosephosphate isomerase, bacterial/eukaryotic+Bacteroidetes	11	0	3	0	0	0	0	0	0	0	0	0	0	0	13	0	35	7	21	0	0.00576218	0	0.00251467	0	0	0	0	0	0	0	0	0	0	0	0.00387712	0	0.00902527	0.0309735	0.00573927	0	0.0309735	0.00902527	0.0309735	Colon	Colon	Colon
Aconitase/isopropylmalate dehydratase+Firmicutes	5	2	6	0	0	2	0	4	6	2	4	0	2	0	2	2	4	2	2	0	0.00261917	0.0060423	0.00502934	0	0	0.00383877	0	0.0224719	0.0307692	0.0097561	0.012987	0	0.00796813	0	0.000596481	0.00606061	0.00103146	0.00884956	0.000546597	0	0.0307692	0.0307692	0.0224719	Duodenum	Duodenum	Abomasum			0.129557
Glyceraldehyde/Erythrose phosphate dehydrogenase family+Candidatus Cloacimonetes	2	0	6	0	11	0	0	4	2	6	2	5	5	1	5	3	2	6	2	3	0.00104767	0	0.00502934	0	0.0140665	0	0	0.0224719	0.0102564	0.0292683	0.00649351	0.0224215	0.0199203	0.00564972	0.0014912	0.00909091	0.00051573	0.0265487	0.000546597	0.0154639	0.0292683	0.0199203	0.0292683	Duodenum	Ileum	Duodenum	0.127461		0.00170188
Proteasome-activating nucleotidase PAN+Euryarchaeota	0	5	0	0	0	0	0	5	0	0	0	0	0	0	5	5	0	0	0	0	0	0.0151057	0	0	0	0	0	0.0280899	0	0	0	0	0	0	0.0014912	0.0151515	0	0	0	0	0.0280899	0.0014912	0.0280899	Abomasum	Cecum	Abomasum	0.34491
Phosphoglucose isomerase (PGI)+Proteobacteria	2	4	5	6	6	3	0	5	4	5	7	5	4	2	5	2	1	3	4	2	0.00104767	0.0120846	0.00419111	0.023166	0.00767263	0.00575816	0	0.0280899	0.0205128	0.0243902	0.0227273	0.0224215	0.0159363	0.0112994	0.0014912	0.00606061	0.000257865	0.0132743	0.00109319	0.0103093	0.0280899	0.0227273	0.0280899	Abomasum	Jejunum	Abomasum			0.0241769
5,10-methylenetetrahydromethanopterin reductase+Euryarchaeota	35	2	33	0	0	0	0	0	0	0	0	0	0	0	0	0	0	0	0	0	0.0183342	0.0060423	0.0276614	0	0	0	0	0	0	0	0	0	0	0	0	0	0	0	0	0	0.0276614	0.0276614	0.0060423	Reticulum	Reticulum	Rumen	0.450429
Enolase+Proteobacteria	0	0	4	0	13	14	0	0	0	0	0	0	0	0	0	0	0	0	0	0	0	0	0.00335289	0	0.016624	0.0268714	0	0	0	0	0	0	0	0	0	0	0	0	0	0	0.0268714	0.016624	0.0268714	Omasum	Omasum	Omasum
Acetate-CoA ligase+Proteobacteria	0	0	1	0	0	1	0	1	5	2	1	3	1	1	2	3	1	1	1	1	0	0	0.000838223	0	0	0.00191939	0	0.00561798	0.025641	0.0097561	0.00324675	0.0134529	0.00398406	0.00564972	0.000596481	0.00909091	0.000257865	0.00442478	0.000273299	0.00515464	0.025641	0.025641	0.0134529	Duodenum	Duodenum	Jejunum			0.0172552
Chemotaxis methyl-accepting receptor+Proteobacteria	0	0	0	1	20	3	0	0	0	0	0	0	0	0	0	0	0	0	0	0	0	0	0	0.003861	0.0255754	0.00575816	0	0	0	0	0	0	0	0	0	0	0	0	0	0	0.0255754	0.0255754	0.00575816	Omasum	Omasum	Omasum
Major facilitator, sugar transporter-like+Proteobacteria	0	0	2	0	20	8	0	0	0	0	0	0	0	0	0	0	0	0	0	0	0	0	0.00167645	0	0.0255754	0.0153551	0	0	0	0	0	0	0	0	0	0	0	0	0	0	0.0255754	0.0255754	0.0153551	Omasum	Omasum	Omasum
L-lactate/malate dehydrogenase+Proteobacteria	2	4	4	2	2	5	0	0	0	2	0	2	6	0	2	8	2	2	2	0	0.00104767	0.0120846	0.00335289	0.00772201	0.00255754	0.00959693	0	0	0	0.0097561	0	0.00896861	0.0239044	0	0.000596481	0.0242424	0.00051573	0.00884956	0.000546597	0	0.0242424	0.0239044	0.0242424	Cecum	Ileum	Cecum	0.323472		0.0139894
Thiolase+Firmicutes	13	8	6	2	1	0	0	0	2	1	1	0	1	0	40	1	37	2	42	0	0.00680985	0.0241692	0.00502934	0.00772201	0.00127877	0	0	0	0.0102564	0.00487805	0.00324675	0	0.00398406	0	0.0119296	0.0030303	0.009541	0.00884956	0.0114785	0	0.0241692	0.0119296	0.0241692	Rumen	Cecum	Rumen
Fructose-1,6-bisphosphate aldolase, class 2+Firmicutes	27	1	12	0	0	0	0	0	0	0	0	0	0	0	64	1	91	0	73	0	0.0141435	0.00302115	0.0100587	0	0	0	0	0	0	0	0	0	0	0	0.0190874	0.0030303	0.0234657	0	0.0199508	0	0.0234657	0.0234657	0.0030303	Colon	Colon	Cecum	0.485343		0.0120906
GspD/PilQ family+Proteobacteria	1	0	0	0	18	8	0	0	0	0	0	0	0	0	0	0	0	0	0	0	0.000523834	0	0	0	0.0230179	0.0153551	0	0	0	0	0	0	0	0	0	0	0	0	0	0	0.0230179	0.0230179	0.0153551	Omasum	Omasum	Omasum
UDP-glucose 4-epimerase GalE+Firmicutes	0	0	0	0	9	1	0	0	0	0	7	0	0	0	45	0	13	0	15	0	0	0	0	0	0.011509	0.00191939	0	0	0	0	0.0227273	0	0	0	0.0134208	0	0.00335224	0	0.00409948	0	0.0227273	0.0227273	0.00191939	Jejunum	Jejunum	Omasum			0.0413951
Proline-tRNA ligase, class IIa, archaeal-type+Candidatus Bathyarchaeota	0	0	0	0	0	0	0	0	0	0	0	2	2	4	2	2	0	0	0	0	0	0	0	0	0	0	0	0	0	0	0	0.00896861	0.00796813	0.0225989	0.000596481	0.00606061	0	0	0	0	0.0225989	0.00796813	0.0225989	Ileum	Ileum	Ileum
Glutathione reductase, eukaryote/bacterial+Firmicutes	2	2	4	2	0	2	0	4	4	4	2	2	2	4	4	0	2	2	2	4	0.00104767	0.0060423	0.00335289	0.00772201	0	0.00383877	0	0.0224719	0.0205128	0.0195122	0.00649351	0.00896861	0.00796813	0.0225989	0.00119296	0	0.00051573	0.00884956	0.000546597	0.0206186	0.0225989	0.0205128	0.0225989	Ileum	Duodenum	Ileum	0.481226		0.069815
Alcohol dehydrogenase superfamily, zinc-type+Proteobacteria	0	7	2	0	0	1	0	2	1	0	0	0	0	0	0	0	0	0	0	0	0	0.021148	0.00167645	0	0	0.00191939	0	0.011236	0.00512821	0	0	0	0	0	0	0	0	0	0	0	0.021148	0.00512821	0.021148	Rumen	Duodenum	Rumen	0.277266
Translation elongation factor EFTu/EF1A, bacterial/organelle+Proteobacteria	6	7	2	0	3	0	0	0	0	0	0	0	0	0	3	0	4	0	9	0	0.00314301	0.021148	0.00167645	0	0.00383632	0	0	0	0	0	0	0	0	0	0.000894721	0	0.00103146	0	0.00245969	0	0.021148	0.00383632	0.021148	Rumen	Omasum	Rumen
Glucose-1-phosphate adenylyltransferase GlgC, bacterial+Proteobacteria	0	0	0	0	1	11	0	0	0	0	0	0	0	0	0	0	0	0	0	0	0	0	0	0	0.00127877	0.0211132	0	0	0	0	0	0	0	0	0	0	0	0	0	0	0.0211132	0.00127877	0.0211132	Omasum	Omasum	Omasum
S-adenosylmethionine synthetase+Firmicutes	6	4	2	2	0	2	0	3	4	2	4	4	4	3	2	4	4	2	3	4	0.00314301	0.0120846	0.00167645	0.00772201	0	0.00383877	0	0.0168539	0.0205128	0.0097561	0.012987	0.0179372	0.0159363	0.0169492	0.000596481	0.0121212	0.00103146	0.00884956	0.000819896	0.0206186	0.0206186	0.0205128	0.0206186	Rectum	Duodenum	Rectum	0.322606		0.00208735
Ribosomal protein L7/L12+Bacteroidetes	38	4	20	0	2	0	0	0	0	0	0	0	0	0	5	0	8	0	7	0	0.0199057	0.0120846	0.0167645	0	0.00255754	0	0	0	0	0	0	0	0	0	0.0014912	0	0.00206292	0	0.00191309	0	0.0199057	0.0199057	0.0120846	Rumen	Rumen	Rumen	0.556871
ATP-dependent 6-phosphofructokinase+Firmicutes	3	0	1	0	0	1	0	0	1	1	6	1	1	1	34	1	30	1	30	1	0.0015715	0	0.000838223	0	0	0.00191939	0	0	0.00512821	0.00487805	0.0194805	0.0044843	0.00398406	0.00564972	0.0101402	0.0030303	0.00773595	0.00442478	0.00819896	0.00515464	0.0194805	0.0194805	0.00564972	Jejunum	Jejunum	Ileum
Glyceraldehyde/Erythrose phosphate dehydrogenase family+Bacteroidetes	20	3	14	1	11	2	1	0	3	1	1	3	0	3	25	3	37	1	39	3	0.0104767	0.00906344	0.0117351	0.003861	0.0140665	0.00383877	0.0185185	0	0.0153846	0.00487805	0.00324675	0.0134529	0	0.0169492	0.00745601	0.00909091	0.009541	0.00442478	0.0106586	0.0154639	0.0185185	0.0185185	0.0169492	Abomasum	Abomasum	Ileum
Aspartyl/glutamyl-tRNA(Asn/Gln) amidotransferase, C subunit+Candidatus Magasanikbacteria	0	0	0	0	0	0	1	0	0	0	0	0	0	0	0	0	0	0	0	0	0	0	0	0	0	0	0.0185185	0	0	0	0	0	0	0	0	0	0	0	0	0	0.0185185	0.0185185	0	Abomasum	Abomasum	Rumen
Phosphoglycerate kinase+Candidatus Peregrinibacteria	1	2	2	2	0	2	1	2	2	2	1	3	2	1	2	2	2	3	1	1	0.000523834	0.0060423	0.00167645	0.00772201	0	0.00383877	0.0185185	0.011236	0.0102564	0.0097561	0.00324675	0.0134529	0.00796813	0.00564972	0.000596481	0.00606061	0.00051573	0.0132743	0.000273299	0.00515464	0.0185185	0.0185185	0.0134529	Abomasum	Abomasum	Jejunum	0.27939		0.00909688
Translation elongation factor EFG/EF2+Firmicutes	5	0	0	0	0	0	1	0	0	0	1	0	0	0	52	0	63	0	59	0	0.00261917	0	0	0	0	0	0.0185185	0	0	0	0.00324675	0	0	0	0.0155085	0	0.0162455	0	0.0161246	0	0.0185185	0.0185185	0	Abomasum	Abomasum	Rumen			0.00465555
Xylulose 5-phosphate/Fructose 6-phosphate phosphoketolase+Firmicutes	0	0	0	0	0	0	1	0	0	0	0	0	0	0	14	0	0	0	0	0	0	0	0	0	0	0	0.0185185	0	0	0	0	0	0	0	0.00417537	0	0	0	0	0	0.0185185	0.0185185	0	Abomasum	Abomasum	Rumen
L-lactate dehydrogenase+Firmicutes	0	0	0	0	0	0	1	0	0	0	3	0	0	0	27	1	9	0	13	0	0	0	0	0	0	0	0.0185185	0	0	0	0.00974026	0	0	0	0.00805249	0.0030303	0.00232078	0	0.00355288	0	0.0185185	0.0185185	0.0030303	Abomasum	Abomasum	Cecum
Trigger factor+Firmicutes	1	0	0	0	0	0	1	0	0	0	0	0	0	0	24	0	11	0	22	0	0.000523834	0	0	0	0	0	0.0185185	0	0	0	0	0	0	0	0.00715777	0	0.00283651	0	0.00601257	0	0.0185185	0.0185185	0	Abomasum	Abomasum	Rumen			0.0688866
Ribosomal protein S9, bacterial/plastid+Firmicutes	1	0	0	0	0	0	1	0	0	0	0	0	0	0	12	0	17	0	10	0	0.000523834	0	0	0	0	0	0.0185185	0	0	0	0	0	0	0	0.00357888	0	0.0043837	0	0.00273299	0	0.0185185	0.0185185	0	Abomasum	Abomasum	Rumen			0.129557
Ribosomal protein S5, bacterial-type+Firmicutes	5	0	0	0	0	0	1	0	0	0	2	0	0	0	26	0	24	0	23	0	0.00261917	0	0	0	0	0	0.0185185	0	0	0	0.00649351	0	0	0	0.00775425	0	0.00618876	0	0.00628587	0	0.0185185	0.0185185	0	Abomasum	Abomasum	Rumen			0.04053
Preprotein translocase subunit SecE+Firmicutes	0	0	0	0	0	0	1	0	0	0	0	0	0	0	1	0	1	0	2	0	0	0	0	0	0	0	0.0185185	0	0	0	0	0	0	0	0.00029824	0	0.000257865	0	0.000546597	0	0.0185185	0.0185185	0	Abomasum	Abomasum	Rumen
Competence protein ComEC/Rec2+Firmicutes	0	0	0	0	0	0	1	0	0	0	0	0	0	0	0	0	0	0	0	0	0	0	0	0	0	0	0.0185185	0	0	0	0	0	0	0	0	0	0	0	0	0	0.0185185	0.0185185	0	Abomasum	Abomasum	Rumen
Clostridium enterotoxin+Firmicutes	0	0	0	0	0	0	0	0	0	0	0	0	0	0	10	6	7	0	6	0	0	0	0	0	0	0	0	0	0	0	0	0	0	0	0.0029824	0.0181818	0.00180505	0	0.00163979	0	0.0181818	0.0029824	0.0181818	Cecum	Cecum	Cecum
Solute-binding family 1+Firmicutes	26	6	20	0	0	0	0	0	0	0	0	0	0	0	14	0	15	0	12	0	0.0136197	0.0181269	0.0167645	0	0	0	0	0	0	0	0	0	0	0	0.00417537	0	0.00386797	0	0.00327958	0	0.0181269	0.0167645	0.0181269	Rumen	Reticulum	Rumen			0.116264
Galactokinase, bacterial+Firmicutes	0	0	1	0	14	7	0	0	0	0	0	0	0	0	4	0	3	0	1	0	0	0	0.000838223	0	0.0179028	0.0134357	0	0	0	0	0	0	0	0	0.00119296	0	0.000773595	0	0.000273299	0	0.0179028	0.0179028	0.0134357	Omasum	Omasum	Omasum
Formate acetyltransferase+Proteobacteria	0	0	0	0	14	8	0	0	0	0	0	0	0	0	3	0	1	0	3	0	0	0	0	0	0.0179028	0.0153551	0	0	0	0	0	0	0	0	0.000894721	0	0.000257865	0	0.000819896	0	0.0179028	0.0179028	0.0153551	Omasum	Omasum	Omasum
NADH ubiquinone oxidoreductase, F subunit+Proteobacteria	0	0	0	0	0	0	0	1	1	2	0	0	1	2	0	3	0	4	0	1	0	0	0	0	0	0	0	0.00561798	0.00512821	0.0097561	0	0	0.00398406	0.0112994	0	0.00909091	0	0.0176991	0	0.00515464	0.0176991	0.00512821	0.0176991	Colon	Duodenum	Colon			1.6485e-05
Serine-tRNA ligase, type1+Thaumarchaeota	2	0	2	0	8	0	0	2	2	2	0	3	2	3	2	0	2	2	2	2	0.00104767	0	0.00167645	0	0.0102302	0	0	0.011236	0.0102564	0.0097561	0	0.0134529	0.00796813	0.0169492	0.000596481	0	0.00051573	0.00884956	0.000546597	0.0103093	0.0169492	0.0102564	0.0169492	Ileum	Duodenum	Ileum	0.27939		0.0901474
Thiolase+Proteobacteria	2	0	2	2	0	0	0	0	2	1	0	1	2	3	2	2	0	3	1	0	0.00104767	0	0.00167645	0.00772201	0	0	0	0	0.0102564	0.00487805	0	0.0044843	0.00796813	0.0169492	0.000596481	0.00606061	0	0.0132743	0.000273299	0	0.0169492	0.0102564	0.0169492	Ileum	Duodenum	Ileum			0.0219869
Phosphotransferase system, mannose/fructose/sorbose family IID component, subgroup+Proteobacteria	0	0	0	0	13	3	0	0	0	0	0	0	0	0	0	0	0	0	0	0	0	0	0	0	0.016624	0.00575816	0	0	0	0	0	0	0	0	0	0	0	0	0	0	0.016624	0.016624	0.00575816	Omasum	Omasum	Omasum
Ribosomal protein S7, bacterial/organellar-type+Firmicutes	4	0	3	0	0	0	0	0	0	0	5	0	0	0	55	0	42	0	49	0	0.00209534	0	0.00251467	0	0	0	0	0	0	0	0.0162338	0	0	0	0.0164032	0	0.0108303	0	0.0133916	0	0.0164032	0.0164032	0	Cecum	Cecum	Rumen			0.00761748
Ribosomal protein S30Ae/sigma 54 modulation protein+Firmicutes	0	0	0	0	0	0	0	0	0	0	5	0	0	0	21	0	12	0	18	0	0	0	0	0	0	0	0	0	0	0	0.0162338	0	0	0	0.00626305	0	0.00309438	0	0.00491938	0	0.0162338	0.0162338	0	Jejunum	Jejunum	Rumen			0.0804234
Ribosomal protein L5, bacterial-type+Firmicutes	6	0	4	0	0	0	0	0	0	0	1	0	0	0	54	0	44	0	44	0	0.00314301	0	0.00335289	0	0	0	0	0	0	0	0.00324675	0	0	0	0.016105	0	0.0113461	0	0.0120251	0	0.016105	0.016105	0	Cecum	Cecum	Rumen			0.00793083
UDP-glucose 6-dehydrogenase, eukaryotic type+Bacteroidetes	3	1	4	4	1	1	0	2	1	1	0	1	1	0	2	1	2	2	3	0	0.0015715	0.00302115	0.00335289	0.015444	0.00127877	0.00191939	0	0.011236	0.00512821	0.00487805	0	0.0044843	0.00398406	0	0.000596481	0.0030303	0.00051573	0.00884956	0.000819896	0	0.015444	0.00512821	0.015444	Reticulum	Duodenum	Reticulum
Glyceraldehyde/Erythrose phosphate dehydrogenase family+Proteobacteria	1	2	1	4	0	2	0	0	1	0	0	1	2	2	1	0	0	2	1	2	0.000523834	0.0060423	0.000838223	0.015444	0	0.00383877	0	0	0.00512821	0	0	0.0044843	0.00796813	0.0112994	0.00029824	0	0	0.00884956	0.000273299	0.0103093	0.015444	0.00796813	0.015444	Reticulum	Ileum	Reticulum	0.0753425		0.0170429
Dihydrolipoamide acetyltransferase pyruvate dehydrogenase complex+Proteobacteria	0	0	0	0	12	3	0	0	0	0	0	0	0	0	0	0	0	0	0	0	0	0	0	0	0.0153453	0.00575816	0	0	0	0	0	0	0	0	0	0	0	0	0	0	0.0153453	0.0153453	0.00575816	Omasum	Omasum	Omasum
Fructose 1-phosphate kinase+Proteobacteria	0	0	0	0	12	7	0	0	0	0	0	0	0	0	0	0	0	0	0	0	0	0	0	0	0.0153453	0.0134357	0	0	0	0	0	0	0	0	0	0	0	0	0	0	0.0153453	0.0153453	0.0134357	Omasum	Omasum	Omasum
Ribosomal protein L18/L5+Proteobacteria	0	0	0	0	12	1	0	0	0	0	0	0	0	0	0	0	0	0	0	0	0	0	0	0	0.0153453	0.00191939	0	0	0	0	0	0	0	0	0	0	0	0	0	0	0.0153453	0.0153453	0.00191939	Omasum	Omasum	Omasum
Ribosomal protein S2, bacteria/mitochondria/plastid+Firmicutes	6	0	1	0	0	0	0	0	0	0	2	0	0	0	51	0	45	0	54	0	0.00314301	0	0.000838223	0	0	0	0	0	0	0	0.00649351	0	0	0	0.0152103	0	0.0116039	0	0.0147581	0	0.0152103	0.0152103	0	Cecum	Cecum	Rumen			0.00724364
3-hydroxyacyl-CoA dehydrogenase+Firmicutes	3	5	0	0	0	0	0	0	1	0	0	0	0	0	13	0	22	0	19	0	0.0015715	0.0151057	0	0	0	0	0	0	0.00512821	0	0	0	0	0	0.00387712	0	0.00567303	0	0.00519268	0	0.0151057	0.00567303	0.0151057	Rumen	Colon	Rumen			0.0804234
Di-c-type haem protein, MauG/cytochrome c peroxidase+Proteobacteria	0	0	3	0	11	5	0	0	0	0	0	0	0	0	0	0	0	0	0	0	0	0	0.00251467	0	0.0140665	0.00959693	0	0	0	0	0	0	0	0	0	0	0	0	0	0	0.0140665	0.0140665	0.00959693	Omasum	Omasum	Omasum
Transaldolase type 1+Proteobacteria	0	0	2	2	11	7	0	1	1	0	2	1	1	1	2	0	1	1	1	1	0	0	0.00167645	0.00772201	0.0140665	0.0134357	0	0.00561798	0.00512821	0	0.00649351	0.0044843	0.00398406	0.00564972	0.000596481	0	0.000257865	0.00442478	0.000273299	0.00515464	0.0140665	0.0140665	0.0134357	Omasum	Omasum	Omasum
Carbohydrate ABC transporter substrate-binding, CPR0540+Firmicutes	0	0	0	0	0	0	0	0	0	0	0	0	0	0	32	0	53	0	42	0	0	0	0	0	0	0	0	0	0	0	0	0	0	0	0.00954369	0	0.0136668	0	0.0114785	0	0.0136668	0.0136668	0	Colon	Colon	Rumen			0.0120906
AICARFT/IMPCHase bienzyme+Firmicutes	5	0	1	1	0	1	0	0	0	2	1	3	3	2	2	0	7	2	7	2	0.00261917	0	0.000838223	0.003861	0	0.00191939	0	0	0	0.0097561	0.00324675	0.0134529	0.0119522	0.0112994	0.000596481	0	0.00180505	0.00884956	0.00191309	0.0103093	0.0134529	0.0119522	0.0134529	Jejunum	Ileum	Jejunum
Acetate/Proprionate kinase+Proteobacteria	0	0	1	0	7	7	0	0	0	0	0	0	0	0	0	0	0	0	0	0	0	0	0.000838223	0	0.00895141	0.0134357	0	0	0	0	0	0	0	0	0	0	0	0	0	0	0.0134357	0.00895141	0.0134357	Omasum	Omasum	Omasum
Phosphotransferase system, sorbose subfamily IIB component, subgroup+Proteobacteria	0	0	0	0	8	7	0	0	0	0	0	0	0	0	0	0	0	0	0	0	0	0	0	0	0.0102302	0.0134357	0	0	0	0	0	0	0	0	0	0	0	0	0	0	0.0134357	0.0102302	0.0134357	Omasum	Omasum	Omasum
Alcohol dehydrogenase superfamily, zinc-type+Firmicutes	0	0	0	0	0	0	0	0	0	0	0	0	0	0	4	0	0	3	0	0	0	0	0	0	0	0	0	0	0	0	0	0	0	0	0.00119296	0	0	0.0132743	0	0	0.0132743	0.00119296	0.0132743	Colon	Cecum	Colon			0.183053
NADH dehydrogenase, subunit C+Proteobacteria	0	0	0	0	0	1	0	1	1	0	0	0	1	0	0	3	1	3	0	2	0	0	0	0	0	0.00191939	0	0.00561798	0.00512821	0	0	0	0.00398406	0	0	0.00909091	0.000257865	0.0132743	0	0.0103093	0.0132743	0.00512821	0.0132743	Colon	Duodenum	Colon			5.38286e-05
Glycogen/starch/alpha-glucan phosphorylase+Proteobacteria	0	0	0	0	10	3	0	0	0	0	0	0	0	0	0	0	0	0	0	0	0	0	0	0	0.0127877	0.00575816	0	0	0	0	0	0	0	0	0	0	0	0	0	0	0.0127877	0.0127877	0.00575816	Omasum	Omasum	Omasum
Malic enzyme, phosphate acetyl/butaryl transferase+Proteobacteria	0	0	0	0	10	1	0	0	0	0	0	0	0	0	0	0	0	0	0	0	0	0	0	0	0.0127877	0.00191939	0	0	0	0	0	0	0	0	0	0	0	0	0	0	0.0127877	0.0127877	0.00191939	Omasum	Omasum	Omasum
Small acid-soluble spore protein, alpha/beta-type+Firmicutes	19	4	12	0	0	0	0	0	0	0	0	0	0	0	17	0	9	0	22	0	0.00995285	0.0120846	0.0100587	0	0	0	0	0	0	0	0	0	0	0	0.00507009	0	0.00232078	0	0.00601257	0	0.0120846	0.0100587	0.0120846	Rumen	Reticulum	Rumen			0.0939425
Glycine/sarcosine/betaine reductase, component B, fused alpha/beta+Firmicutes	1	4	0	0	0	0	0	0	0	0	0	0	0	0	1	0	10	0	11	0	0.000523834	0.0120846	0	0	0	0	0	0	0	0	0	0	0	0	0.00029824	0	0.00257865	0	0.00300629	0	0.0120846	0.00300629	0.0120846	Rumen	Rectum	Rumen
Mandelate racemase/muconate lactonizing enzyme/methylaspartate ammonia-lyase+Proteobacteria	0	0	0	0	0	0	0	0	0	0	0	0	3	0	0	0	0	0	0	0	0	0	0	0	0	0	0	0	0	0	0	0	0.0119522	0	0	0	0	0	0	0	0.0119522	0.0119522	0	Ileum	Ileum	Rumen
Phosphoenolpyruvate carboxykinase, ATP-utilising+Firmicutes	5	1	3	0	0	0	0	0	0	0	0	0	0	0	40	0	29	0	24	0	0.00261917	0.00302115	0.00251467	0	0	0	0	0	0	0	0	0	0	0	0.0119296	0	0.00747808	0	0.00655917	0	0.0119296	0.0119296	0.00302115	Cecum	Cecum	Rumen			0.0221341
DNA-directed RNA polymerase, subunit 2+Bacteroidetes	12	0	14	0	1	0	0	0	0	0	0	0	0	0	4	0	10	0	5	0	0.00628601	0	0.0117351	0	0.00127877	0	0	0	0	0	0	0	0	0	0.00119296	0	0.00257865	0	0.00136649	0	0.0117351	0.0117351	0	Reticulum	Reticulum	Rumen	0.187638
Alpha-D-phosphohexomutase superfamily+Proteobacteria	0	0	1	1	8	6	0	1	1	2	0	1	2	1	0	1	0	1	1	1	0	0	0.000838223	0.003861	0.0102302	0.0115163	0	0.00561798	0.00512821	0.0097561	0	0.0044843	0.00796813	0.00564972	0	0.0030303	0	0.00442478	0.000273299	0.00515464	0.0115163	0.0102302	0.0115163	Omasum	Omasum	Omasum			0.0147844
Ketol-acid reductoisomerase+Proteobacteria	0	0	0	0	2	6	0	0	0	0	0	0	0	0	0	0	0	0	0	0	0	0	0	0	0.00255754	0.0115163	0	0	0	0	0	0	0	0	0	0	0	0	0	0	0.0115163	0.00255754	0.0115163	Omasum	Omasum	Omasum
Fructose-bisphosphate aldolase, class II, yeast/E. coli subtype+Proteobacteria	0	0	1	0	4	6	0	0	0	0	0	0	0	0	0	0	0	0	0	0	0	0	0.000838223	0	0.00511509	0.0115163	0	0	0	0	0	0	0	0	0	0	0	0	0	0	0.0115163	0.00511509	0.0115163	Omasum	Omasum	Omasum
Nitrite reductase, copper-type+Proteobacteria	0	0	0	0	9	3	0	0	0	0	0	0	0	0	0	0	0	0	0	0	0	0	0	0	0.011509	0.00575816	0	0	0	0	0	0	0	0	0	0	0	0	0	0	0.011509	0.011509	0.00575816	Omasum	Omasum	Omasum
Pyruvate kinase+Proteobacteria	0	0	0	0	9	4	0	0	1	1	0	0	0	0	0	0	0	0	0	0	0	0	0	0	0.011509	0.00767754	0	0	0.00512821	0.00487805	0	0	0	0	0	0	0	0	0	0	0.011509	0.011509	0.00767754	Omasum	Omasum	Omasum
Glycoside hydrolase, family 2+Firmicutes	0	0	0	0	2	0	0	0	0	0	3	0	0	0	38	0	17	0	15	0	0	0	0	0	0.00255754	0	0	0	0	0	0.00974026	0	0	0	0.0113331	0	0.0043837	0	0.00409948	0	0.0113331	0.0113331	0	Cecum	Cecum	Rumen			0.0433443
Formate-tetrahydrofolate ligase, FTHFS+Actinobacteria <phylum>	0	1	1	1	0	1	0	0	1	1	0	1	2	2	0	0	0	1	1	1	0	0.00302115	0.000838223	0.003861	0	0.00191939	0	0	0.00512821	0.00487805	0	0.0044843	0.00796813	0.0112994	0	0	0	0.00442478	0.000273299	0.00515464	0.0112994	0.00796813	0.0112994	Ileum	Ileum	Ileum	0.450429		0.129557
Glycoside hydrolase, family 28+Bacteroidetes	2	2	2	2	0	2	0	2	2	2	2	2	2	2	2	2	2	2	2	2	0.00104767	0.0060423	0.00167645	0.00772201	0	0.00383877	0	0.011236	0.0102564	0.0097561	0.00649351	0.00896861	0.00796813	0.0112994	0.000596481	0.00606061	0.00051573	0.00884956	0.000546597	0.0103093	0.0112994	0.0102564	0.0112994	Ileum	Duodenum	Ileum	0.322606		0.00909688
Enolase+Candidatus Peregrinibacteria	0	0	0	0	0	0	0	0	0	0	0	1	1	2	0	0	0	0	0	1	0	0	0	0	0	0	0	0	0	0	0	0.0044843	0.00398406	0.0112994	0	0	0	0	0	0.00515464	0.0112994	0.00398406	0.0112994	Ileum	Ileum	Ileum
Glycogen/starch/alpha-glucan phosphorylase+Nitrospirae	0	0	2	2	0	5	0	2	2	1	2	2	2	2	0	0	0	2	1	2	0	0	0.00167645	0.00772201	0	0.00959693	0	0.011236	0.0102564	0.00487805	0.00649351	0.00896861	0.00796813	0.0112994	0	0	0	0.00884956	0.000273299	0.0103093	0.0112994	0.0102564	0.0112994	Ileum	Duodenum	Ileum	0.450429		0.012716
Thymidylate synthase+Proteobacteria	0	0	0	0	0	0	0	0	0	0	2	2	2	2	0	0	0	0	0	0	0	0	0	0	0	0	0	0	0	0	0.00649351	0.00896861	0.00796813	0.0112994	0	0	0	0	0	0	0.0112994	0.00796813	0.0112994	Ileum	Ileum	Ileum
NADH-quinone oxidoreductase, chain I+Proteobacteria	0	0	0	0	0	0	0	1	0	1	0	2	1	2	0	1	0	1	0	1	0	0	0	0	0	0	0	0.00561798	0	0.00487805	0	0.00896861	0.00398406	0.0112994	0	0.0030303	0	0.00442478	0	0.00515464	0.0112994	0.00398406	0.0112994	Ileum	Ileum	Ileum			0.00372175
Glutamate-5-semialdehyde dehydrogenase+Proteobacteria	0	0	0	0	0	0	0	0	0	0	0	0	0	2	0	0	2	2	0	0	0	0	0	0	0	0	0	0	0	0	0	0	0	0.0112994	0	0	0.00051573	0.00884956	0	0	0.0112994	0.00051573	0.0112994	Ileum	Colon	Ileum
Small GTPase superfamily+Candidatus Lokiarchaeota	2	2	2	2	0	0	0	2	2	2	2	2	2	0	2	2	2	2	2	2	0.00104767	0.0060423	0.00167645	0.00772201	0	0	0	0.011236	0.0102564	0.0097561	0.00649351	0.00896861	0.00796813	0	0.000596481	0.00606061	0.00051573	0.00884956	0.000546597	0.0103093	0.011236	0.0102564	0.011236	Abomasum	Duodenum	Abomasum			0.00909688
Peptidase M1, alanine aminopeptidase/leukotriene A4 hydrolase+Candidatus Sungbacteria	0	1	1	1	0	1	0	2	0	0	1	1	0	0	2	1	0	1	1	0	0	0.00302115	0.000838223	0.003861	0	0.00191939	0	0.011236	0	0	0.00324675	0.0044843	0	0	0.000596481	0.0030303	0	0.00442478	0.000273299	0	0.011236	0.00324675	0.011236	Abomasum	Jejunum	Abomasum	0.450429
Major facilitator superfamily+Firmicutes	2	1	1	1	0	0	0	2	1	1	0	2	1	1	2	2	1	2	1	2	0.00104767	0.00302115	0.000838223	0.003861	0	0	0	0.011236	0.00512821	0.00487805	0	0.00896861	0.00398406	0.00564972	0.000596481	0.00606061	0.000257865	0.00884956	0.000273299	0.0103093	0.011236	0.00512821	0.011236	Abomasum	Duodenum	Abomasum			0.0047913
Aconitase/isopropylmalate dehydratase+Proteobacteria	0	0	0	0	0	1	0	2	1	1	1	0	1	1	2	1	1	1	1	0	0	0	0	0	0	0.00191939	0	0.011236	0.00512821	0.00487805	0.00324675	0	0.00398406	0.00564972	0.000596481	0.0030303	0.000257865	0.00442478	0.000273299	0	0.011236	0.00512821	0.011236	Abomasum	Duodenum	Abomasum
6-phosphogluconate dehydrogenase+Proteobacteria	1	2	2	1	0	1	0	2	1	1	3	0	2	0	2	1	3	2	2	2	0.000523834	0.0060423	0.00167645	0.003861	0	0.00191939	0	0.011236	0.00512821	0.00487805	0.00974026	0	0.00796813	0	0.000596481	0.0030303	0.000773595	0.00884956	0.000546597	0.0103093	0.011236	0.00974026	0.011236	Abomasum	Jejunum	Abomasum	0.556871		0.0309502
Nucleotide sugar epimerase+Proteobacteria	0	0	0	0	0	0	0	2	0	0	0	0	0	0	0	0	0	0	0	0	0	0	0	0	0	0	0	0.011236	0	0	0	0	0	0	0	0	0	0	0	0	0.011236	0	0.011236	Abomasum	Rumen	Abomasum
Methyl-coenzyme M reductase, beta subunit+Euryarchaeota	17	0	13	0	0	0	0	0	0	0	0	0	0	0	0	0	0	0	0	0	0.00890519	0	0.0108969	0	0	0	0	0	0	0	0	0	0	0	0	0	0	0	0	0	0.0108969	0.0108969	0	Reticulum	Reticulum	Rumen	0.34491
Formate-tetrahydrofolate ligase, FTHFS+Firmicutes	0	0	0	0	0	0	0	0	0	0	0	0	0	0	35	0	31	0	33	0	0	0	0	0	0	0	0	0	0	0	0	0	0	0	0.0104384	0	0.00799381	0	0.00901886	0	0.0104384	0.0104384	0	Cecum	Cecum	Rumen			0.0192382
Pyruvate-flavodoxin oxidoreductase+Bacteroidetes	19	0	7	0	0	0	0	0	0	0	0	0	0	0	12	0	27	0	38	0	0.00995285	0	0.00586756	0	0	0	0	0	0	0	0	0	0	0	0.00357888	0	0.00696235	0	0.0103854	0	0.0103854	0.0103854	0	Rectum	Rectum	Rumen	0.459635		0.0459295
Ribosomal protein S8+Firmicutes	11	0	6	0	0	0	0	0	0	0	2	0	0	0	27	0	38	0	38	0	0.00576218	0	0.00502934	0	0	0	0	0	0	0	0.00649351	0	0	0	0.00805249	0	0.00979887	0	0.0103854	0	0.0103854	0.0103854	0	Rectum	Rectum	Rumen			0.0192382
Aconitase/isopropylmalate dehydratase+Candidatus Rokubacteria	0	1	1	2	0	1	0	1	1	2	2	1	2	1	1	2	3	2	0	2	0	0.00302115	0.000838223	0.00772201	0	0.00191939	0	0.00561798	0.00512821	0.0097561	0.00649351	0.0044843	0.00796813	0.00564972	0.00029824	0.00606061	0.000773595	0.00884956	0	0.0103093	0.0103093	0.00796813	0.0103093	Rectum	Ileum	Rectum	0.27939		0.00447129
Succinyl-CoA ligase, alpha subunit+Proteobacteria	0	0	0	0	0	0	0	0	0	0	0	0	0	0	2	0	2	0	0	2	0	0	0	0	0	0	0	0	0	0	0	0	0	0	0.000596481	0	0.00051573	0	0	0.0103093	0.0103093	0.000596481	0.0103093	Rectum	Cecum	Rectum
2-oxoglutarate dehydrogenase E1 component+Proteobacteria	0	2	1	2	2	1	0	0	1	1	0	1	0	1	0	3	1	1	3	2	0	0.0060423	0.000838223	0.00772201	0.00255754	0.00191939	0	0	0.00512821	0.00487805	0	0.0044843	0	0.00564972	0	0.00909091	0.000257865	0.00442478	0.000819896	0.0103093	0.0103093	0.00512821	0.0103093	Rectum	Duodenum	Rectum			0.00546252
Methylmalonate-semialdehyde dehydrogenase+Proteobacteria	0	0	0	2	0	2	0	0	2	2	0	2	0	0	0	2	0	2	0	2	0	0	0	0.00772201	0	0.00383877	0	0	0.0102564	0.0097561	0	0.00896861	0	0	0	0.00606061	0	0.00884956	0	0.0103093	0.0103093	0.0102564	0.0103093	Rectum	Duodenum	Rectum	0.322606		5.38286e-05
Peptidase S54, rhomboid+Proteobacteria	0	2	0	1	0	0	0	0	1	2	2	2	1	1	0	2	1	2	0	2	0	0.0060423	0	0.003861	0	0	0	0	0.00512821	0.0097561	0.00649351	0.00896861	0.00398406	0.00564972	0	0.00606061	0.000257865	0.00884956	0	0.0103093	0.0103093	0.00649351	0.0103093	Rectum	Jejunum	Rectum	0.322606		0.000382509
3-hydroxyacyl-CoA dehydrogenase+candidate division NC10	0	1	0	1	0	2	0	1	2	1	3	0	0	1	3	0	1	2	2	1	0	0.00302115	0	0.003861	0	0.00383877	0	0.00561798	0.0102564	0.00487805	0.00974026	0	0	0.00564972	0.000894721	0	0.000257865	0.00884956	0.000546597	0.00515464	0.0102564	0.0102564	0.00884956	Duodenum	Duodenum	Colon	0.117942
Cyclophilin-type peptidyl-prolyl cis-trans isomerase+Candidatus Omnitrophica	0	0	0	2	0	2	0	0	2	2	0	2	2	0	0	0	0	0	0	0	0	0	0	0.00772201	0	0.00383877	0	0	0.0102564	0.0097561	0	0.00896861	0.00796813	0	0	0	0	0	0	0	0.0102564	0.0102564	0.0097561	Duodenum	Duodenum	Duodenum	0.322606
Fructose-1,6-bisphosphatase+Candidatus Roizmanbacteria	0	2	0	0	0	1	0	1	2	0	0	0	0	0	0	0	0	1	0	0	0	0.0060423	0	0	0	0.00191939	0	0.00561798	0.0102564	0	0	0	0	0	0	0	0	0.00442478	0	0	0.0102564	0.0102564	0.0060423	Duodenum	Duodenum	Rumen	0.450429
Heat shock protein Hsp90 family+Firmicutes	0	0	1	1	0	0	0	0	2	0	0	0	0	0	8	1	6	0	4	0	0	0	0.000838223	0.003861	0	0	0	0	0.0102564	0	0	0	0	0	0.00238592	0.0030303	0.00154719	0	0.00109319	0	0.0102564	0.0102564	0.003861	Duodenum	Duodenum	Reticulum
Catalase, mono-functional, haem-containing, clades 1 and 3+Firmicutes	0	0	0	0	0	0	0	0	2	0	0	0	0	0	0	0	0	0	0	0	0	0	0	0	0	0	0	0	0.0102564	0	0	0	0	0	0	0	0	0	0	0	0.0102564	0.0102564	0	Duodenum	Duodenum	Rumen
Phosphoenolpyruvate carboxykinase, GTP-utilising+Firmicutes	1	0	1	0	0	0	0	0	2	0	0	0	0	0	0	0	1	0	1	0	0.000523834	0	0.000838223	0	0	0	0	0	0.0102564	0	0	0	0	0	0	0	0.000257865	0	0.000273299	0	0.0102564	0.0102564	0	Duodenum	Duodenum	Rumen
Nucleotide sugar epimerase+Firmicutes	0	0	0	0	0	0	0	1	2	1	0	0	1	0	2	1	6	1	5	1	0	0	0	0	0	0	0	0.00561798	0.0102564	0.00487805	0	0	0.00398406	0	0.000596481	0.0030303	0.00154719	0.00442478	0.00136649	0.00515464	0.0102564	0.0102564	0.00561798	Duodenum	Duodenum	Abomasum
Alkaline phosphatase+Proteobacteria	0	0	0	0	0	0	0	0	2	0	1	0	0	0	15	1	9	0	14	1	0	0	0	0	0	0	0	0	0.0102564	0	0.00324675	0	0	0	0.00447361	0.0030303	0.00232078	0	0.00382618	0.00515464	0.0102564	0.0102564	0.00515464	Duodenum	Duodenum	Rectum
Adenosylhomocysteinase+Verrucomicrobia	2	1	1	1	5	1	0	1	2	1	1	1	1	1	1	1	1	1	1	1	0.00104767	0.00302115	0.000838223	0.003861	0.00639386	0.00191939	0	0.00561798	0.0102564	0.00487805	0.00324675	0.0044843	0.00398406	0.00564972	0.00029824	0.0030303	0.000257865	0.00442478	0.000273299	0.00515464	0.0102564	0.0102564	0.00564972	Duodenum	Duodenum	Ileum			0.0561429
Aspartate kinase, monofunctional class+Proteobacteria	0	0	0	0	8	2	0	0	0	0	0	0	0	0	0	0	0	0	0	0	0	0	0	0	0.0102302	0.00383877	0	0	0	0	0	0	0	0	0	0	0	0	0	0	0.0102302	0.0102302	0.00383877	Omasum	Omasum	Omasum
Phosphotransferase system, sorbose-specific IIC subunit+Proteobacteria	0	0	0	0	8	1	0	0	0	0	0	0	0	0	0	0	0	0	0	0	0	0	0	0	0.0102302	0.00191939	0	0	0	0	0	0	0	0	0	0	0	0	0	0	0.0102302	0.0102302	0.00191939	Omasum	Omasum	Omasum
Aminoacyl-tRNA synthetase, class II (D/K/N)-like+Proteobacteria	0	0	0	0	8	0	0	0	0	0	0	0	0	0	0	0	0	0	0	0	0	0	0	0	0.0102302	0	0	0	0	0	0	0	0	0	0	0	0	0	0	0	0.0102302	0.0102302	0	Omasum	Omasum	Rumen
Flagellin+Firmicutes	19	2	12	0	0	0	0	0	0	0	0	0	0	0	2	0	8	0	6	0	0.00995285	0.0060423	0.0100587	0	0	0	0	0	0	0	0	0	0	0	0.000596481	0	0.00206292	0	0.00163979	0	0.0100587	0.0100587	0.0060423	Reticulum	Reticulum	Rumen
Phosphoenolpyruvate carboxykinase, ATP-utilising+Bacteroidetes	12	0	6	0	0	0	0	0	0	0	0	0	0	0	21	0	39	0	32	0	0.00628601	0	0.00502934	0	0	0	0	0	0	0	0	0	0	0	0.00626305	0	0.0100567	0	0.00874556	0	0.0100567	0.0100567	0	Colon	Colon	Rumen			0.026693
Proline-tRNA ligase, class IIa, archaeal-type+Candidatus Woesearchaeota	0	0	0	1	0	1	0	1	0	2	0	1	2	1	0	2	0	1	0	1	0	0	0	0.003861	0	0.00191939	0	0.00561798	0	0.0097561	0	0.0044843	0.00796813	0.00564972	0	0.00606061	0	0.00442478	0	0.00515464	0.0097561	0.00796813	0.0097561	Duodenum	Ileum	Duodenum			0.00104405
Adenylate kinase/UMP-CMP kinase+Candidatus Magasanikbacteria	0	0	0	0	0	2	0	1	0	2	0	1	0	0	1	1	1	1	2	0	0	0	0	0	0	0.00383877	0	0.00561798	0	0.0097561	0	0.0044843	0	0	0.00029824	0.0030303	0.000257865	0.00442478	0.000546597	0	0.0097561	0.000546597	0.0097561	Duodenum	Rectum	Duodenum
Phosphoribosylglycinamide formyltransferase 2+Proteobacteria	0	0	0	0	0	0	0	0	0	2	0	0	0	0	0	0	0	0	0	0	0	0	0	0	0	0	0	0	0	0.0097561	0	0	0	0	0	0	0	0	0	0	0.0097561	0	0.0097561	Duodenum	Rumen	Duodenum
Ribosomal protein L13, bacterial-type+Firmicutes	1	0	1	0	0	0	0	0	0	0	3	0	0	0	17	0	19	0	20	0	0.000523834	0	0.000838223	0	0	0	0	0	0	0	0.00974026	0	0	0	0.00507009	0	0.00489943	0	0.00546597	0	0.00974026	0.00974026	0	Jejunum	Jejunum	Rumen			0.071245
Translation elongation factor EFTs/EF1B+Firmicutes	1	2	0	0	0	0	0	0	0	0	1	0	0	0	30	0	27	0	34	0	0.000523834	0.0060423	0	0	0	0	0	0	0	0	0.00324675	0	0	0	0.00894721	0	0.00696235	0	0.00929216	0	0.00929216	0.00929216	0.0060423	Rectum	Rectum	Rumen			0.0245304
50S ribosomal protein uL4+Firmicutes	1	0	1	0	1	0	0	0	0	0	2	0	0	0	31	0	25	0	22	0	0.000523834	0	0.000838223	0	0.00127877	0	0	0	0	0	0.00649351	0	0	0	0.00924545	0	0.00644662	0	0.00601257	0	0.00924545	0.00924545	0	Cecum	Cecum	Rumen			0.0343426
Pyruvate, phosphate dikinase+Bacteroidetes	9	0	11	0	0	0	0	0	0	0	0	0	0	0	2	0	13	0	15	0	0.00471451	0	0.00922045	0	0	0	0	0	0	0	0	0	0	0	0.000596481	0	0.00335224	0	0.00409948	0	0.00922045	0.00922045	0	Reticulum	Reticulum	Rumen	0.550836
Dihydrolipoamide dehydrogenase+Proteobacteria	0	0	2	1	1	2	0	0	1	0	0	1	0	1	1	3	3	2	2	1	0	0	0.00167645	0.003861	0.00127877	0.00383877	0	0	0.00512821	0	0	0.0044843	0	0.00564972	0.00029824	0.00909091	0.000773595	0.00884956	0.000546597	0.00515464	0.00909091	0.00512821	0.00909091	Cecum	Duodenum	Cecum			0.012374
Succinate dehydrogenase/fumarate reductase iron-sulphur protein+Firmicutes	2	3	0	0	0	0	0	0	0	0	0	0	0	0	1	0	1	0	1	0	0.00104767	0.00906344	0	0	0	0	0	0	0	0	0	0	0	0	0.00029824	0	0.000257865	0	0.000273299	0	0.00906344	0.00104767	0.00906344	Rumen	Rumen	Rumen
Ubiquinone biosynthesis O-methyltransferase+Proteobacteria	0	0	0	0	0	0	0	0	0	0	0	2	0	0	0	0	0	2	0	0	0	0	0	0	0	0	0	0	0	0	0	0.00896861	0	0	0	0	0	0.00884956	0	0	0.00896861	0	0.00896861	Jejunum	Rumen	Jejunum			0.212793
Adenylate kinase subfamily+Proteobacteria	1	0	0	1	1	0	0	0	0	0	0	2	0	0	1	0	0	0	0	1	0.000523834	0	0	0.003861	0.00127877	0	0	0	0	0	0	0.00896861	0	0	0.00029824	0	0	0	0	0.00515464	0.00896861	0.00127877	0.00896861	Jejunum	Omasum	Jejunum
Isocitrate dehydrogenase NADP-dependent+Proteobacteria	0	0	0	1	0	1	0	1	0	0	0	2	2	1	1	2	1	2	1	1	0	0	0	0.003861	0	0.00191939	0	0.00561798	0	0	0	0.00896861	0.00796813	0.00564972	0.00029824	0.00606061	0.000257865	0.00884956	0.000273299	0.00515464	0.00896861	0.00796813	0.00896861	Jejunum	Ileum	Jejunum			0.00765096
Dihydrodipicolinate reductase+Proteobacteria	0	0	0	0	7	0	0	0	0	0	0	0	0	0	0	0	0	0	0	0	0	0	0	0	0.00895141	0	0	0	0	0	0	0	0	0	0	0	0	0	0	0	0.00895141	0.00895141	0	Omasum	Omasum	Rumen
Multi antimicrobial extrusion protein+Bacteroidetes	17	2	10	0	0	0	0	0	0	0	0	0	0	0	1	0	4	0	5	0	0.00890519	0.0060423	0.00838223	0	0	0	0	0	0	0	0	0	0	0	0.00029824	0	0.00103146	0	0.00136649	0	0.00890519	0.00890519	0.0060423	Rumen	Rumen	Rumen
Ribosomal protein S8+Bacteroidetes	17	0	6	0	0	0	0	0	0	0	0	0	0	0	2	0	8	0	11	0	0.00890519	0	0.00502934	0	0	0	0	0	0	0	0	0	0	0	0.000596481	0	0.00206292	0	0.00300629	0	0.00890519	0.00890519	0	Rumen	Rumen	Rumen	0.52545
Alcohol dehydrogenase superfamily, zinc-type+Candidatus Rokubacteria	0	0	0	0	0	0	0	0	0	0	0	0	0	0	0	0	0	2	0	0	0	0	0	0	0	0	0	0	0	0	0	0	0	0	0	0	0	0.00884956	0	0	0.00884956	0	0.00884956	Colon	Rumen	Colon			0.212793
Ribosomal protein L10+Firmicutes	4	2	2	0	0	0	0	0	0	0	0	0	0	0	29	0	30	0	22	0	0.00209534	0.0060423	0.00167645	0	0	0	0	0	0	0	0	0	0	0	0.00864897	0	0.00773595	0	0.00601257	0	0.00864897	0.00864897	0.0060423	Cecum	Cecum	Rumen			0.0318457
Peptide/nickel binding protein, MppA-type+Firmicutes	4	0	4	0	0	0	0	0	0	0	0	0	0	0	29	0	11	0	12	0	0.00209534	0	0.00335289	0	0	0	0	0	0	0	0	0	0	0	0.00864897	0	0.00283651	0	0.00327958	0	0.00864897	0.00864897	0	Cecum	Cecum	Rumen			0.0768635
Ribosomal protein L6, bacterial-type+Firmicutes	9	0	0	0	0	0	0	0	0	0	1	0	0	0	29	0	20	0	16	0	0.00471451	0	0	0	0	0	0	0	0	0	0.00324675	0	0	0	0.00864897	0	0.0051573	0	0.00437278	0	0.00864897	0.00864897	0	Cecum	Cecum	Rumen			0.0496555
Ribosomal protein L2, bacterial/organellar-type+Firmicutes	1	0	0	0	0	0	0	0	0	0	2	0	0	0	24	0	33	0	20	0	0.000523834	0	0	0	0	0	0	0	0	0	0.00649351	0	0	0	0.00715777	0	0.00850954	0	0.00546597	0	0.00850954	0.00850954	0	Colon	Colon	Rumen			0.0369942
DNA primase small subunit PriS+Euryarchaeota	12	0	10	0	0	0	0	0	0	0	0	0	0	0	0	0	0	0	0	0	0.00628601	0	0.00838223	0	0	0	0	0	0	0	0	0	0	0	0	0	0	0	0	0	0.00838223	0.00838223	0	Reticulum	Reticulum	Rumen	0.487665
Ribosomal protein S3, bacterial+Firmicutes	9	1	4	0	0	0	0	0	0	0	0	0	0	0	28	0	29	0	28	0	0.00471451	0.00302115	0.00335289	0	0	0	0	0	0	0	0	0	0	0	0.00835073	0	0.00747808	0	0.00765236	0	0.00835073	0.00835073	0.00302115	Cecum	Cecum	Rumen			0.0292554
Ribosomal protein S1+Firmicutes	0	0	0	0	0	0	0	0	0	0	0	0	0	0	28	0	24	0	30	0	0	0	0	0	0	0	0	0	0	0	0	0	0	0	0.00835073	0	0.00618876	0	0.00819896	0	0.00835073	0.00835073	0	Cecum	Cecum	Rumen			0.0317738
Methyl-coenzyme M reductase, gamma subunit+Euryarchaeota	15	1	9	0	0	0	0	0	0	0	0	0	0	0	0	0	0	0	0	0	0.00785752	0.00302115	0.00754401	0	0	0	0	0	0	0	0	0	0	0	0	0	0	0	0	0	0.00785752	0.00785752	0.00302115	Rumen	Rumen	Rumen
Phosphoserine aminotransferase+Bacteroidetes	15	0	4	0	0	0	0	0	0	0	0	0	0	0	2	0	11	0	8	0	0.00785752	0	0.00335289	0	0	0	0	0	0	0	0	0	0	0	0.000596481	0	0.00283651	0	0.00218639	0	0.00785752	0.00785752	0	Rumen	Rumen	Rumen
Pilus retraction protein PilT+Firmicutes	15	1	9	0	0	0	0	0	0	0	0	0	0	0	9	0	24	0	12	0	0.00785752	0.00302115	0.00754401	0	0	0	0	0	0	0	0	0	0	0	0.00268416	0	0.00618876	0	0.00327958	0	0.00785752	0.00785752	0.00302115	Rumen	Rumen	Rumen			0.115993
Ribosomal protein S10+Firmicutes	0	0	0	0	0	0	0	0	0	0	1	0	0	0	26	0	22	0	22	0	0	0	0	0	0	0	0	0	0	0	0.00324675	0	0	0	0.00775425	0	0.00567303	0	0.00601257	0	0.00775425	0.00775425	0	Cecum	Cecum	Rumen			0.0433443
Ribosomal protein L7/L12+Proteobacteria	9	0	7	0	5	4	0	0	0	0	0	0	0	0	4	0	4	0	3	0	0.00471451	0	0.00586756	0	0.00639386	0.00767754	0	0	0	0	0	0	0	0	0.00119296	0	0.00103146	0	0.000819896	0	0.00767754	0.00639386	0.00767754	Omasum	Omasum	Omasum
Ribosomal protein S1+Proteobacteria	0	0	0	0	4	4	0	0	0	0	0	0	0	0	0	0	0	0	0	0	0	0	0	0	0.00511509	0.00767754	0	0	0	0	0	0	0	0	0	0	0	0	0	0	0.00767754	0.00511509	0.00767754	Omasum	Omasum	Omasum
Aspartate/other aminotransferase+Proteobacteria	0	1	0	1	4	4	0	0	1	1	1	1	1	1	0	1	0	0	1	1	0	0.00302115	0	0.003861	0.00511509	0.00767754	0	0	0.00512821	0.00487805	0.00324675	0.0044843	0.00398406	0.00564972	0	0.0030303	0	0	0.000273299	0.00515464	0.00767754	0.00512821	0.00767754	Omasum	Duodenum	Omasum			0.157007
Translation elongation factor EFG/EF2+Proteobacteria	0	0	0	0	4	4	0	0	0	0	0	0	0	0	6	0	0	0	6	0	0	0	0	0	0.00511509	0.00767754	0	0	0	0	0	0	0	0	0.00178944	0	0	0	0.00163979	0	0.00767754	0.00511509	0.00767754	Omasum	Omasum	Omasum
Inositol monophosphatase+Proteobacteria	0	0	0	0	0	4	0	0	0	0	0	0	0	0	0	0	0	0	0	0	0	0	0	0	0	0.00767754	0	0	0	0	0	0	0	0	0	0	0	0	0	0	0.00767754	0	0.00767754	Omasum	Rumen	Omasum
ATPase, F0 complex, subunit B, bacterial+Proteobacteria	0	0	0	0	6	0	0	0	0	0	0	0	0	0	0	0	0	0	0	0	0	0	0	0	0.00767263	0	0	0	0	0	0	0	0	0	0	0	0	0	0	0	0.00767263	0.00767263	0	Omasum	Omasum	Rumen
Glutamate dehydrogenase+Proteobacteria	3	0	2	0	6	3	0	0	0	0	0	0	0	0	0	0	1	0	0	0	0.0015715	0	0.00167645	0	0.00767263	0.00575816	0	0	0	0	0	0	0	0	0	0	0.000257865	0	0	0	0.00767263	0.00767263	0.00575816	Omasum	Omasum	Omasum
Ribosomal protein L10+Proteobacteria	0	0	0	0	6	2	0	0	0	0	0	0	0	0	0	0	0	0	0	0	0	0	0	0	0.00767263	0.00383877	0	0	0	0	0	0	0	0	0	0	0	0	0	0	0.00767263	0.00767263	0.00383877	Omasum	Omasum	Omasum
4-hydroxy-tetrahydrodipicolinate synthase, DapA+Proteobacteria	0	0	0	0	6	1	0	0	0	0	0	0	0	0	0	0	0	0	0	0	0	0	0	0	0.00767263	0.00191939	0	0	0	0	0	0	0	0	0	0	0	0	0	0	0.00767263	0.00767263	0.00191939	Omasum	Omasum	Omasum
Ribosomal protein S13, bacterial-type+Proteobacteria	4	0	2	0	6	0	0	0	0	0	0	0	0	0	2	0	2	0	2	0	0.00209534	0	0.00167645	0	0.00767263	0	0	0	0	0	0	0	0	0	0.000596481	0	0.00051573	0	0.000546597	0	0.00767263	0.00767263	0	Omasum	Omasum	Rumen	0.285028
Translation elongation factor EFTs/EF1B+Proteobacteria	0	0	0	0	6	2	0	0	0	0	0	0	0	0	0	0	0	0	0	0	0	0	0	0	0.00767263	0.00383877	0	0	0	0	0	0	0	0	0	0	0	0	0	0	0.00767263	0.00767263	0.00383877	Omasum	Omasum	Omasum
Photosystem II D2 protein+Cyanobacteria	7	0	9	0	0	0	0	0	0	0	0	0	0	0	0	0	0	0	0	0	0.00366684	0	0.00754401	0	0	0	0	0	0	0	0	0	0	0	0	0	0	0	0	0	0.00754401	0.00754401	0	Reticulum	Reticulum	Rumen
Ribosomal protein L18/L5+Firmicutes	1	0	5	0	0	0	0	0	0	0	2	0	0	0	16	0	22	0	27	0	0.000523834	0	0.00419111	0	0	0	0	0	0	0	0.00649351	0	0	0	0.00477185	0	0.00567303	0	0.00737907	0	0.00737907	0.00737907	0	Rectum	Rectum	Rumen			0.0561429
Ribosomal protein S13, bacterial-type+Firmicutes	2	1	2	0	0	0	0	0	0	0	1	0	0	0	18	0	20	0	27	0	0.00104767	0.00302115	0.00167645	0	0	0	0	0	0	0	0.00324675	0	0	0	0.00536833	0	0.0051573	0	0.00737907	0	0.00737907	0.00737907	0.00302115	Rectum	Rectum	Rumen			0.0553817
DNA-directed RNA polymerase, subunit beta-prime+Bacteroidetes	14	0	4	0	0	0	0	0	0	0	0	0	0	0	0	0	6	0	5	0	0.00733368	0	0.00335289	0	0	0	0	0	0	0	0	0	0	0	0	0	0.00154719	0	0.00136649	0	0.00733368	0.00733368	0	Rumen	Rumen	Rumen
Ni-containing CO dehydrogenase+Firmicutes	0	0	0	0	0	0	0	0	0	0	0	0	0	0	4	0	25	0	26	0	0	0	0	0	0	0	0	0	0	0	0	0	0	0	0.00119296	0	0.00644662	0	0.00710577	0	0.00710577	0.00710577	0	Rectum	Rectum	Rumen			0.102294
Formate acetyltransferase+Firmicutes	3	0	0	0	0	0	0	0	0	0	0	0	0	0	18	0	22	0	25	0	0.0015715	0	0	0	0	0	0	0	0	0	0	0	0	0	0.00536833	0	0.00567303	0	0.00683247	0	0.00683247	0.00683247	0	Rectum	Rectum	Rumen			0.0553817
Methyl coenzyme M reductase, alpha subunit+Euryarchaeota	12	2	8	0	0	0	0	0	0	0	0	0	0	0	0	0	0	0	0	0	0.00628601	0.0060423	0.00670578	0	0	0	0	0	0	0	0	0	0	0	0	0	0	0	0	0	0.00670578	0.00670578	0.0060423	Reticulum	Reticulum	Rumen
Ribosomal protein L19+Firmicutes	5	0	2	0	0	0	0	0	0	0	0	0	0	0	22	0	16	0	16	0	0.00261917	0	0.00167645	0	0	0	0	0	0	0	0	0	0	0	0.00656129	0	0.00412584	0	0.00437278	0	0.00656129	0.00656129	0	Cecum	Cecum	Rumen			0.0718088
Glycoside hydrolase, family 42+Firmicutes	0	0	0	0	0	0	0	0	0	0	2	0	0	0	10	0	3	0	2	0	0	0	0	0	0	0	0	0	0	0	0.00649351	0	0	0	0.0029824	0	0.000773595	0	0.000546597	0	0.00649351	0.00649351	0	Jejunum	Jejunum	Rumen
Ketol-acid reductoisomerase+Firmicutes	3	0	2	0	0	0	0	0	0	0	0	0	0	0	8	0	25	0	21	0	0.0015715	0	0.00167645	0	0	0	0	0	0	0	0	0	0	0	0.00238592	0	0.00644662	0	0.00573927	0	0.00644662	0.00644662	0	Colon	Colon	Rumen			0.0901474
Tol-Pal system beta propeller repeat-containing protein, TolB+Proteobacteria	0	0	0	0	5	0	0	0	0	0	0	0	0	0	0	0	0	0	0	0	0	0	0	0	0.00639386	0	0	0	0	0	0	0	0	0	0	0	0	0	0	0	0.00639386	0.00639386	0	Omasum	Omasum	Rumen
Ribosomal protein L2, bacterial/organellar-type+Proteobacteria	0	0	0	0	5	3	0	0	0	0	0	0	0	0	0	0	0	0	0	0	0	0	0	0	0.00639386	0.00575816	0	0	0	0	0	0	0	0	0	0	0	0	0	0	0.00639386	0.00639386	0.00575816	Omasum	Omasum	Omasum
Ribosomal protein S2, bacteria/mitochondria/plastid+Proteobacteria	0	0	0	0	5	2	0	0	0	0	0	0	0	0	0	0	0	0	0	0	0	0	0	0	0.00639386	0.00383877	0	0	0	0	0	0	0	0	0	0	0	0	0	0	0.00639386	0.00639386	0.00383877	Omasum	Omasum	Omasum
Isocitrate dehydrogenase NADP-dependent+Firmicutes	12	0	6	0	0	0	0	0	0	0	0	0	0	0	0	0	1	0	1	0	0.00628601	0	0.00502934	0	0	0	0	0	0	0	0	0	0	0	0	0	0.000257865	0	0.000273299	0	0.00628601	0.00628601	0	Rumen	Rumen	Rumen
Leu/Ile/Val-binding protein+Firmicutes	0	0	0	0	0	0	0	0	0	0	0	0	0	0	9	0	24	0	12	0	0	0	0	0	0	0	0	0	0	0	0	0	0	0	0.00268416	0	0.00618876	0	0.00327958	0	0.00618876	0.00618876	0	Colon	Colon	Rumen			0.115993
Cell division protein FtsA+Bacteroidetes	0	0	0	0	0	0	0	0	0	1	0	1	1	1	0	2	0	1	0	1	0	0	0	0	0	0	0	0	0	0.00487805	0	0.0044843	0.00398406	0.00564972	0	0.00606061	0	0.00442478	0	0.00515464	0.00606061	0.00398406	0.00606061	Cecum	Ileum	Cecum			0.00104405
ATPase, F1 complex, alpha subunit+Fusobacteria	1	1	1	0	0	1	0	1	1	1	1	1	1	0	0	2	0	1	0	1	0.000523834	0.00302115	0.000838223	0	0	0.00191939	0	0.00561798	0.00512821	0.00487805	0.00324675	0.0044843	0.00398406	0	0	0.00606061	0	0.00442478	0	0.00515464	0.00606061	0.00512821	0.00606061	Cecum	Duodenum	Cecum			0.00104405
Ribokinase, bacterial+Proteobacteria	1	0	1	1	2	0	0	0	0	0	0	0	0	0	0	2	1	1	1	0	0.000523834	0	0.000838223	0.003861	0.00255754	0	0	0	0	0	0	0	0	0	0	0.00606061	0.000257865	0.00442478	0.000273299	0	0.00606061	0.00255754	0.00606061	Cecum	Omasum	Cecum			0.0630998
RNA polymerase, subunit omega/K/RPB6+Firmicutes	0	2	0	0	0	0	0	0	0	0	0	0	0	0	0	0	0	0	0	0	0	0.0060423	0	0	0	0	0	0	0	0	0	0	0	0	0	0	0	0	0	0	0.0060423	0	0.0060423	Rumen	Rumen	Rumen
DNA-directed RNA polymerase, alpha subunit+Firmicutes	5	2	1	0	0	0	0	0	0	0	0	0	0	0	14	0	22	0	17	0	0.00261917	0.0060423	0.000838223	0	0	0	0	0	0	0	0	0	0	0	0.00417537	0	0.00567303	0	0.00464608	0	0.0060423	0.00567303	0.0060423	Rumen	Colon	Rumen			0.0804234
Selenoprotein B, glycine/betaine/sarcosine/D-proline reductase family+Firmicutes	0	2	0	0	0	0	0	0	0	0	0	0	0	0	0	0	5	0	5	0	0	0.0060423	0	0	0	0	0	0	0	0	0	0	0	0	0	0	0.00128932	0	0.00136649	0	0.0060423	0.00136649	0.0060423	Rumen	Rectum	Rumen
Acetate/Proprionate kinase+Firmicutes	8	0	0	0	0	0	0	0	0	0	0	0	0	0	7	0	17	0	22	0	0.00419068	0	0	0	0	0	0	0	0	0	0	0	0	0	0.00208768	0	0.0043837	0	0.00601257	0	0.00601257	0.00601257	0	Rectum	Rectum	Rumen			0.116264
Glutamate dehydrogenase+Actinobacteria <phylum>	11	0	7	0	0	0	0	0	0	0	0	0	0	0	5	0	8	0	7	0	0.00576218	0	0.00586756	0	0	0	0	0	0	0	0	0	0	0	0.0014912	0	0.00206292	0	0.00191309	0	0.00586756	0.00586756	0	Reticulum	Reticulum	Rumen
Ribosomal protein S1+Bacteroidetes	3	0	7	0	0	0	0	0	0	0	0	0	0	0	8	0	10	0	11	0	0.0015715	0	0.00586756	0	0	0	0	0	0	0	0	0	0	0	0.00238592	0	0.00257865	0	0.00300629	0	0.00586756	0.00586756	0	Reticulum	Reticulum	Rumen
Ribosomal protein S16+Bacteroidetes	7	0	7	0	0	0	0	0	0	0	0	0	0	0	7	0	7	0	7	0	0.00366684	0	0.00586756	0	0	0	0	0	0	0	0	0	0	0	0.00208768	0	0.00180505	0	0.00191309	0	0.00586756	0.00586756	0	Reticulum	Reticulum	Rumen
Ribosomal protein S5, bacterial-type+Bacteroidetes	10	0	7	0	0	0	0	0	0	0	0	0	0	0	2	0	6	0	6	0	0.00523834	0	0.00586756	0	0	0	0	0	0	0	0	0	0	0	0.000596481	0	0.00154719	0	0.00163979	0	0.00586756	0.00586756	0	Reticulum	Reticulum	Rumen
DNA-directed RNA polymerase, subunit 2+Firmicutes	11	0	7	0	0	0	0	0	0	0	0	0	0	0	13	0	19	0	14	0	0.00576218	0	0.00586756	0	0	0	0	0	0	0	0	0	0	0	0.00387712	0	0.00489943	0	0.00382618	0	0.00586756	0.00586756	0	Reticulum	Reticulum	Rumen			0.10219
Bacterial extracellular solute-binding protein, family 7+Firmicutes	9	0	7	0	0	0	0	0	0	0	0	0	0	0	13	0	15	0	11	0	0.00471451	0	0.00586756	0	0	0	0	0	0	0	0	0	0	0	0.00387712	0	0.00386797	0	0.00300629	0	0.00586756	0.00586756	0	Reticulum	Reticulum	Rumen			0.12799
5'-Nucleotidase/apyrase+Firmicutes	11	0	7	0	0	0	0	0	0	0	0	0	0	0	3	0	9	0	12	0	0.00576218	0	0.00586756	0	0	0	0	0	0	0	0	0	0	0	0.000894721	0	0.00232078	0	0.00327958	0	0.00586756	0.00586756	0	Reticulum	Reticulum	Rumen
UvrABC system, subunit C+Firmicutes	8	1	7	0	0	0	0	0	0	0	0	0	0	0	6	0	3	0	7	0	0.00419068	0.00302115	0.00586756	0	0	0	0	0	0	0	0	0	0	0	0.00178944	0	0.000773595	0	0.00191309	0	0.00586756	0.00586756	0.00302115	Reticulum	Reticulum	Rumen
Enolase+Bacteroidetes	11	0	6	0	0	0	0	0	0	0	0	0	0	0	2	0	4	0	5	0	0.00576218	0	0.00502934	0	0	0	0	0	0	0	0	0	0	0	0.000596481	0	0.00103146	0	0.00136649	0	0.00576218	0.00576218	0	Rumen	Rumen	Rumen
6-phosphogluconate dehydrogenase, YqeC type+Candidatus Wildermuthbacteria	0	0	0	0	0	3	0	0	0	0	0	0	0	0	3	0	3	0	0	0	0	0	0	0	0	0.00575816	0	0	0	0	0	0	0	0	0.000894721	0	0.000773595	0	0	0	0.00575816	0.000894721	0.00575816	Omasum	Cecum	Omasum
L-lactate dehydrogenase+Proteobacteria	0	0	0	0	0	3	0	0	0	0	0	0	0	0	0	0	0	0	0	0	0	0	0	0	0	0.00575816	0	0	0	0	0	0	0	0	0	0	0	0	0	0	0.00575816	0	0.00575816	Omasum	Rumen	Omasum
Histone-like protein H-NS+Proteobacteria	0	0	0	0	0	3	0	0	0	0	0	0	0	0	0	0	0	0	0	0	0	0	0	0	0	0.00575816	0	0	0	0	0	0	0	0	0	0	0	0	0	0	0.00575816	0	0.00575816	Omasum	Rumen	Omasum
Thymidylate kinase+Proteobacteria	0	0	0	0	4	3	0	0	0	0	0	0	0	0	0	0	0	0	0	0	0	0	0	0	0.00511509	0.00575816	0	0	0	0	0	0	0	0	0	0	0	0	0	0	0.00575816	0.00511509	0.00575816	Omasum	Omasum	Omasum
Inosine-5'-monophosphate dehydrogenase+Firmicutes	0	0	0	0	0	0	0	0	0	0	0	0	0	0	16	0	17	0	21	0	0	0	0	0	0	0	0	0	0	0	0	0	0	0	0.00477185	0	0.0043837	0	0.00573927	0	0.00573927	0.00573927	0	Rectum	Rectum	Rumen			0.0768635
HAD-superfamily hydrolase, subfamily IA, YjjG/YfnB+Euryarchaeota	0	0	0	1	0	1	0	1	0	1	0	1	1	1	0	1	0	0	0	0	0	0	0	0.003861	0	0.00191939	0	0.00561798	0	0.00487805	0	0.0044843	0.00398406	0.00564972	0	0.0030303	0	0	0	0	0.00564972	0.00398406	0.00564972	Ileum	Ileum	Ileum
Phosphoenolpyruvate carboxykinase, GTP-utilising+Actinobacteria <phylum>	0	0	0	1	0	0	0	1	1	1	0	0	1	1	0	1	0	0	1	1	0	0	0	0.003861	0	0	0	0.00561798	0.00512821	0.00487805	0	0	0.00398406	0.00564972	0	0.0030303	0	0	0.000273299	0.00515464	0.00564972	0.00512821	0.00564972	Ileum	Duodenum	Ileum			0.157007
Acetyl-CoA carboxylase carboxyl transferase, beta subunit+Actinobacteria <phylum>	0	1	0	0	0	1	0	0	1	0	0	0	0	1	0	0	0	1	0	1	0	0.00302115	0	0	0	0.00191939	0	0	0.00512821	0	0	0	0	0.00564972	0	0	0	0.00442478	0	0.00515464	0.00564972	0.00512821	0.00564972	Ileum	Duodenum	Ileum			0.069815
Ribosomal-protein-alanine acetyltransferase+Bacteroidetes	0	0	0	0	0	0	0	0	0	0	0	0	0	1	0	0	0	0	0	0	0	0	0	0	0	0	0	0	0	0	0	0	0	0.00564972	0	0	0	0	0	0	0.00564972	0	0.00564972	Ileum	Rumen	Ileum
Adenylosuccinate synthetase+Bacteroidetes	0	0	0	1	0	1	0	0	0	0	1	1	1	1	1	0	4	1	4	1	0	0	0	0.003861	0	0.00191939	0	0	0	0	0.00324675	0.0044843	0.00398406	0.00564972	0.00029824	0	0.00103146	0.00442478	0.00109319	0.00515464	0.00564972	0.00398406	0.00564972	Ileum	Ileum	Ileum
Glutathione peroxidase+Bacteroidetes	0	0	0	0	0	0	0	0	1	1	1	1	1	1	1	0	1	1	1	1	0	0	0	0	0	0	0	0	0.00512821	0.00487805	0.00324675	0.0044843	0.00398406	0.00564972	0.00029824	0	0.000257865	0.00442478	0.000273299	0.00515464	0.00564972	0.00512821	0.00564972	Ileum	Duodenum	Ileum			0.21845
Glycoside hydrolase, family 2+Bacteroidetes	0	0	0	0	0	0	0	0	0	0	0	0	0	1	0	0	1	0	5	0	0	0	0	0	0	0	0	0	0	0	0	0	0	0.00564972	0	0	0.000257865	0	0.00136649	0	0.00564972	0.00136649	0.00564972	Ileum	Rectum	Ileum
ATPase, F1 complex, beta subunit+Bacteroidetes	1	0	0	0	0	0	0	0	0	0	1	0	0	1	0	1	0	0	0	0	0.000523834	0	0	0	0	0	0	0	0	0	0.00324675	0	0	0.00564972	0	0.0030303	0	0	0	0	0.00564972	0.00324675	0.00564972	Ileum	Jejunum	Ileum
Peptidase S49, protease IV+Bacteroidetes	0	0	0	0	0	0	0	0	0	0	0	0	0	1	0	0	0	0	0	0	0	0	0	0	0	0	0	0	0	0	0	0	0	0.00564972	0	0	0	0	0	0	0.00564972	0	0.00564972	Ileum	Rumen	Ileum
ATPase, F0 complex, subunit B, bacterial+Bacteroidetes	0	0	0	0	0	0	0	0	0	0	0	0	0	1	0	1	0	0	0	0	0	0	0	0	0	0	0	0	0	0	0	0	0	0.00564972	0	0.0030303	0	0	0	0	0.00564972	0	0.00564972	Ileum	Rumen	Ileum
Glutamate dehydrogenase+Candidatus Rokubacteria	0	0	0	1	0	0	0	1	1	1	0	0	1	1	0	1	0	0	1	1	0	0	0	0.003861	0	0	0	0.00561798	0.00512821	0.00487805	0	0	0.00398406	0.00564972	0	0.0030303	0	0	0.000273299	0.00515464	0.00564972	0.00512821	0.00564972	Ileum	Duodenum	Ileum			0.157007
Formate-tetrahydrofolate ligase, FTHFS+Deinococcus-Thermus	0	0	0	0	0	0	0	0	0	0	0	0	0	1	0	0	0	0	0	0	0	0	0	0	0	0	0	0	0	0	0	0	0	0.00564972	0	0	0	0	0	0	0.00564972	0	0.00564972	Ileum	Rumen	Ileum
Phosphotransferase system, cellobiose-type IIC component+Firmicutes	0	0	0	0	0	0	0	0	0	0	0	0	0	1	0	0	0	0	0	0	0	0	0	0	0	0	0	0	0	0	0	0	0	0.00564972	0	0	0	0	0	0	0.00564972	0	0.00564972	Ileum	Rumen	Ileum
Ribonuclease Y+Firmicutes	0	0	0	0	0	0	0	1	0	1	0	1	1	1	0	0	0	0	0	0	0	0	0	0	0	0	0	0.00561798	0	0.00487805	0	0.0044843	0.00398406	0.00564972	0	0	0	0	0	0	0.00564972	0.00398406	0.00564972	Ileum	Ileum	Ileum
DNA topoisomerase I, type IA+Firmicutes	0	0	0	0	0	0	0	0	0	0	0	0	0	1	0	0	0	0	0	0	0	0	0	0	0	0	0	0	0	0	0	0	0	0.00564972	0	0	0	0	0	0	0.00564972	0	0.00564972	Ileum	Rumen	Ileum
Peptidase U32+Firmicutes	0	0	0	0	0	0	0	0	0	0	1	1	0	1	0	0	0	1	0	0	0	0	0	0	0	0	0	0	0	0	0.00324675	0.0044843	0	0.00564972	0	0	0	0.00442478	0	0	0.00564972	0.00324675	0.00564972	Ileum	Jejunum	Ileum
Arginine-tRNA ligase+Fusobacteria	1	0	0	1	0	1	0	1	0	1	1	1	1	1	0	1	0	0	0	0	0.000523834	0	0	0.003861	0	0.00191939	0	0.00561798	0	0.00487805	0.00324675	0.0044843	0.00398406	0.00564972	0	0.0030303	0	0	0	0	0.00564972	0.00398406	0.00564972	Ileum	Ileum	Ileum
NAD(P)H-quinone oxidoreductase subunit D/H+Proteobacteria	0	0	0	0	0	1	0	0	0	0	0	0	0	1	0	0	0	1	0	0	0	0	0	0	0	0.00191939	0	0	0	0	0	0	0	0.00564972	0	0	0	0.00442478	0	0	0.00564972	0	0.00564972	Ileum	Rumen	Ileum
Succinate semialdehyde dehydrogenase+Proteobacteria	0	0	1	0	1	0	0	0	1	1	0	1	1	1	0	1	1	1	0	1	0	0	0.000838223	0	0.00127877	0	0	0	0.00512821	0.00487805	0	0.0044843	0.00398406	0.00564972	0	0.0030303	0.000257865	0.00442478	0	0.00515464	0.00564972	0.00512821	0.00564972	Ileum	Duodenum	Ileum			0.015405
Coenzyme A transferase family I+Proteobacteria	0	0	0	1	0	1	0	1	0	1	1	1	1	1	1	1	0	1	1	1	0	0	0	0.003861	0	0.00191939	0	0.00561798	0	0.00487805	0.00324675	0.0044843	0.00398406	0.00564972	0.00029824	0.0030303	0	0.00442478	0.000273299	0.00515464	0.00564972	0.00398406	0.00564972	Ileum	Ileum	Ileum			0.0367697
NADP transhydrogenase, beta subunit+Proteobacteria	0	0	0	0	0	0	0	1	0	1	0	1	1	1	0	1	0	1	0	1	0	0	0	0	0	0	0	0.00561798	0	0.00487805	0	0.0044843	0.00398406	0.00564972	0	0.0030303	0	0.00442478	0	0.00515464	0.00564972	0.00398406	0.00564972	Ileum	Ileum	Ileum			0.00372175
Thiolase+Actinobacteria <phylum>	0	0	0	0	0	1	0	1	1	0	0	0	0	0	0	1	0	0	0	1	0	0	0	0	0	0.00191939	0	0.00561798	0.00512821	0	0	0	0	0	0	0.0030303	0	0	0	0.00515464	0.00561798	0.00512821	0.00561798	Abomasum	Duodenum	Abomasum			0.0894867
FeS cluster insertion protein+Bacteroidetes	0	0	0	0	0	0	0	1	0	0	0	0	0	0	0	0	0	0	0	0	0	0	0	0	0	0	0	0.00561798	0	0	0	0	0	0	0	0	0	0	0	0	0.00561798	0	0.00561798	Abomasum	Rumen	Abomasum
D-3-phosphoglycerate dehydrogenase+Candidatus Gottesmanbacteria	0	0	0	1	0	0	0	1	1	0	1	1	0	0	1	1	0	1	0	1	0	0	0	0.003861	0	0	0	0.00561798	0.00512821	0	0.00324675	0.0044843	0	0	0.00029824	0.0030303	0	0.00442478	0	0.00515464	0.00561798	0.00512821	0.00561798	Abomasum	Duodenum	Abomasum			0.0192382
D-3-phosphoglycerate dehydrogenase+Candidatus Latescibacteria	0	0	0	1	0	0	0	1	0	0	0	0	0	0	0	0	0	0	0	0	0	0	0	0.003861	0	0	0	0.00561798	0	0	0	0	0	0	0	0	0	0	0	0	0.00561798	0	0.00561798	Abomasum	Rumen	Abomasum
ATPase, F0 complex, subunit A+Firmicutes	0	0	0	0	0	0	0	1	0	0	0	0	0	0	0	0	0	0	0	0	0	0	0	0	0	0	0	0.00561798	0	0	0	0	0	0	0	0	0	0	0	0	0.00561798	0	0.00561798	Abomasum	Rumen	Abomasum
Acetolactate synthase, small subunit+Firmicutes	0	0	0	0	0	0	0	1	0	1	0	0	0	0	0	0	0	0	0	0	0	0	0	0	0	0	0	0.00561798	0	0.00487805	0	0	0	0	0	0	0	0	0	0	0.00561798	0	0.00561798	Abomasum	Rumen	Abomasum
Amino acid/polyamine transporter I+Proteobacteria	0	0	0	1	1	0	0	1	0	0	0	0	0	0	0	0	0	1	0	0	0	0	0	0.003861	0.00127877	0	0	0.00561798	0	0	0	0	0	0	0	0	0	0.00442478	0	0	0.00561798	0.00127877	0.00561798	Abomasum	Omasum	Abomasum
Pyruvate oxidase+Firmicutes	0	0	0	0	0	0	0	0	0	0	1	0	0	0	18	0	0	0	2	0	0	0	0	0	0	0	0	0	0	0	0.00324675	0	0	0	0.00536833	0	0	0	0.000546597	0	0.00536833	0.00536833	0	Cecum	Cecum	Rumen
Ribosomal protein L29+Firmicutes	2	0	1	0	0	0	0	0	0	0	0	0	0	0	17	0	14	0	19	0	0.00104767	0	0.000838223	0	0	0	0	0	0	0	0	0	0	0	0.00507009	0	0.00361011	0	0.00519268	0	0.00519268	0.00519268	0	Rectum	Rectum	Rumen			0.085468
DNA-directed RNA polymerase, subunit beta-prime+Firmicutes	8	0	5	0	0	0	0	0	0	0	0	0	0	0	17	0	20	0	8	0	0.00419068	0	0.00419111	0	0	0	0	0	0	0	0	0	0	0	0.00507009	0	0.0051573	0	0.00218639	0	0.0051573	0.0051573	0	Colon	Colon	Rumen			0.10219
Ribosomal protein S11, archaeal+Candidatus Bathyarchaeota	1	1	1	1	0	1	0	0	1	1	1	1	0	0	1	1	0	1	1	1	0.000523834	0.00302115	0.000838223	0.003861	0	0.00191939	0	0	0.00512821	0.00487805	0.00324675	0.0044843	0	0	0.00029824	0.0030303	0	0.00442478	0.000273299	0.00515464	0.00515464	0.00512821	0.00515464	Rectum	Duodenum	Rectum			0.0367697
26S proteasome subunit P45+Euryarchaeota	0	1	0	0	0	0	0	0	0	0	0	0	0	0	0	0	0	1	0	1	0	0.00302115	0	0	0	0	0	0	0	0	0	0	0	0	0	0	0	0.00442478	0	0.00515464	0.00515464	0	0.00515464	Rectum	Rumen	Rectum			0.069815
Peptidase S9A, prolyl oligopeptidase+Acidobacteria	0	0	0	0	0	0	0	0	1	0	0	0	1	0	0	0	0	0	0	1	0	0	0	0	0	0	0	0	0.00512821	0	0	0	0.00398406	0	0	0	0	0	0	0.00515464	0.00515464	0.00512821	0.00515464	Rectum	Duodenum	Rectum
Fructose-1,6-bisphosphatase class 3+Firmicutes	0	0	0	0	0	0	0	0	0	0	0	0	0	0	0	0	0	0	0	1	0	0	0	0	0	0	0	0	0	0	0	0	0	0	0	0	0	0	0	0.00515464	0.00515464	0	0.00515464	Rectum	Rumen	Rectum
NADH:ubiquinone oxidoreductase, subunit G+Proteobacteria	0	0	0	0	0	0	0	0	0	0	0	0	0	0	0	0	0	0	0	1	0	0	0	0	0	0	0	0	0	0	0	0	0	0	0	0	0	0	0	0.00515464	0.00515464	0	0.00515464	Rectum	Rumen	Rectum
Dihydrolipoamide succinyltransferase+Proteobacteria	0	0	0	0	3	0	0	0	0	0	0	0	0	0	0	0	0	0	0	1	0	0	0	0	0.00383632	0	0	0	0	0	0	0	0	0	0	0	0	0	0	0.00515464	0.00515464	0.00383632	0.00515464	Rectum	Omasum	Rectum
Adenylyl-sulfate kinase+Proteobacteria	0	0	0	0	1	0	0	0	0	0	0	0	0	0	0	0	0	0	0	1	0	0	0	0	0.00127877	0	0	0	0	0	0	0	0	0	0	0	0	0	0	0.00515464	0.00515464	0.00127877	0.00515464	Rectum	Omasum	Rectum
Glucosamine-fructose-6-phosphate aminotransferase, isomerising+Proteobacteria	0	0	0	0	2	0	0	0	0	0	0	0	0	0	0	0	0	0	2	1	0	0	0	0	0.00255754	0	0	0	0	0	0	0	0	0	0	0	0	0	0.000546597	0.00515464	0.00515464	0.00255754	0.00515464	Rectum	Omasum	Rectum
Formate-tetrahydrofolate ligase, FTHFS+Candidatus Marinimicrobia	0	0	0	0	0	0	0	0	1	0	0	1	1	0	1	1	0	1	0	0	0	0	0	0	0	0	0	0	0.00512821	0	0	0.0044843	0.00398406	0	0.00029824	0.0030303	0	0.00442478	0	0	0.00512821	0.00512821	0.0044843	Duodenum	Duodenum	Jejunum			0.201316
Dihydrolipoamide dehydrogenase+Firmicutes	0	0	0	0	0	0	0	0	1	0	0	0	0	0	0	0	0	0	0	0	0	0	0	0	0	0	0	0	0.00512821	0	0	0	0	0	0	0	0	0	0	0	0.00512821	0.00512821	0	Duodenum	Duodenum	Rumen
Glucose-6-phosphate dehydrogenase+Planctomycetes	1	0	1	1	0	0	0	0	1	0	1	0	0	0	1	1	1	1	1	0	0.000523834	0	0.000838223	0.003861	0	0	0	0	0.00512821	0	0.00324675	0	0	0	0.00029824	0.0030303	0.000257865	0.00442478	0.000273299	0	0.00512821	0.00512821	0.00442478	Duodenum	Duodenum	Colon
Electron transfer flavoprotein-ubiquinone oxidoreductase+Proteobacteria	1	1	1	0	0	1	0	0	1	1	0	0	1	0	0	1	0	0	0	0	0.000523834	0.00302115	0.000838223	0	0	0.00191939	0	0	0.00512821	0.00487805	0	0	0.00398406	0	0	0.0030303	0	0	0	0	0.00512821	0.00512821	0.00487805	Duodenum	Duodenum	Duodenum
Citrate lyase, alpha subunit+Firmicutes	5	0	2	0	4	0	0	0	0	0	0	0	0	0	1	0	0	0	0	0	0.00261917	0	0.00167645	0	0.00511509	0	0	0	0	0	0	0	0	0	0.00029824	0	0	0	0	0	0.00511509	0.00511509	0	Omasum	Omasum	Rumen	0.322606
Glycoside hydrolase family 36+Firmicutes	0	0	0	0	4	1	0	0	0	0	0	0	0	0	0	0	1	0	0	0	0	0	0	0	0.00511509	0.00191939	0	0	0	0	0	0	0	0	0	0	0.000257865	0	0	0	0.00511509	0.00511509	0.00191939	Omasum	Omasum	Omasum
Flagellin+Proteobacteria	5	0	5	0	4	0	0	0	0	0	0	0	0	0	0	0	0	0	0	0	0.00261917	0	0.00419111	0	0.00511509	0	0	0	0	0	0	0	0	0	0	0	0	0	0	0	0.00511509	0.00511509	0	Omasum	Omasum	Rumen	0.27939
Ribosomal protein L25+Proteobacteria	0	0	0	0	4	0	0	0	0	0	0	0	0	0	0	0	0	0	0	0	0	0	0	0	0.00511509	0	0	0	0	0	0	0	0	0	0	0	0	0	0	0	0.00511509	0.00511509	0	Omasum	Omasum	Rumen
Acyl carrier protein (ACP)+Proteobacteria	0	0	0	0	4	2	0	0	0	0	0	0	0	0	0	0	0	0	0	0	0	0	0	0	0.00511509	0.00383877	0	0	0	0	0	0	0	0	0	0	0	0	0	0	0.00511509	0.00511509	0.00383877	Omasum	Omasum	Omasum
Adenylate kinase/UMP-CMP kinase+Proteobacteria	0	0	0	0	4	0	0	0	0	0	0	0	0	0	0	0	0	0	0	0	0	0	0	0	0.00511509	0	0	0	0	0	0	0	0	0	0	0	0	0	0	0	0.00511509	0.00511509	0	Omasum	Omasum	Rumen
DNA-directed RNA polymerase, subunit 2+Proteobacteria	0	0	0	0	4	0	0	0	0	0	0	0	0	0	2	0	2	0	2	0	0	0	0	0	0.00511509	0	0	0	0	0	0	0	0	0	0.000596481	0	0.00051573	0	0.000546597	0	0.00511509	0.00511509	0	Omasum	Omasum	Rumen
Tetrahydrodipicolinate N-succinyltransferase, transferase hexapeptide repeat family+Proteobacteria	0	0	0	0	4	0	0	0	0	0	0	0	0	0	0	0	0	0	0	0	0	0	0	0	0.00511509	0	0	0	0	0	0	0	0	0	0	0	0	0	0	0	0.00511509	0.00511509	0	Omasum	Omasum	Rumen
Phosphoglycerate kinase+Bacteroidetes	7	0	6	0	0	0	0	0	0	0	0	0	0	0	1	0	2	0	1	0	0.00366684	0	0.00502934	0	0	0	0	0	0	0	0	0	0	0	0.00029824	0	0.00051573	0	0.000273299	0	0.00502934	0.00502934	0	Reticulum	Reticulum	Rumen
Phosphoserine aminotransferase+Firmicutes	8	1	6	0	0	0	0	0	0	0	0	0	0	0	0	0	0	0	0	0	0.00419068	0.00302115	0.00502934	0	0	0	0	0	0	0	0	0	0	0	0	0	0	0	0	0	0.00502934	0.00502934	0.00302115	Reticulum	Reticulum	Rumen
Dihydroorotate dehydrogenase, class 1/ 2+Firmicutes	6	0	6	0	0	0	0	0	0	0	0	0	0	0	2	0	3	0	3	0	0.00314301	0	0.00502934	0	0	0	0	0	0	0	0	0	0	0	0.000596481	0	0.000773595	0	0.000819896	0	0.00502934	0.00502934	0	Reticulum	Reticulum	Rumen
Ribosomal protein S19, bacterial-type+Firmicutes	3	1	3	0	0	0	0	0	0	0	0	0	0	0	11	0	14	0	18	0	0.0015715	0.00302115	0.00251467	0	0	0	0	0	0	0	0	0	0	0	0.00328064	0	0.00361011	0	0.00491938	0	0.00491938	0.00491938	0.00302115	Rectum	Rectum	Rumen			0.116185
Ribosomal protein L3, bacterial/organelle-type+Firmicutes	1	0	0	0	1	0	0	0	0	0	1	0	0	0	12	0	19	0	15	0	0.000523834	0	0	0	0.00127877	0	0	0	0	0	0.00324675	0	0	0	0.00357888	0	0.00489943	0	0.00409948	0	0.00489943	0.00489943	0	Colon	Colon	Rumen			0.102294
tRNA pseudouridine synthase, Pus10+Euryarchaeota	0	0	0	1	0	0	0	0	0	1	1	1	1	0	0	0	0	0	0	0	0	0	0	0.003861	0	0	0	0	0	0.00487805	0.00324675	0.0044843	0.00398406	0	0	0	0	0	0	0	0.00487805	0.00398406	0.00487805	Duodenum	Ileum	Duodenum
GMP synthase+Actinobacteria <phylum>	0	0	0	1	0	0	0	0	0	1	0	0	0	0	0	1	0	0	0	0	0	0	0	0.003861	0	0	0	0	0	0.00487805	0	0	0	0	0	0.0030303	0	0	0	0	0.00487805	0	0.00487805	Duodenum	Rumen	Duodenum
Glycosyl transferase, family 19+Bacteroidetes	0	0	0	0	0	0	0	0	0	1	0	0	0	0	0	0	0	1	0	0	0	0	0	0	0	0	0	0	0	0.00487805	0	0	0	0	0	0	0	0.00442478	0	0	0.00487805	0	0.00487805	Duodenum	Rumen	Duodenum
L-arabinose isomerase+Bacteroidetes	3	0	2	0	0	0	0	0	0	1	0	0	0	0	0	0	0	0	0	0	0.0015715	0	0.00167645	0	0	0	0	0	0	0.00487805	0	0	0	0	0	0	0	0	0	0	0.00487805	0.00167645	0.00487805	Duodenum	Reticulum	Duodenum
Clp protease, ATP-binding subunit ClpX+Bacteroidetes	0	0	0	0	0	0	0	0	0	1	0	0	0	0	0	0	0	0	0	0	0	0	0	0	0	0	0	0	0	0.00487805	0	0	0	0	0	0	0	0	0	0	0.00487805	0	0.00487805	Duodenum	Rumen	Duodenum
Major facilitator superfamily+Bacteroidetes	0	0	0	0	0	0	0	0	0	1	0	0	0	0	0	0	0	0	0	0	0	0	0	0	0	0	0	0	0	0.00487805	0	0	0	0	0	0	0	0	0	0	0.00487805	0	0.00487805	Duodenum	Rumen	Duodenum
Transcriptional regulator MraZ+Firmicutes	0	0	0	0	0	0	0	0	0	1	0	0	0	0	0	0	0	0	0	0	0	0	0	0	0	0	0	0	0	0.00487805	0	0	0	0	0	0	0	0	0	0	0.00487805	0	0.00487805	Duodenum	Rumen	Duodenum
Ribulose-phosphate 3-epimerase+Proteobacteria	0	0	0	0	0	0	0	0	0	1	0	0	0	0	0	0	0	0	0	0	0	0	0	0	0	0	0	0	0	0.00487805	0	0	0	0	0	0	0	0	0	0	0.00487805	0	0.00487805	Duodenum	Rumen	Duodenum
Methane/phenol monooxygenase, hydroxylase component+Proteobacteria	0	0	0	0	0	0	0	0	0	1	0	0	0	0	0	1	0	0	0	0	0	0	0	0	0	0	0	0	0	0.00487805	0	0	0	0	0	0.0030303	0	0	0	0	0.00487805	0	0.00487805	Duodenum	Rumen	Duodenum
NAD(P) transhydrogenase, alpha subunit+Proteobacteria	0	0	0	0	0	0	0	0	0	1	0	0	0	0	0	1	0	1	0	0	0	0	0	0	0	0	0	0	0	0.00487805	0	0	0	0	0	0.0030303	0	0.00442478	0	0	0.00487805	0	0.00487805	Duodenum	Rumen	Duodenum			0.092101
Ribosomal protein L11, bacterial-type+Firmicutes	5	0	0	0	0	0	0	0	0	0	0	0	0	0	16	0	14	0	12	0	0.00261917	0	0	0	0	0	0	0	0	0	0	0	0	0	0.00477185	0	0.00361011	0	0.00327958	0	0.00477185	0.00477185	0	Cecum	Cecum	Rumen			0.111653
Ribosomal protein L5, bacterial-type+Bacteroidetes	9	0	4	0	0	0	0	0	0	0	0	0	0	0	1	0	6	0	4	0	0.00471451	0	0.00335289	0	0	0	0	0	0	0	0	0	0	0	0.00029824	0	0.00154719	0	0.00109319	0	0.00471451	0.00471451	0	Rumen	Rumen	Rumen
ATP phosphoribosyltransferase HisG+Bacteroidetes	9	0	5	0	0	0	0	0	0	0	0	0	0	0	0	0	0	0	0	0	0.00471451	0	0.00419111	0	0	0	0	0	0	0	0	0	0	0	0	0	0	0	0	0	0.00471451	0.00471451	0	Rumen	Rumen	Rumen
CO dehydrogenase/acetyl-CoA synthase complex beta subunit+Firmicutes	0	0	0	0	0	0	0	0	0	0	0	0	0	0	6	0	18	0	17	0	0	0	0	0	0	0	0	0	0	0	0	0	0	0	0.00178944	0	0.00464157	0	0.00464608	0	0.00464608	0.00464608	0	Rectum	Rectum	Rumen			0.142323
Daunorubicin resistance ABC transporter ATP-binding subunit DrrA+Euryarchaeota	0	0	0	0	0	0	0	0	0	0	0	1	0	0	0	0	0	0	0	0	0	0	0	0	0	0	0	0	0	0	0	0.0044843	0	0	0	0	0	0	0	0	0.0044843	0	0.0044843	Jejunum	Rumen	Jejunum
ATP-dependent RNA helicase DeaD+Actinobacteria <phylum>	0	0	0	0	0	0	0	0	0	0	0	1	0	0	0	0	0	0	0	0	0	0	0	0	0	0	0	0	0	0	0	0.0044843	0	0	0	0	0	0	0	0	0.0044843	0	0.0044843	Jejunum	Rumen	Jejunum
Pyruvate kinase+Actinobacteria <phylum>	0	0	0	0	0	0	0	0	0	0	1	1	0	0	1	0	0	0	0	0	0	0	0	0	0	0	0	0	0	0	0.00324675	0.0044843	0	0	0.00029824	0	0	0	0	0	0.0044843	0.00324675	0.0044843	Jejunum	Jejunum	Jejunum
ATPase, F1 complex, alpha subunit+Candidatus Rokubacteria	0	0	0	0	0	0	0	0	0	0	0	1	0	0	0	1	0	0	0	0	0	0	0	0	0	0	0	0	0	0	0	0.0044843	0	0	0	0.0030303	0	0	0	0	0.0044843	0	0.0044843	Jejunum	Rumen	Jejunum
Inosine-5'-monophosphate dehydrogenase+Deinococcus-Thermus	0	0	0	0	0	0	0	0	0	0	0	1	0	0	0	0	0	0	0	0	0	0	0	0	0	0	0	0	0	0	0	0.0044843	0	0	0	0	0	0	0	0	0.0044843	0	0.0044843	Jejunum	Rumen	Jejunum
DNA helicase, ATP-dependent, RecQ type+Firmicutes	0	0	0	0	0	0	0	0	0	0	0	1	0	0	0	0	0	0	0	0	0	0	0	0	0	0	0	0	0	0	0	0.0044843	0	0	0	0	0	0	0	0	0.0044843	0	0.0044843	Jejunum	Rumen	Jejunum
Isocitrate and isopropylmalate dehydrogenases family+Firmicutes	0	0	0	0	0	0	0	0	0	0	0	1	1	0	0	1	0	0	0	0	0	0	0	0	0	0	0	0	0	0	0	0.0044843	0.00398406	0	0	0.0030303	0	0	0	0	0.0044843	0.00398406	0.0044843	Jejunum	Ileum	Jejunum
Formate-tetrahydrofolate ligase, FTHFS+Spirochaetes	0	0	0	0	0	0	0	0	0	0	0	1	0	0	0	0	0	0	0	0	0	0	0	0	0	0	0	0	0	0	0	0.0044843	0	0	0	0	0	0	0	0	0.0044843	0	0.0044843	Jejunum	Rumen	Jejunum
Myo-inositol-1-phosphate synthase+Euryarchaeota	0	0	0	0	0	0	0	0	0	0	0	0	1	0	1	0	0	1	0	0	0	0	0	0	0	0	0	0	0	0	0	0	0.00398406	0	0.00029824	0	0	0.00442478	0	0	0.00442478	0.00398406	0.00442478	Colon	Ileum	Colon
Phosphosugar isomerase, KdsD/KpsF-type+Bacteroidetes	1	0	0	0	0	0	0	0	0	0	0	0	0	0	1	0	1	1	0	0	0.000523834	0	0	0	0	0	0	0	0	0	0	0	0	0	0.00029824	0	0.000257865	0.00442478	0	0	0.00442478	0.000523834	0.00442478	Colon	Rumen	Colon
Peptidase M3A/M3B+Bacteroidetes	2	0	1	1	1	1	0	0	0	0	0	0	0	0	0	0	0	1	0	0	0.00104767	0	0.000838223	0.003861	0.00127877	0.00191939	0	0	0	0	0	0	0	0	0	0	0	0.00442478	0	0	0.00442478	0.00127877	0.00442478	Colon	Omasum	Colon
Acyl carrier protein (ACP)+Bacteroidetes	2	0	3	0	0	0	0	0	0	0	0	0	0	0	1	0	3	1	1	0	0.00104767	0	0.00251467	0	0	0	0	0	0	0	0	0	0	0	0.00029824	0	0.000773595	0.00442478	0.000273299	0	0.00442478	0.00251467	0.00442478	Colon	Reticulum	Colon
Ribosomal protein L15+Firmicutes	0	1	1	0	0	0	0	0	0	0	0	0	0	0	7	1	13	1	11	0	0	0.00302115	0.000838223	0	0	0	0	0	0	0	0	0	0	0	0.00208768	0.0030303	0.00335224	0.00442478	0.00300629	0	0.00442478	0.00335224	0.00442478	Colon	Colon	Colon
UDP-N-acetylglucosamine 1-carboxyvinyltransferase+Firmicutes	0	0	1	0	0	0	0	0	0	0	0	0	0	0	0	0	0	1	0	0	0	0	0.000838223	0	0	0	0	0	0	0	0	0	0	0	0	0	0	0.00442478	0	0	0.00442478	0.000838223	0.00442478	Colon	Reticulum	Colon
ATP-dependent RNA helicase RhlE+Proteobacteria	0	0	0	0	0	0	0	0	0	0	0	0	0	0	0	0	0	1	0	0	0	0	0	0	0	0	0	0	0	0	0	0	0	0	0	0	0	0.00442478	0	0	0.00442478	0	0.00442478	Colon	Rumen	Colon
Fructose-1,6-bisphosphate aldolase, class 2+Bacteroidetes	2	0	4	0	1	0	0	0	0	0	0	0	0	0	7	0	17	0	11	0	0.00104767	0	0.00335289	0	0.00127877	0	0	0	0	0	0	0	0	0	0.00208768	0	0.0043837	0	0.00300629	0	0.0043837	0.0043837	0	Colon	Colon	Rumen			0.183053
Translation elongation factor EFG/EF2+Bacteroidetes	2	0	2	0	0	0	0	0	0	0	0	0	0	0	2	0	17	0	14	0	0.00104767	0	0.00167645	0	0	0	0	0	0	0	0	0	0	0	0.000596481	0	0.0043837	0	0.00382618	0	0.0043837	0.0043837	0	Colon	Colon	Rumen
ATP-dependent 6-phosphofructokinase+Bacteroidetes	7	0	5	0	0	0	0	0	0	0	0	0	0	0	6	0	15	0	8	0	0.00366684	0	0.00419111	0	0	0	0	0	0	0	0	0	0	0	0.00178944	0	0.00386797	0	0.00218639	0	0.00419111	0.00419111	0	Reticulum	Reticulum	Rumen
Ribosomal protein L15+Bacteroidetes	6	0	5	0	1	0	0	0	0	0	0	0	0	0	6	0	9	0	3	0	0.00314301	0	0.00419111	0	0.00127877	0	0	0	0	0	0	0	0	0	0.00178944	0	0.00232078	0	0.000819896	0	0.00419111	0.00419111	0	Reticulum	Reticulum	Rumen	0.450429
Iron-dependent fumarate hydratase+Bacteroidetes	6	0	5	0	0	0	0	0	0	0	0	0	0	0	0	0	7	0	8	0	0.00314301	0	0.00419111	0	0	0	0	0	0	0	0	0	0	0	0	0	0.00180505	0	0.00218639	0	0.00419111	0.00419111	0	Reticulum	Reticulum	Rumen
Large-conductance mechanosensitive channel+Bacteroidetes	7	0	5	0	3	0	0	0	0	0	0	0	0	0	0	0	0	0	0	0	0.00366684	0	0.00419111	0	0.00383632	0	0	0	0	0	0	0	0	0	0	0	0	0	0	0	0.00419111	0.00419111	0	Reticulum	Reticulum	Rumen	0.285028
HAD-superfamily hydrolase, subfamily IIB+Bacteroidetes	4	0	5	0	0	0	0	0	0	0	0	0	0	0	0	0	0	0	0	0	0.00209534	0	0.00419111	0	0	0	0	0	0	0	0	0	0	0	0	0	0	0	0	0	0.00419111	0.00419111	0	Reticulum	Reticulum	Rumen
V-type ATP synthase catalytic alpha chain+Euryarchaeota	8	0	0	0	0	0	0	0	0	0	0	0	0	0	0	0	0	0	0	0	0.00419068	0	0	0	0	0	0	0	0	0	0	0	0	0	0	0	0	0	0	0	0.00419068	0.00419068	0	Rumen	Rumen	Rumen
Enolase+Candidatus Woesearchaeota	0	0	0	0	0	0	0	0	0	0	0	0	1	0	0	0	0	0	0	0	0	0	0	0	0	0	0	0	0	0	0	0	0.00398406	0	0	0	0	0	0	0	0.00398406	0.00398406	0	Ileum	Ileum	Rumen
Cytochrome c oxidase, subunit I bacterial type+Bacteroidetes	0	0	0	0	0	0	0	0	0	0	0	0	1	0	0	0	0	0	0	0	0	0	0	0	0	0	0	0	0	0	0	0	0.00398406	0	0	0	0	0	0	0	0.00398406	0.00398406	0	Ileum	Ileum	Rumen
GDP-mannose 4,6-dehydratase+Bacteroidetes	0	0	0	0	0	0	0	0	0	0	0	0	1	0	0	0	0	0	0	0	0	0	0	0	0	0	0	0	0	0	0	0	0.00398406	0	0	0	0	0	0	0	0.00398406	0.00398406	0	Ileum	Ileum	Rumen
Glycogen synthase+Candidatus Azambacteria	0	1	0	1	0	0	0	0	0	0	0	0	1	0	0	0	0	0	0	0	0	0.00302115	0	0.003861	0	0	0	0	0	0	0	0	0.00398406	0	0	0	0	0	0	0	0.00398406	0.00398406	0.003861	Ileum	Ileum	Reticulum	0.556871
Triosephosphate isomerase, bacterial/eukaryotic+Candidatus Gottesmanbacteria	0	0	0	0	0	0	0	0	0	0	0	0	1	0	0	0	0	0	0	0	0	0	0	0	0	0	0	0	0	0	0	0	0.00398406	0	0	0	0	0	0	0	0.00398406	0.00398406	0	Ileum	Ileum	Rumen
Aldose 1-epimerase+Deinococcus-Thermus	1	0	0	0	0	0	0	0	0	0	0	0	1	0	1	0	0	0	0	0	0.000523834	0	0	0	0	0	0	0	0	0	0	0	0.00398406	0	0.00029824	0	0	0	0	0	0.00398406	0.00398406	0	Ileum	Ileum	Rumen
Aldehyde dehydrogenase NAD(P)-dependent+Firmicutes	0	0	0	0	0	0	0	0	0	0	0	0	1	0	0	0	0	0	0	0	0	0	0	0	0	0	0	0	0	0	0	0	0.00398406	0	0	0	0	0	0	0	0.00398406	0.00398406	0	Ileum	Ileum	Rumen
3-oxoacyl-[acyl-carrier-protein] synthase 2+Proteobacteria	0	1	0	0	3	0	0	0	0	0	1	0	1	0	0	0	0	0	0	0	0	0.00302115	0	0	0.00383632	0	0	0	0	0	0.00324675	0	0.00398406	0	0	0	0	0	0	0	0.00398406	0.00398406	0.00302115	Ileum	Ileum	Rumen
Peptidase C1B, bleomycin hydrolase+Firmicutes	0	0	0	0	0	0	0	0	0	0	0	0	0	0	13	0	0	0	1	0	0	0	0	0	0	0	0	0	0	0	0	0	0	0	0.00387712	0	0	0	0.000273299	0	0.00387712	0.00387712	0	Cecum	Cecum	Rumen
Urease, alpha subunit+Firmicutes	0	0	0	0	0	0	0	0	0	0	0	0	0	0	13	0	1	0	1	0	0	0	0	0	0	0	0	0	0	0	0	0	0	0	0.00387712	0	0.000257865	0	0.000273299	0	0.00387712	0.00387712	0	Cecum	Cecum	Rumen
4-hydroxy-3-methylbut-2-enyl diphosphate reductase+Firmicutes	3	0	2	0	0	0	0	0	0	0	0	0	0	0	8	0	15	0	14	0	0.0015715	0	0.00167645	0	0	0	0	0	0	0	0	0	0	0	0.00238592	0	0.00386797	0	0.00382618	0	0.00386797	0.00386797	0	Colon	Colon	Rumen			0.161383
Methylenetetrahydrofolate reductase+Firmicutes	0	0	0	0	0	0	0	0	0	0	0	0	0	0	10	0	15	0	14	0	0	0	0	0	0	0	0	0	0	0	0	0	0	0	0.0029824	0	0.00386797	0	0.00382618	0	0.00386797	0.00386797	0	Colon	Colon	Rumen			0.135397
Delta-1-pyrroline-5-carboxylate dehydrogenase+Bacteroidetes	1	1	2	1	0	0	0	0	0	0	1	0	0	0	1	1	0	0	0	0	0.000523834	0.00302115	0.00167645	0.003861	0	0	0	0	0	0	0.00324675	0	0	0	0.00029824	0.0030303	0	0	0	0	0.003861	0.00324675	0.003861	Reticulum	Jejunum	Reticulum
Thiolase+Candidatus Omnitrophica	0	0	0	1	0	0	0	0	0	0	0	0	0	0	0	0	0	0	0	0	0	0	0	0.003861	0	0	0	0	0	0	0	0	0	0	0	0	0	0	0	0	0.003861	0	0.003861	Reticulum	Rumen	Reticulum
Translation elongation factor EFTu/EF1A, bacterial/organelle+Candidatus Peregrinibacteria	1	1	0	1	0	0	0	0	0	0	0	0	0	0	1	1	1	0	1	0	0.000523834	0.00302115	0	0.003861	0	0	0	0	0	0	0	0	0	0	0.00029824	0.0030303	0.000257865	0	0.000273299	0	0.003861	0.000523834	0.003861	Reticulum	Rumen	Reticulum
Photosystem II CP43 reaction centre protein+Cyanobacteria	2	1	3	1	0	1	0	0	0	0	0	0	0	0	0	0	0	0	0	0	0.00104767	0.00302115	0.00251467	0.003861	0	0.00191939	0	0	0	0	0	0	0	0	0	0	0	0	0	0	0.003861	0.00251467	0.003861	Reticulum	Reticulum	Reticulum
Cyclophilin-type peptidyl-prolyl cis-trans isomerase+Fibrobacteres	0	0	0	1	0	1	0	0	0	0	0	0	0	0	0	0	0	0	1	0	0	0	0	0.003861	0	0.00191939	0	0	0	0	0	0	0	0	0	0	0	0	0.000273299	0	0.003861	0.000273299	0.003861	Reticulum	Rectum	Reticulum
Alanine dehydrogenase+Firmicutes	0	1	1	1	0	0	0	0	0	0	0	0	0	0	0	0	0	0	0	0	0	0.00302115	0.000838223	0.003861	0	0	0	0	0	0	0	0	0	0	0	0	0	0	0	0	0.003861	0.000838223	0.003861	Reticulum	Reticulum	Reticulum
Nucleoside diphosphate kinase+Firmicutes	1	0	0	1	0	0	0	0	0	0	0	0	0	0	1	0	1	0	0	0	0.000523834	0	0	0.003861	0	0	0	0	0	0	0	0	0	0	0.00029824	0	0.000257865	0	0	0	0.003861	0.000523834	0.003861	Reticulum	Rumen	Reticulum
Peptidase M17, leucine aminopeptidase+Proteobacteria	0	0	0	1	0	0	0	0	0	0	1	0	0	0	0	0	0	0	1	0	0	0	0	0.003861	0	0	0	0	0	0	0.00324675	0	0	0	0	0	0	0	0.000273299	0	0.003861	0.00324675	0.003861	Reticulum	Jejunum	Reticulum
Porin, LamB type+Proteobacteria	0	0	0	1	0	0	0	0	0	0	0	0	0	0	0	0	0	0	0	0	0	0	0	0.003861	0	0	0	0	0	0	0	0	0	0	0	0	0	0	0	0	0.003861	0	0.003861	Reticulum	Rumen	Reticulum
Ribosomal protein S18+Proteobacteria	2	0	1	0	2	2	0	0	0	0	0	0	0	0	0	0	0	0	0	0	0.00104767	0	0.000838223	0	0.00255754	0.00383877	0	0	0	0	0	0	0	0	0	0	0	0	0	0	0.00383877	0.00255754	0.00383877	Omasum	Omasum	Omasum
Ribosomal protein S7, bacterial/organellar-type+Proteobacteria	0	0	0	0	1	2	0	0	0	0	0	0	0	0	0	0	0	0	0	0	0	0	0	0	0.00127877	0.00383877	0	0	0	0	0	0	0	0	0	0	0	0	0	0	0.00383877	0.00127877	0.00383877	Omasum	Omasum	Omasum
Ribosomal protein S20+Proteobacteria	0	0	0	0	0	2	0	0	0	0	0	0	0	0	0	0	0	0	0	0	0	0	0	0	0	0.00383877	0	0	0	0	0	0	0	0	0	0	0	0	0	0	0.00383877	0	0.00383877	Omasum	Rumen	Omasum
Ribosomal protein L16+Proteobacteria	0	0	0	0	0	2	0	0	0	0	0	0	0	0	0	0	0	0	0	0	0	0	0	0	0	0.00383877	0	0	0	0	0	0	0	0	0	0	0	0	0	0	0.00383877	0	0.00383877	Omasum	Rumen	Omasum
Ribosomal protein S9, bacterial/plastid+Proteobacteria	0	0	0	0	3	0	0	0	0	0	0	0	0	0	0	0	0	0	0	0	0	0	0	0	0.00383632	0	0	0	0	0	0	0	0	0	0	0	0	0	0	0	0.00383632	0.00383632	0	Omasum	Omasum	Rumen
Peptidase S1C, Do+Proteobacteria	0	0	0	0	3	0	0	0	0	0	0	0	0	0	0	0	0	0	0	0	0	0	0	0	0.00383632	0	0	0	0	0	0	0	0	0	0	0	0	0	0	0	0.00383632	0.00383632	0	Omasum	Omasum	Rumen
Ribosomal protein L24+Proteobacteria	0	0	0	0	3	1	0	0	0	0	0	0	0	0	0	0	0	0	0	0	0	0	0	0	0.00383632	0.00191939	0	0	0	0	0	0	0	0	0	0	0	0	0	0	0.00383632	0.00383632	0.00191939	Omasum	Omasum	Omasum
Ribosome recycling factor+Proteobacteria	0	0	0	0	3	0	0	0	0	0	0	0	0	0	0	0	0	0	0	0	0	0	0	0	0.00383632	0	0	0	0	0	0	0	0	0	0	0	0	0	0	0	0.00383632	0.00383632	0	Omasum	Omasum	Rumen
Ribosomal protein S8+Proteobacteria	0	0	0	0	3	0	0	0	0	0	0	0	0	0	0	0	0	0	0	0	0	0	0	0	0.00383632	0	0	0	0	0	0	0	0	0	0	0	0	0	0	0	0.00383632	0.00383632	0	Omasum	Omasum	Rumen
Ribosomal protein S30Ae/sigma 54 modulation protein+Proteobacteria	0	0	0	0	3	1	0	0	0	0	0	0	0	0	0	0	0	0	0	0	0	0	0	0	0.00383632	0.00191939	0	0	0	0	0	0	0	0	0	0	0	0	0	0	0.00383632	0.00383632	0.00191939	Omasum	Omasum	Omasum
Asp/Glu/hydantoin racemase+Proteobacteria	0	0	0	0	3	0	0	0	0	0	0	0	0	0	0	0	0	0	0	0	0	0	0	0	0.00383632	0	0	0	0	0	0	0	0	0	0	0	0	0	0	0	0.00383632	0.00383632	0	Omasum	Omasum	Rumen
Alpha-glucan phosphorylase+Bacteroidetes	0	0	0	0	0	0	0	0	0	0	0	0	0	0	4	0	14	0	14	0	0	0	0	0	0	0	0	0	0	0	0	0	0	0	0.00119296	0	0.00361011	0	0.00382618	0	0.00382618	0.00382618	0	Rectum	Rectum	Rumen
Ribosomal protein L16+Firmicutes	1	0	1	0	0	0	0	0	0	0	0	0	0	0	9	0	12	0	14	0	0.000523834	0	0.000838223	0	0	0	0	0	0	0	0	0	0	0	0.00268416	0	0.00309438	0	0.00382618	0	0.00382618	0.00382618	0	Rectum	Rectum	Rumen			0.174921
Biopolymer transport protein ExbD/TolR+Bacteroidetes	7	0	4	0	0	0	0	0	0	0	0	0	0	0	2	0	6	0	4	0	0.00366684	0	0.00335289	0	0	0	0	0	0	0	0	0	0	0	0.000596481	0	0.00154719	0	0.00109319	0	0.00366684	0.00366684	0	Rumen	Rumen	Rumen
HAD-superfamily hydrolase, subfamily IB, PSPase-like+Bacteroidetes	7	0	2	0	0	0	0	0	0	0	0	0	0	0	0	0	1	0	2	0	0.00366684	0	0.00167645	0	0	0	0	0	0	0	0	0	0	0	0	0	0.000257865	0	0.000546597	0	0.00366684	0.00366684	0	Rumen	Rumen	Rumen
Nitrogen regulatory protein PII+Firmicutes	7	0	1	0	0	0	0	0	0	0	0	0	0	0	0	0	0	0	0	0	0.00366684	0	0.000838223	0	0	0	0	0	0	0	0	0	0	0	0	0	0	0	0	0	0.00366684	0.00366684	0	Rumen	Rumen	Rumen
Ribosomal protein L25/L23+Firmicutes	1	0	1	0	0	0	0	0	0	0	0	0	0	0	7	0	14	0	13	0	0.000523834	0	0.000838223	0	0	0	0	0	0	0	0	0	0	0	0.00208768	0	0.00361011	0	0.00355288	0	0.00361011	0.00361011	0	Colon	Colon	Rumen			0.194845
Ribosomal protein L17+Firmicutes	0	0	1	0	0	0	0	0	0	0	0	0	0	0	3	0	14	0	13	0	0	0	0.000838223	0	0	0	0	0	0	0	0	0	0	0	0.000894721	0	0.00361011	0	0.00355288	0	0.00361011	0.00361011	0	Colon	Colon	Rumen
Ribosomal protein S6, plastid/chloroplast+Firmicutes	0	0	0	0	0	0	0	0	0	0	0	0	0	0	12	0	6	0	9	0	0	0	0	0	0	0	0	0	0	0	0	0	0	0	0.00357888	0	0.00154719	0	0.00245969	0	0.00357888	0.00357888	0	Cecum	Cecum	Rumen			0.233142
Methylene-5,6,7,8-tetrahydromethanopterin dehydrogenase+Euryarchaeota	6	0	4	0	0	0	0	0	0	0	0	0	0	0	0	0	0	0	0	0	0.00314301	0	0.00335289	0	0	0	0	0	0	0	0	0	0	0	0	0	0	0	0	0	0.00335289	0.00335289	0	Reticulum	Reticulum	Rumen
Coenzyme F420 hydrogenase, subunit alpha+Euryarchaeota	6	0	4	0	0	0	0	0	0	0	0	0	0	0	0	0	0	0	0	0	0.00314301	0	0.00335289	0	0	0	0	0	0	0	0	0	0	0	0	0	0	0	0	0	0.00335289	0.00335289	0	Reticulum	Reticulum	Rumen
Glyceraldehyde/Erythrose phosphate dehydrogenase family+Actinobacteria <phylum>	6	0	4	0	0	0	0	0	0	0	1	0	0	0	5	1	2	0	3	0	0.00314301	0	0.00335289	0	0	0	0	0	0	0	0.00324675	0	0	0	0.0014912	0.0030303	0.00051573	0	0.000819896	0	0.00335289	0.00335289	0.0030303	Reticulum	Reticulum	Cecum
Mevalonate/galactokinase+Bacteroidetes	5	0	4	0	0	0	0	0	0	0	0	0	0	0	0	0	9	0	8	0	0.00261917	0	0.00335289	0	0	0	0	0	0	0	0	0	0	0	0	0	0.00232078	0	0.00218639	0	0.00335289	0.00335289	0	Reticulum	Reticulum	Rumen
tRNA-dihydrouridine synthase+Bacteroidetes	3	0	4	0	0	0	0	0	0	0	0	0	0	0	0	0	0	0	0	0	0.0015715	0	0.00335289	0	0	0	0	0	0	0	0	0	0	0	0	0	0	0	0	0	0.00335289	0.00335289	0	Reticulum	Reticulum	Rumen
Photosystem I PsaB+Cyanobacteria	3	1	4	0	0	0	0	0	0	0	0	0	0	0	0	0	0	0	0	0	0.0015715	0.00302115	0.00335289	0	0	0	0	0	0	0	0	0	0	0	0	0	0	0	0	0	0.00335289	0.00335289	0.00302115	Reticulum	Reticulum	Rumen
Ribosomal protein S17, bacterial-type+Firmicutes	1	0	0	0	0	0	0	0	0	0	0	0	0	0	6	0	4	0	12	0	0.000523834	0	0	0	0	0	0	0	0	0	0	0	0	0	0.00178944	0	0.00103146	0	0.00327958	0	0.00327958	0.00327958	0	Rectum	Rectum	Rumen
DapA-like+Firmicutes	1	0	0	0	0	0	0	0	0	0	0	0	0	0	10	0	12	0	12	0	0.000523834	0	0	0	0	0	0	0	0	0	0	0	0	0	0.0029824	0	0.00309438	0	0.00327958	0	0.00327958	0.00327958	0	Rectum	Rectum	Rumen			0.175429
Ribosomal protein L2+Euryarchaeota	0	1	0	0	0	1	0	0	0	0	1	0	0	0	0	0	0	0	0	0	0	0.00302115	0	0	0	0.00191939	0	0	0	0	0.00324675	0	0	0	0	0	0	0	0	0	0.00324675	0.00324675	0.00302115	Jejunum	Jejunum	Rumen
DNA polymerase III, subunit gamma/ tau+Bacteroidetes	0	0	0	0	0	0	0	0	0	0	1	0	0	0	0	0	0	0	0	0	0	0	0	0	0	0	0	0	0	0	0.00324675	0	0	0	0	0	0	0	0	0	0.00324675	0.00324675	0	Jejunum	Jejunum	Rumen
Urease, gamma subunit+Firmicutes	0	0	0	0	0	0	0	0	0	0	1	0	0	0	2	0	0	0	1	0	0	0	0	0	0	0	0	0	0	0	0.00324675	0	0	0	0.000596481	0	0	0	0.000273299	0	0.00324675	0.00324675	0	Jejunum	Jejunum	Rumen
Ribosomal protein L31 type B+Firmicutes	0	0	0	0	0	0	0	0	0	0	1	0	0	0	6	0	4	0	11	0	0	0	0	0	0	0	0	0	0	0	0.00324675	0	0	0	0.00178944	0	0.00103146	0	0.00300629	0	0.00324675	0.00324675	0	Jejunum	Jejunum	Rumen
Ribosomal protein S12/S23+Firmicutes	3	0	3	0	0	0	0	0	0	0	1	0	0	0	5	0	10	0	8	0	0.0015715	0	0.00251467	0	0	0	0	0	0	0	0.00324675	0	0	0	0.0014912	0	0.00257865	0	0.00218639	0	0.00324675	0.00324675	0	Jejunum	Jejunum	Rumen
Threonine-tRNA ligase, class IIa+Firmicutes	0	0	0	0	0	0	0	0	0	0	1	0	0	0	10	0	2	0	9	0	0	0	0	0	0	0	0	0	0	0	0.00324675	0	0	0	0.0029824	0	0.00051573	0	0.00245969	0	0.00324675	0.00324675	0	Jejunum	Jejunum	Rumen
Glutamine synthetase type I+Firmicutes	2	0	2	0	0	0	0	0	0	0	1	0	0	0	6	0	2	0	1	0	0.00104767	0	0.00167645	0	0	0	0	0	0	0	0.00324675	0	0	0	0.00178944	0	0.00051573	0	0.000273299	0	0.00324675	0.00324675	0	Jejunum	Jejunum	Rumen
Ornithine carbamoyltransferase+Firmicutes	3	0	3	0	0	0	0	0	0	0	1	0	0	0	4	0	0	0	1	0	0.0015715	0	0.00251467	0	0	0	0	0	0	0	0.00324675	0	0	0	0.00119296	0	0	0	0.000273299	0	0.00324675	0.00324675	0	Jejunum	Jejunum	Rumen
Voltage-dependent anion channel+Proteobacteria	0	0	0	0	0	0	0	0	0	0	1	0	0	0	0	0	0	0	0	0	0	0	0	0	0	0	0	0	0	0	0.00324675	0	0	0	0	0	0	0	0	0	0.00324675	0.00324675	0	Jejunum	Jejunum	Rumen
Ribosomal protein L16+Bacteroidetes	6	0	2	0	0	0	0	0	0	0	0	0	0	0	0	0	4	0	2	0	0.00314301	0	0.00167645	0	0	0	0	0	0	0	0	0	0	0	0	0	0.00103146	0	0.000546597	0	0.00314301	0.00314301	0	Rumen	Rumen	Rumen
Malate dehydrogenase, type 2+Bacteroidetes	6	0	2	0	0	0	0	0	0	0	0	0	0	0	0	0	0	0	2	0	0.00314301	0	0.00167645	0	0	0	0	0	0	0	0	0	0	0	0	0	0	0	0.000546597	0	0.00314301	0.00314301	0	Rumen	Rumen	Rumen
Thioredoxin reductase+Actinobacteria <phylum>	0	0	0	0	0	0	0	0	0	0	0	0	0	0	0	1	0	0	0	0	0	0	0	0	0	0	0	0	0	0	0	0	0	0	0	0.0030303	0	0	0	0	0.0030303	0	0.0030303	Cecum	Rumen	Cecum
Lon protease, bacterial+Bacteroidetes	0	0	0	0	0	1	0	0	0	0	0	0	0	0	0	1	0	0	0	0	0	0	0	0	0	0.00191939	0	0	0	0	0	0	0	0	0	0.0030303	0	0	0	0	0.0030303	0	0.0030303	Cecum	Rumen	Cecum
Ferrochelatase+Bacteroidetes	0	0	0	0	0	0	0	0	0	0	0	0	0	0	0	1	0	0	0	0	0	0	0	0	0	0	0	0	0	0	0	0	0	0	0	0.0030303	0	0	0	0	0.0030303	0	0.0030303	Cecum	Rumen	Cecum
Ribose-phosphate diphosphokinase+Firmicutes	0	0	0	0	0	0	0	0	0	0	0	0	0	0	5	1	4	0	3	0	0	0	0	0	0	0	0	0	0	0	0	0	0	0	0.0014912	0.0030303	0.00103146	0	0.000819896	0	0.0030303	0.0014912	0.0030303	Cecum	Cecum	Cecum
Malic oxidoreductase+Firmicutes	0	0	0	0	0	0	0	0	0	0	0	0	0	0	1	1	1	0	2	0	0	0	0	0	0	0	0	0	0	0	0	0	0	0	0.00029824	0.0030303	0.000257865	0	0.000546597	0	0.0030303	0.000546597	0.0030303	Cecum	Rectum	Cecum
Glutathione-disulphide reductase+Proteobacteria	0	0	0	0	0	0	0	0	0	0	0	0	0	0	0	1	0	0	0	0	0	0	0	0	0	0	0	0	0	0	0	0	0	0	0	0.0030303	0	0	0	0	0.0030303	0	0.0030303	Cecum	Rumen	Cecum
5'-Nucleotidase/apyrase+Proteobacteria	0	0	0	0	0	0	0	0	0	0	0	0	0	0	0	1	0	0	0	0	0	0	0	0	0	0	0	0	0	0	0	0	0	0	0	0.0030303	0	0	0	0	0.0030303	0	0.0030303	Cecum	Rumen	Cecum
Glycoside hydrolase, family 77+Proteobacteria	0	0	0	0	0	0	0	0	0	0	0	0	0	0	0	1	0	0	0	0	0	0	0	0	0	0	0	0	0	0	0	0	0	0	0	0.0030303	0	0	0	0	0.0030303	0	0.0030303	Cecum	Rumen	Cecum
Manganese/iron superoxide dismutase+Actinobacteria <phylum>	0	1	0	0	0	0	0	0	0	0	0	0	0	0	0	0	0	0	0	0	0	0.00302115	0	0	0	0	0	0	0	0	0	0	0	0	0	0	0	0	0	0	0.00302115	0	0.00302115	Rumen	Rumen	Rumen
Hydrophobe/amphiphile efflux-1 HAE1+Bacteroidetes	0	1	0	0	0	0	0	0	0	0	0	0	0	0	0	0	0	0	0	0	0	0.00302115	0	0	0	0	0	0	0	0	0	0	0	0	0	0	0	0	0	0	0.00302115	0	0.00302115	Rumen	Rumen	Rumen
Translation elongation factor EFTu/EF1A, bacterial/organelle+Candidatus Aminicenantes	2	1	0	0	0	0	0	0	0	0	0	0	0	0	0	0	0	0	0	0	0.00104767	0.00302115	0	0	0	0	0	0	0	0	0	0	0	0	0	0	0	0	0	0	0.00302115	0.00104767	0.00302115	Rumen	Rumen	Rumen
Chaperonin Cpn10+Firmicutes	1	1	1	0	0	0	0	0	0	0	0	0	0	0	10	0	9	0	11	0	0.000523834	0.00302115	0.000838223	0	0	0	0	0	0	0	0	0	0	0	0.0029824	0	0.00232078	0	0.00300629	0	0.00302115	0.00300629	0.00302115	Rumen	Rectum	Rumen			0.213826
Flagellar assembly factor FliW+Firmicutes	0	1	0	0	0	0	0	0	0	0	0	0	0	0	0	0	0	0	0	0	0	0.00302115	0	0	0	0	0	0	0	0	0	0	0	0	0	0	0	0	0	0	0.00302115	0	0.00302115	Rumen	Rumen	Rumen
Glycerol kinase+Firmicutes	1	1	1	0	0	0	0	0	0	0	0	0	0	0	0	0	0	0	0	0	0.000523834	0.00302115	0.000838223	0	0	0	0	0	0	0	0	0	0	0	0	0	0	0	0	0	0.00302115	0.000838223	0.00302115	Rumen	Reticulum	Rumen
L-fucose isomerase+Firmicutes	0	1	0	0	0	0	0	0	0	0	0	0	0	0	8	0	4	0	4	0	0	0.00302115	0	0	0	0	0	0	0	0	0	0	0	0	0.00238592	0	0.00103146	0	0.00109319	0	0.00302115	0.00238592	0.00302115	Rumen	Cecum	Rumen
Coenzyme A transferase family I+Firmicutes	0	1	0	0	0	0	0	0	0	0	0	0	0	0	5	0	5	0	6	0	0	0.00302115	0	0	0	0	0	0	0	0	0	0	0	0	0.0014912	0	0.00128932	0	0.00163979	0	0.00302115	0.00163979	0.00302115	Rumen	Rectum	Rumen
Chemotaxis methyl-accepting receptor+Firmicutes	1	1	1	0	0	0	0	0	0	0	0	0	0	0	0	0	0	0	0	0	0.000523834	0.00302115	0.000838223	0	0	0	0	0	0	0	0	0	0	0	0	0	0	0	0	0	0.00302115	0.000838223	0.00302115	Rumen	Reticulum	Rumen
Arginine biosynthesis protein ArgJ+Firmicutes	0	1	0	0	0	0	0	0	0	0	0	0	0	0	0	0	0	0	0	0	0	0.00302115	0	0	0	0	0	0	0	0	0	0	0	0	0	0	0	0	0	0	0.00302115	0	0.00302115	Rumen	Rumen	Rumen
3-hydroxyisobutyrate dehydrogenase-related+Proteobacteria	0	1	0	0	0	0	0	0	0	0	0	0	0	0	0	0	0	0	0	0	0	0.00302115	0	0	0	0	0	0	0	0	0	0	0	0	0	0	0	0	0	0	0.00302115	0	0.00302115	Rumen	Rumen	Rumen
Carbamoyl-phosphate synthase, large subunit+Proteobacteria	0	1	0	0	1	0	0	0	0	0	0	0	0	0	0	0	0	0	0	0	0	0.00302115	0	0	0.00127877	0	0	0	0	0	0	0	0	0	0	0	0	0	0	0	0.00302115	0.00127877	0.00302115	Rumen	Omasum	Rumen
Dihydroxy-acid/6-phosphogluconate dehydratase+Proteobacteria	0	1	0	0	0	0	0	0	0	0	0	0	0	0	0	0	0	0	0	0	0	0.00302115	0	0	0	0	0	0	0	0	0	0	0	0	0	0	0	0	0	0	0.00302115	0	0.00302115	Rumen	Rumen	Rumen
Flagellin+Spirochaetes	4	1	2	0	2	0	0	0	0	0	0	0	0	0	0	0	0	0	0	0	0.00209534	0.00302115	0.00167645	0	0.00255754	0	0	0	0	0	0	0	0	0	0	0	0	0	0	0	0.00302115	0.00255754	0.00302115	Rumen	Omasum	Rumen
Glucosamine-6-phosphate isomerase+Bacteroidetes	3	0	0	0	0	0	0	0	0	0	0	0	0	0	2	0	7	0	11	0	0.0015715	0	0	0	0	0	0	0	0	0	0	0	0	0	0.000596481	0	0.00180505	0	0.00300629	0	0.00300629	0.00300629	0	Rectum	Rectum	Rumen
Malate dehydrogenase, type 3+Bacteroidetes	1	0	0	0	0	0	0	0	0	0	0	0	0	0	5	0	11	0	11	0	0.000523834	0	0	0	0	0	0	0	0	0	0	0	0	0	0.0014912	0	0.00283651	0	0.00300629	0	0.00300629	0.00300629	0	Rectum	Rectum	Rumen
Ribosomal protein L24+Firmicutes	0	0	0	0	0	0	0	0	0	0	0	0	0	0	3	0	9	0	11	0	0	0	0	0	0	0	0	0	0	0	0	0	0	0	0.000894721	0	0.00232078	0	0.00300629	0	0.00300629	0.00300629	0	Rectum	Rectum	Rumen
Thioredoxin+Firmicutes	0	0	0	0	0	0	0	0	0	0	0	0	0	0	10	0	4	0	2	0	0	0	0	0	0	0	0	0	0	0	0	0	0	0	0.0029824	0	0.00103146	0	0.000546597	0	0.0029824	0.0029824	0	Cecum	Cecum	Rumen
Chaperone DnaJ+Firmicutes	0	0	0	0	0	0	0	0	0	0	0	0	0	0	10	0	0	0	2	0	0	0	0	0	0	0	0	0	0	0	0	0	0	0	0.0029824	0	0	0	0.000546597	0	0.0029824	0.0029824	0	Cecum	Cecum	Rumen
Aminoacyl-tRNA synthetase, class II (D/K/N)-like+Firmicutes	0	0	0	0	0	0	0	0	0	0	0	0	0	0	10	0	4	0	2	0	0	0	0	0	0	0	0	0	0	0	0	0	0	0	0.0029824	0	0.00103146	0	0.000546597	0	0.0029824	0.0029824	0	Cecum	Cecum	Rumen
Ribosomal protein S15, bacterial-type+Firmicutes	0	0	1	0	0	0	0	0	0	0	0	0	0	0	10	0	10	0	8	0	0	0	0.000838223	0	0	0	0	0	0	0	0	0	0	0	0.0029824	0	0.00257865	0	0.00218639	0	0.0029824	0.0029824	0	Cecum	Cecum	Rumen
Serine-tRNA ligase, type1+Firmicutes	5	0	0	0	0	0	0	0	0	0	0	0	0	0	6	0	11	0	8	0	0.00261917	0	0	0	0	0	0	0	0	0	0	0	0	0	0.00178944	0	0.00283651	0	0.00218639	0	0.00283651	0.00283651	0	Colon	Colon	Rumen
Ribosomal protein L14, bacterial-type+Firmicutes	0	0	0	0	0	0	0	0	0	0	0	0	0	0	4	0	11	0	8	0	0	0	0	0	0	0	0	0	0	0	0	0	0	0	0.00119296	0	0.00283651	0	0.00218639	0	0.00283651	0.00283651	0	Colon	Colon	Rumen
Translation initiation factor aIF-2, bacterial-like+Firmicutes	0	0	0	0	0	0	0	0	0	0	0	0	0	0	7	0	11	0	10	0	0	0	0	0	0	0	0	0	0	0	0	0	0	0	0.00208768	0	0.00283651	0	0.00273299	0	0.00283651	0.00283651	0	Colon	Colon	Rumen
Aspartate-semialdehyde dehydrogenase+Firmicutes	1	0	0	0	0	0	0	0	0	0	0	0	0	0	7	0	11	0	5	0	0.000523834	0	0	0	0	0	0	0	0	0	0	0	0	0	0.00208768	0	0.00283651	0	0.00136649	0	0.00283651	0.00283651	0	Colon	Colon	Rumen
Glucose-1-phosphate adenylyltransferase, GlgD subunit+Firmicutes	0	0	0	0	0	0	0	0	0	0	0	0	0	0	0	0	11	0	7	0	0	0	0	0	0	0	0	0	0	0	0	0	0	0	0	0	0.00283651	0	0.00191309	0	0.00283651	0.00283651	0	Colon	Colon	Rumen
Ribosomal protein L19+Bacteroidetes	5	0	0	0	0	0	0	0	0	0	0	0	0	0	6	0	8	0	10	0	0.00261917	0	0	0	0	0	0	0	0	0	0	0	0	0	0.00178944	0	0.00206292	0	0.00273299	0	0.00273299	0.00273299	0	Rectum	Rectum	Rumen
tRNA-dihydrouridine synthase+Firmicutes	5	0	2	0	1	0	0	0	0	0	0	0	0	0	8	0	10	0	10	0	0.00261917	0	0.00167645	0	0.00127877	0	0	0	0	0	0	0	0	0	0.00238592	0	0.00257865	0	0.00273299	0	0.00273299	0.00273299	0	Rectum	Rectum	Rumen
Crotonase superfamily+Firmicutes	0	0	0	0	0	0	0	0	0	0	0	0	0	0	9	0	8	0	10	0	0	0	0	0	0	0	0	0	0	0	0	0	0	0	0.00268416	0	0.00206292	0	0.00273299	0	0.00273299	0.00273299	0	Rectum	Rectum	Rumen
Bifunctional aldehyde-alcohol dehydrogenase+Firmicutes	0	0	0	0	0	0	0	0	0	0	0	0	0	0	9	0	8	0	7	0	0	0	0	0	0	0	0	0	0	0	0	0	0	0	0.00268416	0	0.00206292	0	0.00191309	0	0.00268416	0.00268416	0	Cecum	Cecum	Rumen
Protein translocase subunit SecY+Firmicutes	0	0	0	0	0	0	0	0	0	0	0	0	0	0	9	0	4	0	7	0	0	0	0	0	0	0	0	0	0	0	0	0	0	0	0.00268416	0	0.00103146	0	0.00191309	0	0.00268416	0.00268416	0	Cecum	Cecum	Rumen
Ribosomal protein S20+Firmicutes	0	0	0	0	0	0	0	0	0	0	0	0	0	0	9	0	9	0	4	0	0	0	0	0	0	0	0	0	0	0	0	0	0	0	0.00268416	0	0.00232078	0	0.00109319	0	0.00268416	0.00268416	0	Cecum	Cecum	Rumen
Coenzyme F420 hydrogenase, subunit gamma+Euryarchaeota	5	0	2	0	0	0	0	0	0	0	0	0	0	0	0	0	0	0	0	0	0.00261917	0	0.00167645	0	0	0	0	0	0	0	0	0	0	0	0	0	0	0	0	0	0.00261917	0.00261917	0	Rumen	Rumen	Rumen
Coenzyme F420 hydrogenase, subunit beta+Euryarchaeota	5	0	2	0	0	0	0	0	0	0	0	0	0	0	0	0	0	0	0	0	0.00261917	0	0.00167645	0	0	0	0	0	0	0	0	0	0	0	0	0	0	0	0	0	0.00261917	0.00261917	0	Rumen	Rumen	Rumen
Ribosomal protein S3, bacterial+Bacteroidetes	5	0	1	0	0	0	0	0	0	0	0	0	0	0	2	0	7	0	6	0	0.00261917	0	0.000838223	0	0	0	0	0	0	0	0	0	0	0	0.000596481	0	0.00180505	0	0.00163979	0	0.00261917	0.00261917	0	Rumen	Rumen	Rumen
Ribosomal protein L2, bacterial/organellar-type+Bacteroidetes	5	0	1	0	0	0	0	0	0	0	0	0	0	0	3	0	6	0	6	0	0.00261917	0	0.000838223	0	0	0	0	0	0	0	0	0	0	0	0.000894721	0	0.00154719	0	0.00163979	0	0.00261917	0.00261917	0	Rumen	Rumen	Rumen
DNA-directed RNA polymerase, subunit beta-prime+Lentisphaerae	5	0	0	0	0	0	0	0	0	0	0	0	0	0	0	0	0	0	0	0	0.00261917	0	0	0	0	0	0	0	0	0	0	0	0	0	0	0	0	0	0	0	0.00261917	0.00261917	0	Rumen	Rumen	Rumen
Mevalonate/galactokinase+Lentisphaerae	5	0	1	0	0	0	0	0	0	0	0	0	0	0	0	0	0	0	0	0	0.00261917	0	0.000838223	0	0	0	0	0	0	0	0	0	0	0	0	0	0	0	0	0	0.00261917	0.00261917	0	Rumen	Rumen	Rumen
Glutamate dehydrogenase+Synergistetes	5	0	1	0	0	0	0	0	0	0	0	0	0	0	0	0	0	0	0	0	0.00261917	0	0.000838223	0	0	0	0	0	0	0	0	0	0	0	0	0	0	0	0	0	0.00261917	0.00261917	0	Rumen	Rumen	Rumen
Glucosamine-6-phosphate isomerase+Firmicutes	0	0	0	0	0	0	0	0	0	0	0	0	0	0	5	0	10	0	7	0	0	0	0	0	0	0	0	0	0	0	0	0	0	0	0.0014912	0	0.00257865	0	0.00191309	0	0.00257865	0.00257865	0	Colon	Colon	Rumen
Ribosome recycling factor+Firmicutes	0	0	0	0	0	0	0	0	0	0	0	0	0	0	0	0	10	0	8	0	0	0	0	0	0	0	0	0	0	0	0	0	0	0	0	0	0.00257865	0	0.00218639	0	0.00257865	0.00257865	0	Colon	Colon	Rumen
Galactose-1-phosphate uridyl transferase, class II+Firmicutes	0	0	0	0	2	0	0	0	0	0	0	0	0	0	6	0	1	0	0	0	0	0	0	0	0.00255754	0	0	0	0	0	0	0	0	0	0.00178944	0	0.000257865	0	0	0	0.00255754	0.00255754	0	Omasum	Omasum	Rumen
Leucine-tRNA ligase+Proteobacteria	0	0	0	0	2	0	0	0	0	0	0	0	0	0	0	0	0	0	0	0	0	0	0	0	0.00255754	0	0	0	0	0	0	0	0	0	0	0	0	0	0	0	0.00255754	0.00255754	0	Omasum	Omasum	Rumen
Triosephosphate isomerase, bacterial/eukaryotic+Proteobacteria	3	0	0	0	2	1	0	0	0	0	0	0	0	0	0	0	0	0	0	0	0.0015715	0	0	0	0.00255754	0.00191939	0	0	0	0	0	0	0	0	0	0	0	0	0	0	0.00255754	0.00255754	0.00191939	Omasum	Omasum	Omasum
AICARFT/IMPCHase bienzyme+Proteobacteria	0	0	0	0	2	0	0	0	0	0	0	0	0	0	0	0	0	0	0	0	0	0	0	0	0.00255754	0	0	0	0	0	0	0	0	0	0	0	0	0	0	0	0.00255754	0.00255754	0	Omasum	Omasum	Rumen
Ribosomal protein S14, bacterial/plastid+Proteobacteria	0	0	0	0	2	1	0	0	0	0	0	0	0	0	0	0	0	0	0	0	0	0	0	0	0.00255754	0.00191939	0	0	0	0	0	0	0	0	0	0	0	0	0	0	0.00255754	0.00255754	0.00191939	Omasum	Omasum	Omasum
UTP--glucose-1-phosphate uridylyltransferase, bacterial/archaeal-type+Proteobacteria	0	0	0	0	2	1	0	0	0	0	0	0	0	0	0	0	0	0	0	0	0	0	0	0	0.00255754	0.00191939	0	0	0	0	0	0	0	0	0	0	0	0	0	0	0.00255754	0.00255754	0.00191939	Omasum	Omasum	Omasum
Ribosomal protein L6, bacterial-type+Proteobacteria	0	0	0	0	2	0	0	0	0	0	0	0	0	0	0	0	0	0	0	0	0	0	0	0	0.00255754	0	0	0	0	0	0	0	0	0	0	0	0	0	0	0	0.00255754	0.00255754	0	Omasum	Omasum	Rumen
Cobalamin-independent methionine synthase+Proteobacteria	0	0	0	0	2	0	0	0	0	0	0	0	0	0	0	0	0	0	0	0	0	0	0	0	0.00255754	0	0	0	0	0	0	0	0	0	0	0	0	0	0	0	0.00255754	0.00255754	0	Omasum	Omasum	Rumen
Bacterial protein export chaperone SecB+Proteobacteria	0	0	0	0	2	0	0	0	0	0	0	0	0	0	0	0	0	0	0	0	0	0	0	0	0.00255754	0	0	0	0	0	0	0	0	0	0	0	0	0	0	0	0.00255754	0.00255754	0	Omasum	Omasum	Rumen
Ribosomal protein L13, bacterial-type+Proteobacteria	0	0	0	0	2	1	0	0	0	0	0	0	0	0	0	0	0	0	0	0	0	0	0	0	0.00255754	0.00191939	0	0	0	0	0	0	0	0	0	0	0	0	0	0	0.00255754	0.00255754	0.00191939	Omasum	Omasum	Omasum
Trigger factor+Proteobacteria	0	0	0	0	2	0	0	0	0	0	0	0	0	0	0	0	0	0	0	0	0	0	0	0	0.00255754	0	0	0	0	0	0	0	0	0	0	0	0	0	0	0	0.00255754	0.00255754	0	Omasum	Omasum	Rumen
DNA-directed RNA polymerase, subunit beta-prime+Proteobacteria	0	0	0	0	2	0	0	0	0	0	0	0	0	0	0	0	0	0	0	0	0	0	0	0	0.00255754	0	0	0	0	0	0	0	0	0	0	0	0	0	0	0	0.00255754	0.00255754	0	Omasum	Omasum	Rumen
Heme biosynthesis-associated TPR protein+Proteobacteria	0	0	0	0	2	0	0	0	0	0	0	0	0	0	0	0	0	0	0	0	0	0	0	0	0.00255754	0	0	0	0	0	0	0	0	0	0	0	0	0	0	0	0.00255754	0.00255754	0	Omasum	Omasum	Rumen
Lysine-arginine-ornithine-binding periplasmic protein+Proteobacteria	0	0	0	0	2	0	0	0	0	0	0	0	0	0	0	0	0	0	0	0	0	0	0	0	0.00255754	0	0	0	0	0	0	0	0	0	0	0	0	0	0	0	0.00255754	0.00255754	0	Omasum	Omasum	Rumen
Ribosomal protein L17+Proteobacteria	0	0	0	0	2	0	0	0	0	0	0	0	0	0	0	0	0	0	0	0	0	0	0	0	0.00255754	0	0	0	0	0	0	0	0	0	0	0	0	0	0	0	0.00255754	0.00255754	0	Omasum	Omasum	Rumen
Ribosomal protein S17, bacterial-type+Proteobacteria	0	0	0	0	2	1	0	0	0	0	0	0	0	0	0	0	0	0	0	0	0	0	0	0	0.00255754	0.00191939	0	0	0	0	0	0	0	0	0	0	0	0	0	0	0.00255754	0.00255754	0.00191939	Omasum	Omasum	Omasum
Peptidyl-prolyl isomerase SurA+Proteobacteria	0	0	0	0	2	0	0	0	0	0	0	0	0	0	0	0	0	0	0	0	0	0	0	0	0.00255754	0	0	0	0	0	0	0	0	0	0	0	0	0	0	0	0.00255754	0.00255754	0	Omasum	Omasum	Rumen
Pilus retraction protein PilT+Proteobacteria	0	0	0	0	2	1	0	0	0	0	0	0	0	0	0	0	0	0	0	0	0	0	0	0	0.00255754	0.00191939	0	0	0	0	0	0	0	0	0	0	0	0	0	0	0.00255754	0.00255754	0.00191939	Omasum	Omasum	Omasum
Membrane insertase YidC+Proteobacteria	0	0	0	0	2	0	0	0	0	0	0	0	0	0	0	0	0	0	0	0	0	0	0	0	0.00255754	0	0	0	0	0	0	0	0	0	0	0	0	0	0	0	0.00255754	0.00255754	0	Omasum	Omasum	Rumen
ABC-2 transporter+Proteobacteria	0	0	0	0	2	0	0	0	0	0	0	0	0	0	0	0	0	0	0	0	0	0	0	0	0.00255754	0	0	0	0	0	0	0	0	0	0	0	0	0	0	0	0.00255754	0.00255754	0	Omasum	Omasum	Rumen
Translation elongation factor EF1A, eukaryotic/archaeal+Euryarchaeota	3	0	3	0	0	0	0	0	0	0	0	0	0	0	0	0	0	0	0	0	0.0015715	0	0.00251467	0	0	0	0	0	0	0	0	0	0	0	0	0	0	0	0	0	0.00251467	0.00251467	0	Reticulum	Reticulum	Rumen
Gram-negative bacterial TonB protein+Bacteroidetes	3	0	3	0	0	0	0	0	0	0	0	0	0	0	2	0	4	0	4	0	0.0015715	0	0.00251467	0	0	0	0	0	0	0	0	0	0	0	0.000596481	0	0.00103146	0	0.00109319	0	0.00251467	0.00251467	0	Reticulum	Reticulum	Rumen
DapA-like+Bacteroidetes	3	0	3	0	0	0	0	0	0	0	0	0	0	0	0	0	3	0	9	0	0.0015715	0	0.00251467	0	0	0	0	0	0	0	0	0	0	0	0	0	0.000773595	0	0.00245969	0	0.00251467	0.00251467	0	Reticulum	Reticulum	Rumen
2,3,4,5-tetrahydropyridine-2,6-dicarboxylate N-acetyltransferase, DapH+Bacteroidetes	3	0	3	0	0	0	0	0	0	0	0	0	0	0	0	0	0	0	0	0	0.0015715	0	0.00251467	0	0	0	0	0	0	0	0	0	0	0	0	0	0	0	0	0	0.00251467	0.00251467	0	Reticulum	Reticulum	Rumen
NADH-ubiquinone oxidoreductase chain 4L/K+Bacteroidetes	4	0	3	0	0	0	0	0	0	0	0	0	0	0	0	0	0	0	0	0	0.00209534	0	0.00251467	0	0	0	0	0	0	0	0	0	0	0	0	0	0	0	0	0	0.00251467	0.00251467	0	Reticulum	Reticulum	Rumen
Porphyromonas gingivalis fimbrillin protein+Bacteroidetes	1	0	3	0	0	0	0	0	0	0	0	0	0	0	3	0	0	0	1	0	0.000523834	0	0.00251467	0	0	0	0	0	0	0	0	0	0	0	0.000894721	0	0	0	0.000273299	0	0.00251467	0.00251467	0	Reticulum	Reticulum	Rumen
Translation elongation factor EFTu/EF1A, bacterial/organelle+Cyanobacteria	0	0	3	0	0	0	0	0	0	0	0	0	0	0	0	0	0	0	0	0	0	0	0.00251467	0	0	0	0	0	0	0	0	0	0	0	0	0	0	0	0	0	0.00251467	0.00251467	0	Reticulum	Reticulum	Rumen
4-hydroxy-tetrahydrodipicolinate synthase, DapA+Firmicutes	3	0	3	0	0	0	0	0	0	0	0	0	0	0	4	0	7	0	3	0	0.0015715	0	0.00251467	0	0	0	0	0	0	0	0	0	0	0	0.00119296	0	0.00180505	0	0.000819896	0	0.00251467	0.00251467	0	Reticulum	Reticulum	Rumen
Diaminopimelate dehydrogenase, Ddh+Firmicutes	0	0	0	0	0	0	0	0	0	0	0	0	0	0	1	0	9	0	9	0	0	0	0	0	0	0	0	0	0	0	0	0	0	0	0.00029824	0	0.00232078	0	0.00245969	0	0.00245969	0.00245969	0	Rectum	Rectum	Rumen
Flavocytochrome c+Firmicutes	0	0	1	0	0	0	0	0	0	0	0	0	0	0	6	0	6	0	9	0	0	0	0.000838223	0	0	0	0	0	0	0	0	0	0	0	0.00178944	0	0.00154719	0	0.00245969	0	0.00245969	0.00245969	0	Rectum	Rectum	Rumen
Oleate hydratase+Firmicutes	0	0	0	0	0	0	0	0	0	0	0	0	0	0	8	0	1	0	0	0	0	0	0	0	0	0	0	0	0	0	0	0	0	0	0.00238592	0	0.000257865	0	0	0	0.00238592	0.00238592	0	Cecum	Cecum	Rumen
6-phosphogluconate dehydrogenase+Firmicutes	0	0	0	0	0	0	0	0	0	0	0	0	0	0	8	0	1	0	0	0	0	0	0	0	0	0	0	0	0	0	0	0	0	0	0.00238592	0	0.000257865	0	0	0	0.00238592	0.00238592	0	Cecum	Cecum	Rumen
Phosphoenolpyruvate carboxylase, bacterial/plant-type+Firmicutes	0	0	0	0	0	0	0	0	0	0	0	0	0	0	8	0	0	0	0	0	0	0	0	0	0	0	0	0	0	0	0	0	0	0	0.00238592	0	0	0	0	0	0.00238592	0.00238592	0	Cecum	Cecum	Rumen
Ribosomal protein L30, bacterial-type+Firmicutes	1	0	0	0	0	0	0	0	0	0	0	0	0	0	8	0	5	0	4	0	0.000523834	0	0	0	0	0	0	0	0	0	0	0	0	0	0.00238592	0	0.00128932	0	0.00109319	0	0.00238592	0.00238592	0	Cecum	Cecum	Rumen
Phosphoglucose isomerase (PGI)+Bacteroidetes	1	0	0	0	0	0	0	0	0	0	0	0	0	0	6	0	9	0	5	0	0.000523834	0	0	0	0	0	0	0	0	0	0	0	0	0	0.00178944	0	0.00232078	0	0.00136649	0	0.00232078	0.00232078	0	Colon	Colon	Rumen
Ribosomal protein L10P+Bacteroidetes	0	0	0	0	0	0	0	0	0	0	0	0	0	0	2	0	9	0	7	0	0	0	0	0	0	0	0	0	0	0	0	0	0	0	0.000596481	0	0.00232078	0	0.00191309	0	0.00232078	0.00232078	0	Colon	Colon	Rumen
Ribosomal protein S11, bacterial-type+Firmicutes	1	0	1	0	0	0	0	0	0	0	0	0	0	0	4	0	9	0	4	0	0.000523834	0	0.000838223	0	0	0	0	0	0	0	0	0	0	0	0.00119296	0	0.00232078	0	0.00109319	0	0.00232078	0.00232078	0	Colon	Colon	Rumen
N-acetylglucosamine-6-phosphate deacetylase+Firmicutes	0	0	0	0	0	0	0	0	0	0	0	0	0	0	0	0	9	0	7	0	0	0	0	0	0	0	0	0	0	0	0	0	0	0	0	0	0.00232078	0	0.00191309	0	0.00232078	0.00232078	0	Colon	Colon	Rumen
Translation elongation factor EFTs/EF1B+Bacteroidetes	2	0	0	0	0	0	0	0	0	0	0	0	0	0	0	0	6	0	8	0	0.00104767	0	0	0	0	0	0	0	0	0	0	0	0	0	0	0	0.00154719	0	0.00218639	0	0.00218639	0.00218639	0	Rectum	Rectum	Rumen
Phosphoribosylaminoimidazole-succinocarboxamide synthase+Firmicutes	0	0	0	0	0	0	0	0	0	0	0	0	0	0	3	0	4	0	8	0	0	0	0	0	0	0	0	0	0	0	0	0	0	0	0.000894721	0	0.00103146	0	0.00218639	0	0.00218639	0.00218639	0	Rectum	Rectum	Rumen
Ribosomal protein S16+Firmicutes	0	0	0	0	0	0	0	0	0	0	0	0	0	0	6	0	6	0	8	0	0	0	0	0	0	0	0	0	0	0	0	0	0	0	0.00178944	0	0.00154719	0	0.00218639	0	0.00218639	0.00218639	0	Rectum	Rectum	Rumen
Glutaredoxin, GrxA+Firmicutes	0	0	0	0	0	0	0	0	0	0	0	0	0	0	1	0	7	0	8	0	0	0	0	0	0	0	0	0	0	0	0	0	0	0	0.00029824	0	0.00180505	0	0.00218639	0	0.00218639	0.00218639	0	Rectum	Rectum	Rumen
Ribosomal protein S15, bacterial-type+Bacteroidetes	4	0	1	0	0	0	0	0	0	0	0	0	0	0	2	0	1	0	1	0	0.00209534	0	0.000838223	0	0	0	0	0	0	0	0	0	0	0	0.000596481	0	0.000257865	0	0.000273299	0	0.00209534	0.00209534	0	Rumen	Rumen	Rumen
ATPase, F0 complex, subunit C, bacterial/chloroplast+Bacteroidetes	4	0	2	0	0	0	0	0	0	0	0	0	0	0	0	0	0	0	0	0	0.00209534	0	0.00167645	0	0	0	0	0	0	0	0	0	0	0	0	0	0	0	0	0	0.00209534	0.00209534	0	Rumen	Rumen	Rumen
Peptidase C1B, bleomycin hydrolase+Bacteroidetes	4	0	2	0	0	0	0	0	0	0	0	0	0	0	0	0	2	0	2	0	0.00209534	0	0.00167645	0	0	0	0	0	0	0	0	0	0	0	0	0	0.00051573	0	0.000546597	0	0.00209534	0.00209534	0	Rumen	Rumen	Rumen
Ribosomal protein L6, bacterial-type+Bacteroidetes	4	0	1	0	0	0	0	0	0	0	0	0	0	0	1	0	1	0	1	0	0.00209534	0	0.000838223	0	0	0	0	0	0	0	0	0	0	0	0.00029824	0	0.000257865	0	0.000273299	0	0.00209534	0.00209534	0	Rumen	Rumen	Rumen
Ribosomal protein L22, bacterial/chloroplast-type+Bacteroidetes	4	0	2	0	0	0	0	0	0	0	0	0	0	0	3	0	6	0	5	0	0.00209534	0	0.00167645	0	0	0	0	0	0	0	0	0	0	0	0.000894721	0	0.00154719	0	0.00136649	0	0.00209534	0.00209534	0	Rumen	Rumen	Rumen
Ribosomal protein L17+Bacteroidetes	4	0	0	0	0	0	0	0	0	0	0	0	0	0	0	0	0	0	0	0	0.00209534	0	0	0	0	0	0	0	0	0	0	0	0	0	0	0	0	0	0	0	0.00209534	0.00209534	0	Rumen	Rumen	Rumen
Ribosomal protein L13, bacterial-type+Bacteroidetes	4	0	1	0	1	0	0	0	0	0	0	0	0	0	0	0	0	0	0	0	0.00209534	0	0.000838223	0	0.00127877	0	0	0	0	0	0	0	0	0	0	0	0	0	0	0	0.00209534	0.00209534	0	Rumen	Rumen	Rumen
Glucosamine-fructose-6-phosphate aminotransferase, isomerising+Firmicutes	4	0	0	0	0	0	0	0	0	0	0	0	0	0	1	0	0	0	0	0	0.00209534	0	0	0	0	0	0	0	0	0	0	0	0	0	0.00029824	0	0	0	0	0	0.00209534	0.00209534	0	Rumen	Rumen	Rumen
NADH-quinone oxidoreductase subunit E-like+Firmicutes	4	0	2	0	0	0	0	0	0	0	0	0	0	0	0	0	2	0	3	0	0.00209534	0	0.00167645	0	0	0	0	0	0	0	0	0	0	0	0	0	0.00051573	0	0.000819896	0	0.00209534	0.00209534	0	Rumen	Rumen	Rumen
Bifunctional protein PutA+Proteobacteria	4	0	2	0	0	0	0	0	0	0	0	0	0	0	0	0	0	0	0	0	0.00209534	0	0.00167645	0	0	0	0	0	0	0	0	0	0	0	0	0	0	0	0	0	0.00209534	0.00209534	0	Rumen	Rumen	Rumen
Alcohol dehydrogenase superfamily, zinc-type+Synergistetes	4	0	1	0	0	0	0	0	0	0	0	0	0	0	0	0	0	0	0	0	0.00209534	0	0.000838223	0	0	0	0	0	0	0	0	0	0	0	0	0	0	0	0	0	0.00209534	0.00209534	0	Rumen	Rumen	Rumen
Peptidase C69, dipeptidase A+Firmicutes	0	0	0	0	0	0	0	0	0	0	0	0	0	0	7	0	1	0	1	0	0	0	0	0	0	0	0	0	0	0	0	0	0	0	0.00208768	0	0.000257865	0	0.000273299	0	0.00208768	0.00208768	0	Cecum	Cecum	Rumen
Ribosomal protein L22, bacterial/chloroplast-type+Firmicutes	2	0	1	0	0	0	0	0	0	0	0	0	0	0	7	0	6	0	7	0	0.00104767	0	0.000838223	0	0	0	0	0	0	0	0	0	0	0	0.00208768	0	0.00154719	0	0.00191309	0	0.00208768	0.00208768	0	Cecum	Cecum	Rumen
Methylmalonyl-CoA mutase, beta chain+Bacteroidetes	3	0	1	0	0	0	0	0	0	0	0	0	0	0	1	0	8	0	6	0	0.0015715	0	0.000838223	0	0	0	0	0	0	0	0	0	0	0	0.00029824	0	0.00206292	0	0.00163979	0	0.00206292	0.00206292	0	Colon	Colon	Rumen
Acetate/Proprionate kinase+Bacteroidetes	0	0	0	0	0	0	0	0	0	0	0	0	0	0	0	0	8	0	7	0	0	0	0	0	0	0	0	0	0	0	0	0	0	0	0	0	0.00206292	0	0.00191309	0	0.00206292	0.00206292	0	Colon	Colon	Rumen
Ribosomal protein L18/L5+Bacteroidetes	0	0	0	0	0	0	0	0	0	0	0	0	0	0	3	0	8	0	4	0	0	0	0	0	0	0	0	0	0	0	0	0	0	0	0.000894721	0	0.00206292	0	0.00109319	0	0.00206292	0.00206292	0	Colon	Colon	Rumen
Phosphoribosylglycinamide synthetase+Firmicutes	0	0	0	0	0	0	0	0	0	0	0	0	0	0	0	0	8	0	1	0	0	0	0	0	0	0	0	0	0	0	0	0	0	0	0	0	0.00206292	0	0.000273299	0	0.00206292	0.00206292	0	Colon	Colon	Rumen
Hydroxylamine reductase+Firmicutes	0	0	0	0	0	0	0	0	0	0	0	0	0	0	1	0	8	0	7	0	0	0	0	0	0	0	0	0	0	0	0	0	0	0	0.00029824	0	0.00206292	0	0.00191309	0	0.00206292	0.00206292	0	Colon	Colon	Rumen
ABC transporter, galactose import, MglA+Firmicutes	0	0	0	0	0	0	0	0	0	0	0	0	0	0	0	0	8	0	6	0	0	0	0	0	0	0	0	0	0	0	0	0	0	0	0	0	0.00206292	0	0.00163979	0	0.00206292	0.00206292	0	Colon	Colon	Rumen
Alpha-D-phosphohexomutase superfamily+Firmicutes	0	0	0	0	0	0	0	0	0	0	0	0	0	0	1	0	8	0	5	0	0	0	0	0	0	0	0	0	0	0	0	0	0	0	0.00029824	0	0.00206292	0	0.00136649	0	0.00206292	0.00206292	0	Colon	Colon	Rumen
Glycoside hydrolase family 31+Firmicutes	0	0	0	0	0	0	0	0	0	0	0	0	0	0	3	0	8	0	6	0	0	0	0	0	0	0	0	0	0	0	0	0	0	0	0.000894721	0	0.00206292	0	0.00163979	0	0.00206292	0.00206292	0	Colon	Colon	Rumen
Glycogen/starch/alpha-glucan phosphorylase+Candidatus Rokubacteria	0	0	0	0	0	1	0	0	0	0	0	0	0	0	0	0	0	0	0	0	0	0	0	0	0	0.00191939	0	0	0	0	0	0	0	0	0	0	0	0	0	0	0.00191939	0	0.00191939	Omasum	Rumen	Omasum
L-lactate dehydrogenase+Deinococcus-Thermus	0	0	0	0	1	1	0	0	0	0	0	0	0	0	0	0	0	0	0	0	0	0	0	0	0.00127877	0.00191939	0	0	0	0	0	0	0	0	0	0	0	0	0	0	0.00191939	0.00127877	0.00191939	Omasum	Omasum	Omasum
Cytochrome ubiquinol oxidase subunit 2+Firmicutes	0	0	0	0	0	1	0	0	0	0	0	0	0	0	0	0	0	0	0	0	0	0	0	0	0	0.00191939	0	0	0	0	0	0	0	0	0	0	0	0	0	0	0.00191939	0	0.00191939	Omasum	Rumen	Omasum
Malate dehydrogenase, type 2+Proteobacteria	0	0	0	0	0	1	0	0	0	0	0	0	0	0	0	0	0	0	1	0	0	0	0	0	0	0.00191939	0	0	0	0	0	0	0	0	0	0	0	0	0.000273299	0	0.00191939	0.000273299	0.00191939	Omasum	Rectum	Omasum
Ribosomal protein L33+Proteobacteria	0	0	0	0	0	1	0	0	0	0	0	0	0	0	0	0	0	0	0	0	0	0	0	0	0	0.00191939	0	0	0	0	0	0	0	0	0	0	0	0	0	0	0.00191939	0	0.00191939	Omasum	Rumen	Omasum
Na(+)-translocating NADH-quinone reductase subunit A+Proteobacteria	0	0	0	0	0	1	0	0	0	0	0	0	0	0	0	0	0	0	0	0	0	0	0	0	0	0.00191939	0	0	0	0	0	0	0	0	0	0	0	0	0	0	0.00191939	0	0.00191939	Omasum	Rumen	Omasum
Ribosomal protein L5, bacterial-type+Proteobacteria	0	0	0	0	1	1	0	0	0	0	0	0	0	0	0	0	0	0	0	0	0	0	0	0	0.00127877	0.00191939	0	0	0	0	0	0	0	0	0	0	0	0	0	0	0.00191939	0.00127877	0.00191939	Omasum	Omasum	Omasum
Sodium/solute symporter+Proteobacteria	0	0	0	0	0	1	0	0	0	0	0	0	0	0	0	0	0	0	0	0	0	0	0	0	0	0.00191939	0	0	0	0	0	0	0	0	0	0	0	0	0	0	0.00191939	0	0.00191939	Omasum	Rumen	Omasum
Branched-chain amino acid transport system II carrier protein+Proteobacteria	0	0	0	0	0	1	0	0	0	0	0	0	0	0	0	0	0	0	0	0	0	0	0	0	0	0.00191939	0	0	0	0	0	0	0	0	0	0	0	0	0	0	0.00191939	0	0.00191939	Omasum	Rumen	Omasum
Acetolactate synthase, large subunit, biosynthetic+Proteobacteria	0	0	0	0	1	1	0	0	0	0	0	0	0	0	0	0	0	0	0	0	0	0	0	0	0.00127877	0.00191939	0	0	0	0	0	0	0	0	0	0	0	0	0	0	0.00191939	0.00127877	0.00191939	Omasum	Omasum	Omasum
Ribosomal protein L11, bacterial-type+Proteobacteria	0	0	0	0	0	1	0	0	0	0	0	0	0	0	0	0	0	0	0	0	0	0	0	0	0	0.00191939	0	0	0	0	0	0	0	0	0	0	0	0	0	0	0.00191939	0	0.00191939	Omasum	Rumen	Omasum
Manganese/iron superoxide dismutase+Proteobacteria	0	0	0	0	0	1	0	0	0	0	0	0	0	0	0	0	0	0	0	0	0	0	0	0	0	0.00191939	0	0	0	0	0	0	0	0	0	0	0	0	0	0	0.00191939	0	0.00191939	Omasum	Rumen	Omasum
DNA-directed RNA polymerase, alpha subunit+Proteobacteria	0	0	0	0	0	1	0	0	0	0	0	0	0	0	0	0	0	0	0	0	0	0	0	0	0	0.00191939	0	0	0	0	0	0	0	0	0	0	0	0	0	0	0.00191939	0	0.00191939	Omasum	Rumen	Omasum
tRNA (guanine-N1-)-methyltransferase, bacteria+Proteobacteria	0	0	0	0	0	1	0	0	0	0	0	0	0	0	0	0	0	0	0	0	0	0	0	0	0	0.00191939	0	0	0	0	0	0	0	0	0	0	0	0	0	0	0.00191939	0	0.00191939	Omasum	Rumen	Omasum
Ribosomal protein L30, bacterial-type+Proteobacteria	0	0	0	0	1	1	0	0	0	0	0	0	0	0	0	0	0	0	0	0	0	0	0	0	0.00127877	0.00191939	0	0	0	0	0	0	0	0	0	0	0	0	0	0	0.00191939	0.00127877	0.00191939	Omasum	Omasum	Omasum
Chaperonin Cpn10+Proteobacteria	0	0	0	0	0	1	0	0	0	0	0	0	0	0	0	0	0	0	0	0	0	0	0	0	0	0.00191939	0	0	0	0	0	0	0	0	0	0	0	0	0	0	0.00191939	0	0.00191939	Omasum	Rumen	Omasum
D-3-phosphoglycerate dehydrogenase, type2+Proteobacteria	0	0	0	0	1	1	0	0	0	0	0	0	0	0	0	0	0	0	0	0	0	0	0	0	0.00127877	0.00191939	0	0	0	0	0	0	0	0	0	0	0	0	0	0	0.00191939	0.00127877	0.00191939	Omasum	Omasum	Omasum
Hydroxyethylthiazole kinase+Proteobacteria	0	0	0	0	1	1	0	0	0	0	0	0	0	0	0	0	0	0	0	0	0	0	0	0	0.00127877	0.00191939	0	0	0	0	0	0	0	0	0	0	0	0	0	0	0.00191939	0.00127877	0.00191939	Omasum	Omasum	Omasum
Inorganic pyrophosphatase+Proteobacteria	0	0	0	0	0	1	0	0	0	0	0	0	0	0	0	0	0	0	0	0	0	0	0	0	0	0.00191939	0	0	0	0	0	0	0	0	0	0	0	0	0	0	0.00191939	0	0.00191939	Omasum	Rumen	Omasum
Ribosomal protein L3, bacterial/organelle-type+Bacteroidetes	0	0	0	0	0	0	0	0	0	0	0	0	0	0	3	0	7	0	6	0	0	0	0	0	0	0	0	0	0	0	0	0	0	0	0.000894721	0	0.00180505	0	0.00163979	0	0.00180505	0.00180505	0	Colon	Colon	Rumen
Phosphoribosylformylglycinamidine synthase+Bacteroidetes	1	0	0	0	0	0	0	0	0	0	0	0	0	0	0	0	7	0	3	0	0.000523834	0	0	0	0	0	0	0	0	0	0	0	0	0	0	0	0.00180505	0	0.000819896	0	0.00180505	0.00180505	0	Colon	Colon	Rumen
L-fucose isomerase+Bacteroidetes	0	0	0	0	0	0	0	0	0	0	0	0	0	0	2	0	7	0	3	0	0	0	0	0	0	0	0	0	0	0	0	0	0	0	0.000596481	0	0.00180505	0	0.000819896	0	0.00180505	0.00180505	0	Colon	Colon	Rumen
Thioredoxin reductase+Firmicutes	0	0	0	0	0	0	0	0	0	0	0	0	0	0	6	0	3	0	3	0	0	0	0	0	0	0	0	0	0	0	0	0	0	0	0.00178944	0	0.000773595	0	0.000819896	0	0.00178944	0.00178944	0	Cecum	Cecum	Rumen
Oxalyl-CoA decarboxylase+Firmicutes	0	0	0	0	0	0	0	0	0	0	0	0	0	0	6	0	1	0	0	0	0	0	0	0	0	0	0	0	0	0	0	0	0	0	0.00178944	0	0.000257865	0	0	0	0.00178944	0.00178944	0	Cecum	Cecum	Rumen
Uridylate kinase, bacteria+Firmicutes	0	0	0	0	0	0	0	0	0	0	0	0	0	0	6	0	2	0	2	0	0	0	0	0	0	0	0	0	0	0	0	0	0	0	0.00178944	0	0.00051573	0	0.000546597	0	0.00178944	0.00178944	0	Cecum	Cecum	Rumen
Desulfoferrodoxin+Euryarchaeota	3	0	2	0	0	0	0	0	0	0	0	0	0	0	0	0	0	0	0	0	0.0015715	0	0.00167645	0	0	0	0	0	0	0	0	0	0	0	0	0	0	0	0	0	0.00167645	0.00167645	0	Reticulum	Reticulum	Rumen
Tetrahydromethanopterin S-methyltransferase subunit H+Euryarchaeota	2	0	2	0	0	0	0	0	0	0	0	0	0	0	0	0	0	0	0	0	0.00104767	0	0.00167645	0	0	0	0	0	0	0	0	0	0	0	0	0	0	0	0	0	0.00167645	0.00167645	0	Reticulum	Reticulum	Rumen
Ribosomal protein L30e+Euryarchaeota	1	0	2	0	0	0	0	0	0	0	0	0	0	0	0	0	0	0	0	0	0.000523834	0	0.00167645	0	0	0	0	0	0	0	0	0	0	0	0	0	0	0	0	0	0.00167645	0.00167645	0	Reticulum	Reticulum	Rumen
Triosephosphate isomerase, bacterial/eukaryotic+Actinobacteria <phylum>	1	0	2	0	0	0	0	0	0	0	0	0	0	0	2	0	0	0	0	0	0.000523834	0	0.00167645	0	0	0	0	0	0	0	0	0	0	0	0.000596481	0	0	0	0	0	0.00167645	0.00167645	0	Reticulum	Reticulum	Rumen
Fructose 1-phosphate kinase+Actinobacteria <phylum>	1	0	2	0	0	0	0	0	0	0	0	0	0	0	0	0	0	0	0	0	0.000523834	0	0.00167645	0	0	0	0	0	0	0	0	0	0	0	0	0	0	0	0	0	0.00167645	0.00167645	0	Reticulum	Reticulum	Rumen
DNA-directed RNA polymerase, alpha subunit+Bacteroidetes	2	0	2	0	0	0	0	0	0	0	0	0	0	0	0	0	0	0	0	0	0.00104767	0	0.00167645	0	0	0	0	0	0	0	0	0	0	0	0	0	0	0	0	0	0.00167645	0.00167645	0	Reticulum	Reticulum	Rumen
Ribosomal protein S10+Bacteroidetes	2	0	2	0	0	0	0	0	0	0	0	0	0	0	3	0	6	0	3	0	0.00104767	0	0.00167645	0	0	0	0	0	0	0	0	0	0	0	0.000894721	0	0.00154719	0	0.000819896	0	0.00167645	0.00167645	0	Reticulum	Reticulum	Rumen
Polyribonucleotide nucleotidyltransferase+Bacteroidetes	3	0	2	0	0	0	0	0	0	0	0	0	0	0	0	0	0	0	0	0	0.0015715	0	0.00167645	0	0	0	0	0	0	0	0	0	0	0	0	0	0	0	0	0	0.00167645	0.00167645	0	Reticulum	Reticulum	Rumen
Phosphoglycerate mutase, 2,3-bisphosphoglycerate-independent+Bacteroidetes	1	0	2	0	0	0	0	0	0	0	0	0	0	0	0	0	3	0	0	0	0.000523834	0	0.00167645	0	0	0	0	0	0	0	0	0	0	0	0	0	0.000773595	0	0	0	0.00167645	0.00167645	0	Reticulum	Reticulum	Rumen
Ketose-bisphosphate aldolase, class-II+Bacteroidetes	2	0	2	0	0	0	0	0	0	0	0	0	0	0	0	0	0	0	0	0	0.00104767	0	0.00167645	0	0	0	0	0	0	0	0	0	0	0	0	0	0	0	0	0	0.00167645	0.00167645	0	Reticulum	Reticulum	Rumen
RND efflux pump, membrane fusion protein+Bacteroidetes	3	0	2	0	0	0	0	0	0	0	0	0	0	0	0	0	0	0	0	0	0.0015715	0	0.00167645	0	0	0	0	0	0	0	0	0	0	0	0	0	0	0	0	0	0.00167645	0.00167645	0	Reticulum	Reticulum	Rumen
Translation elongation factor EFTu/EF1A, bacterial/organelle+Candidatus Omnitrophica	3	0	2	0	0	0	0	0	0	0	0	0	0	0	2	0	0	0	0	0	0.0015715	0	0.00167645	0	0	0	0	0	0	0	0	0	0	0	0.000596481	0	0	0	0	0	0.00167645	0.00167645	0	Reticulum	Reticulum	Rumen
Anti-sigma F factor+Firmicutes	1	0	2	0	0	0	0	0	0	0	0	0	0	0	0	0	0	0	0	0	0.000523834	0	0.00167645	0	0	0	0	0	0	0	0	0	0	0	0	0	0	0	0	0	0.00167645	0.00167645	0	Reticulum	Reticulum	Rumen
Rhamnose isomerase+Firmicutes	3	0	2	0	0	0	0	0	0	0	0	0	0	0	0	0	0	0	0	0	0.0015715	0	0.00167645	0	0	0	0	0	0	0	0	0	0	0	0	0	0	0	0	0	0.00167645	0.00167645	0	Reticulum	Reticulum	Rumen
Selenoprotein B, glycine/betaine/sarcosine/D-proline reductase family+Synergistetes	3	0	2	0	0	0	0	0	0	0	0	0	0	0	0	0	0	0	0	0	0.0015715	0	0.00167645	0	0	0	0	0	0	0	0	0	0	0	0	0	0	0	0	0	0.00167645	0.00167645	0	Reticulum	Reticulum	Rumen
50S ribosomal protein uL4+Bacteroidetes	2	0	1	0	0	0	0	0	0	0	0	0	0	0	3	0	6	0	6	0	0.00104767	0	0.000838223	0	0	0	0	0	0	0	0	0	0	0	0.000894721	0	0.00154719	0	0.00163979	0	0.00163979	0.00163979	0	Rectum	Rectum	Rumen
Carbamoyl-phosphate synthase, large subunit+Bacteroidetes	0	0	0	0	0	0	0	0	0	0	0	0	0	0	1	0	4	0	6	0	0	0	0	0	0	0	0	0	0	0	0	0	0	0	0.00029824	0	0.00103146	0	0.00163979	0	0.00163979	0.00163979	0	Rectum	Rectum	Rumen
Ferritin+Bacteroidetes	1	0	0	0	0	0	0	0	0	0	0	0	0	0	0	0	6	0	6	0	0.000523834	0	0	0	0	0	0	0	0	0	0	0	0	0	0	0	0.00154719	0	0.00163979	0	0.00163979	0.00163979	0	Rectum	Rectum	Rumen
Phosphoglycerate mutase, 2,3-bisphosphoglycerate-independent+Firmicutes	0	0	0	0	0	0	0	0	0	0	0	0	0	0	4	0	6	0	6	0	0	0	0	0	0	0	0	0	0	0	0	0	0	0	0.00119296	0	0.00154719	0	0.00163979	0	0.00163979	0.00163979	0	Rectum	Rectum	Rumen
CoB--CoM heterodisulphide reductase, subunit C+Euryarchaeota	3	0	0	0	0	0	0	0	0	0	0	0	0	0	0	0	0	0	0	0	0.0015715	0	0	0	0	0	0	0	0	0	0	0	0	0	0	0	0	0	0	0	0.0015715	0.0015715	0	Rumen	Rumen	Rumen
2-amino-3-ketobutyrate coenzyme A ligase+Bacteroidetes	3	0	1	0	0	0	0	0	0	0	0	0	0	0	1	0	2	0	4	0	0.0015715	0	0.000838223	0	0	0	0	0	0	0	0	0	0	0	0.00029824	0	0.00051573	0	0.00109319	0	0.0015715	0.0015715	0	Rumen	Rumen	Rumen
Tetraacyldisaccharide 4'-kinase+Bacteroidetes	3	0	1	0	0	0	0	0	0	0	0	0	0	0	0	0	0	0	0	0	0.0015715	0	0.000838223	0	0	0	0	0	0	0	0	0	0	0	0	0	0	0	0	0	0.0015715	0.0015715	0	Rumen	Rumen	Rumen
Uronate isomerase+Bacteroidetes	3	0	1	0	0	0	0	0	0	0	0	0	0	0	0	0	0	0	0	0	0.0015715	0	0.000838223	0	0	0	0	0	0	0	0	0	0	0	0	0	0	0	0	0	0.0015715	0.0015715	0	Rumen	Rumen	Rumen
UTP--glucose-1-phosphate uridylyltransferase family+Lentisphaerae	3	0	0	0	0	0	0	0	0	0	0	0	0	0	0	0	0	0	0	0	0.0015715	0	0	0	0	0	0	0	0	0	0	0	0	0	0	0	0	0	0	0	0.0015715	0.0015715	0	Rumen	Rumen	Rumen
Spore germination GerAB+Proteobacteria	3	0	0	0	0	0	0	0	0	0	0	0	0	0	0	0	0	0	0	0	0.0015715	0	0	0	0	0	0	0	0	0	0	0	0	0	0	0	0	0	0	0	0.0015715	0.0015715	0	Rumen	Rumen	Rumen
Flagellar filament outer layer protein FlaA+Spirochaetes	3	0	0	0	0	0	0	0	0	0	0	0	0	0	0	0	0	0	0	0	0.0015715	0	0	0	0	0	0	0	0	0	0	0	0	0	0	0	0	0	0	0	0.0015715	0.0015715	0	Rumen	Rumen	Rumen
Leu/Ile/Val-binding protein+Synergistetes	3	0	1	0	0	0	0	0	0	0	0	0	0	0	0	0	0	0	0	0	0.0015715	0	0.000838223	0	0	0	0	0	0	0	0	0	0	0	0	0	0	0	0	0	0.0015715	0.0015715	0	Rumen	Rumen	Rumen
Ribosomal protein S9, bacterial/plastid+Bacteroidetes	2	0	1	0	0	0	0	0	0	0	0	0	0	0	4	0	6	0	5	0	0.00104767	0	0.000838223	0	0	0	0	0	0	0	0	0	0	0	0.00119296	0	0.00154719	0	0.00136649	0	0.00154719	0.00154719	0	Colon	Colon	Rumen
Tryptophan synthase beta chain/beta chain-like+Firmicutes	0	0	0	0	0	0	0	0	0	0	0	0	0	0	0	0	6	0	0	0	0	0	0	0	0	0	0	0	0	0	0	0	0	0	0	0	0.00154719	0	0	0	0.00154719	0.00154719	0	Colon	Colon	Rumen
Ribosomal protein L31 type A+Firmicutes	1	0	0	0	0	0	0	0	0	0	0	0	0	0	5	0	6	0	5	0	0.000523834	0	0	0	0	0	0	0	0	0	0	0	0	0	0.0014912	0	0.00154719	0	0.00136649	0	0.00154719	0.00154719	0	Colon	Colon	Rumen
Phenylalanine-tRNA ligase, class IIc, beta subunit+Firmicutes	0	0	0	0	0	0	0	0	0	0	0	0	0	0	2	0	6	0	1	0	0	0	0	0	0	0	0	0	0	0	0	0	0	0	0.000596481	0	0.00154719	0	0.000273299	0	0.00154719	0.00154719	0	Colon	Colon	Rumen
Chaperonin Cpn10+Bacteroidetes	1	0	0	0	0	0	0	0	0	0	0	0	0	0	5	0	4	0	3	0	0.000523834	0	0	0	0	0	0	0	0	0	0	0	0	0	0.0014912	0	0.00103146	0	0.000819896	0	0.0014912	0.0014912	0	Cecum	Cecum	Rumen
Aliphatic acid kinase, short-chain+Firmicutes	0	0	0	0	0	0	0	0	0	0	0	0	0	0	5	0	0	0	0	0	0	0	0	0	0	0	0	0	0	0	0	0	0	0	0.0014912	0	0	0	0	0	0.0014912	0.0014912	0	Cecum	Cecum	Rumen
Ribosomal protein L27+Firmicutes	0	0	0	0	0	0	0	0	0	0	0	0	0	0	5	0	5	0	2	0	0	0	0	0	0	0	0	0	0	0	0	0	0	0	0.0014912	0	0.00128932	0	0.000546597	0	0.0014912	0.0014912	0	Cecum	Cecum	Rumen
Peptidase M13+Firmicutes	0	0	0	0	0	0	0	0	0	0	0	0	0	0	5	0	1	0	0	0	0	0	0	0	0	0	0	0	0	0	0	0	0	0	0.0014912	0	0.000257865	0	0	0	0.0014912	0.0014912	0	Cecum	Cecum	Rumen
Phosphotransferase system, lactose/cellobiose-specific IIA subunit+Firmicutes	0	0	0	0	0	0	0	0	0	0	0	0	0	0	5	0	3	0	4	0	0	0	0	0	0	0	0	0	0	0	0	0	0	0	0.0014912	0	0.000773595	0	0.00109319	0	0.0014912	0.0014912	0	Cecum	Cecum	Rumen
Threonine-tRNA ligase, class IIa+Bacteroidetes	0	0	0	0	0	0	0	0	0	0	0	0	0	0	2	0	3	0	5	0	0	0	0	0	0	0	0	0	0	0	0	0	0	0	0.000596481	0	0.000773595	0	0.00136649	0	0.00136649	0.00136649	0	Rectum	Rectum	Rumen
NAD kinase+Bacteroidetes	0	0	0	0	0	0	0	0	0	0	0	0	0	0	0	0	4	0	5	0	0	0	0	0	0	0	0	0	0	0	0	0	0	0	0	0	0.00103146	0	0.00136649	0	0.00136649	0.00136649	0	Rectum	Rectum	Rumen
Peptidase M20+Bacteroidetes	0	0	0	0	0	0	0	0	0	0	0	0	0	0	0	0	5	0	5	0	0	0	0	0	0	0	0	0	0	0	0	0	0	0	0	0	0.00128932	0	0.00136649	0	0.00136649	0.00136649	0	Rectum	Rectum	Rumen
Aminoacyl-tRNA synthetase, class II (D/K/N)-like+Bacteroidetes	1	0	0	0	0	0	0	0	0	0	0	0	0	0	0	0	4	0	5	0	0.000523834	0	0	0	0	0	0	0	0	0	0	0	0	0	0	0	0.00103146	0	0.00136649	0	0.00136649	0.00136649	0	Rectum	Rectum	Rumen
Orotate phosphoribosyltransferase+Bacteroidetes	0	0	0	0	0	0	0	0	0	0	0	0	0	0	4	0	4	0	5	0	0	0	0	0	0	0	0	0	0	0	0	0	0	0	0.00119296	0	0.00103146	0	0.00136649	0	0.00136649	0.00136649	0	Rectum	Rectum	Rumen
Ribosomal protein S6, plastid/chloroplast+Bacteroidetes	0	0	0	0	0	0	0	0	0	0	0	0	0	0	4	0	2	0	5	0	0	0	0	0	0	0	0	0	0	0	0	0	0	0	0.00119296	0	0.00051573	0	0.00136649	0	0.00136649	0.00136649	0	Rectum	Rectum	Rumen
Ribosomal protein S21+Firmicutes	0	0	0	0	0	0	0	0	0	0	0	0	0	0	2	0	3	0	5	0	0	0	0	0	0	0	0	0	0	0	0	0	0	0	0.000596481	0	0.000773595	0	0.00136649	0	0.00136649	0.00136649	0	Rectum	Rectum	Rumen
Ribosomal protein S18+Firmicutes	1	0	1	0	0	0	0	0	0	0	0	0	0	0	0	0	3	0	5	0	0.000523834	0	0.000838223	0	0	0	0	0	0	0	0	0	0	0	0	0	0.000773595	0	0.00136649	0	0.00136649	0.00136649	0	Rectum	Rectum	Rumen
Tetrahydrofolate dehydrogenase/cyclohydrolase+Firmicutes	0	0	0	0	0	0	0	0	0	0	0	0	0	0	2	0	4	0	5	0	0	0	0	0	0	0	0	0	0	0	0	0	0	0	0.000596481	0	0.00103146	0	0.00136649	0	0.00136649	0.00136649	0	Rectum	Rectum	Rumen
Stage V sporulation protein G+Firmicutes	0	0	0	0	0	0	0	0	0	0	0	0	0	0	0	0	2	0	5	0	0	0	0	0	0	0	0	0	0	0	0	0	0	0	0	0	0.00051573	0	0.00136649	0	0.00136649	0.00136649	0	Rectum	Rectum	Rumen
UDP-glucose 4-epimerase GalE+Bacteroidetes	0	0	0	0	0	0	0	0	0	0	0	0	0	0	0	0	5	0	4	0	0	0	0	0	0	0	0	0	0	0	0	0	0	0	0	0	0.00128932	0	0.00109319	0	0.00128932	0.00128932	0	Colon	Colon	Rumen
Ribosomal protein S2, bacteria/mitochondria/plastid+Bacteroidetes	0	0	0	0	0	0	0	0	0	0	0	0	0	0	1	0	5	0	0	0	0	0	0	0	0	0	0	0	0	0	0	0	0	0	0.00029824	0	0.00128932	0	0	0	0.00128932	0.00128932	0	Colon	Colon	Rumen
Ribosomal protein L24+Bacteroidetes	1	0	0	0	0	0	0	0	0	0	0	0	0	0	4	0	5	0	4	0	0.000523834	0	0	0	0	0	0	0	0	0	0	0	0	0	0.00119296	0	0.00128932	0	0.00109319	0	0.00128932	0.00128932	0	Colon	Colon	Rumen
Cobalamin (vitamin B12) biosynthesis CobW+Firmicutes	0	0	0	0	0	0	0	0	0	0	0	0	0	0	1	0	5	0	2	0	0	0	0	0	0	0	0	0	0	0	0	0	0	0	0.00029824	0	0.00128932	0	0.000546597	0	0.00128932	0.00128932	0	Colon	Colon	Rumen
Cytochrome-c3 hydrogenase, gamma subunit+Firmicutes	0	0	0	0	0	0	0	0	0	0	0	0	0	0	3	0	5	0	3	0	0	0	0	0	0	0	0	0	0	0	0	0	0	0	0.000894721	0	0.00128932	0	0.000819896	0	0.00128932	0.00128932	0	Colon	Colon	Rumen
NAD(P) transhydrogenase, alpha subunit+Actinobacteria <phylum>	1	0	0	0	1	0	0	0	0	0	0	0	0	0	0	0	0	0	0	0	0.000523834	0	0	0	0.00127877	0	0	0	0	0	0	0	0	0	0	0	0	0	0	0	0.00127877	0.00127877	0	Omasum	Omasum	Rumen
RNA methyltransferase, RsmD+Bacteroidetes	1	0	0	0	1	0	0	0	0	0	0	0	0	0	0	0	2	0	2	0	0.000523834	0	0	0	0.00127877	0	0	0	0	0	0	0	0	0	0	0	0.00051573	0	0.000546597	0	0.00127877	0.00127877	0	Omasum	Omasum	Rumen
Phosphoenolpyruvate synthase+Deinococcus-Thermus	0	0	0	0	1	0	0	0	0	0	0	0	0	0	0	0	0	0	0	0	0	0	0	0	0.00127877	0	0	0	0	0	0	0	0	0	0	0	0	0	0	0	0.00127877	0.00127877	0	Omasum	Omasum	Rumen
Anthranilate synthase component I-like+Firmicutes	0	0	0	0	1	0	0	0	0	0	0	0	0	0	0	0	0	0	0	0	0	0	0	0	0.00127877	0	0	0	0	0	0	0	0	0	0	0	0	0	0	0	0.00127877	0.00127877	0	Omasum	Omasum	Rumen
Histidinol-phosphate aminotransferase family+Proteobacteria	0	0	0	0	1	0	0	0	0	0	0	0	0	0	0	0	0	0	0	0	0	0	0	0	0.00127877	0	0	0	0	0	0	0	0	0	0	0	0	0	0	0	0.00127877	0.00127877	0	Omasum	Omasum	Rumen
Cytochrome c oxidase cbb3-type, subunit I+Proteobacteria	0	0	1	0	1	0	0	0	0	0	0	0	0	0	0	0	0	0	0	0	0	0	0.000838223	0	0.00127877	0	0	0	0	0	0	0	0	0	0	0	0	0	0	0	0.00127877	0.00127877	0	Omasum	Omasum	Rumen
Dihydroxy-acid dehydratase+Proteobacteria	0	0	0	0	1	0	0	0	0	0	0	0	0	0	0	0	0	0	1	0	0	0	0	0	0.00127877	0	0	0	0	0	0	0	0	0	0	0	0	0	0.000273299	0	0.00127877	0.00127877	0	Omasum	Omasum	Rumen
Ribosomal protein S11, bacterial-type+Proteobacteria	0	0	0	0	1	0	0	0	0	0	0	0	0	0	0	0	0	0	0	0	0	0	0	0	0.00127877	0	0	0	0	0	0	0	0	0	0	0	0	0	0	0	0.00127877	0.00127877	0	Omasum	Omasum	Rumen
DNA polymerase III, alpha subunit+Proteobacteria	0	0	0	0	1	0	0	0	0	0	0	0	0	0	0	0	0	0	0	0	0	0	0	0	0.00127877	0	0	0	0	0	0	0	0	0	0	0	0	0	0	0	0.00127877	0.00127877	0	Omasum	Omasum	Rumen
2,3-diketo-L-gulonate reductase+Proteobacteria	0	0	0	0	1	0	0	0	0	0	0	0	0	0	0	0	0	0	0	0	0	0	0	0	0.00127877	0	0	0	0	0	0	0	0	0	0	0	0	0	0	0	0.00127877	0.00127877	0	Omasum	Omasum	Rumen
Cysteine synthase CysK+Proteobacteria	0	0	0	0	1	0	0	0	0	0	0	0	0	0	0	0	0	0	0	0	0	0	0	0	0.00127877	0	0	0	0	0	0	0	0	0	0	0	0	0	0	0	0.00127877	0.00127877	0	Omasum	Omasum	Rumen
Translation initiation factor aIF-2, bacterial-like+Proteobacteria	0	0	0	0	1	0	0	0	0	0	0	0	0	0	0	0	0	0	0	0	0	0	0	0	0.00127877	0	0	0	0	0	0	0	0	0	0	0	0	0	0	0	0.00127877	0.00127877	0	Omasum	Omasum	Rumen
Glycine-tRNA synthetase, heterodimeric+Proteobacteria	0	0	0	0	1	0	0	0	0	0	0	0	0	0	0	0	0	0	0	0	0	0	0	0	0.00127877	0	0	0	0	0	0	0	0	0	0	0	0	0	0	0	0.00127877	0.00127877	0	Omasum	Omasum	Rumen
Aspartate/ornithine carbamoyltransferase+Proteobacteria	0	0	0	0	1	0	0	0	0	0	0	0	0	0	0	0	0	0	0	0	0	0	0	0	0.00127877	0	0	0	0	0	0	0	0	0	0	0	0	0	0	0	0.00127877	0.00127877	0	Omasum	Omasum	Rumen
CTP synthase+Proteobacteria	0	0	0	0	1	0	0	0	0	0	0	0	0	0	0	0	0	0	0	0	0	0	0	0	0.00127877	0	0	0	0	0	0	0	0	0	0	0	0	0	0	0	0.00127877	0.00127877	0	Omasum	Omasum	Rumen
Phosphoribosylaminoimidazole-succinocarboxamide synthase+Proteobacteria	0	0	0	0	1	0	0	0	0	0	0	0	0	0	0	0	0	0	0	0	0	0	0	0	0.00127877	0	0	0	0	0	0	0	0	0	0	0	0	0	0	0	0.00127877	0.00127877	0	Omasum	Omasum	Rumen
Serine-tRNA ligase, type1+Proteobacteria	0	0	0	0	1	0	0	0	0	0	0	0	0	0	0	0	0	0	0	0	0	0	0	0	0.00127877	0	0	0	0	0	0	0	0	0	0	0	0	0	0	0	0.00127877	0.00127877	0	Omasum	Omasum	Rumen
Ribosomal protein S12/S23+Proteobacteria	0	0	0	0	1	0	0	0	0	0	0	0	0	0	1	0	0	0	0	0	0	0	0	0	0.00127877	0	0	0	0	0	0	0	0	0	0.00029824	0	0	0	0	0	0.00127877	0.00127877	0	Omasum	Omasum	Rumen
C-terminal-processing peptidase S41A+Proteobacteria	0	0	0	0	1	0	0	0	0	0	0	0	0	0	0	0	0	0	0	0	0	0	0	0	0.00127877	0	0	0	0	0	0	0	0	0	0	0	0	0	0	0	0.00127877	0.00127877	0	Omasum	Omasum	Rumen
CDP-diacylglycerol--serine O-phosphatidyltransferase+Proteobacteria	0	0	0	0	1	0	0	0	0	0	0	0	0	0	0	0	0	0	0	0	0	0	0	0	0.00127877	0	0	0	0	0	0	0	0	0	0	0	0	0	0	0	0.00127877	0.00127877	0	Omasum	Omasum	Rumen
3-deoxy-8-phosphooctulonate synthase+Proteobacteria	0	0	0	0	1	0	0	0	0	0	0	0	0	0	0	0	0	0	0	0	0	0	0	0	0.00127877	0	0	0	0	0	0	0	0	0	0	0	0	0	0	0	0.00127877	0.00127877	0	Omasum	Omasum	Rumen
ATPase, F1 complex, gamma subunit+Proteobacteria	0	0	0	0	1	0	0	0	0	0	0	0	0	0	0	0	0	0	0	0	0	0	0	0	0.00127877	0	0	0	0	0	0	0	0	0	0	0	0	0	0	0	0.00127877	0.00127877	0	Omasum	Omasum	Rumen
Adenylosuccinate synthetase+Proteobacteria	0	0	0	0	1	0	0	0	0	0	0	0	0	0	0	0	0	0	0	0	0	0	0	0	0.00127877	0	0	0	0	0	0	0	0	0	0	0	0	0	0	0	0.00127877	0.00127877	0	Omasum	Omasum	Rumen
Transcription termination factor Rho+Proteobacteria	0	0	0	0	1	0	0	0	0	0	0	0	0	0	0	0	0	0	0	0	0	0	0	0	0.00127877	0	0	0	0	0	0	0	0	0	0	0	0	0	0	0	0.00127877	0.00127877	0	Omasum	Omasum	Rumen
Ribosomal protein L3-specific, glutamine-N5-methyltransferase+Proteobacteria	0	0	0	0	1	0	0	0	0	0	0	0	0	0	0	0	0	0	0	0	0	0	0	0	0.00127877	0	0	0	0	0	0	0	0	0	0	0	0	0	0	0	0.00127877	0.00127877	0	Omasum	Omasum	Rumen
Na(+)-translocating NADH-quinone reductase subunit F+Proteobacteria	0	0	0	0	1	0	0	0	0	0	0	0	0	0	0	0	0	0	0	0	0	0	0	0	0.00127877	0	0	0	0	0	0	0	0	0	0	0	0	0	0	0	0.00127877	0.00127877	0	Omasum	Omasum	Rumen
Colicin V production, CvpA+Proteobacteria	0	0	0	0	1	0	0	0	0	0	0	0	0	0	0	0	0	0	0	0	0	0	0	0	0.00127877	0	0	0	0	0	0	0	0	0	0	0	0	0	0	0	0.00127877	0.00127877	0	Omasum	Omasum	Rumen
ATPase, type IV, pilus assembly, PilB+Proteobacteria	0	0	0	0	1	0	0	0	0	0	0	0	0	0	0	0	0	0	0	0	0	0	0	0	0.00127877	0	0	0	0	0	0	0	0	0	0	0	0	0	0	0	0.00127877	0.00127877	0	Omasum	Omasum	Rumen
Uridylate kinase, bacteria+Proteobacteria	0	0	0	0	1	0	0	0	0	0	0	0	0	0	0	0	0	0	0	0	0	0	0	0	0.00127877	0	0	0	0	0	0	0	0	0	0	0	0	0	0	0	0.00127877	0.00127877	0	Omasum	Omasum	Rumen
Polysaccharide export protein+Proteobacteria	0	0	0	0	1	0	0	0	0	0	0	0	0	0	0	0	0	0	0	0	0	0	0	0	0.00127877	0	0	0	0	0	0	0	0	0	0	0	0	0	0	0	0.00127877	0.00127877	0	Omasum	Omasum	Rumen
Bacterial extracellular solute-binding protein, family 7+Proteobacteria	0	0	0	0	1	0	0	0	0	0	0	0	0	0	0	0	0	0	0	0	0	0	0	0	0.00127877	0	0	0	0	0	0	0	0	0	0	0	0	0	0	0	0.00127877	0.00127877	0	Omasum	Omasum	Rumen
Signal-recognition particle receptor FtsY+Proteobacteria	0	0	0	0	1	0	0	0	0	0	0	0	0	0	0	0	0	0	0	0	0	0	0	0	0.00127877	0	0	0	0	0	0	0	0	0	0	0	0	0	0	0	0.00127877	0.00127877	0	Omasum	Omasum	Rumen
Protein translocase subunit SecY+Proteobacteria	0	0	0	0	1	0	0	0	0	0	0	0	0	0	0	0	0	0	0	0	0	0	0	0	0.00127877	0	0	0	0	0	0	0	0	0	0	0	0	0	0	0	0.00127877	0.00127877	0	Omasum	Omasum	Rumen
Glycerate kinase+Proteobacteria	0	0	0	0	1	0	0	0	0	0	0	0	0	0	0	0	0	0	0	0	0	0	0	0	0.00127877	0	0	0	0	0	0	0	0	0	0	0	0	0	0	0	0.00127877	0.00127877	0	Omasum	Omasum	Rumen
RNA-binding protein Hfq+Proteobacteria	0	0	0	0	1	0	0	0	0	0	0	0	0	0	0	0	0	0	0	0	0	0	0	0	0.00127877	0	0	0	0	0	0	0	0	0	0	0	0	0	0	0	0.00127877	0.00127877	0	Omasum	Omasum	Rumen
Na(+)-translocating NADH-quinone reductase subunit B+Proteobacteria	0	0	0	0	1	0	0	0	0	0	0	0	0	0	0	0	0	0	0	0	0	0	0	0	0.00127877	0	0	0	0	0	0	0	0	0	0	0	0	0	0	0	0.00127877	0.00127877	0	Omasum	Omasum	Rumen
Glucokinase+Proteobacteria	0	0	0	0	1	0	0	0	0	0	0	0	0	0	0	0	0	0	0	0	0	0	0	0	0.00127877	0	0	0	0	0	0	0	0	0	0	0	0	0	0	0	0.00127877	0.00127877	0	Omasum	Omasum	Rumen
RND efflux system, outer membrane lipoprotein, NodT+Proteobacteria	0	0	0	0	1	0	0	0	0	0	0	0	0	0	0	0	0	0	0	0	0	0	0	0	0.00127877	0	0	0	0	0	0	0	0	0	0	0	0	0	0	0	0.00127877	0.00127877	0	Omasum	Omasum	Rumen
Beta-hydroxyacyl-(acyl-carrier-protein) dehydratase FabA+Proteobacteria	0	0	0	0	1	0	0	0	0	0	0	0	0	0	0	0	0	0	0	0	0	0	0	0	0.00127877	0	0	0	0	0	0	0	0	0	0	0	0	0	0	0	0.00127877	0.00127877	0	Omasum	Omasum	Rumen
Phosphoribosylformylglycinamidine synthase+Proteobacteria	0	0	0	0	1	0	0	0	0	0	0	0	0	0	0	0	0	0	0	0	0	0	0	0	0.00127877	0	0	0	0	0	0	0	0	0	0	0	0	0	0	0	0.00127877	0.00127877	0	Omasum	Omasum	Rumen
Isoleucine-tRNA ligase, type 1+Proteobacteria	0	0	0	0	1	0	0	0	0	0	0	0	0	0	0	0	0	0	0	0	0	0	0	0	0.00127877	0	0	0	0	0	0	0	0	0	0	0	0	0	0	0	0.00127877	0.00127877	0	Omasum	Omasum	Rumen
DNA recombination and repair protein RecA+Proteobacteria	0	0	0	0	1	0	0	0	0	0	0	0	0	0	0	0	0	0	0	0	0	0	0	0	0.00127877	0	0	0	0	0	0	0	0	0	0	0	0	0	0	0	0.00127877	0.00127877	0	Omasum	Omasum	Rumen
Cytochrome c oxidase subunit I+Proteobacteria	0	0	0	0	1	0	0	0	0	0	0	0	0	0	0	0	0	0	0	0	0	0	0	0	0.00127877	0	0	0	0	0	0	0	0	0	0	0	0	0	0	0	0.00127877	0.00127877	0	Omasum	Omasum	Rumen
Major facilitator superfamily+Proteobacteria	0	0	0	0	1	0	0	0	0	0	0	0	0	0	0	0	0	0	0	0	0	0	0	0	0.00127877	0	0	0	0	0	0	0	0	0	0	0	0	0	0	0	0.00127877	0.00127877	0	Omasum	Omasum	Rumen
Heat shock protein Hsp90 family+Bacteroidetes	0	0	0	0	0	0	0	0	0	0	0	0	0	0	4	0	3	0	2	0	0	0	0	0	0	0	0	0	0	0	0	0	0	0	0.00119296	0	0.000773595	0	0.000546597	0	0.00119296	0.00119296	0	Cecum	Cecum	Rumen
Ribosomal protein L11, bacterial-type+Bacteroidetes	1	0	1	0	0	0	0	0	0	0	0	0	0	0	4	0	4	0	4	0	0.000523834	0	0.000838223	0	0	0	0	0	0	0	0	0	0	0	0.00119296	0	0.00103146	0	0.00109319	0	0.00119296	0.00119296	0	Cecum	Cecum	Rumen
Ribosomal protein S7, bacterial/organellar-type+Bacteroidetes	2	0	0	0	0	0	0	0	0	0	0	0	0	0	4	0	2	0	4	0	0.00104767	0	0	0	0	0	0	0	0	0	0	0	0	0	0.00119296	0	0.00051573	0	0.00109319	0	0.00119296	0.00119296	0	Cecum	Cecum	Rumen
Peptidase M1, alanine aminopeptidase/leukotriene A4 hydrolase+Firmicutes	0	0	0	0	0	0	0	0	0	0	0	0	0	0	4	0	0	0	0	0	0	0	0	0	0	0	0	0	0	0	0	0	0	0	0.00119296	0	0	0	0	0	0.00119296	0.00119296	0	Cecum	Cecum	Rumen
TonB-dependent siderophore receptor+Firmicutes	0	0	0	0	0	0	0	0	0	0	0	0	0	0	4	0	1	0	0	0	0	0	0	0	0	0	0	0	0	0	0	0	0	0	0.00119296	0	0.000257865	0	0	0	0.00119296	0.00119296	0	Cecum	Cecum	Rumen
Peptidase S15, X-Pro dipeptidyl-peptidase+Firmicutes	0	0	0	0	0	0	0	0	0	0	0	0	0	0	4	0	0	0	0	0	0	0	0	0	0	0	0	0	0	0	0	0	0	0	0.00119296	0	0	0	0	0	0.00119296	0.00119296	0	Cecum	Cecum	Rumen
DNA helicase, ATP-dependent, RecQ type, bacterial+Bacteroidetes	1	0	0	0	0	0	0	0	0	0	0	0	0	0	0	0	0	0	4	0	0.000523834	0	0	0	0	0	0	0	0	0	0	0	0	0	0	0	0	0	0.00109319	0	0.00109319	0.00109319	0	Rectum	Rectum	Rumen
Ribose-phosphate diphosphokinase+Bacteroidetes	0	0	0	0	0	0	0	0	0	0	0	0	0	0	3	0	3	0	4	0	0	0	0	0	0	0	0	0	0	0	0	0	0	0	0.000894721	0	0.000773595	0	0.00109319	0	0.00109319	0.00109319	0	Rectum	Rectum	Rumen
AICARFT/IMPCHase bienzyme+Bacteroidetes	0	0	0	0	0	0	0	0	0	0	0	0	0	0	0	0	4	0	4	0	0	0	0	0	0	0	0	0	0	0	0	0	0	0	0	0	0.00103146	0	0.00109319	0	0.00109319	0.00109319	0	Rectum	Rectum	Rumen
Inosine-5'-monophosphate dehydrogenase+Bacteroidetes	0	0	0	0	0	0	0	0	0	0	0	0	0	0	1	0	4	0	4	0	0	0	0	0	0	0	0	0	0	0	0	0	0	0	0.00029824	0	0.00103146	0	0.00109319	0	0.00109319	0.00109319	0	Rectum	Rectum	Rumen
Ribosomal protein L25+Bacteroidetes	2	0	0	0	0	0	0	0	0	0	0	0	0	0	3	0	4	0	4	0	0.00104767	0	0	0	0	0	0	0	0	0	0	0	0	0	0.000894721	0	0.00103146	0	0.00109319	0	0.00109319	0.00109319	0	Rectum	Rectum	Rumen
Myo-inositol-1-phosphate synthase+Bacteroidetes	0	0	0	0	0	0	0	0	0	0	0	0	0	0	1	0	2	0	4	0	0	0	0	0	0	0	0	0	0	0	0	0	0	0	0.00029824	0	0.00051573	0	0.00109319	0	0.00109319	0.00109319	0	Rectum	Rectum	Rumen
Orotidine 5'-phosphate decarboxylase, type 2+Firmicutes	0	0	0	0	0	0	0	0	0	0	0	0	0	0	1	0	1	0	4	0	0	0	0	0	0	0	0	0	0	0	0	0	0	0	0.00029824	0	0.000257865	0	0.00109319	0	0.00109319	0.00109319	0	Rectum	Rectum	Rumen
GTP-sensing transcriptional pleiotropic repressor CodY+Firmicutes	0	0	0	0	0	0	0	0	0	0	0	0	0	0	0	0	4	0	4	0	0	0	0	0	0	0	0	0	0	0	0	0	0	0	0	0	0.00103146	0	0.00109319	0	0.00109319	0.00109319	0	Rectum	Rectum	Rumen
Phosphotransferase system, sorbose subfamily IIB component, subgroup+Firmicutes	0	0	0	0	0	0	0	0	0	0	0	0	0	0	2	0	4	0	4	0	0	0	0	0	0	0	0	0	0	0	0	0	0	0	0.000596481	0	0.00103146	0	0.00109319	0	0.00109319	0.00109319	0	Rectum	Rectum	Rumen
V-type ATP synthase catalytic alpha chain+Firmicutes	1	0	0	0	0	0	0	0	0	0	0	0	0	0	0	0	2	0	4	0	0.000523834	0	0	0	0	0	0	0	0	0	0	0	0	0	0	0	0.00051573	0	0.00109319	0	0.00109319	0.00109319	0	Rectum	Rectum	Rumen
Pyruvate-flavodoxin oxidoreductase+Proteobacteria	0	0	0	0	0	0	0	0	0	0	0	0	0	0	2	0	4	0	4	0	0	0	0	0	0	0	0	0	0	0	0	0	0	0	0.000596481	0	0.00103146	0	0.00109319	0	0.00109319	0.00109319	0	Rectum	Rectum	Rumen
Ornithine carbamoyltransferase+Actinobacteria <phylum>	2	0	0	0	0	0	0	0	0	0	0	0	0	0	0	0	0	0	0	0	0.00104767	0	0	0	0	0	0	0	0	0	0	0	0	0	0	0	0	0	0	0	0.00104767	0.00104767	0	Rumen	Rumen	Rumen
Pyruvate-flavodoxin oxidoreductase+Actinobacteria <phylum>	2	0	1	0	0	0	0	0	0	0	0	0	0	0	0	0	1	0	2	0	0.00104767	0	0.000838223	0	0	0	0	0	0	0	0	0	0	0	0	0	0.000257865	0	0.000546597	0	0.00104767	0.00104767	0	Rumen	Rumen	Rumen
Valine-tRNA ligase+Bacteroidetes	2	0	0	0	0	0	0	0	0	0	0	0	0	0	0	0	0	0	0	0	0.00104767	0	0	0	0	0	0	0	0	0	0	0	0	0	0	0	0	0	0	0	0.00104767	0.00104767	0	Rumen	Rumen	Rumen
Altronate oxidoreductase+Bacteroidetes	2	0	1	0	0	0	0	0	0	0	0	0	0	0	0	0	0	0	0	0	0.00104767	0	0.000838223	0	0	0	0	0	0	0	0	0	0	0	0	0	0	0	0	0	0.00104767	0.00104767	0	Rumen	Rumen	Rumen
Aldose 1-epimerase+Bacteroidetes	2	0	0	0	0	0	0	0	0	0	0	0	0	0	0	0	1	0	1	0	0.00104767	0	0	0	0	0	0	0	0	0	0	0	0	0	0	0	0.000257865	0	0.000273299	0	0.00104767	0.00104767	0	Rumen	Rumen	Rumen
Conjugative transfer, TrbB+Bacteroidetes	2	0	0	0	0	0	0	0	0	0	0	0	0	0	0	0	0	0	0	0	0.00104767	0	0	0	0	0	0	0	0	0	0	0	0	0	0	0	0	0	0	0	0.00104767	0.00104767	0	Rumen	Rumen	Rumen
Ribosomal protein S30Ae/sigma 54 modulation protein+Bacteroidetes	2	0	1	0	0	0	0	0	0	0	0	0	0	0	0	0	4	0	3	0	0.00104767	0	0.000838223	0	0	0	0	0	0	0	0	0	0	0	0	0	0.00103146	0	0.000819896	0	0.00104767	0.00104767	0	Rumen	Rumen	Rumen
Methylaspartate ammonia-lyase+Bacteroidetes	2	0	0	0	0	0	0	0	0	0	0	0	0	0	0	0	0	0	0	0	0.00104767	0	0	0	0	0	0	0	0	0	0	0	0	0	0	0	0	0	0	0	0.00104767	0.00104767	0	Rumen	Rumen	Rumen
Citrate lyase, alpha subunit+Bacteroidetes	2	0	1	0	0	0	0	0	0	0	0	0	0	0	0	0	0	0	0	0	0.00104767	0	0.000838223	0	0	0	0	0	0	0	0	0	0	0	0	0	0	0	0	0	0.00104767	0.00104767	0	Rumen	Rumen	Rumen
Probable glycine dehydrogenase (decarboxylating) subunit 1+Bacteroidetes	2	0	1	0	0	0	0	0	0	0	0	0	0	0	0	0	0	0	0	0	0.00104767	0	0.000838223	0	0	0	0	0	0	0	0	0	0	0	0	0	0	0	0	0	0.00104767	0.00104767	0	Rumen	Rumen	Rumen
Alpha-D-phosphohexomutase superfamily+Bacteroidetes	2	0	0	0	0	0	0	0	0	0	0	0	0	0	0	0	0	0	0	0	0.00104767	0	0	0	0	0	0	0	0	0	0	0	0	0	0	0	0	0	0	0	0.00104767	0.00104767	0	Rumen	Rumen	Rumen
Aconitase/isopropylmalate dehydratase+Bacteroidetes	2	0	1	0	0	0	0	0	0	0	0	0	0	0	0	0	0	0	0	0	0.00104767	0	0.000838223	0	0	0	0	0	0	0	0	0	0	0	0	0	0	0	0	0	0.00104767	0.00104767	0	Rumen	Rumen	Rumen
Phosphoribosylaminoimidazole-succinocarboxamide synthase+Bacteroidetes	2	0	1	0	0	0	0	0	0	0	0	0	0	0	1	0	1	0	0	0	0.00104767	0	0.000838223	0	0	0	0	0	0	0	0	0	0	0	0.00029824	0	0.000257865	0	0	0	0.00104767	0.00104767	0	Rumen	Rumen	Rumen
Asp/Glu/hydantoin racemase+Bacteroidetes	2	0	1	0	0	0	0	0	0	0	0	0	0	0	0	0	1	0	1	0	0.00104767	0	0.000838223	0	0	0	0	0	0	0	0	0	0	0	0	0	0.000257865	0	0.000273299	0	0.00104767	0.00104767	0	Rumen	Rumen	Rumen
Ribosomal protein L16+Candidatus Sungbacteria	2	0	0	0	0	0	0	0	0	0	0	0	0	0	0	0	0	0	0	0	0.00104767	0	0	0	0	0	0	0	0	0	0	0	0	0	0	0	0	0	0	0	0.00104767	0.00104767	0	Rumen	Rumen	Rumen
Translation elongation factor EFTu/EF1A, bacterial/organelle+Candidatus Tectomicrobia	2	0	0	0	0	0	0	0	0	0	0	0	0	0	0	0	0	0	0	0	0.00104767	0	0	0	0	0	0	0	0	0	0	0	0	0	0	0	0	0	0	0	0.00104767	0.00104767	0	Rumen	Rumen	Rumen
Glycoside hydrolase, family 9+Firmicutes	2	0	0	0	0	0	0	0	0	0	0	0	0	0	0	0	0	0	0	0	0.00104767	0	0	0	0	0	0	0	0	0	0	0	0	0	0	0	0	0	0	0	0.00104767	0.00104767	0	Rumen	Rumen	Rumen
Butyryl-CoA:acetate CoA-transferase+Firmicutes	2	0	1	0	0	0	0	0	0	0	0	0	0	0	0	0	0	0	1	0	0.00104767	0	0.000838223	0	0	0	0	0	0	0	0	0	0	0	0	0	0	0	0.000273299	0	0.00104767	0.00104767	0	Rumen	Rumen	Rumen
ATPase, F0 complex, subunit C, bacterial/chloroplast+Firmicutes	2	0	0	0	0	0	0	0	0	0	0	0	0	0	1	0	2	0	1	0	0.00104767	0	0	0	0	0	0	0	0	0	0	0	0	0	0.00029824	0	0.00051573	0	0.000273299	0	0.00104767	0.00104767	0	Rumen	Rumen	Rumen
Large-conductance mechanosensitive channel+Firmicutes	2	0	0	0	0	0	0	0	0	0	0	0	0	0	0	0	0	0	0	0	0.00104767	0	0	0	0	0	0	0	0	0	0	0	0	0	0	0	0	0	0	0	0.00104767	0.00104767	0	Rumen	Rumen	Rumen
Sporulation stage IV, protein A+Firmicutes	2	0	0	0	0	0	0	0	0	0	0	0	0	0	0	0	0	0	0	0	0.00104767	0	0	0	0	0	0	0	0	0	0	0	0	0	0	0	0	0	0	0	0.00104767	0.00104767	0	Rumen	Rumen	Rumen
Desulfoferrodoxin+Firmicutes	2	0	0	0	0	0	0	0	0	0	0	0	0	0	0	0	0	0	0	0	0.00104767	0	0	0	0	0	0	0	0	0	0	0	0	0	0	0	0	0	0	0	0.00104767	0.00104767	0	Rumen	Rumen	Rumen
Sodium:neurotransmitter symporter+Firmicutes	2	0	0	0	0	0	0	0	0	0	0	0	0	0	0	0	0	0	0	0	0.00104767	0	0	0	0	0	0	0	0	0	0	0	0	0	0	0	0	0	0	0	0.00104767	0.00104767	0	Rumen	Rumen	Rumen
Ornithine carbamoyltransferase+Fusobacteria	2	0	0	0	0	0	0	0	0	0	0	0	0	0	0	0	0	0	0	0	0.00104767	0	0	0	0	0	0	0	0	0	0	0	0	0	0	0	0	0	0	0	0.00104767	0.00104767	0	Rumen	Rumen	Rumen
Mg2+ transporter protein, CorA-like/Zinc transport protein ZntB+Proteobacteria	2	0	0	0	0	0	0	0	0	0	0	0	0	0	0	0	0	0	0	0	0.00104767	0	0	0	0	0	0	0	0	0	0	0	0	0	0	0	0	0	0	0	0.00104767	0.00104767	0	Rumen	Rumen	Rumen
Porin, gammaproteobacterial+Proteobacteria	2	0	0	0	0	0	0	0	0	0	0	0	0	0	0	0	0	0	0	0	0.00104767	0	0	0	0	0	0	0	0	0	0	0	0	0	0	0	0	0	0	0	0.00104767	0.00104767	0	Rumen	Rumen	Rumen
DapA-like+Proteobacteria	2	0	1	0	0	0	0	0	0	0	0	0	0	0	0	0	0	0	0	0	0.00104767	0	0.000838223	0	0	0	0	0	0	0	0	0	0	0	0	0	0	0	0	0	0.00104767	0.00104767	0	Rumen	Rumen	Rumen
Heat shock protein Hsp90 family+Spirochaetes	2	0	0	0	0	0	0	0	0	0	0	0	0	0	0	0	0	0	0	0	0.00104767	0	0	0	0	0	0	0	0	0	0	0	0	0	0	0	0	0	0	0	0.00104767	0.00104767	0	Rumen	Rumen	Rumen
Peptide/nickel binding protein, MppA-type+Synergistetes	2	0	1	0	0	0	0	0	0	0	0	0	0	0	0	0	0	0	0	0	0.00104767	0	0.000838223	0	0	0	0	0	0	0	0	0	0	0	0	0	0	0	0	0	0.00104767	0.00104767	0	Rumen	Rumen	Rumen
Ketose-bisphosphate aldolase, class-II+Verrucomicrobia	2	0	1	0	0	0	0	0	0	0	0	0	0	0	0	0	0	0	0	0	0.00104767	0	0.000838223	0	0	0	0	0	0	0	0	0	0	0	0	0	0	0	0	0	0.00104767	0.00104767	0	Rumen	Rumen	Rumen
Ribosomal protein L33+Firmicutes	0	0	0	0	0	0	0	0	0	0	0	0	0	0	0	0	4	0	2	0	0	0	0	0	0	0	0	0	0	0	0	0	0	0	0	0	0.00103146	0	0.000546597	0	0.00103146	0.00103146	0	Colon	Colon	Rumen
Argininosuccinate synthase, type 1 subfamily+Firmicutes	0	0	0	0	0	0	0	0	0	0	0	0	0	0	2	0	4	0	3	0	0	0	0	0	0	0	0	0	0	0	0	0	0	0	0.000596481	0	0.00103146	0	0.000819896	0	0.00103146	0.00103146	0	Colon	Colon	Rumen
Protein translocase subunit SecA+Firmicutes	1	0	0	0	0	0	0	0	0	0	0	0	0	0	0	0	4	0	0	0	0.000523834	0	0	0	0	0	0	0	0	0	0	0	0	0	0	0	0.00103146	0	0	0	0.00103146	0.00103146	0	Colon	Colon	Rumen
Citrate carrier CitT-related+Firmicutes	0	0	0	0	0	0	0	0	0	0	0	0	0	0	2	0	4	0	2	0	0	0	0	0	0	0	0	0	0	0	0	0	0	0	0.000596481	0	0.00103146	0	0.000546597	0	0.00103146	0.00103146	0	Colon	Colon	Rumen
2-amino-3-ketobutyrate coenzyme A ligase+Firmicutes	0	0	0	0	0	0	0	0	0	0	0	0	0	0	1	0	4	0	1	0	0	0	0	0	0	0	0	0	0	0	0	0	0	0	0.00029824	0	0.00103146	0	0.000273299	0	0.00103146	0.00103146	0	Colon	Colon	Rumen
Dihydrolipoyllysine-residue acetyltransferase component of pyruvate dehydrogenase complex+Proteobacteria	0	0	0	0	0	0	0	0	0	0	0	0	0	0	0	0	4	0	0	0	0	0	0	0	0	0	0	0	0	0	0	0	0	0	0	0	0.00103146	0	0	0	0.00103146	0.00103146	0	Colon	Colon	Rumen
Phosphate/phosphite/phosphonate ABC transporter, periplasmic binding protein+Firmicutes	0	0	0	0	0	0	0	0	0	0	0	0	0	0	3	0	1	0	0	0	0	0	0	0	0	0	0	0	0	0	0	0	0	0	0.000894721	0	0.000257865	0	0	0	0.000894721	0.000894721	0	Cecum	Cecum	Rumen
Phosphoglucosamine mutase, bacterial type+Firmicutes	0	0	0	0	0	0	0	0	0	0	0	0	0	0	3	0	0	0	0	0	0	0	0	0	0	0	0	0	0	0	0	0	0	0	0.000894721	0	0	0	0	0	0.000894721	0.000894721	0	Cecum	Cecum	Rumen
Phosphotransferase system, mannose/fructose/sorbose family IID component, subgroup+Firmicutes	0	0	0	0	0	0	0	0	0	0	0	0	0	0	3	0	0	0	0	0	0	0	0	0	0	0	0	0	0	0	0	0	0	0	0.000894721	0	0	0	0	0	0.000894721	0.000894721	0	Cecum	Cecum	Rumen
CTP synthase+Firmicutes	0	0	0	0	0	0	0	0	0	0	0	0	0	0	3	0	0	0	0	0	0	0	0	0	0	0	0	0	0	0	0	0	0	0	0.000894721	0	0	0	0	0	0.000894721	0.000894721	0	Cecum	Cecum	Rumen
Aldose 1-/Glucose-6-phosphate 1-epimerase+Firmicutes	0	0	0	0	0	0	0	0	0	0	0	0	0	0	3	0	0	0	0	0	0	0	0	0	0	0	0	0	0	0	0	0	0	0	0.000894721	0	0	0	0	0	0.000894721	0.000894721	0	Cecum	Cecum	Rumen
Thiol:disulphide interchange protein DsbD+Firmicutes	1	0	0	0	0	0	0	0	0	0	0	0	0	0	3	0	1	0	0	0	0.000523834	0	0	0	0	0	0	0	0	0	0	0	0	0	0.000894721	0	0.000257865	0	0	0	0.000894721	0.000894721	0	Cecum	Cecum	Rumen
CoB--CoM heterodisulphide reductase, subunit B+Euryarchaeota	0	0	1	0	0	0	0	0	0	0	0	0	0	0	0	0	0	0	0	0	0	0	0.000838223	0	0	0	0	0	0	0	0	0	0	0	0	0	0	0	0	0	0.000838223	0.000838223	0	Reticulum	Reticulum	Rumen
Methyl-viologen-reducing hydrogenase, delta subunit+Euryarchaeota	0	0	1	0	0	0	0	0	0	0	0	0	0	0	0	0	0	0	0	0	0	0	0.000838223	0	0	0	0	0	0	0	0	0	0	0	0	0	0	0	0	0	0.000838223	0.000838223	0	Reticulum	Reticulum	Rumen
Aliphatic sulfonates-binding protein+Euryarchaeota	1	0	1	0	0	0	0	0	0	0	0	0	0	0	0	0	0	0	0	0	0.000523834	0	0.000838223	0	0	0	0	0	0	0	0	0	0	0	0	0	0	0	0	0	0.000838223	0.000838223	0	Reticulum	Reticulum	Rumen
Formate dehydrogenase, alpha subunit+Euryarchaeota	1	0	1	0	0	0	0	0	0	0	0	0	0	0	0	0	0	0	0	0	0.000523834	0	0.000838223	0	0	0	0	0	0	0	0	0	0	0	0	0	0	0	0	0	0.000838223	0.000838223	0	Reticulum	Reticulum	Rumen
Translation initiation factor 3+Euryarchaeota	1	0	1	0	0	0	0	0	0	0	0	0	0	0	0	0	0	0	0	0	0.000523834	0	0.000838223	0	0	0	0	0	0	0	0	0	0	0	0	0	0	0	0	0	0.000838223	0.000838223	0	Reticulum	Reticulum	Rumen
Protein translocase subunit SecY+Bacteroidetes	0	0	1	0	0	0	0	0	0	0	0	0	0	0	0	0	1	0	1	0	0	0	0.000838223	0	0	0	0	0	0	0	0	0	0	0	0	0	0.000257865	0	0.000273299	0	0.000838223	0.000838223	0	Reticulum	Reticulum	Rumen
Transcription termination/antitermination protein NusA, bacterial+Bacteroidetes	1	0	1	0	0	0	0	0	0	0	0	0	0	0	0	0	1	0	0	0	0.000523834	0	0.000838223	0	0	0	0	0	0	0	0	0	0	0	0	0	0.000257865	0	0	0	0.000838223	0.000838223	0	Reticulum	Reticulum	Rumen
Dihydrolipoamide dehydrogenase+Bacteroidetes	0	0	1	0	0	0	0	0	0	0	0	0	0	0	0	0	0	0	1	0	0	0	0.000838223	0	0	0	0	0	0	0	0	0	0	0	0	0	0	0	0.000273299	0	0.000838223	0.000838223	0	Reticulum	Reticulum	Rumen
Ribosomal protein L31 type B+Bacteroidetes	1	0	1	0	0	0	0	0	0	0	0	0	0	0	0	0	1	0	1	0	0.000523834	0	0.000838223	0	0	0	0	0	0	0	0	0	0	0	0	0	0.000257865	0	0.000273299	0	0.000838223	0.000838223	0	Reticulum	Reticulum	Rumen
Manganese/iron superoxide dismutase+Bacteroidetes	1	0	1	0	0	0	0	0	0	0	0	0	0	0	0	0	0	0	0	0	0.000523834	0	0.000838223	0	0	0	0	0	0	0	0	0	0	0	0	0	0	0	0	0	0.000838223	0.000838223	0	Reticulum	Reticulum	Rumen
Succinate semialdehyde dehydrogenase+Bacteroidetes	1	0	1	0	0	0	0	0	0	0	0	0	0	0	0	0	0	0	0	0	0.000523834	0	0.000838223	0	0	0	0	0	0	0	0	0	0	0	0	0	0	0	0	0	0.000838223	0.000838223	0	Reticulum	Reticulum	Rumen
Pseudouridine synthase I, TruA+Bacteroidetes	1	0	1	0	0	0	0	0	0	0	0	0	0	0	0	0	0	0	0	0	0.000523834	0	0.000838223	0	0	0	0	0	0	0	0	0	0	0	0	0	0	0	0	0	0.000838223	0.000838223	0	Reticulum	Reticulum	Rumen
Alpha-L-fucosidase, metazoa-type+Bacteroidetes	0	0	1	0	0	0	0	0	0	0	0	0	0	0	0	0	0	0	0	0	0	0	0.000838223	0	0	0	0	0	0	0	0	0	0	0	0	0	0	0	0	0	0.000838223	0.000838223	0	Reticulum	Reticulum	Rumen
Nucleoside:H+ symporter+Bacteroidetes	1	0	1	0	0	0	0	0	0	0	0	0	0	0	0	0	0	0	0	0	0.000523834	0	0.000838223	0	0	0	0	0	0	0	0	0	0	0	0	0	0	0	0	0	0.000838223	0.000838223	0	Reticulum	Reticulum	Rumen
Molybdate-dependent transcriptional regulator ModE+Bacteroidetes	0	0	1	0	0	0	0	0	0	0	0	0	0	0	0	0	0	0	0	0	0	0	0.000838223	0	0	0	0	0	0	0	0	0	0	0	0	0	0	0	0	0	0.000838223	0.000838223	0	Reticulum	Reticulum	Rumen
Ribosomal protein S13, bacterial-type+Bacteroidetes	1	0	1	0	0	0	0	0	0	0	0	0	0	0	2	0	3	0	2	0	0.000523834	0	0.000838223	0	0	0	0	0	0	0	0	0	0	0	0.000596481	0	0.000773595	0	0.000546597	0	0.000838223	0.000838223	0	Reticulum	Reticulum	Rumen
Glycoside hydrolase family 36+Bacteroidetes	1	0	1	0	0	0	0	0	0	0	0	0	0	0	0	0	0	0	0	0	0.000523834	0	0.000838223	0	0	0	0	0	0	0	0	0	0	0	0	0	0	0	0	0	0.000838223	0.000838223	0	Reticulum	Reticulum	Rumen
RNA polymerase sporulation-specific sigma factor+Bacteroidetes	1	0	1	0	0	0	0	0	0	0	0	0	0	0	0	0	0	0	0	0	0.000523834	0	0.000838223	0	0	0	0	0	0	0	0	0	0	0	0	0	0	0	0	0	0.000838223	0.000838223	0	Reticulum	Reticulum	Rumen
Sodium/solute symporter+Bacteroidetes	1	0	1	0	0	0	0	0	0	0	0	0	0	0	0	0	0	0	0	0	0.000523834	0	0.000838223	0	0	0	0	0	0	0	0	0	0	0	0	0	0	0	0	0	0.000838223	0.000838223	0	Reticulum	Reticulum	Rumen
Penicillin acylase+Bacteroidetes	0	0	1	0	0	0	0	0	0	0	0	0	0	0	0	0	0	0	0	0	0	0	0.000838223	0	0	0	0	0	0	0	0	0	0	0	0	0	0	0	0	0	0.000838223	0.000838223	0	Reticulum	Reticulum	Rumen
Glyceraldehyde/Erythrose phosphate dehydrogenase family+Candidatus Azambacteria	1	0	1	0	0	0	0	0	0	0	0	0	0	0	0	0	0	0	1	0	0.000523834	0	0.000838223	0	0	0	0	0	0	0	0	0	0	0	0	0	0	0	0.000273299	0	0.000838223	0.000838223	0	Reticulum	Reticulum	Rumen
Acetate-CoA ligase+Candidatus Gottesmanbacteria	0	0	1	0	0	0	0	0	0	0	0	0	0	0	0	0	0	0	0	0	0	0	0.000838223	0	0	0	0	0	0	0	0	0	0	0	0	0	0	0	0	0	0.000838223	0.000838223	0	Reticulum	Reticulum	Rumen
Glyceraldehyde/Erythrose phosphate dehydrogenase family+Candidatus Moranbacteria	0	0	1	0	0	0	0	0	0	0	0	0	0	0	0	0	0	0	0	0	0	0	0.000838223	0	0	0	0	0	0	0	0	0	0	0	0	0	0	0	0	0	0.000838223	0.000838223	0	Reticulum	Reticulum	Rumen
Isoleucine-tRNA ligase, type 2+Candidatus Riflebacteria	0	0	1	0	0	0	0	0	0	0	0	0	0	0	0	0	0	0	0	0	0	0	0.000838223	0	0	0	0	0	0	0	0	0	0	0	0	0	0	0	0	0	0.000838223	0.000838223	0	Reticulum	Reticulum	Rumen
Ribosomal protein L7/L12+Candidatus Yanofskybacteria	1	0	1	0	0	0	0	0	0	0	0	0	0	0	0	0	0	0	0	0	0.000523834	0	0.000838223	0	0	0	0	0	0	0	0	0	0	0	0	0	0	0	0	0	0.000838223	0.000838223	0	Reticulum	Reticulum	Rumen
Ribosomal protein S16+Cyanobacteria	0	0	1	0	0	0	0	0	0	0	0	0	0	0	0	0	0	0	0	0	0	0	0.000838223	0	0	0	0	0	0	0	0	0	0	0	0	0	0	0	0	0	0.000838223	0.000838223	0	Reticulum	Reticulum	Rumen
Photosystem I PsaA+Cyanobacteria	1	0	1	0	0	0	0	0	0	0	0	0	0	0	0	0	0	0	0	0	0.000523834	0	0.000838223	0	0	0	0	0	0	0	0	0	0	0	0	0	0	0	0	0	0.000838223	0.000838223	0	Reticulum	Reticulum	Rumen
DEAD-box ATP-dependent RNA helicase CshA+Firmicutes	0	0	1	0	0	0	0	0	0	0	0	0	0	0	0	0	0	0	0	0	0	0	0.000838223	0	0	0	0	0	0	0	0	0	0	0	0	0	0	0	0	0	0.000838223	0.000838223	0	Reticulum	Reticulum	Rumen
Sensor histidine kinase LiaS/VraS+Firmicutes	0	0	1	0	0	0	0	0	0	0	0	0	0	0	0	0	0	0	0	0	0	0	0.000838223	0	0	0	0	0	0	0	0	0	0	0	0	0	0	0	0	0	0.000838223	0.000838223	0	Reticulum	Reticulum	Rumen
Methionine-tRNA synthetase, type 2+Firmicutes	1	0	1	0	0	0	0	0	0	0	0	0	0	0	1	0	1	0	0	0	0.000523834	0	0.000838223	0	0	0	0	0	0	0	0	0	0	0	0.00029824	0	0.000257865	0	0	0	0.000838223	0.000838223	0	Reticulum	Reticulum	Rumen
Succinylarginine dihydrolase+Firmicutes	1	0	1	0	0	0	0	0	0	0	0	0	0	0	0	0	0	0	0	0	0.000523834	0	0.000838223	0	0	0	0	0	0	0	0	0	0	0	0	0	0	0	0	0	0.000838223	0.000838223	0	Reticulum	Reticulum	Rumen
L-threonine 3-dehydrogenase+Firmicutes	0	0	1	0	0	0	0	0	0	0	0	0	0	0	0	0	1	0	0	0	0	0	0.000838223	0	0	0	0	0	0	0	0	0	0	0	0	0	0.000257865	0	0	0	0.000838223	0.000838223	0	Reticulum	Reticulum	Rumen
Nuclease SbcCD subunit C+Firmicutes	0	0	1	0	0	0	0	0	0	0	0	0	0	0	0	0	0	0	0	0	0	0	0.000838223	0	0	0	0	0	0	0	0	0	0	0	0	0	0	0	0	0	0.000838223	0.000838223	0	Reticulum	Reticulum	Rumen
Toxin YoeB+Firmicutes	1	0	1	0	0	0	0	0	0	0	0	0	0	0	0	0	0	0	0	0	0.000523834	0	0.000838223	0	0	0	0	0	0	0	0	0	0	0	0	0	0	0	0	0	0.000838223	0.000838223	0	Reticulum	Reticulum	Rumen
D-tagatose-bisphosphate aldolase, non-catalytic subunit GatZ/KbaZ+Firmicutes	1	0	1	0	0	0	0	0	0	0	0	0	0	0	0	0	0	0	2	0	0.000523834	0	0.000838223	0	0	0	0	0	0	0	0	0	0	0	0	0	0	0	0.000546597	0	0.000838223	0.000838223	0	Reticulum	Reticulum	Rumen
Mannitol dehydrogenase+Firmicutes	0	0	1	0	0	0	0	0	0	0	0	0	0	0	0	0	0	0	0	0	0	0	0.000838223	0	0	0	0	0	0	0	0	0	0	0	0	0	0	0	0	0	0.000838223	0.000838223	0	Reticulum	Reticulum	Rumen
Sodium:alanine symporter+Firmicutes	1	0	1	0	0	0	0	0	0	0	0	0	0	0	0	0	0	0	0	0	0.000523834	0	0.000838223	0	0	0	0	0	0	0	0	0	0	0	0	0	0	0	0	0	0.000838223	0.000838223	0	Reticulum	Reticulum	Rumen
50S ribosomal protein uL4+Lentisphaerae	1	0	1	0	0	0	0	0	0	0	0	0	0	0	0	0	0	0	0	0	0.000523834	0	0.000838223	0	0	0	0	0	0	0	0	0	0	0	0	0	0	0	0	0	0.000838223	0.000838223	0	Reticulum	Reticulum	Rumen
Solute-binding family 1+Proteobacteria	1	0	1	0	0	0	0	0	0	0	0	0	0	0	0	0	0	0	1	0	0.000523834	0	0.000838223	0	0	0	0	0	0	0	0	0	0	0	0	0	0	0	0.000273299	0	0.000838223	0.000838223	0	Reticulum	Reticulum	Rumen
Phosphoenolpyruvate synthase+Proteobacteria	0	0	1	0	0	0	0	0	0	0	0	0	0	0	0	0	0	0	0	0	0	0	0.000838223	0	0	0	0	0	0	0	0	0	0	0	0	0	0	0	0	0	0.000838223	0.000838223	0	Reticulum	Reticulum	Rumen
Tol-Pal system, TolA+Proteobacteria	1	0	1	0	0	0	0	0	0	0	0	0	0	0	0	0	1	0	0	0	0.000523834	0	0.000838223	0	0	0	0	0	0	0	0	0	0	0	0	0	0.000257865	0	0	0	0.000838223	0.000838223	0	Reticulum	Reticulum	Rumen
Butyryl-CoA:acetate CoA-transferase+Spirochaetes	1	0	1	0	0	0	0	0	0	0	0	0	0	0	0	0	0	0	0	0	0.000523834	0	0.000838223	0	0	0	0	0	0	0	0	0	0	0	0	0	0	0	0	0	0.000838223	0.000838223	0	Reticulum	Reticulum	Rumen
Glyceraldehyde/Erythrose phosphate dehydrogenase family+Spirochaetes	1	0	1	0	0	0	0	0	0	0	0	0	0	0	1	0	0	0	0	0	0.000523834	0	0.000838223	0	0	0	0	0	0	0	0	0	0	0	0.00029824	0	0	0	0	0	0.000838223	0.000838223	0	Reticulum	Reticulum	Rumen
Phosphoglucose isomerase (PGI)+Spirochaetes	1	0	1	0	0	0	0	0	0	0	0	0	0	0	0	0	0	0	0	0	0.000523834	0	0.000838223	0	0	0	0	0	0	0	0	0	0	0	0	0	0	0	0	0	0.000838223	0.000838223	0	Reticulum	Reticulum	Rumen
Ribosomal protein S12/S23+Bacteroidetes	0	0	0	0	0	0	0	0	0	0	0	0	0	0	1	0	3	0	3	0	0	0	0	0	0	0	0	0	0	0	0	0	0	0	0.00029824	0	0.000773595	0	0.000819896	0	0.000819896	0.000819896	0	Rectum	Rectum	Rumen
Na(+)-translocating NADH-quinone reductase subunit A+Bacteroidetes	0	0	0	0	0	0	0	0	0	0	0	0	0	0	0	0	3	0	3	0	0	0	0	0	0	0	0	0	0	0	0	0	0	0	0	0	0.000773595	0	0.000819896	0	0.000819896	0.000819896	0	Rectum	Rectum	Rumen
Succinate CoA transferase+Bacteroidetes	0	0	0	0	0	0	0	0	0	0	0	0	0	0	0	0	2	0	3	0	0	0	0	0	0	0	0	0	0	0	0	0	0	0	0	0	0.00051573	0	0.000819896	0	0.000819896	0.000819896	0	Rectum	Rectum	Rumen
Thioredoxin+Bacteroidetes	0	0	0	0	0	0	0	0	0	0	0	0	0	0	1	0	2	0	3	0	0	0	0	0	0	0	0	0	0	0	0	0	0	0	0.00029824	0	0.00051573	0	0.000819896	0	0.000819896	0.000819896	0	Rectum	Rectum	Rumen
Transcription regulator AsnC-type+Bacteroidetes	1	0	0	0	0	0	0	0	0	0	0	0	0	0	0	0	2	0	3	0	0.000523834	0	0	0	0	0	0	0	0	0	0	0	0	0	0	0	0.00051573	0	0.000819896	0	0.000819896	0.000819896	0	Rectum	Rectum	Rumen
Aspartate kinase, monofunctional class+Bacteroidetes	0	0	0	0	0	0	0	0	0	0	0	0	0	0	0	0	1	0	3	0	0	0	0	0	0	0	0	0	0	0	0	0	0	0	0	0	0.000257865	0	0.000819896	0	0.000819896	0.000819896	0	Rectum	Rectum	Rumen
DNA-binding protein Dps+Firmicutes	0	0	0	0	0	0	0	0	0	0	0	0	0	0	2	0	1	0	3	0	0	0	0	0	0	0	0	0	0	0	0	0	0	0	0.000596481	0	0.000257865	0	0.000819896	0	0.000819896	0.000819896	0	Rectum	Rectum	Rumen
Glucose-1-phosphate adenylyltransferase GlgC, bacterial+Firmicutes	0	0	0	0	0	0	0	0	0	0	0	0	0	0	1	0	3	0	3	0	0	0	0	0	0	0	0	0	0	0	0	0	0	0	0.00029824	0	0.000773595	0	0.000819896	0	0.000819896	0.000819896	0	Rectum	Rectum	Rumen
Leucine-tRNA ligase+Firmicutes	0	0	0	0	0	0	0	0	0	0	0	0	0	0	1	0	2	0	3	0	0	0	0	0	0	0	0	0	0	0	0	0	0	0	0.00029824	0	0.00051573	0	0.000819896	0	0.000819896	0.000819896	0	Rectum	Rectum	Rumen
KDPG/KHG aldolase+Firmicutes	0	0	0	0	0	0	0	0	0	0	0	0	0	0	1	0	2	0	3	0	0	0	0	0	0	0	0	0	0	0	0	0	0	0	0.00029824	0	0.00051573	0	0.000819896	0	0.000819896	0.000819896	0	Rectum	Rectum	Rumen
3,5/4-trihydroxycyclohexa-1,2-dione hydrolase+Firmicutes	0	0	0	0	0	0	0	0	0	0	0	0	0	0	0	0	3	0	3	0	0	0	0	0	0	0	0	0	0	0	0	0	0	0	0	0	0.000773595	0	0.000819896	0	0.000819896	0.000819896	0	Rectum	Rectum	Rumen
Coproporphyrinogen III oxidase, aerobic+Proteobacteria	0	0	0	0	0	0	0	0	0	0	0	0	0	0	0	0	3	0	3	0	0	0	0	0	0	0	0	0	0	0	0	0	0	0	0	0	0.000773595	0	0.000819896	0	0.000819896	0.000819896	0	Rectum	Rectum	Rumen
Ribose-phosphate diphosphokinase+Proteobacteria	0	0	0	0	0	0	0	0	0	0	0	0	0	0	0	0	3	0	3	0	0	0	0	0	0	0	0	0	0	0	0	0	0	0	0	0	0.000773595	0	0.000819896	0	0.000819896	0.000819896	0	Rectum	Rectum	Rumen
Glycoside hydrolase, family 43+Bacteroidetes	0	0	0	0	0	0	0	0	0	0	0	0	0	0	0	0	3	0	2	0	0	0	0	0	0	0	0	0	0	0	0	0	0	0	0	0	0.000773595	0	0.000546597	0	0.000773595	0.000773595	0	Colon	Colon	Rumen
Peptidase S1C, Do+Bacteroidetes	0	0	0	0	0	0	0	0	0	0	0	0	0	0	0	0	3	0	2	0	0	0	0	0	0	0	0	0	0	0	0	0	0	0	0	0	0.000773595	0	0.000546597	0	0.000773595	0.000773595	0	Colon	Colon	Rumen
Ribosomal protein S8+Deinococcus-Thermus	0	0	0	0	0	0	0	0	0	0	0	0	0	0	0	0	3	0	1	0	0	0	0	0	0	0	0	0	0	0	0	0	0	0	0	0	0.000773595	0	0.000273299	0	0.000773595	0.000773595	0	Colon	Colon	Rumen
Ribosomal protein L20+Firmicutes	0	0	0	0	0	0	0	0	0	0	0	0	0	0	0	0	3	0	0	0	0	0	0	0	0	0	0	0	0	0	0	0	0	0	0	0	0.000773595	0	0	0	0.000773595	0.000773595	0	Colon	Colon	Rumen
N5-carboxyaminoimidazole ribonucleotide mutase PurE+Firmicutes	0	0	0	0	0	0	0	0	0	0	0	0	0	0	0	0	3	0	2	0	0	0	0	0	0	0	0	0	0	0	0	0	0	0	0	0	0.000773595	0	0.000546597	0	0.000773595	0.000773595	0	Colon	Colon	Rumen
Adenylosuccinate synthetase+Firmicutes	0	0	0	0	0	0	0	0	0	0	0	0	0	0	2	0	3	0	2	0	0	0	0	0	0	0	0	0	0	0	0	0	0	0	0.000596481	0	0.000773595	0	0.000546597	0	0.000773595	0.000773595	0	Colon	Colon	Rumen
Phosphotransferase system, mannose/fructose/sorbose family IID component+Firmicutes	0	0	0	0	0	0	0	0	0	0	0	0	0	0	1	0	3	0	2	0	0	0	0	0	0	0	0	0	0	0	0	0	0	0	0.00029824	0	0.000773595	0	0.000546597	0	0.000773595	0.000773595	0	Colon	Colon	Rumen
Glutamate mutase epsilon subunit+Firmicutes	0	0	0	0	0	0	0	0	0	0	0	0	0	0	0	0	3	0	2	0	0	0	0	0	0	0	0	0	0	0	0	0	0	0	0	0	0.000773595	0	0.000546597	0	0.000773595	0.000773595	0	Colon	Colon	Rumen
Carbamoyl-phosphate synthase, large subunit+Firmicutes	0	0	0	0	0	0	0	0	0	0	0	0	0	0	0	0	3	0	2	0	0	0	0	0	0	0	0	0	0	0	0	0	0	0	0	0	0.000773595	0	0.000546597	0	0.000773595	0.000773595	0	Colon	Colon	Rumen
Ribosomal protein L14, bacterial-type+Bacteroidetes	0	0	0	0	0	0	0	0	0	0	0	0	0	0	2	0	2	0	2	0	0	0	0	0	0	0	0	0	0	0	0	0	0	0	0.000596481	0	0.00051573	0	0.000546597	0	0.000596481	0.000596481	0	Cecum	Cecum	Rumen
Ribosomal protein L29+Bacteroidetes	0	0	0	0	0	0	0	0	0	0	0	0	0	0	2	0	2	0	2	0	0	0	0	0	0	0	0	0	0	0	0	0	0	0	0.000596481	0	0.00051573	0	0.000546597	0	0.000596481	0.000596481	0	Cecum	Cecum	Rumen
NADH-ubiquinone oxidoreductase, 20 Kd subunit+Bacteroidetes	0	0	0	0	0	0	0	0	0	0	0	0	0	0	2	0	0	0	2	0	0	0	0	0	0	0	0	0	0	0	0	0	0	0	0.000596481	0	0	0	0.000546597	0	0.000596481	0.000596481	0	Cecum	Cecum	Rumen
Urease accessory protein UreG+Firmicutes	0	0	0	0	0	0	0	0	0	0	0	0	0	0	2	0	0	0	0	0	0	0	0	0	0	0	0	0	0	0	0	0	0	0	0.000596481	0	0	0	0	0	0.000596481	0.000596481	0	Cecum	Cecum	Rumen
Glycine-tRNA synthetase, heterodimeric+Firmicutes	0	0	0	0	0	0	0	0	0	0	0	0	0	0	2	0	0	0	0	0	0	0	0	0	0	0	0	0	0	0	0	0	0	0	0.000596481	0	0	0	0	0	0.000596481	0.000596481	0	Cecum	Cecum	Rumen
Peptidase M20A, peptidase V+Firmicutes	0	0	0	0	0	0	0	0	0	0	0	0	0	0	2	0	2	0	0	0	0	0	0	0	0	0	0	0	0	0	0	0	0	0	0.000596481	0	0.00051573	0	0	0	0.000596481	0.000596481	0	Cecum	Cecum	Rumen
Glycerol-3-phosphate dehydrogenase, NAD-dependent+Firmicutes	0	0	0	0	0	0	0	0	0	0	0	0	0	0	2	0	0	0	0	0	0	0	0	0	0	0	0	0	0	0	0	0	0	0	0.000596481	0	0	0	0	0	0.000596481	0.000596481	0	Cecum	Cecum	Rumen
Mannitol-1-phosphate 5-dehydrogenase+Firmicutes	0	0	0	0	0	0	0	0	0	0	0	0	0	0	2	0	0	0	0	0	0	0	0	0	0	0	0	0	0	0	0	0	0	0	0.000596481	0	0	0	0	0	0.000596481	0.000596481	0	Cecum	Cecum	Rumen
NH(3)-dependent NAD(+) synthetase+Firmicutes	0	0	0	0	0	0	0	0	0	0	0	0	0	0	2	0	0	0	0	0	0	0	0	0	0	0	0	0	0	0	0	0	0	0	0.000596481	0	0	0	0	0	0.000596481	0.000596481	0	Cecum	Cecum	Rumen
Ribosomal protein L32p+Firmicutes	0	0	0	0	0	0	0	0	0	0	0	0	0	0	2	0	1	0	1	0	0	0	0	0	0	0	0	0	0	0	0	0	0	0	0.000596481	0	0.000257865	0	0.000273299	0	0.000596481	0.000596481	0	Cecum	Cecum	Rumen
L-lactate/malate dehydrogenase+Firmicutes	0	0	0	0	0	0	0	0	0	0	0	0	0	0	2	0	0	0	0	0	0	0	0	0	0	0	0	0	0	0	0	0	0	0	0.000596481	0	0	0	0	0	0.000596481	0.000596481	0	Cecum	Cecum	Rumen
Glutamate decarboxylase+Firmicutes	0	0	0	0	0	0	0	0	0	0	0	0	0	0	2	0	0	0	1	0	0	0	0	0	0	0	0	0	0	0	0	0	0	0	0.000596481	0	0	0	0.000273299	0	0.000596481	0.000596481	0	Cecum	Cecum	Rumen
GrpE nucleotide exchange factor+Firmicutes	0	0	0	0	0	0	0	0	0	0	0	0	0	0	2	0	0	0	0	0	0	0	0	0	0	0	0	0	0	0	0	0	0	0	0.000596481	0	0	0	0	0	0.000596481	0.000596481	0	Cecum	Cecum	Rumen
Peptidase M18+Firmicutes	1	0	0	0	0	0	0	0	0	0	0	0	0	0	2	0	0	0	1	0	0.000523834	0	0	0	0	0	0	0	0	0	0	0	0	0	0.000596481	0	0	0	0.000273299	0	0.000596481	0.000596481	0	Cecum	Cecum	Rumen
Phenylalanine-tRNA ligase alpha chain 1, bacterial+Firmicutes	0	0	0	0	0	0	0	0	0	0	0	0	0	0	2	0	1	0	1	0	0	0	0	0	0	0	0	0	0	0	0	0	0	0	0.000596481	0	0.000257865	0	0.000273299	0	0.000596481	0.000596481	0	Cecum	Cecum	Rumen
3-oxoacid CoA-transferase+Firmicutes	0	0	0	0	0	0	0	0	0	0	0	0	0	0	2	0	2	0	2	0	0	0	0	0	0	0	0	0	0	0	0	0	0	0	0.000596481	0	0.00051573	0	0.000546597	0	0.000596481	0.000596481	0	Cecum	Cecum	Rumen
Translation elongation factor EFTu/EF1A, bacterial/organelle+Actinobacteria <phylum>	0	0	0	0	0	0	0	0	0	0	0	0	0	0	1	0	1	0	2	0	0	0	0	0	0	0	0	0	0	0	0	0	0	0	0.00029824	0	0.000257865	0	0.000546597	0	0.000546597	0.000546597	0	Rectum	Rectum	Rumen
HAD hydrolase, subfamily IA+Bacteroidetes	0	0	0	0	0	0	0	0	0	0	0	0	0	0	0	0	1	0	2	0	0	0	0	0	0	0	0	0	0	0	0	0	0	0	0	0	0.000257865	0	0.000546597	0	0.000546597	0.000546597	0	Rectum	Rectum	Rumen
Putative thiol peroxidase Tpx+Bacteroidetes	0	0	0	0	0	0	0	0	0	0	0	0	0	0	1	0	2	0	2	0	0	0	0	0	0	0	0	0	0	0	0	0	0	0	0.00029824	0	0.00051573	0	0.000546597	0	0.000546597	0.000546597	0	Rectum	Rectum	Rumen
Ribosome recycling factor+Bacteroidetes	1	0	0	0	0	0	0	0	0	0	0	0	0	0	0	0	2	0	2	0	0.000523834	0	0	0	0	0	0	0	0	0	0	0	0	0	0	0	0.00051573	0	0.000546597	0	0.000546597	0.000546597	0	Rectum	Rectum	Rumen
Translation elongation factor EFTu/EF1A, bacterial/organelle+Candidatus Delongbacteria	0	0	0	0	0	0	0	0	0	0	0	0	0	0	0	0	2	0	2	0	0	0	0	0	0	0	0	0	0	0	0	0	0	0	0	0	0.00051573	0	0.000546597	0	0.000546597	0.000546597	0	Rectum	Rectum	Rumen
Pyruvate kinase+Candidatus Moranbacteria	0	0	0	0	0	0	0	0	0	0	0	0	0	0	0	0	0	0	2	0	0	0	0	0	0	0	0	0	0	0	0	0	0	0	0	0	0	0	0.000546597	0	0.000546597	0.000546597	0	Rectum	Rectum	Rumen
GMP synthase+Firmicutes	0	0	0	0	0	0	0	0	0	0	0	0	0	0	1	0	0	0	2	0	0	0	0	0	0	0	0	0	0	0	0	0	0	0	0.00029824	0	0	0	0.000546597	0	0.000546597	0.000546597	0	Rectum	Rectum	Rumen
Inositol 2-dehydrogenase/D-chiro-inositol 3-dehydrogenase+Firmicutes	0	0	0	0	0	0	0	0	0	0	0	0	0	0	0	0	1	0	2	0	0	0	0	0	0	0	0	0	0	0	0	0	0	0	0	0	0.000257865	0	0.000546597	0	0.000546597	0.000546597	0	Rectum	Rectum	Rumen
N-acetylneuraminate lyase+Firmicutes	0	0	0	0	0	0	0	0	0	0	0	0	0	0	1	0	1	0	2	0	0	0	0	0	0	0	0	0	0	0	0	0	0	0	0.00029824	0	0.000257865	0	0.000546597	0	0.000546597	0.000546597	0	Rectum	Rectum	Rumen
Uronate isomerase+Firmicutes	0	0	0	0	0	0	0	0	0	0	0	0	0	0	0	0	1	0	2	0	0	0	0	0	0	0	0	0	0	0	0	0	0	0	0	0	0.000257865	0	0.000546597	0	0.000546597	0.000546597	0	Rectum	Rectum	Rumen
Tyrosine-tRNA ligase, bacterial-type+Firmicutes	0	0	0	0	0	0	0	0	0	0	0	0	0	0	0	0	0	0	2	0	0	0	0	0	0	0	0	0	0	0	0	0	0	0	0	0	0	0	0.000546597	0	0.000546597	0.000546597	0	Rectum	Rectum	Rumen
Mycolic acid cyclopropane synthase+Firmicutes	0	0	0	0	0	0	0	0	0	0	0	0	0	0	0	0	0	0	2	0	0	0	0	0	0	0	0	0	0	0	0	0	0	0	0	0	0	0	0.000546597	0	0.000546597	0.000546597	0	Rectum	Rectum	Rumen
Arsenical pump membrane protein, ArsB+Firmicutes	0	0	0	0	0	0	0	0	0	0	0	0	0	0	1	0	2	0	2	0	0	0	0	0	0	0	0	0	0	0	0	0	0	0	0.00029824	0	0.00051573	0	0.000546597	0	0.000546597	0.000546597	0	Rectum	Rectum	Rumen
Methylaspartate ammonia-lyase+Firmicutes	0	0	0	0	0	0	0	0	0	0	0	0	0	0	0	0	1	0	2	0	0	0	0	0	0	0	0	0	0	0	0	0	0	0	0	0	0.000257865	0	0.000546597	0	0.000546597	0.000546597	0	Rectum	Rectum	Rumen
Translation elongation factor EFTu/EF1A, bacterial/organelle+Tenericutes	0	0	0	0	0	0	0	0	0	0	0	0	0	0	0	0	1	0	2	0	0	0	0	0	0	0	0	0	0	0	0	0	0	0	0	0	0.000257865	0	0.000546597	0	0.000546597	0.000546597	0	Rectum	Rectum	Rumen
Hydroxylamine reductase+Euryarchaeota	1	0	0	0	0	0	0	0	0	0	0	0	0	0	0	0	0	0	0	0	0.000523834	0	0	0	0	0	0	0	0	0	0	0	0	0	0	0	0	0	0	0	0.000523834	0.000523834	0	Rumen	Rumen	Rumen
NADPH-dependent F420 reductase+Euryarchaeota	1	0	0	0	0	0	0	0	0	0	0	0	0	0	0	0	0	0	0	0	0.000523834	0	0	0	0	0	0	0	0	0	0	0	0	0	0	0	0	0	0	0	0.000523834	0.000523834	0	Rumen	Rumen	Rumen
Ribosomal protein L12 family+Euryarchaeota	1	0	0	0	0	0	0	0	0	0	0	0	0	0	0	0	0	0	0	0	0.000523834	0	0	0	0	0	0	0	0	0	0	0	0	0	0	0	0	0	0	0	0.000523834	0.000523834	0	Rumen	Rumen	Rumen
Tetrahydromethanopterin S-methyltransferase, subunit H/Methyltransferase Mtx, subunit H+Euryarchaeota	1	0	0	0	0	0	0	0	0	0	0	0	0	0	0	0	0	0	0	0	0.000523834	0	0	0	0	0	0	0	0	0	0	0	0	0	0	0	0	0	0	0	0.000523834	0.000523834	0	Rumen	Rumen	Rumen
Glutamate dehydrogenase+Euryarchaeota	1	0	0	0	0	0	0	0	0	0	0	0	0	0	0	0	0	0	0	0	0.000523834	0	0	0	0	0	0	0	0	0	0	0	0	0	0	0	0	0	0	0	0.000523834	0.000523834	0	Rumen	Rumen	Rumen
Formylmethanofuran dehydrogenase, subunit B+Euryarchaeota	1	0	0	0	0	0	0	0	0	0	0	0	0	0	0	0	0	0	0	0	0.000523834	0	0	0	0	0	0	0	0	0	0	0	0	0	0	0	0	0	0	0	0.000523834	0.000523834	0	Rumen	Rumen	Rumen
Polysaccharide biosynthesis protein+Euryarchaeota	1	0	0	0	0	0	0	0	0	0	0	0	0	0	0	0	0	0	0	0	0.000523834	0	0	0	0	0	0	0	0	0	0	0	0	0	0	0	0	0	0	0	0.000523834	0.000523834	0	Rumen	Rumen	Rumen
Malate/L-lactate dehydrogenase+Actinobacteria <phylum>	1	0	0	0	0	0	0	0	0	0	0	0	0	0	0	0	0	0	0	0	0.000523834	0	0	0	0	0	0	0	0	0	0	0	0	0	0	0	0	0	0	0	0.000523834	0.000523834	0	Rumen	Rumen	Rumen
DNA helicase, DnaB type+Actinobacteria <phylum>	1	0	0	0	0	0	0	0	0	0	0	0	0	0	0	0	0	0	0	0	0.000523834	0	0	0	0	0	0	0	0	0	0	0	0	0	0	0	0	0	0	0	0.000523834	0.000523834	0	Rumen	Rumen	Rumen
Alpha-D-phosphohexomutase superfamily+Actinobacteria <phylum>	1	0	0	0	0	0	0	0	0	0	0	0	0	0	0	0	0	0	0	0	0.000523834	0	0	0	0	0	0	0	0	0	0	0	0	0	0	0	0	0	0	0	0.000523834	0.000523834	0	Rumen	Rumen	Rumen
Phenylalanine-tRNA ligase, class IIc, beta subunit+Bacteroidetes	1	0	0	0	0	0	0	0	0	0	0	0	0	0	0	0	0	0	0	0	0.000523834	0	0	0	0	0	0	0	0	0	0	0	0	0	0	0	0	0	0	0	0.000523834	0.000523834	0	Rumen	Rumen	Rumen
Indolepyruvate ferredoxin oxidoreductase, alpha subunit+Bacteroidetes	1	0	0	0	0	0	0	0	0	0	0	0	0	0	0	0	0	0	0	0	0.000523834	0	0	0	0	0	0	0	0	0	0	0	0	0	0	0	0	0	0	0	0.000523834	0.000523834	0	Rumen	Rumen	Rumen
Ribosomal protein L9, bacteria/chloroplast+Bacteroidetes	1	0	0	0	0	0	0	0	0	0	0	0	0	0	0	0	0	0	0	0	0.000523834	0	0	0	0	0	0	0	0	0	0	0	0	0	0	0	0	0	0	0	0.000523834	0.000523834	0	Rumen	Rumen	Rumen
Carbohydrate kinase, FGGY+Bacteroidetes	1	0	0	0	0	0	0	0	0	0	0	0	0	0	0	0	0	0	0	0	0.000523834	0	0	0	0	0	0	0	0	0	0	0	0	0	0	0	0	0	0	0	0.000523834	0.000523834	0	Rumen	Rumen	Rumen
Leucine-tRNA ligase+Bacteroidetes	1	0	0	0	0	0	0	0	0	0	0	0	0	0	0	0	0	0	0	0	0.000523834	0	0	0	0	0	0	0	0	0	0	0	0	0	0	0	0	0	0	0	0.000523834	0.000523834	0	Rumen	Rumen	Rumen
ABC-3+Bacteroidetes	1	0	0	0	0	0	0	0	0	0	0	0	0	0	0	0	0	0	0	0	0.000523834	0	0	0	0	0	0	0	0	0	0	0	0	0	0	0	0	0	0	0	0.000523834	0.000523834	0	Rumen	Rumen	Rumen
Polysaccharide export protein+Bacteroidetes	1	0	0	0	0	0	0	0	0	0	0	0	0	0	0	0	0	0	0	0	0.000523834	0	0	0	0	0	0	0	0	0	0	0	0	0	0	0	0	0	0	0	0.000523834	0.000523834	0	Rumen	Rumen	Rumen
Transcription regulator HTH, AraC- type+Bacteroidetes	1	0	0	0	0	0	0	0	0	0	0	0	0	0	0	0	0	0	0	0	0.000523834	0	0	0	0	0	0	0	0	0	0	0	0	0	0	0	0	0	0	0	0.000523834	0.000523834	0	Rumen	Rumen	Rumen
Glycogen debranching enzyme+Bacteroidetes	1	0	0	0	0	0	0	0	0	0	0	0	0	0	0	0	2	0	0	0	0.000523834	0	0	0	0	0	0	0	0	0	0	0	0	0	0	0	0.00051573	0	0	0	0.000523834	0.000523834	0	Rumen	Rumen	Rumen
Ribosomal protein S11, bacterial-type+Bacteroidetes	1	0	0	0	0	0	0	0	0	0	0	0	0	0	0	0	1	0	1	0	0.000523834	0	0	0	0	0	0	0	0	0	0	0	0	0	0	0	0.000257865	0	0.000273299	0	0.000523834	0.000523834	0	Rumen	Rumen	Rumen
Methionine-tRNA ligase, type 1+Bacteroidetes	1	0	0	0	0	0	0	0	0	0	0	0	0	0	0	0	0	0	0	0	0.000523834	0	0	0	0	0	0	0	0	0	0	0	0	0	0	0	0	0	0	0	0.000523834	0.000523834	0	Rumen	Rumen	Rumen
Cell shape determining protein MreB/Mrl+Bacteroidetes	1	0	0	0	0	0	0	0	0	0	0	0	0	0	0	0	0	0	0	0	0.000523834	0	0	0	0	0	0	0	0	0	0	0	0	0	0	0	0	0	0	0	0.000523834	0.000523834	0	Rumen	Rumen	Rumen
Aspartate transcarbamylase regulatory subunit+Bacteroidetes	1	0	0	0	0	0	0	0	0	0	0	0	0	0	0	0	0	0	0	0	0.000523834	0	0	0	0	0	0	0	0	0	0	0	0	0	0	0	0	0	0	0	0.000523834	0.000523834	0	Rumen	Rumen	Rumen
Coenzyme A transferase family I+Bacteroidetes	1	0	0	0	0	0	0	0	0	0	0	0	0	0	0	0	0	0	0	0	0.000523834	0	0	0	0	0	0	0	0	0	0	0	0	0	0	0	0	0	0	0	0.000523834	0.000523834	0	Rumen	Rumen	Rumen
Nucleotide sugar epimerase+Bacteroidetes	1	0	0	0	0	0	0	0	0	0	0	0	0	0	0	0	0	0	0	0	0.000523834	0	0	0	0	0	0	0	0	0	0	0	0	0	0	0	0	0	0	0	0.000523834	0.000523834	0	Rumen	Rumen	Rumen
Peptide chain release factor 2, bacterial+Bacteroidetes	1	0	0	0	0	0	0	0	0	0	0	0	0	0	0	0	0	0	0	0	0.000523834	0	0	0	0	0	0	0	0	0	0	0	0	0	0	0	0	0	0	0	0.000523834	0.000523834	0	Rumen	Rumen	Rumen
Butyrate kinase+Bacteroidetes	1	0	0	0	0	0	0	0	0	0	0	0	0	0	0	0	0	0	0	0	0.000523834	0	0	0	0	0	0	0	0	0	0	0	0	0	0	0	0	0	0	0	0.000523834	0.000523834	0	Rumen	Rumen	Rumen
KDPG/KHG aldolase+Bacteroidetes	1	0	0	0	0	0	0	0	0	0	0	0	0	0	0	0	0	0	0	0	0.000523834	0	0	0	0	0	0	0	0	0	0	0	0	0	0	0	0	0	0	0	0.000523834	0.000523834	0	Rumen	Rumen	Rumen
Amidophosphoribosyltransferase+Bacteroidetes	1	0	0	0	0	0	0	0	0	0	0	0	0	0	0	0	0	0	0	0	0.000523834	0	0	0	0	0	0	0	0	0	0	0	0	0	0	0	0	0	0	0	0.000523834	0.000523834	0	Rumen	Rumen	Rumen
Peptidase C10, streptopain+Bacteroidetes	1	0	0	0	0	0	0	0	0	0	0	0	0	0	0	0	0	0	0	0	0.000523834	0	0	0	0	0	0	0	0	0	0	0	0	0	0	0	0	0	0	0	0.000523834	0.000523834	0	Rumen	Rumen	Rumen
D-amino acid dehydrogenase DadA+Bacteroidetes	1	0	0	0	0	0	0	0	0	0	0	0	0	0	0	0	0	0	0	0	0.000523834	0	0	0	0	0	0	0	0	0	0	0	0	0	0	0	0	0	0	0	0.000523834	0.000523834	0	Rumen	Rumen	Rumen
Queuine tRNA-ribosyltransferase+Bacteroidetes	1	0	0	0	0	0	0	0	0	0	0	0	0	0	0	0	0	0	0	0	0.000523834	0	0	0	0	0	0	0	0	0	0	0	0	0	0	0	0	0	0	0	0.000523834	0.000523834	0	Rumen	Rumen	Rumen
Transcription termination factor Rho+Bacteroidetes	1	0	0	0	0	0	0	0	0	0	0	0	0	0	0	0	0	0	0	0	0.000523834	0	0	0	0	0	0	0	0	0	0	0	0	0	0	0	0	0	0	0	0.000523834	0.000523834	0	Rumen	Rumen	Rumen
DNA recombination and repair protein RecA+Bacteroidetes	1	0	0	0	0	0	0	0	0	0	0	0	0	0	0	0	0	0	0	0	0.000523834	0	0	0	0	0	0	0	0	0	0	0	0	0	0	0	0	0	0	0	0.000523834	0.000523834	0	Rumen	Rumen	Rumen
Ribosomal protein S11, bacterial-type+Candidatus Omnitrophica	1	0	0	0	0	0	0	0	0	0	0	0	0	0	0	0	0	0	0	0	0.000523834	0	0	0	0	0	0	0	0	0	0	0	0	0	0	0	0	0	0	0	0.000523834	0.000523834	0	Rumen	Rumen	Rumen
Peptidase M17, leucine aminopeptidase+Cyanobacteria	1	0	0	0	0	0	0	0	0	0	0	0	0	0	0	0	0	0	0	0	0.000523834	0	0	0	0	0	0	0	0	0	0	0	0	0	0	0	0	0	0	0	0.000523834	0.000523834	0	Rumen	Rumen	Rumen
Enolase+Fibrobacteres	1	0	0	0	0	0	0	0	0	0	0	0	0	0	0	0	0	0	0	0	0.000523834	0	0	0	0	0	0	0	0	0	0	0	0	0	0	0	0	0	0	0	0.000523834	0.000523834	0	Rumen	Rumen	Rumen
Beta-lactamase, class-A+Firmicutes	1	0	0	0	0	0	0	0	0	0	0	0	0	0	0	0	0	0	0	0	0.000523834	0	0	0	0	0	0	0	0	0	0	0	0	0	0	0	0	0	0	0	0.000523834	0.000523834	0	Rumen	Rumen	Rumen
rRNA small subunit methyltransferase G+Firmicutes	1	0	0	0	0	0	0	0	0	0	0	0	0	0	0	0	0	0	0	0	0.000523834	0	0	0	0	0	0	0	0	0	0	0	0	0	0	0	0	0	0	0	0.000523834	0.000523834	0	Rumen	Rumen	Rumen
Cytochrome c oxidase subunit III+Firmicutes	1	0	0	0	0	0	0	0	0	0	0	0	0	0	0	0	0	0	0	0	0.000523834	0	0	0	0	0	0	0	0	0	0	0	0	0	0	0	0	0	0	0	0.000523834	0.000523834	0	Rumen	Rumen	Rumen
HAD hydrolase, subfamily IA+Firmicutes	1	0	0	0	0	0	0	0	0	0	0	0	0	0	0	0	0	0	0	0	0.000523834	0	0	0	0	0	0	0	0	0	0	0	0	0	0	0	0	0	0	0	0.000523834	0.000523834	0	Rumen	Rumen	Rumen
sn-glycerol-3-phosphate transport system permease protein UgpE+Firmicutes	1	0	0	0	0	0	0	0	0	0	0	0	0	0	0	0	0	0	0	0	0.000523834	0	0	0	0	0	0	0	0	0	0	0	0	0	0	0	0	0	0	0	0.000523834	0.000523834	0	Rumen	Rumen	Rumen
Peptidase M32, carboxypeptidase Taq metallopeptidase+Firmicutes	1	0	0	0	0	0	0	0	0	0	0	0	0	0	0	0	0	0	0	0	0.000523834	0	0	0	0	0	0	0	0	0	0	0	0	0	0	0	0	0	0	0	0.000523834	0.000523834	0	Rumen	Rumen	Rumen
Regulatory protein RecX+Firmicutes	1	0	0	0	0	0	0	0	0	0	0	0	0	0	0	0	0	0	0	0	0.000523834	0	0	0	0	0	0	0	0	0	0	0	0	0	0	0	0	0	0	0	0.000523834	0.000523834	0	Rumen	Rumen	Rumen
Acetyl-CoA carboxylase carboxyl transferase, beta subunit+Firmicutes	1	0	0	0	0	0	0	0	0	0	0	0	0	0	0	0	0	0	0	0	0.000523834	0	0	0	0	0	0	0	0	0	0	0	0	0	0	0	0	0	0	0	0.000523834	0.000523834	0	Rumen	Rumen	Rumen
Succinate CoA transferase+Firmicutes	1	0	0	0	0	0	0	0	0	0	0	0	0	0	1	0	2	0	1	0	0.000523834	0	0	0	0	0	0	0	0	0	0	0	0	0	0.00029824	0	0.00051573	0	0.000273299	0	0.000523834	0.000523834	0	Rumen	Rumen	Rumen
Imidazolonepropionase+Firmicutes	1	0	0	0	0	0	0	0	0	0	0	0	0	0	0	0	0	0	0	0	0.000523834	0	0	0	0	0	0	0	0	0	0	0	0	0	0	0	0	0	0	0	0.000523834	0.000523834	0	Rumen	Rumen	Rumen
Sporulation transcription factor Spo0A+Firmicutes	1	0	0	0	0	0	0	0	0	0	0	0	0	0	0	0	0	0	0	0	0.000523834	0	0	0	0	0	0	0	0	0	0	0	0	0	0	0	0	0	0	0	0.000523834	0.000523834	0	Rumen	Rumen	Rumen
tRNA(Ile)-lysidine synthase+Firmicutes	1	0	0	0	0	0	0	0	0	0	0	0	0	0	0	0	0	0	0	0	0.000523834	0	0	0	0	0	0	0	0	0	0	0	0	0	0	0	0	0	0	0	0.000523834	0.000523834	0	Rumen	Rumen	Rumen
Poly(R)-hydroxyalkanoic acid synthase, class III, PhaC subunit+Firmicutes	1	0	0	0	0	0	0	0	0	0	0	0	0	0	0	0	0	0	0	0	0.000523834	0	0	0	0	0	0	0	0	0	0	0	0	0	0	0	0	0	0	0	0.000523834	0.000523834	0	Rumen	Rumen	Rumen
6-phospho-beta-galactosidase+Firmicutes	1	0	0	0	0	0	0	0	0	0	0	0	0	0	0	0	0	0	0	0	0.000523834	0	0	0	0	0	0	0	0	0	0	0	0	0	0	0	0	0	0	0	0.000523834	0.000523834	0	Rumen	Rumen	Rumen
Na+-transporting methylmalonyl-CoA/oxaloacetate decarboxylase, beta subunit+Fusobacteria	1	0	0	0	0	0	0	0	0	0	0	0	0	0	0	0	0	0	0	0	0.000523834	0	0	0	0	0	0	0	0	0	0	0	0	0	0	0	0	0	0	0	0.000523834	0.000523834	0	Rumen	Rumen	Rumen
DNA polymerase III, beta chain+Lentisphaerae	1	0	0	0	0	0	0	0	0	0	0	0	0	0	0	0	0	0	0	0	0.000523834	0	0	0	0	0	0	0	0	0	0	0	0	0	0	0	0	0	0	0	0.000523834	0.000523834	0	Rumen	Rumen	Rumen
Tryptophanase+Proteobacteria	1	0	0	0	0	0	0	0	0	0	0	0	0	0	0	0	0	0	0	0	0.000523834	0	0	0	0	0	0	0	0	0	0	0	0	0	0	0	0	0	0	0	0.000523834	0.000523834	0	Rumen	Rumen	Rumen
Orotidine 5'-phosphate decarboxylase+Proteobacteria	1	0	0	0	0	0	0	0	0	0	0	0	0	0	0	0	0	0	0	0	0.000523834	0	0	0	0	0	0	0	0	0	0	0	0	0	0	0	0	0	0	0	0.000523834	0.000523834	0	Rumen	Rumen	Rumen
Cytochrome b+Proteobacteria	1	0	0	0	0	0	0	0	0	0	0	0	0	0	0	0	0	0	0	0	0.000523834	0	0	0	0	0	0	0	0	0	0	0	0	0	0	0	0	0	0	0	0.000523834	0.000523834	0	Rumen	Rumen	Rumen
Electron transport complex, subunit RnfD/RsxD+Spirochaetes	1	0	0	0	0	0	0	0	0	0	0	0	0	0	0	0	0	0	0	0	0.000523834	0	0	0	0	0	0	0	0	0	0	0	0	0	0	0	0	0	0	0	0.000523834	0.000523834	0	Rumen	Rumen	Rumen
Peptidase C69, dipeptidase A+Synergistetes	1	0	0	0	0	0	0	0	0	0	0	0	0	0	0	0	0	0	0	0	0.000523834	0	0	0	0	0	0	0	0	0	0	0	0	0	0	0	0	0	0	0	0.000523834	0.000523834	0	Rumen	Rumen	Rumen
Sodium:alanine symporter+Synergistetes	1	0	0	0	0	0	0	0	0	0	0	0	0	0	0	0	0	0	0	0	0.000523834	0	0	0	0	0	0	0	0	0	0	0	0	0	0	0	0	0	0	0	0.000523834	0.000523834	0	Rumen	Rumen	Rumen
Glutamine synthetase type I+Synergistetes	1	0	0	0	0	0	0	0	0	0	0	0	0	0	0	0	0	0	0	0	0.000523834	0	0	0	0	0	0	0	0	0	0	0	0	0	0	0	0	0	0	0	0.000523834	0.000523834	0	Rumen	Rumen	Rumen
Malate dehydrogenase, type 2+Verrucomicrobia	1	0	0	0	0	0	0	0	0	0	0	0	0	0	0	0	1	0	1	0	0.000523834	0	0	0	0	0	0	0	0	0	0	0	0	0	0	0	0.000257865	0	0.000273299	0	0.000523834	0.000523834	0	Rumen	Rumen	Rumen
Translation elongation factor EFG/EF2+Actinobacteria <phylum>	0	0	0	0	0	0	0	0	0	0	0	0	0	0	0	0	2	0	1	0	0	0	0	0	0	0	0	0	0	0	0	0	0	0	0	0	0.00051573	0	0.000273299	0	0.00051573	0.00051573	0	Colon	Colon	Rumen
CTP synthase+Bacteroidetes	0	0	0	0	0	0	0	0	0	0	0	0	0	0	0	0	2	0	0	0	0	0	0	0	0	0	0	0	0	0	0	0	0	0	0	0	0.00051573	0	0	0	0.00051573	0.00051573	0	Colon	Colon	Rumen
Sodium ion-translocating decarboxylase+Bacteroidetes	0	0	0	0	0	0	0	0	0	0	0	0	0	0	0	0	2	0	1	0	0	0	0	0	0	0	0	0	0	0	0	0	0	0	0	0	0.00051573	0	0.000273299	0	0.00051573	0.00051573	0	Colon	Colon	Rumen
Ribosomal protein S21+Bacteroidetes	0	0	0	0	0	0	0	0	0	0	0	0	0	0	0	0	2	0	0	0	0	0	0	0	0	0	0	0	0	0	0	0	0	0	0	0	0.00051573	0	0	0	0.00051573	0.00051573	0	Colon	Colon	Rumen
Ribosomal protein S20+Bacteroidetes	0	0	0	0	0	0	0	0	0	0	0	0	0	0	0	0	2	0	0	0	0	0	0	0	0	0	0	0	0	0	0	0	0	0	0	0	0.00051573	0	0	0	0.00051573	0.00051573	0	Colon	Colon	Rumen
Adenylate kinase/UMP-CMP kinase+Bacteroidetes	0	0	0	0	0	0	0	0	0	0	0	0	0	0	1	0	2	0	0	0	0	0	0	0	0	0	0	0	0	0	0	0	0	0	0.00029824	0	0.00051573	0	0	0	0.00051573	0.00051573	0	Colon	Colon	Rumen
Trigger factor+Bacteroidetes	0	0	0	0	0	0	0	0	0	0	0	0	0	0	0	0	2	0	0	0	0	0	0	0	0	0	0	0	0	0	0	0	0	0	0	0	0.00051573	0	0	0	0.00051573	0.00051573	0	Colon	Colon	Rumen
Ribosomal protein L7/L12+Candidatus Magasanikbacteria	0	0	0	0	0	0	0	0	0	0	0	0	0	0	0	0	2	0	0	0	0	0	0	0	0	0	0	0	0	0	0	0	0	0	0	0	0.00051573	0	0	0	0.00051573	0.00051573	0	Colon	Colon	Rumen
RNA polymerase sigma factor RpoD+Candidatus Riflebacteria	0	0	0	0	0	0	0	0	0	0	0	0	0	0	0	0	2	0	0	0	0	0	0	0	0	0	0	0	0	0	0	0	0	0	0	0	0.00051573	0	0	0	0.00051573	0.00051573	0	Colon	Colon	Rumen
Glycogen/starch/alpha-glucan phosphorylase+Firmicutes	0	0	0	0	0	0	0	0	0	0	0	0	0	0	0	0	2	0	0	0	0	0	0	0	0	0	0	0	0	0	0	0	0	0	0	0	0.00051573	0	0	0	0.00051573	0.00051573	0	Colon	Colon	Rumen
Uracil phosphoribosyl transferase+Firmicutes	0	0	0	0	0	0	0	0	0	0	0	0	0	0	0	0	2	0	1	0	0	0	0	0	0	0	0	0	0	0	0	0	0	0	0	0	0.00051573	0	0.000273299	0	0.00051573	0.00051573	0	Colon	Colon	Rumen
D-proline reductase, PrdA proprotein+Firmicutes	0	0	0	0	0	0	0	0	0	0	0	0	0	0	0	0	2	0	0	0	0	0	0	0	0	0	0	0	0	0	0	0	0	0	0	0	0.00051573	0	0	0	0.00051573	0.00051573	0	Colon	Colon	Rumen
Pyridoxal 5'-phosphate synthase subunit PdxS/SNZ+Firmicutes	0	0	0	0	0	0	0	0	0	0	0	0	0	0	0	0	2	0	1	0	0	0	0	0	0	0	0	0	0	0	0	0	0	0	0	0	0.00051573	0	0.000273299	0	0.00051573	0.00051573	0	Colon	Colon	Rumen
Formate/nitrite transporter+Firmicutes	0	0	0	0	0	0	0	0	0	0	0	0	0	0	0	0	2	0	0	0	0	0	0	0	0	0	0	0	0	0	0	0	0	0	0	0	0.00051573	0	0	0	0.00051573	0.00051573	0	Colon	Colon	Rumen
Small GTPase superfamily+Firmicutes	0	0	0	0	0	0	0	0	0	0	0	0	0	0	1	0	2	0	1	0	0	0	0	0	0	0	0	0	0	0	0	0	0	0	0.00029824	0	0.00051573	0	0.000273299	0	0.00051573	0.00051573	0	Colon	Colon	Rumen
Sodium:dicarboxylate symporter+Firmicutes	0	0	0	0	0	0	0	0	0	0	0	0	0	0	0	0	2	0	0	0	0	0	0	0	0	0	0	0	0	0	0	0	0	0	0	0	0.00051573	0	0	0	0.00051573	0.00051573	0	Colon	Colon	Rumen
4-hydroxythreonine-4-phosphate dehydrogenase PdxA+Firmicutes	0	0	0	0	0	0	0	0	0	0	0	0	0	0	1	0	2	0	1	0	0	0	0	0	0	0	0	0	0	0	0	0	0	0	0.00029824	0	0.00051573	0	0.000273299	0	0.00051573	0.00051573	0	Colon	Colon	Rumen
Cysteine synthase CysK+Firmicutes	0	0	0	0	0	0	0	0	0	0	0	0	0	0	0	0	2	0	0	0	0	0	0	0	0	0	0	0	0	0	0	0	0	0	0	0	0.00051573	0	0	0	0.00051573	0.00051573	0	Colon	Colon	Rumen
Orotate phosphoribosyltransferase+Firmicutes	0	0	0	0	0	0	0	0	0	0	0	0	0	0	0	0	2	0	0	0	0	0	0	0	0	0	0	0	0	0	0	0	0	0	0	0	0.00051573	0	0	0	0.00051573	0.00051573	0	Colon	Colon	Rumen
Ribosomal protein S14, type Z+Firmicutes	0	0	0	0	0	0	0	0	0	0	0	0	0	0	0	0	2	0	0	0	0	0	0	0	0	0	0	0	0	0	0	0	0	0	0	0	0.00051573	0	0	0	0.00051573	0.00051573	0	Colon	Colon	Rumen
Glutamate-tRNA ligase, bacterial/mitochondrial+Firmicutes	0	0	0	0	0	0	0	0	0	0	0	0	0	0	0	0	2	0	0	0	0	0	0	0	0	0	0	0	0	0	0	0	0	0	0	0	0.00051573	0	0	0	0.00051573	0.00051573	0	Colon	Colon	Rumen
Glutamine-tRNA ligase, bacterial+Firmicutes	0	0	0	0	0	0	0	0	0	0	0	0	0	0	0	0	2	0	0	0	0	0	0	0	0	0	0	0	0	0	0	0	0	0	0	0	0.00051573	0	0	0	0.00051573	0.00051573	0	Colon	Colon	Rumen
Ribosomal protein L35+Firmicutes	0	0	0	0	0	0	0	0	0	0	0	0	0	0	1	0	2	0	1	0	0	0	0	0	0	0	0	0	0	0	0	0	0	0	0.00029824	0	0.00051573	0	0.000273299	0	0.00051573	0.00051573	0	Colon	Colon	Rumen
Dihydroxy-acid dehydratase+Firmicutes	0	0	0	0	0	0	0	0	0	0	0	0	0	0	0	0	2	0	0	0	0	0	0	0	0	0	0	0	0	0	0	0	0	0	0	0	0.00051573	0	0	0	0.00051573	0.00051573	0	Colon	Colon	Rumen
Crotonase superfamily+Proteobacteria	0	0	0	0	0	0	0	0	0	0	0	0	0	0	0	0	2	0	0	0	0	0	0	0	0	0	0	0	0	0	0	0	0	0	0	0	0.00051573	0	0	0	0.00051573	0.00051573	0	Colon	Colon	Rumen
Ribosomal protein S8+Acidobacteria	0	0	0	0	0	0	0	0	0	0	0	0	0	0	1	0	1	0	0	0	0	0	0	0	0	0	0	0	0	0	0	0	0	0	0.00029824	0	0.000257865	0	0	0	0.00029824	0.00029824	0	Cecum	Cecum	Rumen
Glycoside hydrolase, family 28+Actinobacteria <phylum>	0	0	0	0	0	0	0	0	0	0	0	0	0	0	1	0	0	0	0	0	0	0	0	0	0	0	0	0	0	0	0	0	0	0	0.00029824	0	0	0	0	0	0.00029824	0.00029824	0	Cecum	Cecum	Rumen
Ribosomal protein L20+Bacteroidetes	0	0	0	0	0	0	0	0	0	0	0	0	0	0	1	0	1	0	1	0	0	0	0	0	0	0	0	0	0	0	0	0	0	0	0.00029824	0	0.000257865	0	0.000273299	0	0.00029824	0.00029824	0	Cecum	Cecum	Rumen
Iron-sulphur-dependent L-serine dehydratase single chain form+Bacteroidetes	0	0	0	0	0	0	0	0	0	0	0	0	0	0	1	0	0	0	0	0	0	0	0	0	0	0	0	0	0	0	0	0	0	0	0.00029824	0	0	0	0	0	0.00029824	0.00029824	0	Cecum	Cecum	Rumen
Pseudouridine synthase, RsuA/RluB/E/F+Bacteroidetes	0	0	0	0	0	0	0	0	0	0	0	0	0	0	1	0	0	0	0	0	0	0	0	0	0	0	0	0	0	0	0	0	0	0	0.00029824	0	0	0	0	0	0.00029824	0.00029824	0	Cecum	Cecum	Rumen
Mannose-6-phosphate isomerase, type I+Bacteroidetes	0	0	0	0	0	0	0	0	0	0	0	0	0	0	1	0	1	0	1	0	0	0	0	0	0	0	0	0	0	0	0	0	0	0	0.00029824	0	0.000257865	0	0.000273299	0	0.00029824	0.00029824	0	Cecum	Cecum	Rumen
Ribosomal protein S14, bacterial/plastid+Bacteroidetes	0	0	0	0	0	0	0	0	0	0	0	0	0	0	1	0	1	0	0	0	0	0	0	0	0	0	0	0	0	0	0	0	0	0	0.00029824	0	0.000257865	0	0	0	0.00029824	0.00029824	0	Cecum	Cecum	Rumen
Ribosomal protein L27+Bacteroidetes	0	0	0	0	0	0	0	0	0	0	0	0	0	0	1	0	1	0	0	0	0	0	0	0	0	0	0	0	0	0	0	0	0	0	0.00029824	0	0.000257865	0	0	0	0.00029824	0.00029824	0	Cecum	Cecum	Rumen
Polyribonucleotide nucleotidyltransferase+Candidatus Moranbacteria	0	0	0	0	0	0	0	0	0	0	0	0	0	0	1	0	0	0	0	0	0	0	0	0	0	0	0	0	0	0	0	0	0	0	0.00029824	0	0	0	0	0	0.00029824	0.00029824	0	Cecum	Cecum	Rumen
Ribonuclease III+Candidatus Nomurabacteria	0	0	0	0	0	0	0	0	0	0	0	0	0	0	1	0	1	0	1	0	0	0	0	0	0	0	0	0	0	0	0	0	0	0	0.00029824	0	0.000257865	0	0.000273299	0	0.00029824	0.00029824	0	Cecum	Cecum	Rumen
Riboflavin biosynthesis protein RibD+Candidatus Omnitrophica	0	0	0	0	0	0	0	0	0	0	0	0	0	0	1	0	0	0	0	0	0	0	0	0	0	0	0	0	0	0	0	0	0	0	0.00029824	0	0	0	0	0	0.00029824	0.00029824	0	Cecum	Cecum	Rumen
Kinesin-like protein+Deinococcus-Thermus	0	0	0	0	0	0	0	0	0	0	0	0	0	0	1	0	0	0	0	0	0	0	0	0	0	0	0	0	0	0	0	0	0	0	0.00029824	0	0	0	0	0	0.00029824	0.00029824	0	Cecum	Cecum	Rumen
UDP-N-acetylmuramoylalanyl-D-glutamate-2,6-diaminopimelate ligase+Firmicutes	0	0	0	0	0	0	0	0	0	0	0	0	0	0	1	0	0	0	0	0	0	0	0	0	0	0	0	0	0	0	0	0	0	0	0.00029824	0	0	0	0	0	0.00029824	0.00029824	0	Cecum	Cecum	Rumen
Transcription termination/antitermination protein NusA, bacterial+Firmicutes	0	0	0	0	0	0	0	0	0	0	0	0	0	0	1	0	0	0	0	0	0	0	0	0	0	0	0	0	0	0	0	0	0	0	0.00029824	0	0	0	0	0	0.00029824	0.00029824	0	Cecum	Cecum	Rumen
D-alanine--poly(phosphoribitol) ligase subunit 1+Firmicutes	0	0	0	0	0	0	0	0	0	0	0	0	0	0	1	0	0	0	0	0	0	0	0	0	0	0	0	0	0	0	0	0	0	0	0.00029824	0	0	0	0	0	0.00029824	0.00029824	0	Cecum	Cecum	Rumen
Carbamate kinase+Firmicutes	0	0	0	0	0	0	0	0	0	0	0	0	0	0	1	0	0	0	0	0	0	0	0	0	0	0	0	0	0	0	0	0	0	0	0.00029824	0	0	0	0	0	0.00029824	0.00029824	0	Cecum	Cecum	Rumen
DNA-directed RNA polymerase subunit delta+Firmicutes	0	0	0	0	0	0	0	0	0	0	0	0	0	0	1	0	0	0	0	0	0	0	0	0	0	0	0	0	0	0	0	0	0	0	0.00029824	0	0	0	0	0	0.00029824	0.00029824	0	Cecum	Cecum	Rumen
Xanthine phosphoribosyltransferase+Firmicutes	0	0	0	0	0	0	0	0	0	0	0	0	0	0	1	0	0	0	0	0	0	0	0	0	0	0	0	0	0	0	0	0	0	0	0.00029824	0	0	0	0	0	0.00029824	0.00029824	0	Cecum	Cecum	Rumen
Isoleucine-tRNA ligase, type 1+Firmicutes	0	0	0	0	0	0	0	0	0	0	0	0	0	0	1	0	1	0	0	0	0	0	0	0	0	0	0	0	0	0	0	0	0	0	0.00029824	0	0.000257865	0	0	0	0.00029824	0.00029824	0	Cecum	Cecum	Rumen
2,3,4,5-tetrahydropyridine-2,6-dicarboxylate N-acetyltransferase, DapH+Firmicutes	0	0	0	0	0	0	0	0	0	0	0	0	0	0	1	0	0	0	0	0	0	0	0	0	0	0	0	0	0	0	0	0	0	0	0.00029824	0	0	0	0	0	0.00029824	0.00029824	0	Cecum	Cecum	Rumen
Phosphotransferase system, alpha-glucoside-specific IIBC component+Firmicutes	0	0	0	0	0	0	0	0	0	0	0	0	0	0	1	0	0	0	0	0	0	0	0	0	0	0	0	0	0	0	0	0	0	0	0.00029824	0	0	0	0	0	0.00029824	0.00029824	0	Cecum	Cecum	Rumen
Peptidase M20B, tripeptide aminopeptidase+Firmicutes	0	0	0	0	0	0	0	0	0	0	0	0	0	0	1	0	1	0	1	0	0	0	0	0	0	0	0	0	0	0	0	0	0	0	0.00029824	0	0.000257865	0	0.000273299	0	0.00029824	0.00029824	0	Cecum	Cecum	Rumen
Adenine phosphoribosyl transferase+Firmicutes	0	0	0	0	0	0	0	0	0	0	0	0	0	0	1	0	0	0	1	0	0	0	0	0	0	0	0	0	0	0	0	0	0	0	0.00029824	0	0	0	0.000273299	0	0.00029824	0.00029824	0	Cecum	Cecum	Rumen
Para-hydroxybenzoic acid efflux pump subunit AaeB/fusaric acid resistance protein+Firmicutes	0	0	0	0	0	0	0	0	0	0	0	0	0	0	1	0	0	0	0	0	0	0	0	0	0	0	0	0	0	0	0	0	0	0	0.00029824	0	0	0	0	0	0.00029824	0.00029824	0	Cecum	Cecum	Rumen
Ribokinase, bacterial+Firmicutes	0	0	0	0	0	0	0	0	0	0	0	0	0	0	1	0	0	0	0	0	0	0	0	0	0	0	0	0	0	0	0	0	0	0	0.00029824	0	0	0	0	0	0.00029824	0.00029824	0	Cecum	Cecum	Rumen
DNA mismatch repair protein MutS, type 1+Firmicutes	0	0	0	0	0	0	0	0	0	0	0	0	0	0	1	0	0	0	0	0	0	0	0	0	0	0	0	0	0	0	0	0	0	0	0.00029824	0	0	0	0	0	0.00029824	0.00029824	0	Cecum	Cecum	Rumen
ABC transporter, phosphonate import, PhnC+Firmicutes	0	0	0	0	0	0	0	0	0	0	0	0	0	0	1	0	0	0	1	0	0	0	0	0	0	0	0	0	0	0	0	0	0	0	0.00029824	0	0	0	0.000273299	0	0.00029824	0.00029824	0	Cecum	Cecum	Rumen
UDP-N-acetylmuramate--L-alanine ligase+Firmicutes	0	0	0	0	0	0	0	0	0	0	0	0	0	0	1	0	0	0	0	0	0	0	0	0	0	0	0	0	0	0	0	0	0	0	0.00029824	0	0	0	0	0	0.00029824	0.00029824	0	Cecum	Cecum	Rumen
Cell shape determining protein MreB/Mrl+Firmicutes	0	0	0	0	0	0	0	0	0	0	0	0	0	0	1	0	0	0	0	0	0	0	0	0	0	0	0	0	0	0	0	0	0	0	0.00029824	0	0	0	0	0	0.00029824	0.00029824	0	Cecum	Cecum	Rumen
ATPase, OSCP/delta subunit+Firmicutes	0	0	0	0	0	0	0	0	0	0	0	0	0	0	1	0	0	0	0	0	0	0	0	0	0	0	0	0	0	0	0	0	0	0	0.00029824	0	0	0	0	0	0.00029824	0.00029824	0	Cecum	Cecum	Rumen
Proteasome B-type subunit+Firmicutes	0	0	0	0	0	0	0	0	0	0	0	0	0	0	1	0	0	0	1	0	0	0	0	0	0	0	0	0	0	0	0	0	0	0	0.00029824	0	0	0	0.000273299	0	0.00029824	0.00029824	0	Cecum	Cecum	Rumen
Translation initiation factor 3+Firmicutes	0	0	0	0	0	0	0	0	0	0	0	0	0	0	1	0	1	0	0	0	0	0	0	0	0	0	0	0	0	0	0	0	0	0	0.00029824	0	0.000257865	0	0	0	0.00029824	0.00029824	0	Cecum	Cecum	Rumen
Maltose binding protein+Firmicutes	0	0	0	0	0	0	0	0	0	0	0	0	0	0	1	0	0	0	0	0	0	0	0	0	0	0	0	0	0	0	0	0	0	0	0.00029824	0	0	0	0	0	0.00029824	0.00029824	0	Cecum	Cecum	Rumen
Mevalonate/galactokinase+Firmicutes	0	0	0	0	0	0	0	0	0	0	0	0	0	0	1	0	1	0	0	0	0	0	0	0	0	0	0	0	0	0	0	0	0	0	0.00029824	0	0.000257865	0	0	0	0.00029824	0.00029824	0	Cecum	Cecum	Rumen
Ribosomal protein L36+Firmicutes	0	0	0	0	0	0	0	0	0	0	0	0	0	0	1	0	1	0	0	0	0	0	0	0	0	0	0	0	0	0	0	0	0	0	0.00029824	0	0.000257865	0	0	0	0.00029824	0.00029824	0	Cecum	Cecum	Rumen
ABC transporter, permease+Firmicutes	0	0	0	0	0	0	0	0	0	0	0	0	0	0	1	0	1	0	1	0	0	0	0	0	0	0	0	0	0	0	0	0	0	0	0.00029824	0	0.000257865	0	0.000273299	0	0.00029824	0.00029824	0	Cecum	Cecum	Rumen
Cobalt-precorrin-5B C(1)-methyltransferase CbiD+Firmicutes	0	0	0	0	0	0	0	0	0	0	0	0	0	0	1	0	0	0	0	0	0	0	0	0	0	0	0	0	0	0	0	0	0	0	0.00029824	0	0	0	0	0	0.00029824	0.00029824	0	Cecum	Cecum	Rumen
Asparaginase/glutaminase+Firmicutes	0	0	0	0	0	0	0	0	0	0	0	0	0	0	1	0	0	0	0	0	0	0	0	0	0	0	0	0	0	0	0	0	0	0	0.00029824	0	0	0	0	0	0.00029824	0.00029824	0	Cecum	Cecum	Rumen
D-ribose pyranase RbsD/L-fucose mutarotase FucU+Firmicutes	0	0	0	0	0	0	0	0	0	0	0	0	0	0	1	0	0	0	0	0	0	0	0	0	0	0	0	0	0	0	0	0	0	0	0.00029824	0	0	0	0	0	0.00029824	0.00029824	0	Cecum	Cecum	Rumen
Ribosomal protein L31+Firmicutes	0	0	0	0	0	0	0	0	0	0	0	0	0	0	1	0	1	0	1	0	0	0	0	0	0	0	0	0	0	0	0	0	0	0	0.00029824	0	0.000257865	0	0.000273299	0	0.00029824	0.00029824	0	Cecum	Cecum	Rumen
Translation elongation factor EFTu/EF1A, bacterial/organelle+Nitrospirae	0	0	0	0	0	0	0	0	0	0	0	0	0	0	1	0	0	0	0	0	0	0	0	0	0	0	0	0	0	0	0	0	0	0	0.00029824	0	0	0	0	0	0.00029824	0.00029824	0	Cecum	Cecum	Rumen
Phosphate transport system permease protein 1+Proteobacteria	0	0	0	0	0	0	0	0	0	0	0	0	0	0	1	0	0	0	0	0	0	0	0	0	0	0	0	0	0	0	0	0	0	0	0.00029824	0	0	0	0	0	0.00029824	0.00029824	0	Cecum	Cecum	Rumen
Pyruvate dehydrogenase (acetyl-transferring) E1 component, alpha subunit, subgroup y+Proteobacteria	0	0	0	0	0	0	0	0	0	0	0	0	0	0	1	0	0	0	0	0	0	0	0	0	0	0	0	0	0	0	0	0	0	0	0.00029824	0	0	0	0	0	0.00029824	0.00029824	0	Cecum	Cecum	Rumen
RNA methyltransferase TrmH family+Proteobacteria	0	0	0	0	0	0	0	0	0	0	0	0	0	0	1	0	1	0	1	0	0	0	0	0	0	0	0	0	0	0	0	0	0	0	0.00029824	0	0.000257865	0	0.000273299	0	0.00029824	0.00029824	0	Cecum	Cecum	Rumen
RND efflux pump, membrane fusion protein+Proteobacteria	0	0	0	0	0	0	0	0	0	0	0	0	0	0	1	0	0	0	0	0	0	0	0	0	0	0	0	0	0	0	0	0	0	0	0.00029824	0	0	0	0	0	0.00029824	0.00029824	0	Cecum	Cecum	Rumen
Protein-tyrosine phosphatase, low molecular weight+Proteobacteria	0	0	0	0	0	0	0	0	0	0	0	0	0	0	1	0	0	0	0	0	0	0	0	0	0	0	0	0	0	0	0	0	0	0	0.00029824	0	0	0	0	0	0.00029824	0.00029824	0	Cecum	Cecum	Rumen
Ribosomal protein L15+Spirochaetes	0	0	0	0	0	0	0	0	0	0	0	0	0	0	1	0	0	0	0	0	0	0	0	0	0	0	0	0	0	0	0	0	0	0	0.00029824	0	0	0	0	0	0.00029824	0.00029824	0	Cecum	Cecum	Rumen
Inosine-5'-monophosphate dehydrogenase+Spirochaetes	0	0	0	0	0	0	0	0	0	0	0	0	0	0	1	0	1	0	0	0	0	0	0	0	0	0	0	0	0	0	0	0	0	0	0.00029824	0	0.000257865	0	0	0	0.00029824	0.00029824	0	Cecum	Cecum	Rumen
Glutamate dehydrogenase+Spirochaetes	0	0	0	0	0	0	0	0	0	0	0	0	0	0	1	0	1	0	1	0	0	0	0	0	0	0	0	0	0	0	0	0	0	0	0.00029824	0	0.000257865	0	0.000273299	0	0.00029824	0.00029824	0	Cecum	Cecum	Rumen
Glyceraldehyde/Erythrose phosphate dehydrogenase family+Candidatus Bathyarchaeota	0	0	0	0	0	0	0	0	0	0	0	0	0	0	0	0	0	0	1	0	0	0	0	0	0	0	0	0	0	0	0	0	0	0	0	0	0	0	0.000273299	0	0.000273299	0.000273299	0	Rectum	Rectum	Rumen
Glycoside hydrolase, family 2+Actinobacteria <phylum>	0	0	0	0	0	0	0	0	0	0	0	0	0	0	0	0	0	0	1	0	0	0	0	0	0	0	0	0	0	0	0	0	0	0	0	0	0	0	0.000273299	0	0.000273299	0.000273299	0	Rectum	Rectum	Rumen
DNA mismatch endonuclease vsr+Actinobacteria <phylum>	0	0	0	0	0	0	0	0	0	0	0	0	0	0	0	0	1	0	1	0	0	0	0	0	0	0	0	0	0	0	0	0	0	0	0	0	0.000257865	0	0.000273299	0	0.000273299	0.000273299	0	Rectum	Rectum	Rumen
Methyladenine glycosylase+Actinobacteria <phylum>	0	0	0	0	0	0	0	0	0	0	0	0	0	0	0	0	0	0	1	0	0	0	0	0	0	0	0	0	0	0	0	0	0	0	0	0	0	0	0.000273299	0	0.000273299	0.000273299	0	Rectum	Rectum	Rumen
Glycoside hydrolase, family 27+Bacteroidetes	0	0	0	0	0	0	0	0	0	0	0	0	0	0	0	0	0	0	1	0	0	0	0	0	0	0	0	0	0	0	0	0	0	0	0	0	0	0	0.000273299	0	0.000273299	0.000273299	0	Rectum	Rectum	Rumen
NusB antitermination factor+Bacteroidetes	0	0	0	0	0	0	0	0	0	0	0	0	0	0	0	0	0	0	1	0	0	0	0	0	0	0	0	0	0	0	0	0	0	0	0	0	0	0	0.000273299	0	0.000273299	0.000273299	0	Rectum	Rectum	Rumen
Isopropylmalate dehydrogenase+Bacteroidetes	0	0	0	0	0	0	0	0	0	0	0	0	0	0	0	0	0	0	1	0	0	0	0	0	0	0	0	0	0	0	0	0	0	0	0	0	0	0	0.000273299	0	0.000273299	0.000273299	0	Rectum	Rectum	Rumen
ATP-dependent DNA helicase RecG+Bacteroidetes	0	0	0	0	0	0	0	0	0	0	0	0	0	0	0	0	1	0	1	0	0	0	0	0	0	0	0	0	0	0	0	0	0	0	0	0	0.000257865	0	0.000273299	0	0.000273299	0.000273299	0	Rectum	Rectum	Rumen
Outer membrane efflux protein+Bacteroidetes	0	0	0	0	0	0	0	0	0	0	0	0	0	0	0	0	1	0	1	0	0	0	0	0	0	0	0	0	0	0	0	0	0	0	0	0	0.000257865	0	0.000273299	0	0.000273299	0.000273299	0	Rectum	Rectum	Rumen
Na(+)-translocating NADH-quinone reductase subunit C+Bacteroidetes	0	0	0	0	0	0	0	0	0	0	0	0	0	0	0	0	1	0	1	0	0	0	0	0	0	0	0	0	0	0	0	0	0	0	0	0	0.000257865	0	0.000273299	0	0.000273299	0.000273299	0	Rectum	Rectum	Rumen
Adenylate kinase subfamily+Bacteroidetes	0	0	0	0	0	0	0	0	0	0	0	0	0	0	0	0	1	0	1	0	0	0	0	0	0	0	0	0	0	0	0	0	0	0	0	0	0.000257865	0	0.000273299	0	0.000273299	0.000273299	0	Rectum	Rectum	Rumen
Amino acid/polyamine transporter I+Bacteroidetes	0	0	0	0	0	0	0	0	0	0	0	0	0	0	0	0	1	0	1	0	0	0	0	0	0	0	0	0	0	0	0	0	0	0	0	0	0.000257865	0	0.000273299	0	0.000273299	0.000273299	0	Rectum	Rectum	Rumen
Diaminopimelate dehydrogenase, Ddh+Bacteroidetes	0	0	0	0	0	0	0	0	0	0	0	0	0	0	0	0	1	0	1	0	0	0	0	0	0	0	0	0	0	0	0	0	0	0	0	0	0.000257865	0	0.000273299	0	0.000273299	0.000273299	0	Rectum	Rectum	Rumen
Ribosomal protein L32p+Bacteroidetes	0	0	0	0	0	0	0	0	0	0	0	0	0	0	0	0	0	0	1	0	0	0	0	0	0	0	0	0	0	0	0	0	0	0	0	0	0	0	0.000273299	0	0.000273299	0.000273299	0	Rectum	Rectum	Rumen
ATPase, V1/A1 complex, subunit E+Bacteroidetes	0	0	0	0	0	0	0	0	0	0	0	0	0	0	0	0	0	0	1	0	0	0	0	0	0	0	0	0	0	0	0	0	0	0	0	0	0	0	0.000273299	0	0.000273299	0.000273299	0	Rectum	Rectum	Rumen
Beta-hydroxyacyl-(acyl-carrier-protein) dehydratase FabZ+Bacteroidetes	0	0	0	0	0	0	0	0	0	0	0	0	0	0	0	0	0	0	1	0	0	0	0	0	0	0	0	0	0	0	0	0	0	0	0	0	0	0	0.000273299	0	0.000273299	0.000273299	0	Rectum	Rectum	Rumen
Phosphoribosylglycinamide formyltransferase 2+Bacteroidetes	0	0	0	0	0	0	0	0	0	0	0	0	0	0	0	0	0	0	1	0	0	0	0	0	0	0	0	0	0	0	0	0	0	0	0	0	0	0	0.000273299	0	0.000273299	0.000273299	0	Rectum	Rectum	Rumen
N-acetylglucosamine-6-phosphate deacetylase+Bacteroidetes	0	0	0	0	0	0	0	0	0	0	0	0	0	0	0	0	1	0	1	0	0	0	0	0	0	0	0	0	0	0	0	0	0	0	0	0	0.000257865	0	0.000273299	0	0.000273299	0.000273299	0	Rectum	Rectum	Rumen
Transposase, IS1+Bacteroidetes	0	0	0	0	0	0	0	0	0	0	0	0	0	0	0	0	1	0	1	0	0	0	0	0	0	0	0	0	0	0	0	0	0	0	0	0	0.000257865	0	0.000273299	0	0.000273299	0.000273299	0	Rectum	Rectum	Rumen
Proline-tRNA ligase, class IIa, archaeal-type+Bacteroidetes	0	0	0	0	0	0	0	0	0	0	0	0	0	0	0	0	0	0	1	0	0	0	0	0	0	0	0	0	0	0	0	0	0	0	0	0	0	0	0.000273299	0	0.000273299	0.000273299	0	Rectum	Rectum	Rumen
Ribosomal protein L25/L23+Bacteroidetes	0	0	0	0	0	0	0	0	0	0	0	0	0	0	0	0	0	0	1	0	0	0	0	0	0	0	0	0	0	0	0	0	0	0	0	0	0	0	0.000273299	0	0.000273299	0.000273299	0	Rectum	Rectum	Rumen
FeS cluster assembly SUF system, ATPase SufC+Bacteroidetes	0	0	0	0	0	0	0	0	0	0	0	0	0	0	0	0	0	0	1	0	0	0	0	0	0	0	0	0	0	0	0	0	0	0	0	0	0	0	0.000273299	0	0.000273299	0.000273299	0	Rectum	Rectum	Rumen
Glutamine-tRNA ligase, bacterial+Bacteroidetes	0	0	0	0	0	0	0	0	0	0	0	0	0	0	0	0	0	0	1	0	0	0	0	0	0	0	0	0	0	0	0	0	0	0	0	0	0	0	0.000273299	0	0.000273299	0.000273299	0	Rectum	Rectum	Rumen
S-adenosylmethionine synthetase+Bacteroidetes	0	0	0	0	0	0	0	0	0	0	0	0	0	0	0	0	0	0	1	0	0	0	0	0	0	0	0	0	0	0	0	0	0	0	0	0	0	0	0.000273299	0	0.000273299	0.000273299	0	Rectum	Rectum	Rumen
Bifunctional ligase/repressor BirA+Firmicutes	0	0	0	0	0	0	0	0	0	0	0	0	0	0	0	0	0	0	1	0	0	0	0	0	0	0	0	0	0	0	0	0	0	0	0	0	0	0	0.000273299	0	0.000273299	0.000273299	0	Rectum	Rectum	Rumen
5,10-methylenetetrahydrofolate reductase+Firmicutes	0	0	0	0	0	0	0	0	0	0	0	0	0	0	0	0	1	0	1	0	0	0	0	0	0	0	0	0	0	0	0	0	0	0	0	0	0.000257865	0	0.000273299	0	0.000273299	0.000273299	0	Rectum	Rectum	Rumen
Ribonucleotide reductase regulator NrdR-like+Firmicutes	0	0	0	0	0	0	0	0	0	0	0	0	0	0	0	0	1	0	1	0	0	0	0	0	0	0	0	0	0	0	0	0	0	0	0	0	0.000257865	0	0.000273299	0	0.000273299	0.000273299	0	Rectum	Rectum	Rumen
Proline-specific peptidase+Firmicutes	0	0	0	0	0	0	0	0	0	0	0	0	0	0	0	0	0	0	1	0	0	0	0	0	0	0	0	0	0	0	0	0	0	0	0	0	0	0	0.000273299	0	0.000273299	0.000273299	0	Rectum	Rectum	Rumen
Methylglyoxal synthase+Firmicutes	0	0	0	0	0	0	0	0	0	0	0	0	0	0	0	0	0	0	1	0	0	0	0	0	0	0	0	0	0	0	0	0	0	0	0	0	0	0	0.000273299	0	0.000273299	0.000273299	0	Rectum	Rectum	Rumen
ATPase, F0 complex, subunit B, bacterial+Firmicutes	0	0	0	0	0	0	0	0	0	0	0	0	0	0	0	0	0	0	1	0	0	0	0	0	0	0	0	0	0	0	0	0	0	0	0	0	0	0	0.000273299	0	0.000273299	0.000273299	0	Rectum	Rectum	Rumen
Arginine-tRNA ligase+Firmicutes	0	0	0	0	0	0	0	0	0	0	0	0	0	0	0	0	1	0	1	0	0	0	0	0	0	0	0	0	0	0	0	0	0	0	0	0	0.000257865	0	0.000273299	0	0.000273299	0.000273299	0	Rectum	Rectum	Rumen
RNA methyltransferase, RsmD+Firmicutes	0	0	0	0	0	0	0	0	0	0	0	0	0	0	0	0	1	0	1	0	0	0	0	0	0	0	0	0	0	0	0	0	0	0	0	0	0.000257865	0	0.000273299	0	0.000273299	0.000273299	0	Rectum	Rectum	Rumen
Alpha-acetolactate decarboxylase+Firmicutes	0	0	0	0	0	0	0	0	0	0	0	0	0	0	0	0	0	0	1	0	0	0	0	0	0	0	0	0	0	0	0	0	0	0	0	0	0	0	0.000273299	0	0.000273299	0.000273299	0	Rectum	Rectum	Rumen
Glycoside hydrolase, family 29+Firmicutes	0	0	0	0	0	0	0	0	0	0	0	0	0	0	0	0	0	0	1	0	0	0	0	0	0	0	0	0	0	0	0	0	0	0	0	0	0	0	0.000273299	0	0.000273299	0.000273299	0	Rectum	Rectum	Rumen
DNA topoisomerase, type IIA+Firmicutes	0	0	0	0	0	0	0	0	0	0	0	0	0	0	0	0	1	0	1	0	0	0	0	0	0	0	0	0	0	0	0	0	0	0	0	0	0.000257865	0	0.000273299	0	0.000273299	0.000273299	0	Rectum	Rectum	Rumen
E3 ubiquitin ligase RBR family+Firmicutes	0	0	0	0	0	0	0	0	0	0	0	0	0	0	0	0	1	0	1	0	0	0	0	0	0	0	0	0	0	0	0	0	0	0	0	0	0.000257865	0	0.000273299	0	0.000273299	0.000273299	0	Rectum	Rectum	Rumen
Acetolactate synthase, large subunit, biosynthetic+Firmicutes	0	0	0	0	0	0	0	0	0	0	0	0	0	0	0	0	0	0	1	0	0	0	0	0	0	0	0	0	0	0	0	0	0	0	0	0	0	0	0.000273299	0	0.000273299	0.000273299	0	Rectum	Rectum	Rumen
Phosphoribosylformylglycinamidine cyclo-ligase+Firmicutes	0	0	0	0	0	0	0	0	0	0	0	0	0	0	0	0	1	0	1	0	0	0	0	0	0	0	0	0	0	0	0	0	0	0	0	0	0.000257865	0	0.000273299	0	0.000273299	0.000273299	0	Rectum	Rectum	Rumen
Lon protease+Firmicutes	0	0	0	0	0	0	0	0	0	0	0	0	0	0	0	0	1	0	1	0	0	0	0	0	0	0	0	0	0	0	0	0	0	0	0	0	0.000257865	0	0.000273299	0	0.000273299	0.000273299	0	Rectum	Rectum	Rumen
Transcription antitermination protein, NusG+Firmicutes	0	0	0	0	0	0	0	0	0	0	0	0	0	0	0	0	0	0	1	0	0	0	0	0	0	0	0	0	0	0	0	0	0	0	0	0	0	0	0.000273299	0	0.000273299	0.000273299	0	Rectum	Rectum	Rumen
TrpR homologue YerC/YecD+Firmicutes	0	0	0	0	0	0	0	0	0	0	0	0	0	0	0	0	1	0	1	0	0	0	0	0	0	0	0	0	0	0	0	0	0	0	0	0	0.000257865	0	0.000273299	0	0.000273299	0.000273299	0	Rectum	Rectum	Rumen
Polyribonucleotide nucleotidyltransferase+Firmicutes	0	0	0	0	0	0	0	0	0	0	0	0	0	0	0	0	1	0	1	0	0	0	0	0	0	0	0	0	0	0	0	0	0	0	0	0	0.000257865	0	0.000273299	0	0.000273299	0.000273299	0	Rectum	Rectum	Rumen
Aspartate/ornithine carbamoyltransferase+Firmicutes	0	0	0	0	0	0	0	0	0	0	0	0	0	0	0	0	0	0	1	0	0	0	0	0	0	0	0	0	0	0	0	0	0	0	0	0	0	0	0.000273299	0	0.000273299	0.000273299	0	Rectum	Rectum	Rumen
Ribosomal protein S7, bacterial/organellar-type+Fusobacteria	0	0	0	0	0	0	0	0	0	0	0	0	0	0	0	0	0	0	1	0	0	0	0	0	0	0	0	0	0	0	0	0	0	0	0	0	0	0	0.000273299	0	0.000273299	0.000273299	0	Rectum	Rectum	Rumen
Translation elongation factor EFTu/EF1A, bacterial/organelle+Fusobacteria	0	0	0	0	0	0	0	0	0	0	0	0	0	0	0	0	1	0	1	0	0	0	0	0	0	0	0	0	0	0	0	0	0	0	0	0	0.000257865	0	0.000273299	0	0.000273299	0.000273299	0	Rectum	Rectum	Rumen
Ribosomal protein S8+Nitrospirae	0	0	0	0	0	0	0	0	0	0	0	0	0	0	0	0	1	0	1	0	0	0	0	0	0	0	0	0	0	0	0	0	0	0	0	0	0.000257865	0	0.000273299	0	0.000273299	0.000273299	0	Rectum	Rectum	Rumen
Lon protease, bacterial+Proteobacteria	0	0	0	0	0	0	0	0	0	0	0	0	0	0	0	0	0	0	1	0	0	0	0	0	0	0	0	0	0	0	0	0	0	0	0	0	0	0	0.000273299	0	0.000273299	0.000273299	0	Rectum	Rectum	Rumen
Ribosomal protein S6, plastid/chloroplast+Proteobacteria	0	0	0	0	0	0	0	0	0	0	0	0	0	0	0	0	0	0	1	0	0	0	0	0	0	0	0	0	0	0	0	0	0	0	0	0	0	0	0.000273299	0	0.000273299	0.000273299	0	Rectum	Rectum	Rumen
Restriction/modification DNA-methylase+Proteobacteria	0	0	0	0	0	0	0	0	0	0	0	0	0	0	0	0	0	0	1	0	0	0	0	0	0	0	0	0	0	0	0	0	0	0	0	0	0	0	0.000273299	0	0.000273299	0.000273299	0	Rectum	Rectum	Rumen
Glyceraldehyde/Erythrose phosphate dehydrogenase family+Tenericutes	0	0	0	0	0	0	0	0	0	0	0	0	0	0	0	0	1	0	1	0	0	0	0	0	0	0	0	0	0	0	0	0	0	0	0	0	0.000257865	0	0.000273299	0	0.000273299	0.000273299	0	Rectum	Rectum	Rumen
Formate-tetrahydrofolate ligase, FTHFS+Tenericutes	0	0	0	0	0	0	0	0	0	0	0	0	0	0	0	0	1	0	1	0	0	0	0	0	0	0	0	0	0	0	0	0	0	0	0	0	0.000257865	0	0.000273299	0	0.000273299	0.000273299	0	Rectum	Rectum	Rumen
GrpE nucleotide exchange factor+Bacteroidetes	0	0	0	0	0	0	0	0	0	0	0	0	0	0	0	0	1	0	0	0	0	0	0	0	0	0	0	0	0	0	0	0	0	0	0	0	0.000257865	0	0	0	0.000257865	0.000257865	0	Colon	Colon	Rumen
3-dehydroquinate synthase family+Bacteroidetes	0	0	0	0	0	0	0	0	0	0	0	0	0	0	0	0	1	0	0	0	0	0	0	0	0	0	0	0	0	0	0	0	0	0	0	0	0.000257865	0	0	0	0.000257865	0.000257865	0	Colon	Colon	Rumen
3-oxoacyl-[acyl-carrier-protein] synthase 2+Bacteroidetes	0	0	0	0	0	0	0	0	0	0	0	0	0	0	0	0	1	0	0	0	0	0	0	0	0	0	0	0	0	0	0	0	0	0	0	0	0.000257865	0	0	0	0.000257865	0.000257865	0	Colon	Colon	Rumen
Transcription antitermination protein, NusG+Bacteroidetes	0	0	0	0	0	0	0	0	0	0	0	0	0	0	0	0	1	0	0	0	0	0	0	0	0	0	0	0	0	0	0	0	0	0	0	0	0.000257865	0	0	0	0.000257865	0.000257865	0	Colon	Colon	Rumen
Hypoxanthine phosphoribosyl transferase+Bacteroidetes	0	0	0	0	0	0	0	0	0	0	0	0	0	0	0	0	1	0	0	0	0	0	0	0	0	0	0	0	0	0	0	0	0	0	0	0	0.000257865	0	0	0	0.000257865	0.000257865	0	Colon	Colon	Rumen
Bifunctional protein PutA+Bacteroidetes	0	0	0	0	0	0	0	0	0	0	0	0	0	0	0	0	1	0	0	0	0	0	0	0	0	0	0	0	0	0	0	0	0	0	0	0	0.000257865	0	0	0	0.000257865	0.000257865	0	Colon	Colon	Rumen
Pyrroline-5-carboxylate reductase+Bacteroidetes	0	0	0	0	0	0	0	0	0	0	0	0	0	0	0	0	1	0	0	0	0	0	0	0	0	0	0	0	0	0	0	0	0	0	0	0	0.000257865	0	0	0	0.000257865	0.000257865	0	Colon	Colon	Rumen
Polyphosphate kinase+Bacteroidetes	0	0	0	0	0	0	0	0	0	0	0	0	0	0	0	0	1	0	0	0	0	0	0	0	0	0	0	0	0	0	0	0	0	0	0	0	0.000257865	0	0	0	0.000257865	0.000257865	0	Colon	Colon	Rumen
Copper homeostasis protein CutC+Bacteroidetes	0	0	0	0	0	0	0	0	0	0	0	0	0	0	0	0	1	0	0	0	0	0	0	0	0	0	0	0	0	0	0	0	0	0	0	0	0.000257865	0	0	0	0.000257865	0.000257865	0	Colon	Colon	Rumen
Ribosomal protein L30, bacterial-type+Bacteroidetes	0	0	0	0	0	0	0	0	0	0	0	0	0	0	0	0	1	0	0	0	0	0	0	0	0	0	0	0	0	0	0	0	0	0	0	0	0.000257865	0	0	0	0.000257865	0.000257865	0	Colon	Colon	Rumen
Ribosomal protein L33+Bacteroidetes	0	0	0	0	0	0	0	0	0	0	0	0	0	0	0	0	1	0	0	0	0	0	0	0	0	0	0	0	0	0	0	0	0	0	0	0	0.000257865	0	0	0	0.000257865	0.000257865	0	Colon	Colon	Rumen
Tyrosine-tRNA ligase, bacterial-type+Bacteroidetes	0	0	0	0	0	0	0	0	0	0	0	0	0	0	0	0	1	0	0	0	0	0	0	0	0	0	0	0	0	0	0	0	0	0	0	0	0.000257865	0	0	0	0.000257865	0.000257865	0	Colon	Colon	Rumen
Signal recognition particle, SRP54 subunit+Bacteroidetes	0	0	0	0	0	0	0	0	0	0	0	0	0	0	0	0	1	0	0	0	0	0	0	0	0	0	0	0	0	0	0	0	0	0	0	0	0.000257865	0	0	0	0.000257865	0.000257865	0	Colon	Colon	Rumen
Glycine cleavage system P protein+Bacteroidetes	0	0	0	0	0	0	0	0	0	0	0	0	0	0	0	0	1	0	0	0	0	0	0	0	0	0	0	0	0	0	0	0	0	0	0	0	0.000257865	0	0	0	0.000257865	0.000257865	0	Colon	Colon	Rumen
5'-Nucleotidase/apyrase+Candidatus Omnitrophica	0	0	0	0	0	0	0	0	0	0	0	0	0	0	0	0	1	0	0	0	0	0	0	0	0	0	0	0	0	0	0	0	0	0	0	0	0.000257865	0	0	0	0.000257865	0.000257865	0	Colon	Colon	Rumen
Ribosomal protein S12/S23+Candidatus Omnitrophica	0	0	0	0	0	0	0	0	0	0	0	0	0	0	0	0	1	0	0	0	0	0	0	0	0	0	0	0	0	0	0	0	0	0	0	0	0.000257865	0	0	0	0.000257865	0.000257865	0	Colon	Colon	Rumen
Leucine aminopeptidase/peptidase B+Fibrobacteres	0	0	0	0	0	0	0	0	0	0	0	0	0	0	0	0	1	0	0	0	0	0	0	0	0	0	0	0	0	0	0	0	0	0	0	0	0.000257865	0	0	0	0.000257865	0.000257865	0	Colon	Colon	Rumen
Peptidase M3B, oligoendopeptidase-related clade 3+Firmicutes	0	0	0	0	0	0	0	0	0	0	0	0	0	0	0	0	1	0	0	0	0	0	0	0	0	0	0	0	0	0	0	0	0	0	0	0	0.000257865	0	0	0	0.000257865	0.000257865	0	Colon	Colon	Rumen
Multi antimicrobial extrusion protein+Firmicutes	0	0	0	0	0	0	0	0	0	0	0	0	0	0	0	0	1	0	0	0	0	0	0	0	0	0	0	0	0	0	0	0	0	0	0	0	0.000257865	0	0	0	0.000257865	0.000257865	0	Colon	Colon	Rumen
Phosphoribosylglycinamide formyltransferase+Firmicutes	0	0	0	0	0	0	0	0	0	0	0	0	0	0	0	0	1	0	0	0	0	0	0	0	0	0	0	0	0	0	0	0	0	0	0	0	0.000257865	0	0	0	0.000257865	0.000257865	0	Colon	Colon	Rumen
Phosphotransferase system, sorbose-specific IIC subunit+Firmicutes	0	0	0	0	0	0	0	0	0	0	0	0	0	0	0	0	1	0	0	0	0	0	0	0	0	0	0	0	0	0	0	0	0	0	0	0	0.000257865	0	0	0	0.000257865	0.000257865	0	Colon	Colon	Rumen
Alanine racemase+Firmicutes	0	0	0	0	0	0	0	0	0	0	0	0	0	0	0	0	1	0	0	0	0	0	0	0	0	0	0	0	0	0	0	0	0	0	0	0	0.000257865	0	0	0	0.000257865	0.000257865	0	Colon	Colon	Rumen
Glucose-1-phosphate thymidylyltransferase, short form+Firmicutes	0	0	0	0	0	0	0	0	0	0	0	0	0	0	0	0	1	0	0	0	0	0	0	0	0	0	0	0	0	0	0	0	0	0	0	0	0.000257865	0	0	0	0.000257865	0.000257865	0	Colon	Colon	Rumen
Ribosomal protein L9, bacteria/chloroplast+Firmicutes	0	0	0	0	0	0	0	0	0	0	0	0	0	0	0	0	1	0	0	0	0	0	0	0	0	0	0	0	0	0	0	0	0	0	0	0	0.000257865	0	0	0	0.000257865	0.000257865	0	Colon	Colon	Rumen
Hypoxanthine phosphoribosyl transferase+Firmicutes	0	0	0	0	0	0	0	0	0	0	0	0	0	0	0	0	1	0	0	0	0	0	0	0	0	0	0	0	0	0	0	0	0	0	0	0	0.000257865	0	0	0	0.000257865	0.000257865	0	Colon	Colon	Rumen
DHAP synthase, class 1+Firmicutes	0	0	0	0	0	0	0	0	0	0	0	0	0	0	0	0	1	0	0	0	0	0	0	0	0	0	0	0	0	0	0	0	0	0	0	0	0.000257865	0	0	0	0.000257865	0.000257865	0	Colon	Colon	Rumen
Proline-tRNA ligase, class IIa, archaeal-type+Firmicutes	0	0	0	0	0	0	0	0	0	0	0	0	0	0	0	0	1	0	0	0	0	0	0	0	0	0	0	0	0	0	0	0	0	0	0	0	0.000257865	0	0	0	0.000257865	0.000257865	0	Colon	Colon	Rumen
Ribosome-binding factor A+Firmicutes	0	0	0	0	0	0	0	0	0	0	0	0	0	0	0	0	1	0	0	0	0	0	0	0	0	0	0	0	0	0	0	0	0	0	0	0	0.000257865	0	0	0	0.000257865	0.000257865	0	Colon	Colon	Rumen
Cyclophilin-type peptidyl-prolyl cis-trans isomerase+Firmicutes	0	0	0	0	0	0	0	0	0	0	0	0	0	0	0	0	1	0	0	0	0	0	0	0	0	0	0	0	0	0	0	0	0	0	0	0	0.000257865	0	0	0	0.000257865	0.000257865	0	Colon	Colon	Rumen
Formate-tetrahydrofolate ligase, FTHFS+Fusobacteria	0	0	0	0	0	0	0	0	0	0	0	0	0	0	0	0	1	0	0	0	0	0	0	0	0	0	0	0	0	0	0	0	0	0	0	0	0.000257865	0	0	0	0.000257865	0.000257865	0	Colon	Colon	Rumen
Adenine phosphoribosyl transferase+Proteobacteria	0	0	0	0	0	0	0	0	0	0	0	0	0	0	0	0	1	0	0	0	0	0	0	0	0	0	0	0	0	0	0	0	0	0	0	0	0.000257865	0	0	0	0.000257865	0.000257865	0	Colon	Colon	Rumen
Lipase, secreted+Proteobacteria	0	0	0	0	0	0	0	0	0	0	0	0	0	0	0	0	1	0	0	0	0	0	0	0	0	0	0	0	0	0	0	0	0	0	0	0	0.000257865	0	0	0	0.000257865	0.000257865	0	Colon	Colon	Rumen
Ribosomal protein S17, bacterial-type+Synergistetes	0	0	0	0	0	0	0	0	0	0	0	0	0	0	0	0	1	0	0	0	0	0	0	0	0	0	0	0	0	0	0	0	0	0	0	0	0.000257865	0	0	0	0.000257865	0.000257865	0	Colon	Colon	Rumen
Transcription initiation factor TFIIB, archaea+Candidatus Micrarchaeota	0	0	0	0	0	0	0	0	0	0	0	0	0	0	0	0	0	0	0	0	0	0	0	0	0	0	0	0	0	0	0	0	0	0	0	0	0	0	0	0	0	0	0	Rumen	Rumen	Rumen
Cobinamide kinase/cobinamide phosphate guanyltransferase+Actinobacteria <phylum>	0	0	0	0	0	0	0	0	0	0	0	0	0	0	0	0	0	0	0	0	0	0	0	0	0	0	0	0	0	0	0	0	0	0	0	0	0	0	0	0	0	0	0	Rumen	Rumen	Rumen
RelA/SpoT family+Bacteroidetes	0	0	0	0	0	0	0	0	0	0	0	0	0	0	0	0	0	0	0	0	0	0	0	0	0	0	0	0	0	0	0	0	0	0	0	0	0	0	0	0	0	0	0	Rumen	Rumen	Rumen
Nuclease SbcCD subunit D+Bacteroidetes	0	0	0	0	0	0	0	0	0	0	0	0	0	0	0	0	0	0	0	0	0	0	0	0	0	0	0	0	0	0	0	0	0	0	0	0	0	0	0	0	0	0	0	Rumen	Rumen	Rumen
Thiolase+Candidatus Latescibacteria	0	0	0	0	0	0	0	0	0	0	0	0	0	0	0	0	0	0	0	0	0	0	0	0	0	0	0	0	0	0	0	0	0	0	0	0	0	0	0	0	0	0	0	Rumen	Rumen	Rumen
Spore germination GerAC+Firmicutes	0	0	0	0	0	0	0	0	0	0	0	0	0	0	0	0	0	0	0	0	0	0	0	0	0	0	0	0	0	0	0	0	0	0	0	0	0	0	0	0	0	0	0	Rumen	Rumen	Rumen
Acriflavin resistance protein+Firmicutes	0	0	0	0	0	0	0	0	0	0	0	0	0	0	0	0	0	0	0	0	0	0	0	0	0	0	0	0	0	0	0	0	0	0	0	0	0	0	0	0	0	0	0	Rumen	Rumen	Rumen
DNA helicase, RecD-like+Firmicutes	0	0	0	0	0	0	0	0	0	0	0	0	0	0	0	0	0	0	0	0	0	0	0	0	0	0	0	0	0	0	0	0	0	0	0	0	0	0	0	0	0	0	0	Rumen	Rumen	Rumen
ABC-type amino acid transport system, ATPase component, HisP-type+Firmicutes	0	0	0	0	0	0	0	0	0	0	0	0	0	0	0	0	0	0	0	0	0	0	0	0	0	0	0	0	0	0	0	0	0	0	0	0	0	0	0	0	0	0	0	Rumen	Rumen	Rumen
Phenol hydroxylase reductase+Proteobacteria	0	0	0	0	0	0	0	0	0	0	0	0	0	0	0	0	0	0	0	0	0	0	0	0	0	0	0	0	0	0	0	0	0	0	0	0	0	0	0	0	0	0	0	Rumen	Rumen	Rumen
Arginine biosynthesis protein ArgJ+Proteobacteria	0	0	0	0	0	0	0	0	0	0	0	0	0	0	0	0	0	0	0	0	0	0	0	0	0	0	0	0	0	0	0	0	0	0	0	0	0	0	0	0	0	0	0	Rumen	Rumen	Rumen
Capsule polysaccharide biosynthesis+Proteobacteria	0	0	0	0	0	0	0	0	0	0	0	0	0	0	0	0	0	0	0	0	0	0	0	0	0	0	0	0	0	0	0	0	0	0	0	0	0	0	0	0	0	0	0	Rumen	Rumen	Rumen
Ribosomal protein L29+Proteobacteria	0	0	0	0	0	0	0	0	0	0	0	0	0	0	0	0	0	0	0	0	0	0	0	0	0	0	0	0	0	0	0	0	0	0	0	0	0	0	0	0	0	0	0	Rumen	Rumen	Rumen
Flavohemoprotein+Proteobacteria	0	0	0	0	0	0	0	0	0	0	0	0	0	0	0	0	0	0	0	0	0	0	0	0	0	0	0	0	0	0	0	0	0	0	0	0	0	0	0	0	0	0	0	Rumen	Rumen	Rumen
Putative thiol peroxidase Tpx+Proteobacteria	0	0	0	0	0	0	0	0	0	0	0	0	0	0	0	0	0	0	0	0	0	0	0	0	0	0	0	0	0	0	0	0	0	0	0	0	0	0	0	0	0	0	0	Rumen	Rumen	Rumen
Ribosomal protein L9, bacteria/chloroplast+Proteobacteria	0	0	0	0	0	0	0	0	0	0	0	0	0	0	0	0	0	0	0	0	0	0	0	0	0	0	0	0	0	0	0	0	0	0	0	0	0	0	0	0	0	0	0	Rumen	Rumen	Rumen
Haem peroxidase+Proteobacteria	0	0	0	0	0	0	0	0	0	0	0	0	0	0	0	0	0	0	0	0	0	0	0	0	0	0	0	0	0	0	0	0	0	0	0	0	0	0	0	0	0	0	0	Rumen	Rumen	Rumen
Intimin/invasin bacterial adhesion mediator protein+Proteobacteria	0	0	0	0	0	0	0	0	0	0	0	0	0	0	0	0	0	0	0	0	0	0	0	0	0	0	0	0	0	0	0	0	0	0	0	0	0	0	0	0	0	0	0	Rumen	Rumen	Rumen
UDP-N-acetylenolpyruvoylglucosamine reductase+Synergistetes	0	0	0	0	0	0	0	0	0	0	0	0	0	0	0	0	0	0	0	0	0	0	0	0	0	0	0	0	0	0	0	0	0	0	0	0	0	0	0	0	0	0	0	Rumen	Rumen	Rumen
[truncated: 6 more columns]
