# Supplementary material for: Multi-Omic Biogeography of the Gastrointestinal Microbiota of a Pre-Weaned Lamb
Source: Proteomes. 2017 Dec 18;5(4):36. doi: 10.3390/proteomes5040036 (PMC5748571; doi:10.3390/proteomes5040036)
Supplement: Supplementary file 1 [file proteomes-05-00036-s001.zip › SI/Dataset S5.xlsx]

## Sheet: MP_functions+family
	Absolute counts																				Relative counts																				Max %			Max tract			Luminal vs mucosal
Functions + family	Rumen_luminal	Rumen_mucosal	Reticulum_luminal	Reticulum_mucosal	Omasum_luminal	Omasum_mucosal	Abomasum_luminal	Abomasum_mucosal	Duodenum_luminal	Duodenum_mucosal	Jejunum_luminal	Jejunum_mucosal	Ileum_luminal	Ileum_mucosal	Cecum_luminal	Cecum_mucosal	Colon_luminal	Colon_mucosal	Rectum_luminal	Rectum_mucosal	Rumen_luminal	Rumen_mucosal	Reticulum_luminal	Reticulum_mucosal	Omasum_luminal	Omasum_mucosal	Abomasum_luminal	Abomasum_mucosal	Duodenum_luminal	Duodenum_mucosal	Jejunum_luminal	Jejunum_mucosal	Ileum_luminal	Ileum_mucosal	Cecum_luminal	Cecum_mucosal	Colon_luminal	Colon_mucosal	Rectum_luminal	Rectum_mucosal	All	Luminal	Mucosal	All	Luminal	Mucosal	Forestomach	Small intestine	Large intestine
Enolase+Lactobacillaceae	0	0	1	0	0	0	11	0	0	0	18	0	0	0	67	4	31	0	30	0	0	0	0.00171527	0	0	0	0.229167	0	0	0	0.0756303	0	0	0	0.0286815	0.0235294	0.0146711	0	0.014627	0	0.229167	0.229167	0.0235294	Abomasum	Abomasum	Cecum
Heat shock protein Hsp90 family+Gordoniaceae	17	8	8	32	0	8	0	8	8	8	8	8	8	8	8	8	8	8	8	8	0.0184382	0.0470588	0.0137221	0.174863	0	0.0202532	0	0.0754717	0.0720721	0.0666667	0.0336134	0.0650407	0.0559441	0.0769231	0.00342466	0.0470588	0.00378609	0.0620155	0.00390054	0.0740741	0.174863	0.0720721	0.174863	Reticulum	Duodenum	Reticulum	0.103566		0.000188945
ATPase, F1 complex, alpha subunit+Lactobacillaceae	25	10	12	11	0	12	0	18	11	12	10	17	12	10	23	21	17	16	11	11	0.027115	0.0588235	0.0205832	0.0601093	0	0.0303797	0	0.169811	0.0990991	0.1	0.0420168	0.138211	0.0839161	0.0961538	0.00984589	0.123529	0.00804543	0.124031	0.00536324	0.101852	0.169811	0.0990991	0.169811	Abomasum	Duodenum	Abomasum	0.392096		7.86082e-05
Glyceraldehyde/Erythrose phosphate dehydrogenase family+Lactobacillaceae	79	10	19	8	5	9	5	1	1	0	30	1	1	1	118	13	60	1	61	0	0.0856833	0.0588235	0.0325901	0.0437158	0.00856164	0.0227848	0.104167	0.00943396	0.00900901	0	0.12605	0.00813008	0.00699301	0.00961538	0.0505137	0.0764706	0.0283956	0.00775194	0.0297416	0	0.12605	0.12605	0.0764706	Jejunum	Jejunum	Cecum
Ketose-bisphosphate aldolase, class-II+Lactobacillaceae	0	0	0	0	0	0	5	0	0	0	7	0	0	0	31	0	16	0	17	0	0	0	0	0	0	0	0.104167	0	0	0	0.0294118	0	0	0	0.0132705	0	0.00757217	0	0.00828864	0	0.104167	0.104167	0	Abomasum	Abomasum	Rumen			0.148147
Porin, Neisseria sp. type+Cardiobacteriaceae	0	0	3	0	43	39	0	0	0	0	0	0	0	0	2	0	2	0	1	0	0	0	0.0051458	0	0.0736301	0.0987342	0	0	0	0	0	0	0	0	0.000856164	0	0.000946522	0	0.000487567	0	0.0987342	0.0736301	0.0987342	Omasum	Omasum	Omasum
Glyceraldehyde/Erythrose phosphate dehydrogenase family+Planctomycetaceae	9	3	12	17	1	4	1	4	3	5	3	7	14	3	3	8	3	2	2	2	0.00976139	0.0176471	0.0205832	0.0928962	0.00171233	0.0101266	0.0208333	0.0377358	0.027027	0.0416667	0.012605	0.0569106	0.0979021	0.0288462	0.00128425	0.0470588	0.00141978	0.0155039	0.000975134	0.0185185	0.0979021	0.0979021	0.0928962	Ileum	Ileum	Reticulum	0.392096		0.00215682
Adenylate kinase subfamily+Clostridiales Family XIII. Incertae Sedis	2	2	5	14	0	3	0	0	0	6	6	0	9	5	8	3	5	2	5	0	0.0021692	0.0117647	0.00857633	0.0765027	0	0.00759494	0	0	0	0.05	0.0252101	0	0.0629371	0.0480769	0.00342466	0.0176471	0.0023663	0.0155039	0.00243784	0	0.0765027	0.0629371	0.0765027	Reticulum	Ileum	Reticulum	0.103566
Heat shock protein Hsp90 family+Nocardiaceae	1	6	4	5	0	5	0	8	8	5	6	5	5	5	5	5	5	3	5	5	0.0010846	0.0352941	0.00686106	0.0273224	0	0.0126582	0	0.0754717	0.0720721	0.0416667	0.0252101	0.0406504	0.034965	0.0480769	0.00214041	0.0294118	0.0023663	0.0232558	0.00243784	0.0462963	0.0754717	0.0720721	0.0754717	Abomasum	Duodenum	Abomasum	0.0833148		0.00215682
ATPase, F1 complex, beta subunit+Thermoanaerobacteraceae	1	0	1	4	0	5	0	1	0	6	0	1	4	4	0	4	0	6	0	8	0.0010846	0	0.00171527	0.0218579	0	0.0126582	0	0.00943396	0	0.05	0	0.00813008	0.027972	0.0384615	0	0.0235294	0	0.0465116	0	0.0740741	0.0740741	0.027972	0.0740741	Rectum	Ileum	Rectum	0.377831		5.79669e-09
Enolase+Clostridiaceae	9	3	10	13	1	6	0	1	2	8	3	8	9	3	7	2	6	2	5	3	0.00976139	0.0176471	0.0171527	0.0710383	0.00171233	0.0151899	0	0.00943396	0.018018	0.0666667	0.012605	0.0650407	0.0629371	0.0288462	0.00299658	0.0117647	0.00283956	0.0155039	0.00243784	0.0277778	0.0710383	0.0629371	0.0710383	Reticulum	Ileum	Reticulum	0.392096		0.111554
Phosphoenolpyruvate carboxykinase, ATP-utilising+Cardiobacteriaceae	0	0	4	0	30	26	0	0	0	0	0	0	0	0	0	0	0	0	0	0	0	0	0.00686106	0	0.0513699	0.0658228	0	0	0	0	0	0	0	0	0	0	0	0	0	0	0.0658228	0.0513699	0.0658228	Omasum	Omasum	Omasum
Phosphoglycerate kinase+Lactobacillaceae	1	0	0	0	0	0	3	0	0	0	2	0	0	0	37	0	16	0	27	0	0.0010846	0	0	0	0	0	0.0625	0	0	0	0.00840336	0	0	0	0.015839	0	0.00757217	0	0.0131643	0	0.0625	0.0625	0	Abomasum	Abomasum	Rumen			0.100679
Phosphoglucose isomerase (PGI)+Lactobacillaceae	0	0	0	0	0	0	3	0	0	0	4	0	0	0	22	0	5	0	11	0	0	0	0	0	0	0	0.0625	0	0	0	0.0168067	0	0	0	0.00941781	0	0.0023663	0	0.00536324	0	0.0625	0.0625	0	Abomasum	Abomasum	Rumen			0.325611
5,10-methylenetetrahydromethanopterin reductase+Methanobacteriaceae	35	2	33	0	0	0	0	0	0	0	0	0	0	0	0	0	0	0	0	0	0.037961	0.0117647	0.0566038	0	0	0	0	0	0	0	0	0	0	0	0	0	0	0	0	0	0.0566038	0.0566038	0.0117647	Reticulum	Reticulum	Rumen	0.419934
Phosphoglycerate kinase+Cardiobacteriaceae	0	0	0	0	32	16	0	0	0	0	0	0	0	0	0	0	0	0	0	0	0	0	0	0	0.0547945	0.0405063	0	0	0	0	0	0	0	0	0	0	0	0	0	0	0.0547945	0.0547945	0.0405063	Omasum	Omasum	Omasum
Pyruvate kinase+Lactobacillaceae	0	0	0	0	0	0	0	0	0	0	13	0	0	0	67	0	22	0	26	0	0	0	0	0	0	0	0	0	0	0	0.0546218	0	0	0	0.0286815	0	0.0104117	0	0.0126767	0	0.0546218	0.0546218	0	Jejunum	Jejunum	Rumen			0.0435312
Triosephosphate isomerase, bacterial/eukaryotic+Bacteroidaceae	0	0	0	0	0	0	0	0	0	0	0	0	0	0	13	0	35	7	21	0	0	0	0	0	0	0	0	0	0	0	0	0	0	0	0.00556507	0	0.0165641	0.0542636	0.0102389	0	0.0542636	0.0165641	0.0542636	Colon	Colon	Colon
Aconitase/isopropylmalate dehydratase+Paenibacillaceae	0	2	0	0	0	2	0	4	6	2	4	0	2	0	2	2	2	2	2	0	0	0.0117647	0	0	0	0.00506329	0	0.0377358	0.0540541	0.0166667	0.0168067	0	0.013986	0	0.000856164	0.0117647	0.000946522	0.0155039	0.000975134	0	0.0540541	0.0540541	0.0377358	Duodenum	Duodenum	Abomasum	0.392096		0.159481
Translation elongation factor EFTu/EF1A, bacterial/organelle+Prevotellaceae	18	9	21	0	0	0	0	0	0	0	0	0	0	0	4	0	2	0	2	0	0.0195228	0.0529412	0.0360206	0	0	0	0	0	0	0	0	0	0	0	0.00171233	0	0.000946522	0	0.000975134	0	0.0529412	0.0360206	0.0529412	Rumen	Reticulum	Rumen
Heat shock protein Hsp90 family+Campylobacteraceae	5	5	0	5	0	10	0	5	5	5	5	6	5	0	5	5	5	5	5	5	0.00542299	0.0294118	0	0.0273224	0	0.0253165	0	0.0471698	0.045045	0.0416667	0.0210084	0.0487805	0.034965	0	0.00214041	0.0294118	0.0023663	0.0387597	0.00243784	0.0462963	0.0487805	0.045045	0.0487805	Jejunum	Duodenum	Jejunum	0.0442833		0.000808746
L-lactate/malate dehydrogenase+Pasteurellaceae	2	4	4	2	0	0	0	0	0	2	0	2	6	0	2	8	2	2	2	0	0.0021692	0.0235294	0.00686106	0.010929	0	0	0	0	0	0.0166667	0	0.0162602	0.041958	0	0.000856164	0.0470588	0.000946522	0.0155039	0.000975134	0	0.0470588	0.041958	0.0470588	Cecum	Ileum	Cecum			0.028077
Translation elongation factor EFTu/EF1A, bacterial/organelle+Lactobacillaceae	2	0	2	0	0	0	2	0	0	0	10	0	0	0	38	5	30	0	27	0	0.0021692	0	0.00343053	0	0	0	0.0416667	0	0	0	0.0420168	0	0	0	0.0162671	0.0294118	0.0141978	0	0.0131643	0	0.0420168	0.0420168	0.0294118	Jejunum	Jejunum	Cecum
Glyceraldehyde/Erythrose phosphate dehydrogenase family+Leptolyngbyaceae	2	1	1	2	8	1	2	2	2	2	2	2	2	2	1	1	1	1	1	2	0.0021692	0.00588235	0.00171527	0.010929	0.0136986	0.00253165	0.0416667	0.0188679	0.018018	0.0166667	0.00840336	0.0162602	0.013986	0.0192308	0.000428082	0.00588235	0.000473261	0.00775194	0.000487567	0.0185185	0.0416667	0.0416667	0.0192308	Abomasum	Abomasum	Ileum			0.0341567
Triosephosphate isomerase, bacterial/eukaryotic+Lactobacillaceae	0	0	0	0	0	0	2	0	0	0	0	0	0	0	11	0	11	0	11	0	0	0	0	0	0	0	0.0416667	0	0	0	0	0	0	0	0.0047089	0	0.00520587	0	0.00536324	0	0.0416667	0.0416667	0	Abomasum	Abomasum	Rumen			0.416019
Ribosomal protein L7/L12+Lactobacillaceae	0	0	0	0	0	0	2	0	0	0	1	0	0	0	5	0	5	0	6	0	0	0	0	0	0	0	0.0416667	0	0	0	0.00420168	0	0	0	0.00214041	0	0.0023663	0	0.0029254	0	0.0416667	0.0416667	0	Abomasum	Abomasum	Rumen
SUF system FeS cluster assembly, SufBD+Lactobacillaceae	0	0	0	0	0	0	2	0	0	0	0	0	0	0	0	0	0	0	0	0	0	0	0	0	0	0	0.0416667	0	0	0	0	0	0	0	0	0	0	0	0	0	0.0416667	0.0416667	0	Abomasum	Abomasum	Rumen
Fructose-bisphosphate aldolase, class-I+Rhizobiaceae	3	3	3	3	1	2	2	3	3	2	3	2	3	2	3	3	3	3	3	2	0.0032538	0.0176471	0.0051458	0.0163934	0.00171233	0.00506329	0.0416667	0.0283019	0.027027	0.0166667	0.012605	0.0162602	0.020979	0.0192308	0.00128425	0.0176471	0.00141978	0.0232558	0.0014627	0.0185185	0.0416667	0.0416667	0.0283019	Abomasum	Abomasum	Abomasum	0.438612		0.00752114
Glutathione reductase, eukaryote/bacterial+Streptococcaceae	2	2	4	2	0	2	0	4	4	4	2	2	2	4	4	0	2	2	2	4	0.0021692	0.0117647	0.00686106	0.010929	0	0.00506329	0	0.0377358	0.036036	0.0333333	0.00840336	0.0162602	0.013986	0.0384615	0.00171233	0	0.000946522	0.0155039	0.000975134	0.037037	0.0384615	0.036036	0.0384615	Ileum	Duodenum	Ileum			0.139906
S-adenosylmethionine synthetase+Lachnospiraceae	6	4	2	2	0	2	0	3	4	2	4	4	4	3	2	4	4	2	3	4	0.00650759	0.0235294	0.00343053	0.010929	0	0.00506329	0	0.0283019	0.036036	0.0166667	0.0168067	0.0325203	0.027972	0.0288462	0.000856164	0.0235294	0.00189304	0.0155039	0.0014627	0.037037	0.037037	0.036036	0.037037	Rectum	Duodenum	Rectum	0.419934		0.00271449
Porin, Neisseria sp. type+Neisseriaceae	10	3	11	4	14	14	0	0	0	0	0	0	0	0	8	0	3	0	4	0	0.010846	0.0176471	0.0188679	0.0218579	0.0239726	0.035443	0	0	0	0	0	0	0	0	0.00342466	0	0.00141978	0	0.00195027	0	0.035443	0.0239726	0.035443	Omasum	Omasum	Omasum
Enolase+Cardiobacteriaceae	0	0	4	0	12	14	0	0	0	0	0	0	0	0	0	0	0	0	0	0	0	0	0.00686106	0	0.0205479	0.035443	0	0	0	0	0	0	0	0	0	0	0	0	0	0	0.035443	0.0205479	0.035443	Omasum	Omasum	Omasum
Clostridium enterotoxin+Clostridiaceae	0	0	0	0	0	0	0	0	0	0	0	0	0	0	10	6	7	0	6	0	0	0	0	0	0	0	0	0	0	0	0	0	0	0	0.00428082	0.0352941	0.00331283	0	0.0029254	0	0.0352941	0.00428082	0.0352941	Cecum	Cecum	Cecum
Translation elongation factor EFTu/EF1A, bacterial/organelle+Neisseriaceae	3	6	0	0	3	0	0	0	0	0	0	0	0	0	0	0	0	0	0	0	0.0032538	0.0352941	0	0	0.00513699	0	0	0	0	0	0	0	0	0	0	0	0	0	0	0	0.0352941	0.00513699	0.0352941	Rumen	Omasum	Rumen
Major facilitator, sugar transporter-like+Neisseriaceae	0	0	2	0	20	8	0	0	0	0	0	0	0	0	0	0	0	0	0	0	0	0	0.00343053	0	0.0342466	0.0202532	0	0	0	0	0	0	0	0	0	0	0	0	0	0	0.0342466	0.0342466	0.0202532	Omasum	Omasum	Omasum
Chemotaxis methyl-accepting receptor+Cardiobacteriaceae	0	0	0	0	19	3	0	0	0	0	0	0	0	0	0	0	0	0	0	0	0	0	0	0	0.0325342	0.00759494	0	0	0	0	0	0	0	0	0	0	0	0	0	0	0.0325342	0.0325342	0.00759494	Omasum	Omasum	Omasum
GspD/PilQ family+Cardiobacteriaceae	0	0	0	0	18	8	0	0	0	0	0	0	0	0	0	0	0	0	0	0	0	0	0	0	0.0308219	0.0202532	0	0	0	0	0	0	0	0	0	0	0	0	0	0	0.0308219	0.0308219	0.0202532	Omasum	Omasum	Omasum
UDP-glucose 4-epimerase GalE+Lactobacillaceae	0	0	0	0	0	0	0	0	0	0	7	0	0	0	42	0	10	0	12	0	0	0	0	0	0	0	0	0	0	0	0.0294118	0	0	0	0.0179795	0	0.00473261	0	0.0058508	0	0.0294118	0.0294118	0	Jejunum	Jejunum	Rumen			0.152464
Alcohol dehydrogenase superfamily, zinc-type+Pseudomonadaceae	0	5	2	0	0	1	0	2	0	0	0	0	0	0	0	0	0	0	0	0	0	0.0294118	0.00343053	0	0	0.00253165	0	0.0188679	0	0	0	0	0	0	0	0	0	0	0	0	0.0294118	0.00343053	0.0294118	Rumen	Reticulum	Rumen	0.419934
Serine-tRNA ligase, type1+Nitrososphaeraceae	2	0	2	0	8	0	0	2	2	2	0	3	2	3	2	0	2	2	2	2	0.0021692	0	0.00343053	0	0.0136986	0	0	0.0188679	0.018018	0.0166667	0	0.0243902	0.013986	0.0288462	0.000856164	0	0.000946522	0.0155039	0.000975134	0.0185185	0.0288462	0.018018	0.0288462	Ileum	Duodenum	Ileum	0.375018		0.15458
Phosphoglucose isomerase (PGI)+Neisseriaceae	2	0	1	3	0	0	0	3	3	2	3	3	3	1	3	1	1	2	2	1	0.0021692	0	0.00171527	0.0163934	0	0	0	0.0283019	0.027027	0.0166667	0.012605	0.0243902	0.020979	0.00961538	0.00128425	0.00588235	0.000473261	0.0155039	0.000975134	0.00925926	0.0283019	0.027027	0.0283019	Abomasum	Duodenum	Abomasum			0.135268
Glucose-1-phosphate adenylyltransferase GlgC, bacterial+Pasteurellaceae	0	0	0	0	1	11	0	0	0	0	0	0	0	0	0	0	0	0	0	0	0	0	0	0	0.00171233	0.0278481	0	0	0	0	0	0	0	0	0	0	0	0	0	0	0.0278481	0.00171233	0.0278481	Omasum	Omasum	Omasum
Glyceraldehyde/Erythrose phosphate dehydrogenase family+Bacteroidaceae	4	0	3	0	4	0	0	0	3	0	0	2	0	2	11	2	19	0	17	2	0.00433839	0	0.0051458	0	0.00684932	0	0	0	0.027027	0	0	0.0162602	0	0.0192308	0.0047089	0.0117647	0.00899195	0	0.00828864	0.0185185	0.027027	0.027027	0.0192308	Duodenum	Duodenum	Ileum	0.392096
ATP-dependent 6-phosphofructokinase+Lactobacillaceae	0	0	0	0	0	1	0	0	1	1	6	1	1	1	25	1	7	1	11	1	0	0	0	0	0	0.00253165	0	0	0.00900901	0.00833333	0.0252101	0.00813008	0.00699301	0.00961538	0.0107021	0.00588235	0.00331283	0.00775194	0.00536324	0.00925926	0.0252101	0.0252101	0.00961538	Jejunum	Jejunum	Ileum
AICARFT/IMPCHase bienzyme+Clostridiaceae	1	0	1	1	0	1	0	0	0	2	1	3	3	2	0	0	1	2	1	2	0.0010846	0	0.00171527	0.00546448	0	0.00253165	0	0	0	0.0166667	0.00420168	0.0243902	0.020979	0.0192308	0	0	0.000473261	0.0155039	0.000487567	0.0185185	0.0243902	0.020979	0.0243902	Jejunum	Ileum	Jejunum			0.0519774
Heat shock protein Hsp90 family+Enterobacteriaceae	0	2	0	2	0	2	0	2	2	2	0	3	0	1	2	2	0	2	0	0	0	0.0117647	0	0.010929	0	0.00506329	0	0.0188679	0.018018	0.0166667	0	0.0243902	0	0.00961538	0.000856164	0.0117647	0	0.0155039	0	0	0.0243902	0.018018	0.0243902	Jejunum	Duodenum	Jejunum	0.0442833		0.0776413
Galactokinase, bacterial+Selenomonadaceae	0	0	1	0	14	7	0	0	0	0	0	0	0	0	1	0	1	0	1	0	0	0	0.00171527	0	0.0239726	0.0177215	0	0	0	0	0	0	0	0	0.000428082	0	0.000473261	0	0.000487567	0	0.0239726	0.0239726	0.0177215	Omasum	Omasum	Omasum
Formate acetyltransferase+Pasteurellaceae	0	0	0	0	14	7	0	0	0	0	0	0	0	0	2	0	1	0	3	0	0	0	0	0	0.0239726	0.0177215	0	0	0	0	0	0	0	0	0.000856164	0	0.000473261	0	0.0014627	0	0.0239726	0.0239726	0.0177215	Omasum	Omasum	Omasum
3-hydroxyacyl-CoA dehydrogenase+Lachnospiraceae	0	4	0	0	0	0	0	0	0	0	0	0	0	0	0	0	1	0	0	0	0	0.0235294	0	0	0	0	0	0	0	0	0	0	0	0	0	0	0.000473261	0	0	0	0.0235294	0.000473261	0.0235294	Rumen	Colon	Rumen	0.523035
NADH ubiquinone oxidoreductase, F subunit+Rhizobiaceae	0	0	0	0	0	0	0	1	1	2	0	0	1	1	0	2	0	3	0	1	0	0	0	0	0	0	0	0.00943396	0.00900901	0.0166667	0	0	0.00699301	0.00961538	0	0.0117647	0	0.0232558	0	0.00925926	0.0232558	0.00900901	0.0232558	Colon	Duodenum	Colon			9.39734e-05
NADH dehydrogenase, subunit C+Sphingomonadaceae	0	0	0	0	0	1	0	1	1	0	0	0	1	0	0	3	1	3	0	2	0	0	0	0	0	0.00253165	0	0.00943396	0.00900901	0	0	0	0.00699301	0	0	0.0176471	0.000473261	0.0232558	0	0.0185185	0.0232558	0.00900901	0.0232558	Colon	Duodenum	Colon			7.86082e-05
Glutamate dehydrogenase+Prevotellaceae	16	0	13	0	0	1	0	0	0	0	0	0	0	0	0	0	2	0	1	0	0.0173536	0	0.0222985	0	0	0.00253165	0	0	0	0	0	0	0	0	0	0	0.000946522	0	0.000487567	0	0.0222985	0.0222985	0.00253165	Reticulum	Reticulum	Omasum
Phosphotransferase system, mannose/fructose/sorbose family IID component, subgroup+Cardiobacteriaceae	0	0	0	0	13	3	0	0	0	0	0	0	0	0	0	0	0	0	0	0	0	0	0	0	0.0222603	0.00759494	0	0	0	0	0	0	0	0	0	0	0	0	0	0	0.0222603	0.0222603	0.00759494	Omasum	Omasum	Omasum
UDP-glucose 6-dehydrogenase, eukaryotic type+Flavobacteriaceae	3	1	4	4	1	1	0	2	1	1	0	1	1	0	2	1	2	2	3	0	0.0032538	0.00588235	0.00686106	0.0218579	0.00171233	0.00253165	0	0.0188679	0.00900901	0.00833333	0	0.00813008	0.00699301	0	0.000856164	0.00588235	0.000946522	0.0155039	0.0014627	0	0.0218579	0.00900901	0.0218579	Reticulum	Duodenum	Reticulum
Pyruvate-flavodoxin oxidoreductase+Ruminococcaceae	7	2	3	0	0	0	0	0	0	0	0	0	0	0	43	1	46	0	40	0	0.00759219	0.0117647	0.0051458	0	0	0	0	0	0	0	0	0	0	0	0.0184075	0.00588235	0.02177	0	0.0195027	0	0.02177	0.02177	0.0117647	Colon	Colon	Rumen			0.152464
Ribosomal protein S30Ae/sigma 54 modulation protein+Lactobacillaceae	0	0	0	0	0	0	0	0	0	0	5	0	0	0	21	0	7	0	18	0	0	0	0	0	0	0	0	0	0	0	0.0210084	0	0	0	0.00898973	0	0.00331283	0	0.00877621	0	0.0210084	0.0210084	0	Jejunum	Jejunum	Rumen			0.254128
Ribosomal protein S7, bacterial/organellar-type+Lactobacillaceae	0	0	0	0	0	0	0	0	0	0	5	0	0	0	11	0	6	0	8	0	0	0	0	0	0	0	0	0	0	0	0.0210084	0	0	0	0.0047089	0	0.00283956	0	0.00390054	0	0.0210084	0.0210084	0	Jejunum	Jejunum	Rumen
Mandelate racemase/muconate lactonizing enzyme/methylaspartate ammonia-lyase+Pseudomonadaceae	0	0	0	0	0	0	0	0	0	0	0	0	3	0	0	0	0	0	0	0	0	0	0	0	0	0	0	0	0	0	0	0	0.020979	0	0	0	0	0	0	0	0.020979	0.020979	0	Ileum	Ileum	Rumen
Glyceraldehyde/Erythrose phosphate dehydrogenase family+Prevotellaceae	11	1	7	1	5	1	1	0	0	1	1	1	0	1	5	0	6	1	6	1	0.0119306	0.00588235	0.0120069	0.00546448	0.00856164	0.00253165	0.0208333	0	0	0.00833333	0.00420168	0.00813008	0	0.00961538	0.00214041	0	0.00283956	0.00775194	0.0029254	0.00925926	0.0208333	0.0208333	0.00961538	Abomasum	Abomasum	Ileum
Translation elongation factor EFG/EF2+Lactobacillaceae	1	0	0	0	0	0	1	0	0	0	1	0	0	0	24	0	11	0	10	0	0.0010846	0	0	0	0	0	0.0208333	0	0	0	0.00420168	0	0	0	0.010274	0	0.00520587	0	0.00487567	0	0.0208333	0.0208333	0	Abomasum	Abomasum	Rumen			0.254128
Xylulose 5-phosphate/Fructose 6-phosphate phosphoketolase+Lactobacillaceae	0	0	0	0	0	0	1	0	0	0	0	0	0	0	14	0	0	0	0	0	0	0	0	0	0	0	0.0208333	0	0	0	0	0	0	0	0.00599315	0	0	0	0	0	0.0208333	0.0208333	0	Abomasum	Abomasum	Rumen
L-lactate dehydrogenase+Lactobacillaceae	0	0	0	0	0	0	1	0	0	0	3	0	0	0	27	1	9	0	13	0	0	0	0	0	0	0	0.0208333	0	0	0	0.012605	0	0	0	0.0115582	0.00588235	0.00425935	0	0.00633837	0	0.0208333	0.0208333	0.00588235	Abomasum	Abomasum	Cecum
Trigger factor+Lactobacillaceae	0	0	0	0	0	0	1	0	0	0	0	0	0	0	19	0	7	0	18	0	0	0	0	0	0	0	0.0208333	0	0	0	0	0	0	0	0.00813356	0	0.00331283	0	0.00877621	0	0.0208333	0.0208333	0	Abomasum	Abomasum	Rumen			0.271039
Ribosomal protein S9, bacterial/plastid+Lactobacillaceae	0	0	0	0	0	0	1	0	0	0	0	0	0	0	1	0	0	0	0	0	0	0	0	0	0	0	0.0208333	0	0	0	0	0	0	0	0.000428082	0	0	0	0	0	0.0208333	0.0208333	0	Abomasum	Abomasum	Rumen
Ribosomal protein S5, bacterial-type+Lactobacillaceae	0	0	0	0	0	0	1	0	0	0	2	0	0	0	8	0	5	0	4	0	0	0	0	0	0	0	0.0208333	0	0	0	0.00840336	0	0	0	0.00342466	0	0.0023663	0	0.00195027	0	0.0208333	0.0208333	0	Abomasum	Abomasum	Rumen
Preprotein translocase subunit SecE+Lactobacillaceae	0	0	0	0	0	0	1	0	0	0	0	0	0	0	1	0	1	0	2	0	0	0	0	0	0	0	0.0208333	0	0	0	0	0	0	0	0.000428082	0	0.000473261	0	0.000975134	0	0.0208333	0.0208333	0	Abomasum	Abomasum	Rumen
Methyl-coenzyme M reductase, beta subunit+Methanobacteriaceae	16	0	12	0	0	0	0	0	0	0	0	0	0	0	0	0	0	0	0	0	0.0173536	0	0.0205832	0	0	0	0	0	0	0	0	0	0	0	0	0	0	0	0	0	0.0205832	0.0205832	0	Reticulum	Reticulum	Rumen	0.392096
Dihydrolipoamide acetyltransferase pyruvate dehydrogenase complex+Cardiobacteriaceae	0	0	0	0	12	3	0	0	0	0	0	0	0	0	0	0	0	0	0	0	0	0	0	0	0.0205479	0.00759494	0	0	0	0	0	0	0	0	0	0	0	0	0	0	0.0205479	0.0205479	0.00759494	Omasum	Omasum	Omasum
Fructose 1-phosphate kinase+Cardiobacteriaceae	0	0	0	0	12	7	0	0	0	0	0	0	0	0	0	0	0	0	0	0	0	0	0	0	0.0205479	0.0177215	0	0	0	0	0	0	0	0	0	0	0	0	0	0	0.0205479	0.0205479	0.0177215	Omasum	Omasum	Omasum
Ribosomal protein L18/L5+Cardiobacteriaceae	0	0	0	0	12	1	0	0	0	0	0	0	0	0	0	0	0	0	0	0	0	0	0	0	0.0205479	0.00253165	0	0	0	0	0	0	0	0	0	0	0	0	0	0	0.0205479	0.0205479	0.00253165	Omasum	Omasum	Omasum
Pyruvate-flavodoxin oxidoreductase+Prevotellaceae	18	0	7	0	0	0	0	0	0	0	0	0	0	0	1	0	2	0	4	0	0.0195228	0	0.0120069	0	0	0	0	0	0	0	0	0	0	0	0.000428082	0	0.000946522	0	0.00195027	0	0.0195228	0.0195228	0	Rumen	Rumen	Rumen	0.419934
Formate-tetrahydrofolate ligase, FTHFS+Propionibacteriaceae	0	1	1	1	0	1	0	0	1	1	0	1	2	2	0	0	0	1	1	1	0	0.00588235	0.00171527	0.00546448	0	0.00253165	0	0	0.00900901	0.00833333	0	0.00813008	0.013986	0.0192308	0	0	0	0.00775194	0.000487567	0.00925926	0.0192308	0.013986	0.0192308	Ileum	Ileum	Ileum	0.66904		0.273418
Glycogen/starch/alpha-glucan phosphorylase+Nitrospiraceae	0	0	2	2	0	5	0	2	2	1	2	2	2	2	0	0	0	2	1	2	0	0	0.00343053	0.010929	0	0.0126582	0	0.0188679	0.018018	0.00833333	0.00840336	0.0162602	0.013986	0.0192308	0	0	0	0.0155039	0.000487567	0.0185185	0.0192308	0.018018	0.0192308	Ileum	Duodenum	Ileum	0.676985		0.028077
Thymidylate synthase+Sphingomonadaceae	0	0	0	0	0	0	0	0	0	0	2	2	2	2	0	0	0	0	0	0	0	0	0	0	0	0	0	0	0	0	0.00840336	0.0162602	0.013986	0.0192308	0	0	0	0	0	0	0.0192308	0.013986	0.0192308	Ileum	Ileum	Ileum
Adenosylhomocysteinase+Pelagibacteraceae	2	0	1	1	0	0	0	1	2	2	1	1	2	2	2	2	1	2	1	2	0.0021692	0	0.00171527	0.00546448	0	0	0	0.00943396	0.018018	0.0166667	0.00420168	0.00813008	0.013986	0.0192308	0.000856164	0.0117647	0.000473261	0.0155039	0.000487567	0.0185185	0.0192308	0.018018	0.0192308	Ileum	Duodenum	Ileum			0.00571318
Glutamate-5-semialdehyde dehydrogenase+Alcaligenaceae	0	0	0	0	0	0	0	0	0	0	0	0	0	2	0	0	2	2	0	0	0	0	0	0	0	0	0	0	0	0	0	0	0	0.0192308	0	0	0.000946522	0.0155039	0	0	0.0192308	0.000946522	0.0192308	Ileum	Colon	Ileum
Thiolase+Burkholderiaceae	0	0	0	0	0	0	0	0	2	0	0	0	2	2	0	0	0	2	0	0	0	0	0	0	0	0	0	0	0.018018	0	0	0	0.013986	0.0192308	0	0	0	0.0155039	0	0	0.0192308	0.018018	0.0192308	Ileum	Duodenum	Ileum			0.416019
Glyceraldehyde/Erythrose phosphate dehydrogenase family+Enterobacteriaceae	0	2	0	2	0	2	0	0	1	0	0	0	2	2	1	0	0	2	1	2	0	0.0117647	0	0.010929	0	0.00506329	0	0	0.00900901	0	0	0	0.013986	0.0192308	0.000428082	0	0	0.0155039	0.000487567	0.0185185	0.0192308	0.013986	0.0192308	Ileum	Ileum	Ileum	0.0442833		0.0310552
Major facilitator superfamily+Paenibacillaceae	1	1	1	1	0	0	0	2	1	1	0	2	1	1	1	2	1	2	1	2	0.0010846	0.00588235	0.00171527	0.00546448	0	0	0	0.0188679	0.00900901	0.00833333	0	0.0162602	0.00699301	0.00961538	0.000428082	0.0117647	0.000473261	0.0155039	0.000487567	0.0185185	0.0188679	0.00900901	0.0188679	Abomasum	Duodenum	Abomasum			0.00271449
Aconitase/isopropylmalate dehydratase+Burkholderiaceae	0	0	0	0	0	1	0	2	1	1	1	0	1	1	2	1	1	1	1	0	0	0	0	0	0	0.00253165	0	0.0188679	0.00900901	0.00833333	0.00420168	0	0.00699301	0.00961538	0.000856164	0.00588235	0.000473261	0.00775194	0.000487567	0	0.0188679	0.00900901	0.0188679	Abomasum	Duodenum	Abomasum
6-phosphogluconate dehydrogenase+Neisseriaceae	1	2	2	1	0	1	0	2	1	1	3	0	2	0	2	1	3	2	2	2	0.0010846	0.0117647	0.00343053	0.00546448	0	0.00253165	0	0.0188679	0.00900901	0.00833333	0.012605	0	0.013986	0	0.000856164	0.00588235	0.00141978	0.0155039	0.000975134	0.0185185	0.0188679	0.013986	0.0188679	Abomasum	Ileum	Abomasum			0.0537743
Nucleotide sugar epimerase+Moraxellaceae	0	0	0	0	0	0	0	2	0	0	0	0	0	0	0	0	0	0	0	0	0	0	0	0	0	0	0	0.0188679	0	0	0	0	0	0	0	0	0	0	0	0	0.0188679	0	0.0188679	Abomasum	Rumen	Abomasum
Di-c-type haem protein, MauG/cytochrome c peroxidase+Neisseriaceae	0	0	3	0	11	5	0	0	0	0	0	0	0	0	0	0	0	0	0	0	0	0	0.0051458	0	0.0188356	0.0126582	0	0	0	0	0	0	0	0	0	0	0	0	0	0	0.0188356	0.0188356	0.0126582	Omasum	Omasum	Omasum
Transaldolase type 1+Pasteurellaceae	0	0	2	2	11	7	0	1	1	0	2	1	1	1	2	0	1	1	1	1	0	0	0.00343053	0.010929	0.0188356	0.0177215	0	0.00943396	0.00900901	0	0.00840336	0.00813008	0.00699301	0.00961538	0.000856164	0	0.000473261	0.00775194	0.000487567	0.00925926	0.0188356	0.0188356	0.0177215	Omasum	Omasum	Omasum
ATPase, F1 complex, alpha subunit+Rhodobacteraceae	0	0	0	0	0	0	0	1	0	0	0	0	0	0	0	0	0	2	0	2	0	0	0	0	0	0	0	0.00943396	0	0	0	0	0	0	0	0	0	0.0155039	0	0.0185185	0.0185185	0	0.0185185	Rectum	Rumen	Rectum			0.00912329
Succinyl-CoA ligase, alpha subunit+Anaplasmataceae	0	0	0	0	0	0	0	0	0	0	0	0	0	0	2	0	2	0	0	2	0	0	0	0	0	0	0	0	0	0	0	0	0	0	0.000856164	0	0.000946522	0	0	0.0185185	0.0185185	0.000946522	0.0185185	Rectum	Colon	Rectum
2-oxoglutarate dehydrogenase E1 component+Geobacteraceae	0	2	1	2	1	1	0	0	1	1	0	1	0	1	0	3	1	1	3	2	0	0.0117647	0.00171527	0.010929	0.00171233	0.00253165	0	0	0.00900901	0.00833333	0	0.00813008	0	0.00961538	0	0.0176471	0.000473261	0.00775194	0.0014627	0.0185185	0.0185185	0.00900901	0.0185185	Rectum	Duodenum	Rectum	0.496559		0.00799883
Methylmalonate-semialdehyde dehydrogenase+Pseudomonadaceae	0	0	0	2	0	2	0	0	2	2	0	2	0	0	0	2	0	2	0	2	0	0	0	0.010929	0	0.00506329	0	0	0.018018	0.0166667	0	0.0162602	0	0	0	0.0117647	0	0.0155039	0	0.0185185	0.0185185	0.018018	0.0185185	Rectum	Duodenum	Rectum	0.419934		7.86082e-05
Phosphoenolpyruvate carboxykinase, GTP-utilising+Ruminococcaceae	0	0	0	0	0	0	0	0	2	0	0	0	0	0	0	0	1	0	1	0	0	0	0	0	0	0	0	0	0.018018	0	0	0	0	0	0	0	0.000473261	0	0.000487567	0	0.018018	0.018018	0	Duodenum	Duodenum	Rumen
Nucleotide sugar epimerase+Clostridiaceae	0	0	0	0	0	0	0	1	2	1	0	0	1	0	2	1	0	1	2	1	0	0	0	0	0	0	0	0.00943396	0.018018	0.00833333	0	0	0.00699301	0	0.000856164	0.00588235	0	0.00775194	0.000975134	0.00925926	0.018018	0.018018	0.00943396	Duodenum	Duodenum	Abomasum			0.152464
Heat shock protein Hsp90 family+Selenomonadaceae	0	0	1	1	0	0	0	0	2	0	0	0	0	0	0	0	0	0	0	0	0	0	0.00171527	0.00546448	0	0	0	0	0.018018	0	0	0	0	0	0	0	0	0	0	0	0.018018	0.018018	0.00546448	Duodenum	Duodenum	Reticulum
Pyruvate, phosphate dikinase+Ruminococcaceae	0	0	0	0	0	0	0	0	0	0	0	0	0	0	34	0	38	0	30	0	0	0	0	0	0	0	0	0	0	0	0	0	0	0	0.0145548	0	0.0179839	0	0.014627	0	0.0179839	0.0179839	0	Colon	Colon	Rumen			0.0519774
Acetate/Proprionate kinase+Cardiobacteriaceae	0	0	0	0	7	7	0	0	0	0	0	0	0	0	0	0	0	0	0	0	0	0	0	0	0.0119863	0.0177215	0	0	0	0	0	0	0	0	0	0	0	0	0	0	0.0177215	0.0119863	0.0177215	Omasum	Omasum	Omasum
Phosphotransferase system, sorbose subfamily IIB component, subgroup+Cardiobacteriaceae	0	0	0	0	8	7	0	0	0	0	0	0	0	0	0	0	0	0	0	0	0	0	0	0	0.0136986	0.0177215	0	0	0	0	0	0	0	0	0	0	0	0	0	0	0.0177215	0.0136986	0.0177215	Omasum	Omasum	Omasum
Succinate dehydrogenase/fumarate reductase iron-sulphur protein+Veillonellaceae	2	3	0	0	0	0	0	0	0	0	0	0	0	0	0	0	0	0	0	0	0.0021692	0.0176471	0	0	0	0	0	0	0	0	0	0	0	0	0	0	0	0	0	0	0.0176471	0.0021692	0.0176471	Rumen	Rumen	Rumen
DNA primase small subunit PriS+Methanobacteriaceae	12	0	10	0	0	0	0	0	0	0	0	0	0	0	0	0	0	0	0	0	0.0130152	0	0.0171527	0	0	0	0	0	0	0	0	0	0	0	0	0	0	0	0	0	0.0171527	0.0171527	0	Reticulum	Reticulum	Rumen	0.42584
Ribosomal protein L7/L12+Prevotellaceae	13	2	10	0	0	0	0	0	0	0	0	0	0	0	1	0	1	0	0	0	0.0140998	0.0117647	0.0171527	0	0	0	0	0	0	0	0	0	0	0	0.000428082	0	0.000473261	0	0	0	0.0171527	0.0171527	0.0117647	Reticulum	Reticulum	Rumen
Malic enzyme, phosphate acetyl/butaryl transferase+Cardiobacteriaceae	0	0	0	0	10	1	0	0	0	0	0	0	0	0	0	0	0	0	0	0	0	0	0	0	0.0171233	0.00253165	0	0	0	0	0	0	0	0	0	0	0	0	0	0	0.0171233	0.0171233	0.00253165	Omasum	Omasum	Omasum
Phosphoribosylglycinamide formyltransferase 2+Sphingomonadaceae	0	0	0	0	0	0	0	0	0	2	0	0	0	0	0	0	0	0	0	0	0	0	0	0	0	0	0	0	0	0.0166667	0	0	0	0	0	0	0	0	0	0	0.0166667	0	0.0166667	Duodenum	Rumen	Duodenum
Alpha-D-phosphohexomutase superfamily+Gallionellaceae	0	0	1	1	0	1	0	1	1	2	0	1	2	1	0	1	0	1	1	1	0	0	0.00171527	0.00546448	0	0.00253165	0	0.00943396	0.00900901	0.0166667	0	0.00813008	0.013986	0.00961538	0	0.00588235	0	0.00775194	0.000487567	0.00925926	0.0166667	0.013986	0.0166667	Duodenum	Ileum	Duodenum			0.028077
Phosphoglucose isomerase (PGI)+Desulfovibrionaceae	0	2	2	2	0	1	0	1	1	2	3	1	1	1	0	1	0	1	0	1	0	0.0117647	0.00343053	0.010929	0	0.00253165	0	0.00943396	0.00900901	0.0166667	0.012605	0.00813008	0.00699301	0.00961538	0	0.00588235	0	0.00775194	0	0.00925926	0.0166667	0.012605	0.0166667	Duodenum	Jejunum	Duodenum	0.419934		0.00518726
Pyruvate-flavodoxin oxidoreductase+Bacteroidaceae	0	0	0	0	0	0	0	0	0	0	0	0	0	0	11	0	25	0	34	0	0	0	0	0	0	0	0	0	0	0	0	0	0	0	0.0047089	0	0.0118315	0	0.0165773	0	0.0165773	0.0165773	0	Rectum	Rectum	Rumen			0.144421
ATPase, F1 complex, beta subunit+Clostridiaceae	1	0	0	0	0	0	0	0	0	0	0	2	0	0	0	0	0	0	0	0	0.0010846	0	0	0	0	0	0	0	0	0	0	0.0162602	0	0	0	0	0	0	0	0	0.0162602	0.0010846	0.0162602	Jejunum	Rumen	Jejunum
Adenylate kinase subfamily+Anaplasmataceae	1	0	0	1	0	0	0	0	0	0	0	2	0	0	0	0	0	0	0	1	0.0010846	0	0	0.00546448	0	0	0	0	0	0	0	0.0162602	0	0	0	0	0	0	0	0.00925926	0.0162602	0.0010846	0.0162602	Jejunum	Rumen	Jejunum
Isocitrate dehydrogenase NADP-dependent+Pelagibacteraceae	0	0	0	1	0	1	0	1	0	0	0	2	2	1	1	2	1	2	1	1	0	0	0	0.00546448	0	0.00253165	0	0.00943396	0	0	0	0.0162602	0.013986	0.00961538	0.000428082	0.0117647	0.000473261	0.0155039	0.000487567	0.00925926	0.0162602	0.013986	0.0162602	Jejunum	Ileum	Jejunum			0.00997647
Methyl-coenzyme M reductase, gamma subunit+Methanobacteriaceae	14	1	9	0	0	0	0	0	0	0	0	0	0	0	0	0	0	0	0	0	0.0151844	0.00588235	0.0154374	0	0	0	0	0	0	0	0	0	0	0	0	0	0	0	0	0	0.0154374	0.0154374	0.00588235	Reticulum	Reticulum	Rumen
Pyruvate, phosphate dikinase+Prevotellaceae	6	0	9	0	0	0	0	0	0	0	0	0	0	0	0	0	1	0	2	0	0.00650759	0	0.0154374	0	0	0	0	0	0	0	0	0	0	0	0	0	0.000473261	0	0.000975134	0	0.0154374	0.0154374	0	Reticulum	Reticulum	Rumen	0.676985
Glycoside hydrolase, family 2+Lactobacillaceae	0	0	0	0	0	0	0	0	0	0	3	0	0	0	36	0	11	0	11	0	0	0	0	0	0	0	0	0	0	0	0.012605	0	0	0	0.015411	0	0.00520587	0	0.00536324	0	0.015411	0.015411	0	Cecum	Cecum	Rumen			0.160429
UDP-glucose 4-epimerase GalE+Selenomonadaceae	0	0	0	0	9	1	0	0	0	0	0	0	0	0	0	0	0	0	0	0	0	0	0	0	0.015411	0.00253165	0	0	0	0	0	0	0	0	0	0	0	0	0	0	0.015411	0.015411	0.00253165	Omasum	Omasum	Omasum
Glycogen/starch/alpha-glucan phosphorylase+Neisseriaceae	0	0	0	0	9	2	0	0	0	0	0	0	0	0	0	0	0	0	0	0	0	0	0	0	0.015411	0.00506329	0	0	0	0	0	0	0	0	0	0	0	0	0	0	0.015411	0.015411	0.00506329	Omasum	Omasum	Omasum
Fructose-bisphosphate aldolase, class II, yeast/E. coli subtype+Pasteurellaceae	0	0	1	0	4	6	0	0	0	0	0	0	0	0	0	0	0	0	0	0	0	0	0.00171527	0	0.00684932	0.0151899	0	0	0	0	0	0	0	0	0	0	0	0	0	0	0.0151899	0.00684932	0.0151899	Omasum	Omasum	Omasum
Alpha-D-phosphohexomutase superfamily+Cardiobacteriaceae	0	0	0	0	8	5	0	0	0	0	0	0	0	0	0	0	0	0	0	0	0	0	0	0	0.0136986	0.0126582	0	0	0	0	0	0	0	0	0	0	0	0	0	0	0.0136986	0.0136986	0.0126582	Omasum	Omasum	Omasum
Aspartate kinase, monofunctional class+Cardiobacteriaceae	0	0	0	0	8	2	0	0	0	0	0	0	0	0	0	0	0	0	0	0	0	0	0	0	0.0136986	0.00506329	0	0	0	0	0	0	0	0	0	0	0	0	0	0	0.0136986	0.0136986	0.00506329	Omasum	Omasum	Omasum
Phosphotransferase system, sorbose-specific IIC subunit+Cardiobacteriaceae	0	0	0	0	8	1	0	0	0	0	0	0	0	0	0	0	0	0	0	0	0	0	0	0	0.0136986	0.00253165	0	0	0	0	0	0	0	0	0	0	0	0	0	0	0.0136986	0.0136986	0.00253165	Omasum	Omasum	Omasum
Aminoacyl-tRNA synthetase, class II (D/K/N)-like+Cardiobacteriaceae	0	0	0	0	8	0	0	0	0	0	0	0	0	0	0	0	0	0	0	0	0	0	0	0	0.0136986	0	0	0	0	0	0	0	0	0	0	0	0	0	0	0	0.0136986	0.0136986	0	Omasum	Omasum	Rumen
Glyceraldehyde/Erythrose phosphate dehydrogenase family+Clostridiaceae	12	0	3	0	0	0	0	0	0	0	0	0	0	0	11	0	14	0	16	0	0.0130152	0	0.0051458	0	0	0	0	0	0	0	0	0	0	0	0.0047089	0	0.00662565	0	0.00780107	0	0.0130152	0.0130152	0	Rumen	Rumen	Rumen			0.290408
Phosphoenolpyruvate carboxykinase, ATP-utilising+Lactobacillaceae	0	0	0	0	0	0	0	0	0	0	0	0	0	0	30	0	3	0	5	0	0	0	0	0	0	0	0	0	0	0	0	0	0	0	0.0128425	0	0.00141978	0	0.00243784	0	0.0128425	0.0128425	0	Cecum	Cecum	Rumen			0.368642
Carbohydrate ABC transporter substrate-binding, CPR0540+Ruminococcaceae	0	0	0	0	0	0	0	0	0	0	0	0	0	0	16	0	27	0	18	0	0	0	0	0	0	0	0	0	0	0	0	0	0	0	0.00684932	0	0.012778	0	0.00877621	0	0.012778	0.012778	0	Colon	Colon	Rumen			0.152464
L-lactate/malate dehydrogenase+Cardiobacteriaceae	0	0	0	0	2	5	0	0	0	0	0	0	0	0	0	0	0	0	0	0	0	0	0	0	0.00342466	0.0126582	0	0	0	0	0	0	0	0	0	0	0	0	0	0	0.0126582	0.00342466	0.0126582	Omasum	Omasum	Omasum
Ribosomal protein L13, bacterial-type+Lactobacillaceae	0	0	0	0	0	0	0	0	0	0	3	0	0	0	7	0	2	0	4	0	0	0	0	0	0	0	0	0	0	0	0.012605	0	0	0	0.00299658	0	0.000946522	0	0.00195027	0	0.012605	0.012605	0	Jejunum	Jejunum	Rumen
Ribosomal protein S2, bacteria/mitochondria/plastid+Lactobacillaceae	3	0	0	0	0	0	0	0	0	0	2	0	0	0	29	0	18	0	18	0	0.0032538	0	0	0	0	0	0	0	0	0	0.00840336	0	0	0	0.0124144	0	0.00851869	0	0.00877621	0	0.0124144	0.0124144	0	Cecum	Cecum	Rumen			0.144421
Pyruvate-flavodoxin oxidoreductase+Clostridiaceae	3	0	0	0	0	0	0	0	0	0	0	0	0	0	14	0	22	0	25	0	0.0032538	0	0	0	0	0	0	0	0	0	0	0	0	0	0.00599315	0	0.0104117	0	0.0121892	0	0.0121892	0.0121892	0	Rectum	Rectum	Rumen			0.15458
Methyl coenzyme M reductase, alpha subunit+Methanobacteriaceae	11	2	7	0	0	0	0	0	0	0	0	0	0	0	0	0	0	0	0	0	0.0119306	0.0117647	0.0120069	0	0	0	0	0	0	0	0	0	0	0	0	0	0	0	0	0	0.0120069	0.0120069	0.0117647	Reticulum	Reticulum	Rumen
Porin, Neisseria sp. type+Burkholderiaceae	8	2	7	1	1	4	0	0	0	0	0	0	0	0	2	0	1	0	1	0	0.00867679	0.0117647	0.0120069	0.00546448	0.00171233	0.0101266	0	0	0	0	0	0	0	0	0.000856164	0	0.000473261	0	0.000487567	0	0.0120069	0.0120069	0.0117647	Reticulum	Reticulum	Rumen
Dihydrodipicolinate reductase+Cardiobacteriaceae	0	0	0	0	7	0	0	0	0	0	0	0	0	0	0	0	0	0	0	0	0	0	0	0	0.0119863	0	0	0	0	0	0	0	0	0	0	0	0	0	0	0	0.0119863	0.0119863	0	Omasum	Omasum	Rumen
Cell division protein FtsA+Prevotellaceae	0	0	0	0	0	0	0	0	0	1	0	1	1	1	0	2	0	1	0	1	0	0	0	0	0	0	0	0	0	0.00833333	0	0.00813008	0.00699301	0.00961538	0	0.0117647	0	0.00775194	0	0.00925926	0.0117647	0.00699301	0.0117647	Cecum	Ileum	Cecum			0.00126201
RNA polymerase, subunit omega/K/RPB6+Paenibacillaceae	0	2	0	0	0	0	0	0	0	0	0	0	0	0	0	0	0	0	0	0	0	0.0117647	0	0	0	0	0	0	0	0	0	0	0	0	0	0	0	0	0	0	0.0117647	0	0.0117647	Rumen	Rumen	Rumen
Flagellin+Paenibacillaceae	2	2	2	0	0	0	0	0	0	0	0	0	0	0	0	0	0	0	0	0	0.0021692	0.0117647	0.00343053	0	0	0	0	0	0	0	0	0	0	0	0	0	0	0	0	0	0.0117647	0.00343053	0.0117647	Rumen	Reticulum	Rumen
Thiolase+Planococcaceae	0	2	0	1	0	0	0	0	1	0	0	0	0	0	0	0	0	1	0	0	0	0.0117647	0	0.00546448	0	0	0	0	0.00900901	0	0	0	0	0	0	0	0	0.00775194	0	0	0.0117647	0.00900901	0.0117647	Rumen	Duodenum	Rumen	0.419934
Translation elongation factor EFTu/EF1A, bacterial/organelle+Enterococcaceae	0	2	0	0	0	0	0	0	0	0	0	0	0	0	0	0	0	0	0	0	0	0.0117647	0	0	0	0	0	0	0	0	0	0	0	0	0	0	0	0	0	0	0.0117647	0	0.0117647	Rumen	Rumen	Rumen
ATPase, F1 complex, alpha subunit+Clostridiaceae	0	1	0	1	0	1	0	1	0	1	1	1	1	1	0	2	0	1	0	1	0	0.00588235	0	0.00546448	0	0.00253165	0	0.00943396	0	0.00833333	0.00420168	0.00813008	0.00699301	0.00961538	0	0.0117647	0	0.00775194	0	0.00925926	0.0117647	0.00699301	0.0117647	Cecum	Ileum	Cecum	0.320159		0.00126201
Thiolase+Lachnospiraceae	0	2	0	0	0	0	0	0	0	0	0	0	0	0	5	0	7	0	6	0	0	0.0117647	0	0	0	0	0	0	0	0	0	0	0	0	0.00214041	0	0.00331283	0	0.0029254	0	0.0117647	0.00331283	0.0117647	Rumen	Colon	Rumen
Enolase+Ruminococcaceae	4	2	2	0	0	0	0	0	0	0	0	0	0	0	0	0	0	0	0	0	0.00433839	0.0117647	0.00343053	0	0	0	0	0	0	0	0	0	0	0	0	0	0	0	0	0	0.0117647	0.00433839	0.0117647	Rumen	Rumen	Rumen
Translation elongation factor EFTs/EF1B+Lachnospiraceae	0	2	0	0	0	0	0	0	0	0	0	0	0	0	6	0	7	0	11	0	0	0.0117647	0	0	0	0	0	0	0	0	0	0	0	0	0.00256849	0	0.00331283	0	0.00536324	0	0.0117647	0.00536324	0.0117647	Rumen	Rectum	Rumen
Ribosomal protein L10+Lachnospiraceae	0	2	0	0	0	0	0	0	0	0	0	0	0	0	5	0	10	0	4	0	0	0.0117647	0	0	0	0	0	0	0	0	0	0	0	0	0.00214041	0	0.00473261	0	0.00195027	0	0.0117647	0.00473261	0.0117647	Rumen	Colon	Rumen
Triosephosphate isomerase, bacterial/eukaryotic+Clostridiaceae	1	2	2	1	0	0	0	0	0	0	1	0	0	0	3	0	2	0	2	0	0.0010846	0.0117647	0.00343053	0.00546448	0	0	0	0	0	0	0.00420168	0	0	0	0.00128425	0	0.000946522	0	0.000975134	0	0.0117647	0.00420168	0.0117647	Rumen	Jejunum	Rumen
Glutamate dehydrogenase+Clostridiaceae	5	2	4	0	0	0	0	0	0	0	0	0	0	0	0	0	0	0	0	0	0.00542299	0.0117647	0.00686106	0	0	0	0	0	0	0	0	0	0	0	0	0	0	0	0	0	0.0117647	0.00686106	0.0117647	Rumen	Reticulum	Rumen
Selenoprotein B, glycine/betaine/sarcosine/D-proline reductase family+Lachnospiraceae	0	2	0	0	0	0	0	0	0	0	0	0	0	0	0	0	1	0	1	0	0	0.0117647	0	0	0	0	0	0	0	0	0	0	0	0	0	0	0.000473261	0	0.000487567	0	0.0117647	0.000487567	0.0117647	Rumen	Rectum	Rumen
ATPase, F1 complex, alpha subunit+Leptotrichiaceae	1	1	1	0	0	1	0	1	1	1	1	1	1	0	0	2	0	1	0	1	0.0010846	0.00588235	0.00171527	0	0	0.00253165	0	0.00943396	0.00900901	0.00833333	0.00420168	0.00813008	0.00699301	0	0	0.0117647	0	0.00775194	0	0.00925926	0.0117647	0.00900901	0.0117647	Cecum	Duodenum	Cecum			0.00126201
Dihydrolipoamide dehydrogenase+Sphingomonadaceae	0	0	0	1	0	0	0	0	0	0	0	1	0	0	0	2	1	0	1	0	0	0	0	0.00546448	0	0	0	0	0	0	0	0.00813008	0	0	0	0.0117647	0.000473261	0	0.000487567	0	0.0117647	0.000487567	0.0117647	Cecum	Rectum	Cecum
ATPase, F1 complex, beta subunit+Acetobacteraceae	0	1	0	1	0	1	0	1	0	1	1	1	1	1	0	2	0	1	1	0	0	0.00588235	0	0.00546448	0	0.00253165	0	0.00943396	0	0.00833333	0.00420168	0.00813008	0.00699301	0.00961538	0	0.0117647	0	0.00775194	0.000487567	0	0.0117647	0.00699301	0.0117647	Cecum	Ileum	Cecum	0.320159		0.0546328
Thiolase+Sphingomonadaceae	1	0	1	2	0	0	0	0	0	1	0	1	0	1	1	2	0	1	1	0	0.0010846	0	0.00171527	0.010929	0	0	0	0	0	0.00833333	0	0.00813008	0	0.00961538	0.000428082	0.0117647	0	0.00775194	0.000487567	0	0.0117647	0.00171527	0.0117647	Cecum	Reticulum	Cecum			0.123042
Alcohol dehydrogenase superfamily, zinc-type+Burkholderiaceae	0	2	0	0	0	0	0	0	1	0	0	0	0	0	0	0	0	0	0	0	0	0.0117647	0	0	0	0	0	0	0.00900901	0	0	0	0	0	0	0	0	0	0	0	0.0117647	0.00900901	0.0117647	Rumen	Duodenum	Rumen
Ribokinase, bacterial+Pseudomonadaceae	1	0	1	1	0	0	0	0	0	0	0	0	0	0	0	2	1	1	1	0	0.0010846	0	0.00171527	0.00546448	0	0	0	0	0	0	0	0	0	0	0	0.0117647	0.000473261	0.00775194	0.000487567	0	0.0117647	0.00171527	0.0117647	Cecum	Reticulum	Cecum			0.127334
Phosphoglucose isomerase (PGI)+Enterobacteriaceae	0	2	2	1	0	1	0	1	0	1	1	0	0	0	2	0	0	0	2	0	0	0.0117647	0.00343053	0.00546448	0	0.00253165	0	0.00943396	0	0.00833333	0.00420168	0	0	0	0.000856164	0	0	0	0.000975134	0	0.0117647	0.00420168	0.0117647	Rumen	Jejunum	Rumen	0.664453
Translation elongation factor EFTu/EF1A, bacterial/organelle+Ruminococcaceae	1	0	2	0	0	0	0	0	0	0	0	0	0	0	18	0	24	0	19	0	0.0010846	0	0.00343053	0	0	0	0	0	0	0	0	0	0	0	0.00770548	0	0.0113583	0	0.00926377	0	0.0113583	0.0113583	0	Colon	Colon	Rumen			0.152464
Glyceraldehyde/Erythrose phosphate dehydrogenase family+Desulfovibrionaceae	0	0	0	2	0	0	0	0	0	0	0	0	0	0	0	0	0	0	0	0	0	0	0	0.010929	0	0	0	0	0	0	0	0	0	0	0	0	0	0	0	0	0.010929	0	0.010929	Reticulum	Rumen	Reticulum
Multi antimicrobial extrusion protein+Prevotellaceae	10	0	6	0	0	0	0	0	0	0	0	0	0	0	0	0	0	0	0	0	0.010846	0	0.0102916	0	0	0	0	0	0	0	0	0	0	0	0	0	0	0	0	0	0.010846	0.010846	0	Rumen	Rumen	Rumen	0.676985
Triosephosphate isomerase, bacterial/eukaryotic+Prevotellaceae	10	0	3	0	0	0	0	0	0	0	0	0	0	0	0	0	0	0	0	0	0.010846	0	0.0051458	0	0	0	0	0	0	0	0	0	0	0	0	0	0	0	0	0	0.010846	0.010846	0	Rumen	Rumen	Rumen
Glutamate dehydrogenase+Gordoniaceae	6	0	6	0	0	0	0	0	0	0	0	0	0	0	4	0	6	0	6	0	0.00650759	0	0.0102916	0	0	0	0	0	0	0	0	0	0	0	0.00171233	0	0.00283956	0	0.0029254	0	0.0102916	0.0102916	0	Reticulum	Reticulum	Rumen
Phosphoglycerate kinase+Prevotellaceae	6	0	6	0	0	0	0	0	0	0	0	0	0	0	1	0	1	0	1	0	0.00650759	0	0.0102916	0	0	0	0	0	0	0	0	0	0	0	0.000428082	0	0.000473261	0	0.000487567	0	0.0102916	0.0102916	0	Reticulum	Reticulum	Rumen
Aconitase/isopropylmalate dehydratase+Ruminococcaceae	5	0	6	0	0	0	0	0	0	0	0	0	0	0	0	0	0	0	0	0	0.00542299	0	0.0102916	0	0	0	0	0	0	0	0	0	0	0	0	0	0	0	0	0	0.0102916	0.0102916	0	Reticulum	Reticulum	Rumen
Phosphoglucose isomerase (PGI)+Pasteurellaceae	0	0	0	0	6	1	0	0	0	0	0	0	0	0	0	0	0	0	0	0	0	0	0	0	0.010274	0.00253165	0	0	0	0	0	0	0	0	0	0	0	0	0	0	0.010274	0.010274	0.00253165	Omasum	Omasum	Omasum
Ribosomal protein L10+Cardiobacteriaceae	0	0	0	0	6	2	0	0	0	0	0	0	0	0	0	0	0	0	0	0	0	0	0	0	0.010274	0.00506329	0	0	0	0	0	0	0	0	0	0	0	0	0	0	0.010274	0.010274	0.00506329	Omasum	Omasum	Omasum
4-hydroxy-tetrahydrodipicolinate synthase, DapA+Cardiobacteriaceae	0	0	0	0	6	1	0	0	0	0	0	0	0	0	0	0	0	0	0	0	0	0	0	0	0.010274	0.00253165	0	0	0	0	0	0	0	0	0	0	0	0	0	0	0.010274	0.010274	0.00253165	Omasum	Omasum	Omasum
Ribosomal protein S13, bacterial-type+Cardiobacteriaceae	4	0	2	0	6	0	0	0	0	0	0	0	0	0	2	0	2	0	2	0	0.00433839	0	0.00343053	0	0.010274	0	0	0	0	0	0	0	0	0	0.000856164	0	0.000946522	0	0.000975134	0	0.010274	0.010274	0	Omasum	Omasum	Rumen	0.377831
Translation elongation factor EFTs/EF1B+Cardiobacteriaceae	0	0	0	0	6	2	0	0	0	0	0	0	0	0	0	0	0	0	0	0	0	0	0	0	0.010274	0.00506329	0	0	0	0	0	0	0	0	0	0	0	0	0	0	0.010274	0.010274	0.00506329	Omasum	Omasum	Omasum
Ribosomal protein S1+Cardiobacteriaceae	0	0	0	0	4	4	0	0	0	0	0	0	0	0	0	0	0	0	0	0	0	0	0	0	0.00684932	0.0101266	0	0	0	0	0	0	0	0	0	0	0	0	0	0	0.0101266	0.00684932	0.0101266	Omasum	Omasum	Omasum
Inositol monophosphatase+Cardiobacteriaceae	0	0	0	0	0	4	0	0	0	0	0	0	0	0	0	0	0	0	0	0	0	0	0	0	0	0.0101266	0	0	0	0	0	0	0	0	0	0	0	0	0	0	0.0101266	0	0.0101266	Omasum	Rumen	Omasum
Ribosomal protein L7/L12+Cardiobacteriaceae	0	0	1	0	4	4	0	0	0	0	0	0	0	0	0	0	0	0	0	0	0	0	0.00171527	0	0.00684932	0.0101266	0	0	0	0	0	0	0	0	0	0	0	0	0	0	0.0101266	0.00684932	0.0101266	Omasum	Omasum	Omasum
ATP phosphoribosyltransferase HisG+Prevotellaceae	9	0	5	0	0	0	0	0	0	0	0	0	0	0	0	0	0	0	0	0	0.00976139	0	0.00857633	0	0	0	0	0	0	0	0	0	0	0	0	0	0	0	0	0	0.00976139	0.00976139	0	Rumen	Rumen	Rumen
HAD-superfamily hydrolase, subfamily IA, YjjG/YfnB+Methanobacteriaceae	0	0	0	1	0	1	0	1	0	1	0	1	1	1	0	1	0	0	0	0	0	0	0	0.00546448	0	0.00253165	0	0.00943396	0	0.00833333	0	0.00813008	0.00699301	0.00961538	0	0.00588235	0	0	0	0	0.00961538	0.00699301	0.00961538	Ileum	Ileum	Ileum
Phosphoenolpyruvate carboxykinase, GTP-utilising+Pseudonocardiaceae	0	0	0	1	0	0	0	1	1	1	0	0	1	1	0	1	0	0	1	1	0	0	0	0.00546448	0	0	0	0.00943396	0.00900901	0.00833333	0	0	0.00699301	0.00961538	0	0.00588235	0	0	0.000487567	0.00925926	0.00961538	0.00900901	0.00961538	Ileum	Duodenum	Ileum			0.275932
Acetyl-CoA carboxylase carboxyl transferase, beta subunit+Pseudonocardiaceae	0	1	0	0	0	1	0	0	1	0	0	0	0	1	0	0	0	1	0	1	0	0.00588235	0	0	0	0.00253165	0	0	0.00900901	0	0	0	0	0.00961538	0	0	0	0.00775194	0	0.00925926	0.00961538	0.00900901	0.00961538	Ileum	Duodenum	Ileum			0.152464
Ribosomal-protein-alanine acetyltransferase+Prevotellaceae	0	0	0	0	0	0	0	0	0	0	0	0	0	1	0	0	0	0	0	0	0	0	0	0	0	0	0	0	0	0	0	0	0	0.00961538	0	0	0	0	0	0	0.00961538	0	0.00961538	Ileum	Rumen	Ileum
Glutathione peroxidase+Prevotellaceae	0	0	0	0	0	0	0	0	1	1	1	1	1	1	1	0	1	1	1	1	0	0	0	0	0	0	0	0	0.00900901	0.00833333	0.00420168	0.00813008	0.00699301	0.00961538	0.000428082	0	0.000473261	0.00775194	0.000487567	0.00925926	0.00961538	0.00900901	0.00961538	Ileum	Duodenum	Ileum			0.40072
ATPase, F1 complex, beta subunit+Prevotellaceae	1	0	0	0	0	0	0	0	0	0	0	0	0	1	0	1	0	0	0	0	0.0010846	0	0	0	0	0	0	0	0	0	0	0	0	0.00961538	0	0.00588235	0	0	0	0	0.00961538	0.0010846	0.00961538	Ileum	Rumen	Ileum
Peptidase S49, protease IV+Prevotellaceae	0	0	0	0	0	0	0	0	0	0	0	0	0	1	0	0	0	0	0	0	0	0	0	0	0	0	0	0	0	0	0	0	0	0.00961538	0	0	0	0	0	0	0.00961538	0	0.00961538	Ileum	Rumen	Ileum
Formate-tetrahydrofolate ligase, FTHFS+Deinococcaceae	0	0	0	0	0	0	0	0	0	0	0	0	0	1	0	0	0	0	0	0	0	0	0	0	0	0	0	0	0	0	0	0	0	0.00961538	0	0	0	0	0	0	0.00961538	0	0.00961538	Ileum	Rumen	Ileum
Phosphotransferase system, cellobiose-type IIC component+Streptococcaceae	0	0	0	0	0	0	0	0	0	0	0	0	0	1	0	0	0	0	0	0	0	0	0	0	0	0	0	0	0	0	0	0	0	0.00961538	0	0	0	0	0	0	0.00961538	0	0.00961538	Ileum	Rumen	Ileum
Ribonuclease Y+Lactobacillaceae	0	0	0	0	0	0	0	1	0	1	0	1	1	1	0	0	0	0	0	0	0	0	0	0	0	0	0	0.00943396	0	0.00833333	0	0.00813008	0.00699301	0.00961538	0	0	0	0	0	0	0.00961538	0.00699301	0.00961538	Ileum	Ileum	Ileum
Phosphoglucose isomerase (PGI)+Clostridiaceae	0	0	0	0	0	0	0	0	1	0	0	0	0	1	0	0	2	0	2	0	0	0	0	0	0	0	0	0	0.00900901	0	0	0	0	0.00961538	0	0	0.000946522	0	0.000975134	0	0.00961538	0.00900901	0.00961538	Ileum	Duodenum	Ileum
DNA topoisomerase I, type IA+Veillonellaceae	0	0	0	0	0	0	0	0	0	0	0	0	0	1	0	0	0	0	0	0	0	0	0	0	0	0	0	0	0	0	0	0	0	0.00961538	0	0	0	0	0	0	0.00961538	0	0.00961538	Ileum	Rumen	Ileum
Arginine-tRNA ligase+Fusobacteriaceae	1	0	0	1	0	1	0	1	0	1	1	1	1	1	0	1	0	0	0	0	0.0010846	0	0	0.00546448	0	0.00253165	0	0.00943396	0	0.00833333	0.00420168	0.00813008	0.00699301	0.00961538	0	0.00588235	0	0	0	0	0.00961538	0.00699301	0.00961538	Ileum	Ileum	Ileum
NAD(P)H-quinone oxidoreductase subunit D/H+Rhodobacteraceae	0	0	0	0	0	0	0	0	0	0	0	0	0	1	0	0	0	1	0	0	0	0	0	0	0	0	0	0	0	0	0	0	0	0.00961538	0	0	0	0.00775194	0	0	0.00961538	0	0.00961538	Ileum	Rumen	Ileum
Succinate semialdehyde dehydrogenase+Neisseriaceae	0	0	1	0	1	0	0	0	1	1	0	1	1	1	0	1	1	1	0	1	0	0	0.00171527	0	0.00171233	0	0	0	0.00900901	0.00833333	0	0.00813008	0.00699301	0.00961538	0	0.00588235	0.000473261	0.00775194	0	0.00925926	0.00961538	0.00900901	0.00961538	Ileum	Duodenum	Ileum			0.0297284
Coenzyme A transferase family I+Pseudomonadaceae	0	0	0	1	0	1	0	1	0	1	1	1	1	1	1	1	0	1	1	1	0	0	0	0.00546448	0	0.00253165	0	0.00943396	0	0.00833333	0.00420168	0.00813008	0.00699301	0.00961538	0.000428082	0.00588235	0	0.00775194	0.000487567	0.00925926	0.00961538	0.00699301	0.00961538	Ileum	Ileum	Ileum			0.0630863
Aspartate/other aminotransferase+Pasteurellaceae	0	1	0	1	0	1	0	0	1	1	1	1	1	1	0	1	0	0	1	1	0	0.00588235	0	0.00546448	0	0.00253165	0	0	0.00900901	0.00833333	0.00420168	0.00813008	0.00699301	0.00961538	0	0.00588235	0	0	0.000487567	0.00925926	0.00961538	0.00900901	0.00961538	Ileum	Duodenum	Ileum	0.320159		0.275932
Carbohydrate ABC transporter substrate-binding, CPR0540+Lachnospiraceae	0	0	0	0	0	0	0	0	0	0	0	0	0	0	13	0	20	0	19	0	0	0	0	0	0	0	0	0	0	0	0	0	0	0	0.00556507	0	0.00946522	0	0.00926377	0	0.00946522	0.00946522	0	Colon	Colon	Rumen			0.193326
Thiolase+Nocardiaceae	0	0	0	0	0	1	0	1	1	0	0	0	0	0	0	1	0	0	0	1	0	0	0	0	0	0.00253165	0	0.00943396	0.00900901	0	0	0	0	0	0	0.00588235	0	0	0	0.00925926	0.00943396	0.00900901	0.00943396	Abomasum	Duodenum	Abomasum			0.15458
FeS cluster insertion protein+Flavobacteriaceae	0	0	0	0	0	0	0	1	0	0	0	0	0	0	0	0	0	0	0	0	0	0	0	0	0	0	0	0.00943396	0	0	0	0	0	0	0	0	0	0	0	0	0.00943396	0	0.00943396	Abomasum	Rumen	Abomasum
ATPase, F0 complex, subunit A+Erysipelotrichaceae	0	0	0	0	0	0	0	1	0	0	0	0	0	0	0	0	0	0	0	0	0	0	0	0	0	0	0	0.00943396	0	0	0	0	0	0	0	0	0	0	0	0	0.00943396	0	0.00943396	Abomasum	Rumen	Abomasum
Glutamate dehydrogenase+Peptoniphilaceae	0	0	0	0	0	0	0	1	0	0	0	0	0	0	0	0	0	0	0	0	0	0	0	0	0	0	0	0.00943396	0	0	0	0	0	0	0	0	0	0	0	0	0.00943396	0	0.00943396	Abomasum	Rumen	Abomasum
Amino acid/polyamine transporter I+Rhizobiaceae	0	0	0	1	0	0	0	1	0	0	0	0	0	0	0	0	0	1	0	0	0	0	0	0.00546448	0	0	0	0.00943396	0	0	0	0	0	0	0	0	0	0.00775194	0	0	0.00943396	0	0.00943396	Abomasum	Rumen	Abomasum
Peptidase S9A, prolyl oligopeptidase+Acidobacteriaceae	0	0	0	0	0	0	0	0	1	0	0	0	1	0	0	0	0	0	0	1	0	0	0	0	0	0	0	0	0.00900901	0	0	0	0.00699301	0	0	0	0	0	0	0.00925926	0.00925926	0.00900901	0.00925926	Rectum	Duodenum	Rectum
Fructose-1,6-bisphosphatase class 3+Clostridiaceae	0	0	0	0	0	0	0	0	0	0	0	0	0	0	0	0	0	0	0	1	0	0	0	0	0	0	0	0	0	0	0	0	0	0	0	0	0	0	0	0.00925926	0.00925926	0	0.00925926	Rectum	Rumen	Rectum
NADH:ubiquinone oxidoreductase, subunit G+Rhizobiaceae	0	0	0	0	0	0	0	0	0	0	0	0	0	0	0	0	0	0	0	1	0	0	0	0	0	0	0	0	0	0	0	0	0	0	0	0	0	0	0	0.00925926	0.00925926	0	0.00925926	Rectum	Rumen	Rectum
Alkaline phosphatase+Sphingomonadaceae	0	0	0	0	0	0	0	0	1	0	1	0	0	0	15	1	9	0	14	1	0	0	0	0	0	0	0	0	0.00900901	0	0.00420168	0	0	0	0.00642123	0.00588235	0.00425935	0	0.00682594	0.00925926	0.00925926	0.00900901	0.00925926	Rectum	Duodenum	Rectum
Dihydrolipoamide succinyltransferase+Bradyrhizobiaceae	0	0	0	0	0	0	0	0	0	0	0	0	0	0	0	0	0	0	0	1	0	0	0	0	0	0	0	0	0	0	0	0	0	0	0	0	0	0	0	0.00925926	0.00925926	0	0.00925926	Rectum	Rumen	Rectum
Adenylyl-sulfate kinase+Burkholderiaceae	0	0	0	0	0	0	0	0	0	0	0	0	0	0	0	0	0	0	0	1	0	0	0	0	0	0	0	0	0	0	0	0	0	0	0	0	0	0	0	0.00925926	0.00925926	0	0.00925926	Rectum	Rumen	Rectum
Glucosamine-fructose-6-phosphate aminotransferase, isomerising+Cardiobacteriaceae	0	0	0	0	2	0	0	0	0	0	0	0	0	0	0	0	0	0	2	1	0	0	0	0	0.00342466	0	0	0	0	0	0	0	0	0	0	0	0	0	0.000975134	0.00925926	0.00925926	0.00342466	0.00925926	Rectum	Omasum	Rectum
Dihydrolipoamide dehydrogenase+Lactobacillaceae	0	0	0	0	0	0	0	0	1	0	0	0	0	0	0	0	0	0	0	0	0	0	0	0	0	0	0	0	0.00900901	0	0	0	0	0	0	0	0	0	0	0	0.00900901	0.00900901	0	Duodenum	Duodenum	Rumen
Glucose-6-phosphate dehydrogenase+Candidatus Brocadiaceae	1	0	1	1	0	0	0	0	1	0	1	0	0	0	1	1	1	1	1	0	0.0010846	0	0.00171527	0.00546448	0	0	0	0	0.00900901	0	0.00420168	0	0	0	0.000428082	0.00588235	0.000473261	0.00775194	0.000487567	0	0.00900901	0.00900901	0.00775194	Duodenum	Duodenum	Colon			0.414799
Electron transfer flavoprotein-ubiquinone oxidoreductase+Acetobacteraceae	1	0	1	0	0	1	0	0	1	0	0	0	0	0	0	0	0	0	0	0	0.0010846	0	0.00171527	0	0	0.00253165	0	0	0.00900901	0	0	0	0	0	0	0	0	0	0	0	0.00900901	0.00900901	0.00253165	Duodenum	Duodenum	Omasum
Alkaline phosphatase+Xanthomonadaceae	0	0	0	0	0	0	0	0	1	0	0	0	0	0	0	0	0	0	0	0	0	0	0	0	0	0	0	0	0.00900901	0	0	0	0	0	0	0	0	0	0	0	0.00900901	0.00900901	0	Duodenum	Duodenum	Rumen
Pyruvate kinase+Pseudomonadaceae	0	0	0	0	0	0	0	0	1	1	0	0	0	0	0	0	0	0	0	0	0	0	0	0	0	0	0	0	0.00900901	0.00833333	0	0	0	0	0	0	0	0	0	0	0.00900901	0.00900901	0.00833333	Duodenum	Duodenum	Duodenum
Ribosomal protein S1+Lactobacillaceae	0	0	0	0	0	0	0	0	0	0	0	0	0	0	21	0	9	0	11	0	0	0	0	0	0	0	0	0	0	0	0	0	0	0	0.00898973	0	0.00425935	0	0.00536324	0	0.00898973	0.00898973	0	Cecum	Cecum	Rumen			0.275932
DNA-directed RNA polymerase, subunit beta-prime+Lactobacillaceae	8	0	4	0	0	0	0	0	0	0	0	0	0	0	13	0	8	0	6	0	0.00867679	0	0.00686106	0	0	0	0	0	0	0	0	0	0	0	0.00556507	0	0.00378609	0	0.0029254	0	0.00867679	0.00867679	0	Rumen	Rumen	Rumen
Flagellin+Selenomonadaceae	8	0	5	0	0	0	0	0	0	0	0	0	0	0	0	0	0	0	0	0	0.00867679	0	0.00857633	0	0	0	0	0	0	0	0	0	0	0	0	0	0	0	0	0	0.00867679	0.00867679	0	Rumen	Rumen	Rumen
Ribosomal protein L15+Bacteroidaceae	5	0	5	0	1	0	0	0	0	0	0	0	0	0	6	0	8	0	3	0	0.00542299	0	0.00857633	0	0.00171233	0	0	0	0	0	0	0	0	0	0.00256849	0	0.00378609	0	0.0014627	0	0.00857633	0.00857633	0	Reticulum	Reticulum	Rumen	0.419934
Ribosomal protein L5, bacterial-type+Lactobacillaceae	0	0	0	0	0	0	0	0	0	0	0	0	0	0	20	0	7	0	8	0	0	0	0	0	0	0	0	0	0	0	0	0	0	0	0.00856164	0	0.00331283	0	0.00390054	0	0.00856164	0.00856164	0	Cecum	Cecum	Rumen			0.362876
Formate-tetrahydrofolate ligase, FTHFS+Lactobacillaceae	0	0	0	0	0	0	0	0	0	0	0	0	0	0	20	0	0	0	3	0	0	0	0	0	0	0	0	0	0	0	0	0	0	0	0.00856164	0	0	0	0.0014627	0	0.00856164	0.00856164	0	Cecum	Cecum	Rumen
Tol-Pal system beta propeller repeat-containing protein, TolB+Cardiobacteriaceae	0	0	0	0	5	0	0	0	0	0	0	0	0	0	0	0	0	0	0	0	0	0	0	0	0.00856164	0	0	0	0	0	0	0	0	0	0	0	0	0	0	0	0.00856164	0.00856164	0	Omasum	Omasum	Rumen
ATPase, F0 complex, subunit B, bacterial+Cardiobacteriaceae	0	0	0	0	5	0	0	0	0	0	0	0	0	0	0	0	0	0	0	0	0	0	0	0	0.00856164	0	0	0	0	0	0	0	0	0	0	0	0	0	0	0	0.00856164	0.00856164	0	Omasum	Omasum	Rumen
Ribosomal protein S2, bacteria/mitochondria/plastid+Cardiobacteriaceae	0	0	0	0	5	2	0	0	0	0	0	0	0	0	0	0	0	0	0	0	0	0	0	0	0.00856164	0.00506329	0	0	0	0	0	0	0	0	0	0	0	0	0	0	0.00856164	0.00856164	0.00506329	Omasum	Omasum	Omasum
Ribosomal protein L18/L5+Lactobacillaceae	0	0	4	0	0	0	0	0	0	0	2	0	0	0	8	0	4	0	12	0	0	0	0.00686106	0	0	0	0	0	0	0	0.00840336	0	0	0	0.00342466	0	0.00189304	0	0.0058508	0	0.00840336	0.00840336	0	Jejunum	Jejunum	Rumen
Ribosomal protein S8+Lactobacillaceae	0	0	0	0	0	0	0	0	0	0	2	0	0	0	7	0	6	0	6	0	0	0	0	0	0	0	0	0	0	0	0.00840336	0	0	0	0.00299658	0	0.00283956	0	0.0029254	0	0.00840336	0.00840336	0	Jejunum	Jejunum	Rumen
Ribosomal protein L2, bacterial/organellar-type+Lactobacillaceae	1	0	0	0	0	0	0	0	0	0	2	0	0	0	6	0	10	0	4	0	0.0010846	0	0	0	0	0	0	0	0	0	0.00840336	0	0	0	0.00256849	0	0.00473261	0	0.00195027	0	0.00840336	0.00840336	0	Jejunum	Jejunum	Rumen
50S ribosomal protein uL4+Lactobacillaceae	0	0	0	0	0	0	0	0	0	0	2	0	0	0	16	0	8	0	8	0	0	0	0	0	0	0	0	0	0	0	0.00840336	0	0	0	0.00684932	0	0.00378609	0	0.00390054	0	0.00840336	0.00840336	0	Jejunum	Jejunum	Rumen			0.416019
Glycoside hydrolase, family 42+Lactobacillaceae	0	0	0	0	0	0	0	0	0	0	2	0	0	0	10	0	3	0	2	0	0	0	0	0	0	0	0	0	0	0	0.00840336	0	0	0	0.00428082	0	0.00141978	0	0.000975134	0	0.00840336	0.00840336	0	Jejunum	Jejunum	Rumen
tRNA pseudouridine synthase, Pus10+Methanobacteriaceae	0	0	0	1	0	0	0	0	0	1	1	1	1	0	0	0	0	0	0	0	0	0	0	0.00546448	0	0	0	0	0	0.00833333	0.00420168	0.00813008	0.00699301	0	0	0	0	0	0	0	0.00833333	0.00699301	0.00833333	Duodenum	Ileum	Duodenum
GMP synthase+Corynebacteriaceae	0	0	0	1	0	0	0	0	0	1	0	0	0	0	0	1	0	0	0	0	0	0	0	0.00546448	0	0	0	0	0	0.00833333	0	0	0	0	0	0.00588235	0	0	0	0	0.00833333	0	0.00833333	Duodenum	Rumen	Duodenum
Glycosyl transferase, family 19+Rikenellaceae	0	0	0	0	0	0	0	0	0	1	0	0	0	0	0	0	0	1	0	0	0	0	0	0	0	0	0	0	0	0.00833333	0	0	0	0	0	0	0	0.00775194	0	0	0.00833333	0	0.00833333	Duodenum	Rumen	Duodenum
Clp protease, ATP-binding subunit ClpX+Porphyromonadaceae	0	0	0	0	0	0	0	0	0	1	0	0	0	0	0	0	0	0	0	0	0	0	0	0	0	0	0	0	0	0.00833333	0	0	0	0	0	0	0	0	0	0	0.00833333	0	0.00833333	Duodenum	Rumen	Duodenum
Electron transfer flavoprotein-ubiquinone oxidoreductase+Burkholderiaceae	0	0	0	0	0	0	0	0	0	1	0	0	1	0	0	1	0	0	0	0	0	0	0	0	0	0	0	0	0	0.00833333	0	0	0.00699301	0	0	0.00588235	0	0	0	0	0.00833333	0.00699301	0.00833333	Duodenum	Ileum	Duodenum
Methane/phenol monooxygenase, hydroxylase component+Campylobacteraceae	0	0	0	0	0	0	0	0	0	1	0	0	0	0	0	1	0	0	0	0	0	0	0	0	0	0	0	0	0	0.00833333	0	0	0	0	0	0.00588235	0	0	0	0	0.00833333	0	0.00833333	Duodenum	Rumen	Duodenum
Thiolase+Ruminococcaceae	0	0	0	0	0	0	0	0	0	0	0	0	0	0	18	0	16	0	17	0	0	0	0	0	0	0	0	0	0	0	0	0	0	0	0.00770548	0	0.00757217	0	0.00828864	0	0.00828864	0.00828864	0	Rectum	Rectum	Rumen			0.193326
Peptide/nickel binding protein, MppA-type+Lactobacillaceae	0	0	0	0	0	0	0	0	0	0	0	0	0	0	19	0	0	0	3	0	0	0	0	0	0	0	0	0	0	0	0	0	0	0	0.00813356	0	0	0	0.0014627	0	0.00813356	0.00813356	0	Cecum	Cecum	Rumen
Daunorubicin resistance ABC transporter ATP-binding subunit DrrA+Methanobacteriaceae	0	0	0	0	0	0	0	0	0	0	0	1	0	0	0	0	0	0	0	0	0	0	0	0	0	0	0	0	0	0	0	0.00813008	0	0	0	0	0	0	0	0	0.00813008	0	0.00813008	Jejunum	Rumen	Jejunum
ATP-dependent RNA helicase DeaD+Microbacteriaceae	0	0	0	0	0	0	0	0	0	0	0	1	0	0	0	0	0	0	0	0	0	0	0	0	0	0	0	0	0	0	0	0.00813008	0	0	0	0	0	0	0	0	0.00813008	0	0.00813008	Jejunum	Rumen	Jejunum
Pyruvate kinase+Actinomycetaceae	0	0	0	0	0	0	0	0	0	0	0	1	0	0	0	0	0	0	0	0	0	0	0	0	0	0	0	0	0	0	0	0.00813008	0	0	0	0	0	0	0	0	0.00813008	0	0.00813008	Jejunum	Rumen	Jejunum
Inosine-5'-monophosphate dehydrogenase+Thermaceae	0	0	0	0	0	0	0	0	0	0	0	1	0	0	0	0	0	0	0	0	0	0	0	0	0	0	0	0	0	0	0	0.00813008	0	0	0	0	0	0	0	0	0.00813008	0	0.00813008	Jejunum	Rumen	Jejunum
DNA helicase, ATP-dependent, RecQ type+Lactobacillaceae	0	0	0	0	0	0	0	0	0	0	0	1	0	0	0	0	0	0	0	0	0	0	0	0	0	0	0	0	0	0	0	0.00813008	0	0	0	0	0	0	0	0	0.00813008	0	0.00813008	Jejunum	Rumen	Jejunum
Glyceraldehyde/Erythrose phosphate dehydrogenase family+Alcaligenaceae	0	0	0	0	0	0	0	0	0	0	0	1	0	0	0	0	0	0	0	0	0	0	0	0	0	0	0	0	0	0	0	0.00813008	0	0	0	0	0	0	0	0	0.00813008	0	0.00813008	Jejunum	Rumen	Jejunum
Formate-tetrahydrofolate ligase, FTHFS+Spirochaetaceae	0	0	0	0	0	0	0	0	0	0	0	1	0	0	0	0	0	0	0	0	0	0	0	0	0	0	0	0	0	0	0	0.00813008	0	0	0	0	0	0	0	0	0.00813008	0	0.00813008	Jejunum	Rumen	Jejunum
Translation elongation factor EFG/EF2+Bacteroidaceae	2	0	2	0	0	0	0	0	0	0	0	0	0	0	2	0	17	0	14	0	0.0021692	0	0.00343053	0	0	0	0	0	0	0	0	0	0	0	0.000856164	0	0.00804543	0	0.00682594	0	0.00804543	0.00804543	0	Colon	Colon	Rumen
Fructose-1,6-bisphosphate aldolase, class 2+Ruminococcaceae	2	0	2	0	0	0	0	0	0	0	0	0	0	0	14	0	17	0	11	0	0.0021692	0	0.00343053	0	0	0	0	0	0	0	0	0	0	0	0.00599315	0	0.00804543	0	0.00536324	0	0.00804543	0.00804543	0	Colon	Colon	Rumen			0.273418
Phosphosugar isomerase, KdsD/KpsF-type+Prevotellaceae	1	0	0	0	0	0	0	0	0	0	0	0	0	0	1	0	1	1	0	0	0.0010846	0	0	0	0	0	0	0	0	0	0	0	0	0	0.000428082	0	0.000473261	0.00775194	0	0	0.00775194	0.0010846	0.00775194	Colon	Rumen	Colon
Peptidase M3A/M3B+Prevotellaceae	1	0	1	1	1	1	0	0	0	0	0	0	0	0	0	0	0	1	0	0	0.0010846	0	0.00171527	0.00546448	0.00171233	0.00253165	0	0	0	0	0	0	0	0	0	0	0	0.00775194	0	0	0.00775194	0.00171527	0.00775194	Colon	Reticulum	Colon
Ribosomal protein L15+Streptococcaceae	0	1	0	0	0	0	0	0	0	0	0	0	0	0	0	1	0	1	0	0	0	0.00588235	0	0	0	0	0	0	0	0	0	0	0	0	0	0.00588235	0	0.00775194	0	0	0.00775194	0	0.00775194	Colon	Rumen	Colon			0.159481
NADH ubiquinone oxidoreductase, F subunit+Burkholderiaceae	0	0	0	0	0	0	0	0	0	0	0	0	0	0	0	1	0	1	0	0	0	0	0	0	0	0	0	0	0	0	0	0	0	0	0	0.00588235	0	0.00775194	0	0	0.00775194	0	0.00775194	Colon	Rumen	Colon			0.159481
ATP-dependent RNA helicase RhlE+Pseudomonadaceae	0	0	0	0	0	0	0	0	0	0	0	0	0	0	0	0	0	1	0	0	0	0	0	0	0	0	0	0	0	0	0	0	0	0	0	0	0	0.00775194	0	0	0.00775194	0	0.00775194	Colon	Rumen	Colon
Pyruvate oxidase+Lactobacillaceae	0	0	0	0	0	0	0	0	0	0	1	0	0	0	18	0	0	0	2	0	0	0	0	0	0	0	0	0	0	0	0.00420168	0	0	0	0.00770548	0	0	0	0.000975134	0	0.00770548	0.00770548	0	Cecum	Cecum	Rumen
Translation elongation factor EFTu/EF1A, bacterial/organelle+Clostridiaceae	2	0	1	0	0	0	0	0	0	0	0	0	0	0	18	0	12	0	14	0	0.0021692	0	0.00171527	0	0	0	0	0	0	0	0	0	0	0	0.00770548	0	0.00567913	0	0.00682594	0	0.00770548	0.00770548	0	Cecum	Cecum	Rumen			0.257386
L-lactate dehydrogenase+Cardiobacteriaceae	0	0	0	0	0	3	0	0	0	0	0	0	0	0	0	0	0	0	0	0	0	0	0	0	0	0.00759494	0	0	0	0	0	0	0	0	0	0	0	0	0	0	0.00759494	0	0.00759494	Omasum	Rumen	Omasum
Histone-like protein H-NS+Cardiobacteriaceae	0	0	0	0	0	3	0	0	0	0	0	0	0	0	0	0	0	0	0	0	0	0	0	0	0	0.00759494	0	0	0	0	0	0	0	0	0	0	0	0	0	0	0.00759494	0	0.00759494	Omasum	Rumen	Omasum
Pyruvate kinase+Cardiobacteriaceae	0	0	0	0	3	3	0	0	0	0	0	0	0	0	0	0	0	0	0	0	0	0	0	0	0.00513699	0.00759494	0	0	0	0	0	0	0	0	0	0	0	0	0	0	0.00759494	0.00513699	0.00759494	Omasum	Omasum	Omasum
Aspartate/other aminotransferase+Cardiobacteriaceae	0	0	0	0	3	3	0	0	0	0	0	0	0	0	0	0	0	0	0	0	0	0	0	0	0.00513699	0.00759494	0	0	0	0	0	0	0	0	0	0	0	0	0	0	0.00759494	0.00513699	0.00759494	Omasum	Omasum	Omasum
DNA-directed RNA polymerase, subunit 2+Lactobacillaceae	7	0	4	0	0	0	0	0	0	0	0	0	0	0	8	0	4	0	4	0	0.00759219	0	0.00686106	0	0	0	0	0	0	0	0	0	0	0	0.00342466	0	0.00189304	0	0.00195027	0	0.00759219	0.00759219	0	Rumen	Rumen	Rumen
Nitrogen regulatory protein PII+Clostridiaceae	7	0	1	0	0	0	0	0	0	0	0	0	0	0	0	0	0	0	0	0	0.00759219	0	0.00171527	0	0	0	0	0	0	0	0	0	0	0	0	0	0	0	0	0	0.00759219	0.00759219	0	Rumen	Rumen	Rumen
Acetate/Proprionate kinase+Ruminococcaceae	7	0	0	0	0	0	0	0	0	0	0	0	0	0	2	0	9	0	11	0	0.00759219	0	0	0	0	0	0	0	0	0	0	0	0	0	0.000856164	0	0.00425935	0	0.00536324	0	0.00759219	0.00759219	0	Rumen	Rumen	Rumen
Fructose-1,6-bisphosphate aldolase, class 2+Lachnospiraceae	2	0	0	0	0	0	0	0	0	0	0	0	0	0	11	0	16	0	15	0	0.0021692	0	0	0	0	0	0	0	0	0	0	0	0	0	0.0047089	0	0.00757217	0	0.00731351	0	0.00757217	0.00757217	0	Colon	Colon	Rumen			0.275932
ATP-dependent 6-phosphofructokinase+Bacteroidaceae	3	0	2	0	0	0	0	0	0	0	0	0	0	0	6	0	15	0	8	0	0.0032538	0	0.00343053	0	0	0	0	0	0	0	0	0	0	0	0.00256849	0	0.00709891	0	0.00390054	0	0.00709891	0.00709891	0	Colon	Colon	Rumen
Bacterial extracellular solute-binding protein, family 7+Ruminococcaceae	0	0	0	0	0	0	0	0	0	0	0	0	0	0	13	0	15	0	11	0	0	0	0	0	0	0	0	0	0	0	0	0	0	0	0.00556507	0	0.00709891	0	0.00536324	0	0.00709891	0.00709891	0	Colon	Colon	Rumen			0.305723
Cytochrome c oxidase, subunit I bacterial type+Prevotellaceae	0	0	0	0	0	0	0	0	0	0	0	0	1	0	0	0	0	0	0	0	0	0	0	0	0	0	0	0	0	0	0	0	0.00699301	0	0	0	0	0	0	0	0.00699301	0.00699301	0	Ileum	Ileum	Rumen
Aldose 1-epimerase+Deinococcaceae	1	0	0	0	0	0	0	0	0	0	0	0	1	0	1	0	0	0	0	0	0.0010846	0	0	0	0	0	0	0	0	0	0	0	0.00699301	0	0.000428082	0	0	0	0	0	0.00699301	0.00699301	0	Ileum	Ileum	Rumen
Aldehyde dehydrogenase NAD(P)-dependent+Clostridiaceae	0	0	0	0	0	0	0	0	0	0	0	0	1	0	0	0	0	0	0	0	0	0	0	0	0	0	0	0	0	0	0	0	0.00699301	0	0	0	0	0	0	0	0.00699301	0.00699301	0	Ileum	Ileum	Rumen
3-oxoacyl-[acyl-carrier-protein] synthase 2+Rhodobacteraceae	0	1	0	0	0	0	0	0	0	0	1	0	1	0	0	0	0	0	0	0	0	0.00588235	0	0	0	0	0	0	0	0	0.00420168	0	0.00699301	0	0	0	0	0	0	0	0.00699301	0.00699301	0.00588235	Ileum	Ileum	Rumen
Methylene-5,6,7,8-tetrahydromethanopterin dehydrogenase+Methanobacteriaceae	6	0	4	0	0	0	0	0	0	0	0	0	0	0	0	0	0	0	0	0	0.00650759	0	0.00686106	0	0	0	0	0	0	0	0	0	0	0	0	0	0	0	0	0	0.00686106	0.00686106	0	Reticulum	Reticulum	Rumen
Coenzyme F420 hydrogenase, subunit alpha+Methanobacteriaceae	6	0	4	0	0	0	0	0	0	0	0	0	0	0	0	0	0	0	0	0	0.00650759	0	0.00686106	0	0	0	0	0	0	0	0	0	0	0	0	0	0	0	0	0	0.00686106	0.00686106	0	Reticulum	Reticulum	Rumen
Glutamate dehydrogenase+Rikenellaceae	2	0	4	0	0	0	0	0	0	0	0	0	0	0	0	0	0	0	0	0	0.0021692	0	0.00686106	0	0	0	0	0	0	0	0	0	0	0	0	0	0	0	0	0	0.00686106	0.00686106	0	Reticulum	Reticulum	Rumen
tRNA-dihydrouridine synthase+Prevotellaceae	3	0	4	0	0	0	0	0	0	0	0	0	0	0	0	0	0	0	0	0	0.0032538	0	0.00686106	0	0	0	0	0	0	0	0	0	0	0	0	0	0	0	0	0	0.00686106	0.00686106	0	Reticulum	Reticulum	Rumen
Small acid-soluble spore protein, alpha/beta-type+Clostridiaceae	5	0	4	0	0	0	0	0	0	0	0	0	0	0	6	0	3	0	5	0	0.00542299	0	0.00686106	0	0	0	0	0	0	0	0	0	0	0	0.00256849	0	0.00141978	0	0.00243784	0	0.00686106	0.00686106	0	Reticulum	Reticulum	Rumen
Enolase+Peptostreptococcaceae	0	0	4	0	0	0	0	0	0	0	0	0	0	0	6	0	1	0	1	0	0	0	0.00686106	0	0	0	0	0	0	0	0	0	0	0	0.00256849	0	0.000473261	0	0.000487567	0	0.00686106	0.00686106	0	Reticulum	Reticulum	Rumen
Ribosomal protein L25+Cardiobacteriaceae	0	0	0	0	4	0	0	0	0	0	0	0	0	0	0	0	0	0	0	0	0	0	0	0	0.00684932	0	0	0	0	0	0	0	0	0	0	0	0	0	0	0	0.00684932	0.00684932	0	Omasum	Omasum	Rumen
Adenylate kinase/UMP-CMP kinase+Cardiobacteriaceae	0	0	0	0	4	0	0	0	0	0	0	0	0	0	0	0	0	0	0	0	0	0	0	0	0.00684932	0	0	0	0	0	0	0	0	0	0	0	0	0	0	0	0.00684932	0.00684932	0	Omasum	Omasum	Rumen
DNA-directed RNA polymerase, subunit 2+Cardiobacteriaceae	0	0	0	0	4	0	0	0	0	0	0	0	0	0	2	0	2	0	2	0	0	0	0	0	0.00684932	0	0	0	0	0	0	0	0	0	0.000856164	0	0.000946522	0	0.000975134	0	0.00684932	0.00684932	0	Omasum	Omasum	Rumen
Alpha-glucan phosphorylase+Bacteroidaceae	0	0	0	0	0	0	0	0	0	0	0	0	0	0	4	0	14	0	14	0	0	0	0	0	0	0	0	0	0	0	0	0	0	0	0.00171233	0	0.00662565	0	0.00682594	0	0.00682594	0.00682594	0	Rectum	Rectum	Rumen
Ribosomal protein S1+Lachnospiraceae	0	0	0	0	0	0	0	0	0	0	0	0	0	0	5	0	12	0	14	0	0	0	0	0	0	0	0	0	0	0	0	0	0	0	0.00214041	0	0.00567913	0	0.00682594	0	0.00682594	0.00682594	0	Rectum	Rectum	Rumen
Phosphoglycerate kinase+Ruminococcaceae	0	0	0	0	0	0	0	0	0	0	0	0	0	0	8	0	13	0	14	0	0	0	0	0	0	0	0	0	0	0	0	0	0	0	0.00342466	0	0.00615239	0	0.00682594	0	0.00682594	0.00682594	0	Rectum	Rectum	Rumen			0.412798
Glutamate dehydrogenase+Bacteroidaceae	1	0	0	0	0	0	0	0	0	0	0	0	0	0	3	0	14	0	9	0	0.0010846	0	0	0	0	0	0	0	0	0	0	0	0	0	0.00128425	0	0.00662565	0	0.0043881	0	0.00662565	0.00662565	0	Colon	Colon	Rumen
DNA-directed RNA polymerase, subunit beta-prime+Prevotellaceae	6	0	1	0	0	0	0	0	0	0	0	0	0	0	0	0	1	0	1	0	0.00650759	0	0.00171527	0	0	0	0	0	0	0	0	0	0	0	0	0	0.000473261	0	0.000487567	0	0.00650759	0.00650759	0	Rumen	Rumen	Rumen
Pilus retraction protein PilT+Ruminococcaceae	6	0	0	0	0	0	0	0	0	0	0	0	0	0	0	0	0	0	0	0	0.00650759	0	0	0	0	0	0	0	0	0	0	0	0	0	0	0	0	0	0	0	0.00650759	0.00650759	0	Rumen	Rumen	Rumen
Translation elongation factor EFTu/EF1A, bacterial/organelle+Selenomonadaceae	6	0	2	0	0	0	0	0	0	0	0	0	0	0	0	0	0	0	0	0	0.00650759	0	0.00343053	0	0	0	0	0	0	0	0	0	0	0	0	0	0	0	0	0	0.00650759	0.00650759	0	Rumen	Rumen	Rumen
Translation elongation factor EFG/EF2+Ruminococcaceae	0	0	0	0	0	0	0	0	0	0	0	0	0	0	4	0	13	0	8	0	0	0	0	0	0	0	0	0	0	0	0	0	0	0	0.00171233	0	0.00615239	0	0.00390054	0	0.00615239	0.00615239	0	Colon	Colon	Rumen
Ribosomal protein L6, bacterial-type+Lactobacillaceae	0	0	0	0	0	0	0	0	0	0	1	0	0	0	14	0	2	0	3	0	0	0	0	0	0	0	0	0	0	0	0.00420168	0	0	0	0.00599315	0	0.000946522	0	0.0014627	0	0.00599315	0.00599315	0	Cecum	Cecum	Rumen
Ribosomal protein L2+Methanomassiliicoccaceae	0	1	0	0	0	1	0	0	0	0	1	0	0	0	0	0	0	0	0	0	0	0.00588235	0	0	0	0.00253165	0	0	0	0	0.00420168	0	0	0	0	0	0	0	0	0	0.00588235	0.00420168	0.00588235	Rumen	Jejunum	Rumen
Thioredoxin reductase+Microbacteriaceae	0	0	0	0	0	0	0	0	0	0	0	0	0	0	0	1	0	0	0	0	0	0	0	0	0	0	0	0	0	0	0	0	0	0	0	0.00588235	0	0	0	0	0.00588235	0	0.00588235	Cecum	Rumen	Cecum
Manganese/iron superoxide dismutase+Actinomycetaceae	0	1	0	0	0	0	0	0	0	0	0	0	0	0	0	0	0	0	0	0	0	0.00588235	0	0	0	0	0	0	0	0	0	0	0	0	0	0	0	0	0	0	0.00588235	0	0.00588235	Rumen	Rumen	Rumen
Hydrophobe/amphiphile efflux-1 HAE1+Prevotellaceae	0	1	0	0	0	0	0	0	0	0	0	0	0	0	0	0	0	0	0	0	0	0.00588235	0	0	0	0	0	0	0	0	0	0	0	0	0	0	0	0	0	0	0.00588235	0	0.00588235	Rumen	Rumen	Rumen
Ferrochelatase+Flavobacteriaceae	0	0	0	0	0	0	0	0	0	0	0	0	0	0	0	1	0	0	0	0	0	0	0	0	0	0	0	0	0	0	0	0	0	0	0	0.00588235	0	0	0	0	0.00588235	0	0.00588235	Cecum	Rumen	Cecum
Delta-1-pyrroline-5-carboxylate dehydrogenase+Sphingobacteriaceae	0	1	1	1	0	0	0	0	0	0	1	0	0	0	1	1	0	0	0	0	0	0.00588235	0.00171527	0.00546448	0	0	0	0	0	0	0.00420168	0	0	0	0.000428082	0.00588235	0	0	0	0	0.00588235	0.00420168	0.00588235	Rumen	Jejunum	Rumen
Heat shock protein Hsp90 family+Bacillaceae	0	0	0	0	0	0	0	0	0	0	0	0	0	0	0	1	0	0	0	0	0	0	0	0	0	0	0	0	0	0	0	0	0	0	0	0.00588235	0	0	0	0	0.00588235	0	0.00588235	Cecum	Rumen	Cecum
Alanine dehydrogenase+Paenibacillaceae	0	1	1	1	0	0	0	0	0	0	0	0	0	0	0	0	0	0	0	0	0	0.00588235	0.00171527	0.00546448	0	0	0	0	0	0	0	0	0	0	0	0	0	0	0	0	0.00588235	0.00171527	0.00588235	Rumen	Reticulum	Rumen
DNA-directed RNA polymerase, alpha subunit+Lactobacillaceae	1	1	1	0	0	0	0	0	0	0	0	0	0	0	7	0	3	0	1	0	0.0010846	0.00588235	0.00171527	0	0	0	0	0	0	0	0	0	0	0	0.00299658	0	0.00141978	0	0.000487567	0	0.00588235	0.00299658	0.00588235	Rumen	Cecum	Rumen
Ribosomal protein S13, bacterial-type+Lactobacillaceae	1	1	1	0	0	0	0	0	0	0	1	0	0	0	7	0	3	0	6	0	0.0010846	0.00588235	0.00171527	0	0	0	0	0	0	0	0.00420168	0	0	0	0.00299658	0	0.00141978	0	0.0029254	0	0.00588235	0.00420168	0.00588235	Rumen	Jejunum	Rumen
Ribose-phosphate diphosphokinase+Streptococcaceae	0	0	0	0	0	0	0	0	0	0	0	0	0	0	0	1	0	0	0	0	0	0	0	0	0	0	0	0	0	0	0	0	0	0	0	0.00588235	0	0	0	0	0.00588235	0	0.00588235	Cecum	Rumen	Cecum
Flagellar assembly factor FliW+Lachnospiraceae	0	1	0	0	0	0	0	0	0	0	0	0	0	0	0	0	0	0	0	0	0	0.00588235	0	0	0	0	0	0	0	0	0	0	0	0	0	0	0	0	0	0	0.00588235	0	0.00588235	Rumen	Rumen	Rumen
Fructose-1,6-bisphosphate aldolase, class 2+Clostridiaceae	5	1	2	0	0	0	0	0	0	0	0	0	0	0	6	1	11	0	8	0	0.00542299	0.00588235	0.00343053	0	0	0	0	0	0	0	0	0	0	0	0.00256849	0.00588235	0.00520587	0	0.00390054	0	0.00588235	0.00542299	0.00588235	Rumen	Rumen	Rumen
Pyruvate-flavodoxin oxidoreductase+Lachnospiraceae	0	1	0	0	0	0	0	0	0	0	0	0	0	0	3	0	4	0	4	0	0	0.00588235	0	0	0	0	0	0	0	0	0	0	0	0	0.00128425	0	0.00189304	0	0.00195027	0	0.00588235	0.00195027	0.00588235	Rumen	Rectum	Rumen
Translation elongation factor EFTu/EF1A, bacterial/organelle+Lachnospiraceae	0	1	0	0	0	0	0	0	0	0	0	0	0	0	0	0	0	0	0	0	0	0.00588235	0	0	0	0	0	0	0	0	0	0	0	0	0	0	0	0	0	0	0.00588235	0	0.00588235	Rumen	Rumen	Rumen
3-hydroxyacyl-CoA dehydrogenase+Clostridiales Family XIII. Incertae Sedis	0	1	0	0	0	0	0	0	0	0	0	0	0	0	0	0	0	0	0	0	0	0.00588235	0	0	0	0	0	0	0	0	0	0	0	0	0	0	0	0	0	0	0.00588235	0	0.00588235	Rumen	Rumen	Rumen
Ribosomal protein S19, bacterial-type+Clostridiaceae	2	1	2	0	0	0	0	0	0	0	0	0	0	0	1	0	1	0	1	0	0.0021692	0.00588235	0.00343053	0	0	0	0	0	0	0	0	0	0	0	0.000428082	0	0.000473261	0	0.000487567	0	0.00588235	0.00343053	0.00588235	Rumen	Reticulum	Rumen
Glutamate dehydrogenase+Veillonellaceae	2	1	2	0	0	0	0	0	0	0	0	0	0	0	0	0	0	0	0	0	0.0021692	0.00588235	0.00343053	0	0	0	0	0	0	0	0	0	0	0	0	0	0	0	0	0	0.00588235	0.00343053	0.00588235	Rumen	Reticulum	Rumen
Glutathione-disulphide reductase+Rhodobacteraceae	0	0	0	0	0	0	0	0	0	0	0	0	0	0	0	1	0	0	0	0	0	0	0	0	0	0	0	0	0	0	0	0	0	0	0	0.00588235	0	0	0	0	0.00588235	0	0.00588235	Cecum	Rumen	Cecum
3-hydroxyisobutyrate dehydrogenase-related+Bradyrhizobiaceae	0	1	0	0	0	0	0	0	0	0	0	0	0	0	0	0	0	0	0	0	0	0.00588235	0	0	0	0	0	0	0	0	0	0	0	0	0	0	0	0	0	0	0.00588235	0	0.00588235	Rumen	Rumen	Rumen
Translation elongation factor EFTu/EF1A, bacterial/organelle+Campylobacteraceae	0	1	0	0	0	0	0	0	0	0	0	0	0	0	0	0	0	0	0	0	0	0.00588235	0	0	0	0	0	0	0	0	0	0	0	0	0	0	0	0	0	0	0.00588235	0	0.00588235	Rumen	Rumen	Rumen
Carbamoyl-phosphate synthase, large subunit+Enterobacteriaceae	0	1	0	0	0	0	0	0	0	0	0	0	0	0	0	0	0	0	0	0	0	0.00588235	0	0	0	0	0	0	0	0	0	0	0	0	0	0	0	0	0	0	0.00588235	0	0.00588235	Rumen	Rumen	Rumen
Dihydroxy-acid/6-phosphogluconate dehydratase+Enterobacteriaceae	0	1	0	0	0	0	0	0	0	0	0	0	0	0	0	0	0	0	0	0	0	0.00588235	0	0	0	0	0	0	0	0	0	0	0	0	0	0	0	0	0	0	0.00588235	0	0.00588235	Rumen	Rumen	Rumen
5'-Nucleotidase/apyrase+Yersiniaceae	0	0	0	0	0	0	0	0	0	0	0	0	0	0	0	1	0	0	0	0	0	0	0	0	0	0	0	0	0	0	0	0	0	0	0	0.00588235	0	0	0	0	0.00588235	0	0.00588235	Cecum	Rumen	Cecum
Glycoside hydrolase, family 77+Pasteurellaceae	0	0	0	0	0	0	0	0	0	0	0	0	0	0	0	1	0	0	0	0	0	0	0	0	0	0	0	0	0	0	0	0	0	0	0	0.00588235	0	0	0	0	0.00588235	0	0.00588235	Cecum	Rumen	Cecum
Flagellin+Spirochaetaceae	4	1	2	0	2	0	0	0	0	0	0	0	0	0	0	0	0	0	0	0	0.00433839	0.00588235	0.00343053	0	0.00342466	0	0	0	0	0	0	0	0	0	0	0	0	0	0	0	0.00588235	0.00433839	0.00588235	Rumen	Rumen	Rumen
Pyruvate, phosphate dikinase+Bacteroidaceae	0	0	1	0	0	0	0	0	0	0	0	0	0	0	2	0	12	0	12	0	0	0	0.00171527	0	0	0	0	0	0	0	0	0	0	0	0.000856164	0	0.00567913	0	0.0058508	0	0.0058508	0.0058508	0	Rectum	Rectum	Rumen
Glyceraldehyde/Erythrose phosphate dehydrogenase family+Ruminococcaceae	1	0	0	0	0	0	0	0	0	0	0	0	0	0	7	0	11	0	12	0	0.0010846	0	0	0	0	0	0	0	0	0	0	0	0	0	0.00299658	0	0.00520587	0	0.0058508	0	0.0058508	0.0058508	0	Rectum	Rectum	Rumen
3-hydroxyacyl-CoA dehydrogenase+Ruminococcaceae	0	0	0	0	0	0	0	0	0	0	0	0	0	0	10	0	12	0	12	0	0	0	0	0	0	0	0	0	0	0	0	0	0	0	0.00428082	0	0.00567913	0	0.0058508	0	0.0058508	0.0058508	0	Rectum	Rectum	Rumen			0.414799
5'-Nucleotidase/apyrase+Ruminococcaceae	0	0	0	0	0	0	0	0	0	0	0	0	0	0	3	0	9	0	12	0	0	0	0	0	0	0	0	0	0	0	0	0	0	0	0.00128425	0	0.00425935	0	0.0058508	0	0.0058508	0.0058508	0	Rectum	Rectum	Rumen
Peptidase C1B, bleomycin hydrolase+Lactobacillaceae	0	0	0	0	0	0	0	0	0	0	0	0	0	0	13	0	0	0	1	0	0	0	0	0	0	0	0	0	0	0	0	0	0	0	0.00556507	0	0	0	0.000487567	0	0.00556507	0.00556507	0	Cecum	Cecum	Rumen
Urease, alpha subunit+Lactobacillaceae	0	0	0	0	0	0	0	0	0	0	0	0	0	0	13	0	1	0	1	0	0	0	0	0	0	0	0	0	0	0	0	0	0	0	0.00556507	0	0.000473261	0	0.000487567	0	0.00556507	0.00556507	0	Cecum	Cecum	Rumen
Cyclophilin-type peptidyl-prolyl cis-trans isomerase+Fibrobacteraceae	0	0	0	1	0	1	0	0	0	0	0	0	0	0	0	0	0	0	1	0	0	0	0	0.00546448	0	0.00253165	0	0	0	0	0	0	0	0	0	0	0	0	0.000487567	0	0.00546448	0.000487567	0.00546448	Reticulum	Rectum	Reticulum
Nucleoside diphosphate kinase+Sporolactobacillaceae	1	0	0	1	0	0	0	0	0	0	0	0	0	0	1	0	1	0	0	0	0.0010846	0	0	0.00546448	0	0	0	0	0	0	0	0	0	0	0.000428082	0	0.000473261	0	0	0	0.00546448	0.0010846	0.00546448	Reticulum	Rumen	Reticulum
Chemotaxis methyl-accepting receptor+Rhizobiaceae	0	0	0	1	0	0	0	0	0	0	0	0	0	0	0	0	0	0	0	0	0	0	0	0.00546448	0	0	0	0	0	0	0	0	0	0	0	0	0	0	0	0	0.00546448	0	0.00546448	Reticulum	Rumen	Reticulum
Peptidase M17, leucine aminopeptidase+Geobacteraceae	0	0	0	1	0	0	0	0	0	0	1	0	0	0	0	0	0	0	1	0	0	0	0	0.00546448	0	0	0	0	0	0	0.00420168	0	0	0	0	0	0	0	0.000487567	0	0.00546448	0.00420168	0.00546448	Reticulum	Jejunum	Reticulum
Coenzyme F420 hydrogenase, subunit gamma+Methanobacteriaceae	5	0	2	0	0	0	0	0	0	0	0	0	0	0	0	0	0	0	0	0	0.00542299	0	0.00343053	0	0	0	0	0	0	0	0	0	0	0	0	0	0	0	0	0	0.00542299	0.00542299	0	Rumen	Rumen	Rumen
Coenzyme F420 hydrogenase, subunit beta+Methanobacteriaceae	5	0	2	0	0	0	0	0	0	0	0	0	0	0	0	0	0	0	0	0	0.00542299	0	0.00343053	0	0	0	0	0	0	0	0	0	0	0	0	0	0	0	0	0	0.00542299	0.00542299	0	Rumen	Rumen	Rumen
Glyceraldehyde/Erythrose phosphate dehydrogenase family+Corynebacteriaceae	5	0	3	0	0	0	0	0	0	0	0	0	0	0	0	0	0	0	0	0	0.00542299	0	0.0051458	0	0	0	0	0	0	0	0	0	0	0	0	0	0	0	0	0	0.00542299	0.00542299	0	Rumen	Rumen	Rumen
Large-conductance mechanosensitive channel+Prevotellaceae	5	0	2	0	3	0	0	0	0	0	0	0	0	0	0	0	0	0	0	0	0.00542299	0	0.00343053	0	0.00513699	0	0	0	0	0	0	0	0	0	0	0	0	0	0	0	0.00542299	0.00542299	0	Rumen	Rumen	Rumen	0.419934
Phosphoglucose isomerase (PGI)+Ruminococcaceae	5	0	1	0	0	0	0	0	0	0	0	0	0	0	7	0	8	0	8	0	0.00542299	0	0.00171527	0	0	0	0	0	0	0	0	0	0	0	0.00299658	0	0.00378609	0	0.00390054	0	0.00542299	0.00542299	0	Rumen	Rumen	Rumen
Glutamate dehydrogenase+Synergistaceae	5	0	1	0	0	0	0	0	0	0	0	0	0	0	0	0	0	0	0	0	0.00542299	0	0.00171527	0	0	0	0	0	0	0	0	0	0	0	0	0	0	0	0	0	0.00542299	0.00542299	0	Rumen	Rumen	Rumen
Malate dehydrogenase, type 3+Bacteroidaceae	0	0	0	0	0	0	0	0	0	0	0	0	0	0	5	0	11	0	11	0	0	0	0	0	0	0	0	0	0	0	0	0	0	0	0.00214041	0	0.00520587	0	0.00536324	0	0.00536324	0.00536324	0	Rectum	Rectum	Rumen
Ribosomal protein L31 type B+Lactobacillaceae	0	0	0	0	0	0	0	0	0	0	1	0	0	0	6	0	4	0	11	0	0	0	0	0	0	0	0	0	0	0	0.00420168	0	0	0	0.00256849	0	0.00189304	0	0.00536324	0	0.00536324	0.00536324	0	Rectum	Rectum	Rumen
2,3,4,5-tetrahydropyridine-2,6-dicarboxylate N-acetyltransferase, DapH+Prevotellaceae	3	0	3	0	0	0	0	0	0	0	0	0	0	0	0	0	0	0	0	0	0.0032538	0	0.0051458	0	0	0	0	0	0	0	0	0	0	0	0	0	0	0	0	0	0.0051458	0.0051458	0	Reticulum	Reticulum	Rumen
Phosphoenolpyruvate carboxykinase, ATP-utilising+Prevotellaceae	2	0	3	0	0	0	0	0	0	0	0	0	0	0	0	0	0	0	0	0	0.0021692	0	0.0051458	0	0	0	0	0	0	0	0	0	0	0	0	0	0	0	0	0	0.0051458	0.0051458	0	Reticulum	Reticulum	Rumen
NADH-ubiquinone oxidoreductase chain 4L/K+Porphyromonadaceae	4	0	3	0	0	0	0	0	0	0	0	0	0	0	0	0	0	0	0	0	0.00433839	0	0.0051458	0	0	0	0	0	0	0	0	0	0	0	0	0	0	0	0	0	0.0051458	0.0051458	0	Reticulum	Reticulum	Rumen
Ribosomal protein S16+Prevotellaceae	2	0	3	0	0	0	0	0	0	0	0	0	0	0	0	0	0	0	0	0	0.0021692	0	0.0051458	0	0	0	0	0	0	0	0	0	0	0	0	0	0	0	0	0	0.0051458	0.0051458	0	Reticulum	Reticulum	Rumen
Porphyromonas gingivalis fimbrillin protein+Bacteroidaceae	1	0	3	0	0	0	0	0	0	0	0	0	0	0	3	0	0	0	1	0	0.0010846	0	0.0051458	0	0	0	0	0	0	0	0	0	0	0	0.00128425	0	0	0	0.000487567	0	0.0051458	0.0051458	0	Reticulum	Reticulum	Rumen
Ornithine carbamoyltransferase+Lactobacillaceae	3	0	3	0	0	0	0	0	0	0	1	0	0	0	4	0	0	0	1	0	0.0032538	0	0.0051458	0	0	0	0	0	0	0	0.00420168	0	0	0	0.00171233	0	0	0	0.000487567	0	0.0051458	0.0051458	0	Reticulum	Reticulum	Rumen
Flagellin+Lachnospiraceae	3	0	3	0	0	0	0	0	0	0	0	0	0	0	2	0	8	0	5	0	0.0032538	0	0.0051458	0	0	0	0	0	0	0	0	0	0	0	0.000856164	0	0.00378609	0	0.00243784	0	0.0051458	0.0051458	0	Reticulum	Reticulum	Rumen
Ribosomal protein L7/L12+Clostridiaceae	4	0	3	0	0	0	0	0	0	0	0	0	0	0	9	0	6	0	8	0	0.00433839	0	0.0051458	0	0	0	0	0	0	0	0	0	0	0	0.00385274	0	0.00283956	0	0.00390054	0	0.0051458	0.0051458	0	Reticulum	Reticulum	Rumen
Translation elongation factor EFTs/EF1B+Lactobacillaceae	0	0	0	0	0	0	0	0	0	0	1	0	0	0	12	0	3	0	9	0	0	0	0	0	0	0	0	0	0	0	0.00420168	0	0	0	0.00513699	0	0.00141978	0	0.0043881	0	0.00513699	0.00513699	0	Cecum	Cecum	Rumen
Inosine-5'-monophosphate dehydrogenase+Lactobacillaceae	0	0	0	0	0	0	0	0	0	0	0	0	0	0	12	0	2	0	9	0	0	0	0	0	0	0	0	0	0	0	0	0	0	0	0.00513699	0	0.000946522	0	0.0043881	0	0.00513699	0.00513699	0	Cecum	Cecum	Rumen
Glycoside hydrolase family 36+Selenomonadaceae	0	0	0	0	3	0	0	0	0	0	0	0	0	0	0	0	0	0	0	0	0	0	0	0	0.00513699	0	0	0	0	0	0	0	0	0	0	0	0	0	0	0	0.00513699	0.00513699	0	Omasum	Omasum	Rumen
Peptidase S1C, Do+Cardiobacteriaceae	0	0	0	0	3	0	0	0	0	0	0	0	0	0	0	0	0	0	0	0	0	0	0	0	0.00513699	0	0	0	0	0	0	0	0	0	0	0	0	0	0	0	0.00513699	0.00513699	0	Omasum	Omasum	Rumen
Ribosomal protein L24+Cardiobacteriaceae	0	0	0	0	3	1	0	0	0	0	0	0	0	0	0	0	0	0	0	0	0	0	0	0	0.00513699	0.00253165	0	0	0	0	0	0	0	0	0	0	0	0	0	0	0.00513699	0.00513699	0.00253165	Omasum	Omasum	Omasum
3-oxoacyl-[acyl-carrier-protein] synthase 2+Cardiobacteriaceae	0	0	0	0	3	0	0	0	0	0	0	0	0	0	0	0	0	0	0	0	0	0	0	0	0.00513699	0	0	0	0	0	0	0	0	0	0	0	0	0	0	0	0.00513699	0.00513699	0	Omasum	Omasum	Rumen
Ribosomal protein S8+Cardiobacteriaceae	0	0	0	0	3	0	0	0	0	0	0	0	0	0	0	0	0	0	0	0	0	0	0	0	0.00513699	0	0	0	0	0	0	0	0	0	0	0	0	0	0	0	0.00513699	0.00513699	0	Omasum	Omasum	Rumen
Ribosomal protein S30Ae/sigma 54 modulation protein+Cardiobacteriaceae	0	0	0	0	3	1	0	0	0	0	0	0	0	0	0	0	0	0	0	0	0	0	0	0	0.00513699	0.00253165	0	0	0	0	0	0	0	0	0	0	0	0	0	0	0.00513699	0.00513699	0.00253165	Omasum	Omasum	Omasum
Ketol-acid reductoisomerase+Cardiobacteriaceae	0	0	0	0	2	2	0	0	0	0	0	0	0	0	0	0	0	0	0	0	0	0	0	0	0.00342466	0.00506329	0	0	0	0	0	0	0	0	0	0	0	0	0	0	0.00506329	0.00342466	0.00506329	Omasum	Omasum	Omasum
Ribosomal protein S7, bacterial/organellar-type+Cardiobacteriaceae	0	0	0	0	1	2	0	0	0	0	0	0	0	0	0	0	0	0	0	0	0	0	0	0	0.00171233	0.00506329	0	0	0	0	0	0	0	0	0	0	0	0	0	0	0.00506329	0.00171233	0.00506329	Omasum	Omasum	Omasum
Translation elongation factor EFG/EF2+Cardiobacteriaceae	0	0	0	0	0	2	0	0	0	0	0	0	0	0	6	0	0	0	6	0	0	0	0	0	0	0.00506329	0	0	0	0	0	0	0	0	0.00256849	0	0	0	0.0029254	0	0.00506329	0.0029254	0.00506329	Omasum	Rectum	Omasum
Ribosomal protein S20+Cardiobacteriaceae	0	0	0	0	0	2	0	0	0	0	0	0	0	0	0	0	0	0	0	0	0	0	0	0	0	0.00506329	0	0	0	0	0	0	0	0	0	0	0	0	0	0	0.00506329	0	0.00506329	Omasum	Rumen	Omasum
Ribosomal protein S1+Bacteroidaceae	0	0	0	0	0	0	0	0	0	0	0	0	0	0	8	0	10	0	10	0	0	0	0	0	0	0	0	0	0	0	0	0	0	0	0.00342466	0	0.00473261	0	0.00487567	0	0.00487567	0.00487567	0	Rectum	Rectum	Rumen
Triosephosphate isomerase, bacterial/eukaryotic+Ruminococcaceae	1	0	0	0	0	0	0	0	0	0	0	0	0	0	6	0	6	0	10	0	0.0010846	0	0	0	0	0	0	0	0	0	0	0	0	0	0.00256849	0	0.00283956	0	0.00487567	0	0.00487567	0.00487567	0	Rectum	Rectum	Rumen
Acetate/Proprionate kinase+Lachnospiraceae	0	0	0	0	0	0	0	0	0	0	0	0	0	0	4	0	7	0	10	0	0	0	0	0	0	0	0	0	0	0	0	0	0	0	0.00171233	0	0.00331283	0	0.00487567	0	0.00487567	0.00487567	0	Rectum	Rectum	Rumen
Ribosomal protein S2, bacteria/mitochondria/plastid+Ruminococcaceae	0	0	0	0	0	0	0	0	0	0	0	0	0	0	3	0	7	0	10	0	0	0	0	0	0	0	0	0	0	0	0	0	0	0	0.00128425	0	0.00331283	0	0.00487567	0	0.00487567	0.00487567	0	Rectum	Rectum	Rumen
Glutamate dehydrogenase+Ruminococcaceae	0	0	0	0	0	0	0	0	0	0	0	0	0	0	6	0	10	0	10	0	0	0	0	0	0	0	0	0	0	0	0	0	0	0	0.00256849	0	0.00473261	0	0.00487567	0	0.00487567	0.00487567	0	Rectum	Rectum	Rumen
Translation initiation factor aIF-2, bacterial-like+Ruminococcaceae	0	0	0	0	0	0	0	0	0	0	0	0	0	0	7	0	10	0	9	0	0	0	0	0	0	0	0	0	0	0	0	0	0	0	0.00299658	0	0.00473261	0	0.0043881	0	0.00473261	0.00473261	0	Colon	Colon	Rumen
Ketol-acid reductoisomerase+Ruminococcaceae	0	0	0	0	0	0	0	0	0	0	0	0	0	0	1	0	10	0	6	0	0	0	0	0	0	0	0	0	0	0	0	0	0	0	0.000428082	0	0.00473261	0	0.0029254	0	0.00473261	0.00473261	0	Colon	Colon	Rumen
Ribosomal protein L10+Lactobacillaceae	0	0	0	0	0	0	0	0	0	0	0	0	0	0	11	0	4	0	3	0	0	0	0	0	0	0	0	0	0	0	0	0	0	0	0.0047089	0	0.00189304	0	0.0014627	0	0.0047089	0.0047089	0	Cecum	Cecum	Rumen
Ribosomal protein S7, bacterial/organellar-type+Ruminococcaceae	0	0	0	0	0	0	0	0	0	0	0	0	0	0	10	0	9	0	9	0	0	0	0	0	0	0	0	0	0	0	0	0	0	0	0.00428082	0	0.00425935	0	0.0043881	0	0.0043881	0.0043881	0	Rectum	Rectum	Rumen
Ribosomal protein L24+Ruminococcaceae	0	0	0	0	0	0	0	0	0	0	0	0	0	0	3	0	9	0	9	0	0	0	0	0	0	0	0	0	0	0	0	0	0	0	0.00128425	0	0.00425935	0	0.0043881	0	0.0043881	0.0043881	0	Rectum	Rectum	Rumen
Flavocytochrome c+Ruminococcaceae	0	0	0	0	0	0	0	0	0	0	0	0	0	0	6	0	6	0	9	0	0	0	0	0	0	0	0	0	0	0	0	0	0	0	0.00256849	0	0.00283956	0	0.0043881	0	0.0043881	0.0043881	0	Rectum	Rectum	Rumen
Malate dehydrogenase, type 2+Prevotellaceae	4	0	1	0	0	0	0	0	0	0	0	0	0	0	0	0	0	0	0	0	0.00433839	0	0.00171527	0	0	0	0	0	0	0	0	0	0	0	0	0	0	0	0	0	0.00433839	0.00433839	0	Rumen	Rumen	Rumen
Ribosomal protein L17+Prevotellaceae	4	0	0	0	0	0	0	0	0	0	0	0	0	0	0	0	0	0	0	0	0.00433839	0	0	0	0	0	0	0	0	0	0	0	0	0	0	0	0	0	0	0	0.00433839	0.00433839	0	Rumen	Rumen	Rumen
Ribosomal protein L5, bacterial-type+Prevotellaceae	4	0	1	0	0	0	0	0	0	0	0	0	0	0	0	0	0	0	0	0	0.00433839	0	0.00171527	0	0	0	0	0	0	0	0	0	0	0	0	0	0	0	0	0	0.00433839	0.00433839	0	Rumen	Rumen	Rumen
Ribosomal protein L2, bacterial/organellar-type+Prevotellaceae	4	0	1	0	0	0	0	0	0	0	0	0	0	0	1	0	1	0	1	0	0.00433839	0	0.00171527	0	0	0	0	0	0	0	0	0	0	0	0.000428082	0	0.000473261	0	0.000487567	0	0.00433839	0.00433839	0	Rumen	Rumen	Rumen
Solute-binding family 1+Ruminococcaceae	4	0	2	0	0	0	0	0	0	0	0	0	0	0	7	0	5	0	4	0	0.00433839	0	0.00343053	0	0	0	0	0	0	0	0	0	0	0	0.00299658	0	0.0023663	0	0.00195027	0	0.00433839	0.00433839	0	Rumen	Rumen	Rumen
Alcohol dehydrogenase superfamily, zinc-type+Synergistaceae	4	0	1	0	0	0	0	0	0	0	0	0	0	0	0	0	0	0	0	0	0.00433839	0	0.00171527	0	0	0	0	0	0	0	0	0	0	0	0	0	0	0	0	0	0.00433839	0.00433839	0	Rumen	Rumen	Rumen
Thioredoxin+Lactobacillaceae	0	0	0	0	0	0	0	0	0	0	0	0	0	0	10	0	2	0	2	0	0	0	0	0	0	0	0	0	0	0	0	0	0	0	0.00428082	0	0.000946522	0	0.000975134	0	0.00428082	0.00428082	0	Cecum	Cecum	Rumen
Chaperone DnaJ+Lactobacillaceae	0	0	0	0	0	0	0	0	0	0	0	0	0	0	10	0	0	0	2	0	0	0	0	0	0	0	0	0	0	0	0	0	0	0	0.00428082	0	0	0	0.000975134	0	0.00428082	0.00428082	0	Cecum	Cecum	Rumen
Threonine-tRNA ligase, class IIa+Lactobacillaceae	0	0	0	0	0	0	0	0	0	0	1	0	0	0	10	0	2	0	8	0	0	0	0	0	0	0	0	0	0	0	0.00420168	0	0	0	0.00428082	0	0.000946522	0	0.00390054	0	0.00428082	0.00428082	0	Cecum	Cecum	Rumen
ATPase, F1 complex, beta subunit+Lactobacillaceae	0	0	0	0	0	0	0	0	0	0	0	0	0	0	10	0	3	0	1	0	0	0	0	0	0	0	0	0	0	0	0	0	0	0	0.00428082	0	0.00141978	0	0.000487567	0	0.00428082	0.00428082	0	Cecum	Cecum	Rumen
Aminoacyl-tRNA synthetase, class II (D/K/N)-like+Lactobacillaceae	0	0	0	0	0	0	0	0	0	0	0	0	0	0	10	0	0	0	0	0	0	0	0	0	0	0	0	0	0	0	0	0	0	0	0.00428082	0	0	0	0	0	0.00428082	0.00428082	0	Cecum	Cecum	Rumen
Ribosomal protein L10P+Bacteroidaceae	0	0	0	0	0	0	0	0	0	0	0	0	0	0	2	0	9	0	7	0	0	0	0	0	0	0	0	0	0	0	0	0	0	0	0.000856164	0	0.00425935	0	0.00341297	0	0.00425935	0.00425935	0	Colon	Colon	Rumen
Translation elongation factor EFTs/EF1B+Ruminococcaceae	0	0	0	0	0	0	0	0	0	0	0	0	0	0	4	0	9	0	7	0	0	0	0	0	0	0	0	0	0	0	0	0	0	0	0.00171233	0	0.00425935	0	0.00341297	0	0.00425935	0.00425935	0	Colon	Colon	Rumen
DNA-directed RNA polymerase, alpha subunit+Ruminococcaceae	0	0	0	0	0	0	0	0	0	0	0	0	0	0	1	0	9	0	8	0	0	0	0	0	0	0	0	0	0	0	0	0	0	0	0.000428082	0	0.00425935	0	0.00390054	0	0.00425935	0.00425935	0	Colon	Colon	Rumen
Pyruvate kinase+Coriobacteriaceae	0	0	0	0	0	0	0	0	0	0	1	0	0	0	1	0	0	0	0	0	0	0	0	0	0	0	0	0	0	0	0.00420168	0	0	0	0.000428082	0	0	0	0	0	0.00420168	0.00420168	0	Jejunum	Jejunum	Rumen
DNA polymerase III, subunit gamma/ tau+Prevotellaceae	0	0	0	0	0	0	0	0	0	0	1	0	0	0	0	0	0	0	0	0	0	0	0	0	0	0	0	0	0	0	0.00420168	0	0	0	0	0	0	0	0	0	0.00420168	0.00420168	0	Jejunum	Jejunum	Rumen
Urease, gamma subunit+Lactobacillaceae	0	0	0	0	0	0	0	0	0	0	1	0	0	0	2	0	0	0	1	0	0	0	0	0	0	0	0	0	0	0	0.00420168	0	0	0	0.000856164	0	0	0	0.000487567	0	0.00420168	0.00420168	0	Jejunum	Jejunum	Rumen
Ribosomal protein L3, bacterial/organelle-type+Lactobacillaceae	0	0	0	0	0	0	0	0	0	0	1	0	0	0	7	0	5	0	3	0	0	0	0	0	0	0	0	0	0	0	0.00420168	0	0	0	0.00299658	0	0.0023663	0	0.0014627	0	0.00420168	0.00420168	0	Jejunum	Jejunum	Rumen
Ribosomal protein S10+Lactobacillaceae	0	0	0	0	0	0	0	0	0	0	1	0	0	0	9	0	2	0	6	0	0	0	0	0	0	0	0	0	0	0	0.00420168	0	0	0	0.00385274	0	0.000946522	0	0.0029254	0	0.00420168	0.00420168	0	Jejunum	Jejunum	Rumen
Ribosomal protein S12/S23+Lactobacillaceae	0	0	0	0	0	0	0	0	0	0	1	0	0	0	2	0	1	0	1	0	0	0	0	0	0	0	0	0	0	0	0.00420168	0	0	0	0.000856164	0	0.000473261	0	0.000487567	0	0.00420168	0.00420168	0	Jejunum	Jejunum	Rumen
Glutamine synthetase type I+Lactobacillaceae	0	0	0	0	0	0	0	0	0	0	1	0	0	0	6	0	2	0	1	0	0	0	0	0	0	0	0	0	0	0	0.00420168	0	0	0	0.00256849	0	0.000946522	0	0.000487567	0	0.00420168	0.00420168	0	Jejunum	Jejunum	Rumen
Ribosomal protein L5, bacterial-type+Clostridiaceae	3	0	1	0	0	0	0	0	0	0	1	0	0	0	5	0	8	0	5	0	0.0032538	0	0.00171527	0	0	0	0	0	0	0	0.00420168	0	0	0	0.00214041	0	0.00378609	0	0.00243784	0	0.00420168	0.00420168	0	Jejunum	Jejunum	Rumen
Ribosomal protein S19, bacterial-type+Lactobacillaceae	1	0	1	0	0	0	0	0	0	0	0	0	0	0	6	0	6	0	8	0	0.0010846	0	0.00171527	0	0	0	0	0	0	0	0	0	0	0	0.00256849	0	0.00283956	0	0.00390054	0	0.00390054	0.00390054	0	Rectum	Rectum	Rumen
4-hydroxy-3-methylbut-2-enyl diphosphate reductase+Ruminococcaceae	0	0	0	0	0	0	0	0	0	0	0	0	0	0	6	0	8	0	8	0	0	0	0	0	0	0	0	0	0	0	0	0	0	0	0.00256849	0	0.00378609	0	0.00390054	0	0.00390054	0.00390054	0	Rectum	Rectum	Rumen
Ribosomal protein S2, bacteria/mitochondria/plastid+Lachnospiraceae	0	0	0	0	0	0	0	0	0	0	0	0	0	0	4	0	6	0	8	0	0	0	0	0	0	0	0	0	0	0	0	0	0	0	0.00171233	0	0.00283956	0	0.00390054	0	0.00390054	0.00390054	0	Rectum	Rectum	Rumen
Glutaredoxin, GrxA+Lachnospiraceae	0	0	0	0	0	0	0	0	0	0	0	0	0	0	1	0	7	0	8	0	0	0	0	0	0	0	0	0	0	0	0	0	0	0	0.000428082	0	0.00331283	0	0.00390054	0	0.00390054	0.00390054	0	Rectum	Rectum	Rumen
Protein translocase subunit SecY+Lactobacillaceae	0	0	0	0	0	0	0	0	0	0	0	0	0	0	9	0	3	0	7	0	0	0	0	0	0	0	0	0	0	0	0	0	0	0	0.00385274	0	0.00141978	0	0.00341297	0	0.00385274	0.00385274	0	Cecum	Cecum	Rumen
Ribosomal protein L2, bacterial/organellar-type+Ruminococcaceae	0	0	0	0	0	0	0	0	0	0	0	0	0	0	9	0	5	0	5	0	0	0	0	0	0	0	0	0	0	0	0	0	0	0	0.00385274	0	0.0023663	0	0.00243784	0	0.00385274	0.00385274	0	Cecum	Cecum	Rumen
Methylmalonyl-CoA mutase, beta chain+Bacteroidaceae	0	0	0	0	0	0	0	0	0	0	0	0	0	0	1	0	8	0	6	0	0	0	0	0	0	0	0	0	0	0	0	0	0	0	0.000428082	0	0.00378609	0	0.0029254	0	0.00378609	0.00378609	0	Colon	Colon	Rumen
Mevalonate/galactokinase+Bacteroidaceae	0	0	0	0	0	0	0	0	0	0	0	0	0	0	0	0	8	0	7	0	0	0	0	0	0	0	0	0	0	0	0	0	0	0	0	0	0.00378609	0	0.00341297	0	0.00378609	0.00378609	0	Colon	Colon	Rumen
Ribosomal protein L18/L5+Bacteroidaceae	0	0	0	0	0	0	0	0	0	0	0	0	0	0	3	0	8	0	4	0	0	0	0	0	0	0	0	0	0	0	0	0	0	0	0.00128425	0	0.00378609	0	0.00195027	0	0.00378609	0.00378609	0	Colon	Colon	Rumen
Phosphoserine aminotransferase+Bacteroidaceae	0	0	0	0	0	0	0	0	0	0	0	0	0	0	0	0	8	0	5	0	0	0	0	0	0	0	0	0	0	0	0	0	0	0	0	0	0.00378609	0	0.00243784	0	0.00378609	0.00378609	0	Colon	Colon	Rumen
Ribosomal protein S8+Clostridiaceae	1	0	1	0	0	0	0	0	0	0	0	0	0	0	4	0	8	0	6	0	0.0010846	0	0.00171527	0	0	0	0	0	0	0	0	0	0	0	0.00171233	0	0.00378609	0	0.0029254	0	0.00378609	0.00378609	0	Colon	Colon	Rumen
Ribosomal protein S8+Ruminococcaceae	0	0	0	0	0	0	0	0	0	0	0	0	0	0	8	0	8	0	6	0	0	0	0	0	0	0	0	0	0	0	0	0	0	0	0.00342466	0	0.00378609	0	0.0029254	0	0.00378609	0.00378609	0	Colon	Colon	Rumen
DNA-directed RNA polymerase, subunit 2+Ruminococcaceae	3	0	2	0	0	0	0	0	0	0	0	0	0	0	3	0	8	0	6	0	0.0032538	0	0.00343053	0	0	0	0	0	0	0	0	0	0	0	0.00128425	0	0.00378609	0	0.0029254	0	0.00378609	0.00378609	0	Colon	Colon	Rumen
N-acetylglucosamine-6-phosphate deacetylase+Ruminococcaceae	0	0	0	0	0	0	0	0	0	0	0	0	0	0	0	0	8	0	5	0	0	0	0	0	0	0	0	0	0	0	0	0	0	0	0	0	0.00378609	0	0.00243784	0	0.00378609	0.00378609	0	Colon	Colon	Rumen
Glycoside hydrolase family 31+Erysipelotrichaceae	0	0	0	0	0	0	0	0	0	0	0	0	0	0	3	0	8	0	6	0	0	0	0	0	0	0	0	0	0	0	0	0	0	0	0.00128425	0	0.00378609	0	0.0029254	0	0.00378609	0.00378609	0	Colon	Colon	Rumen
Desulfoferrodoxin+Methanobacteriaceae	3	0	2	0	0	0	0	0	0	0	0	0	0	0	0	0	0	0	0	0	0.0032538	0	0.00343053	0	0	0	0	0	0	0	0	0	0	0	0	0	0	0	0	0	0.00343053	0.00343053	0	Reticulum	Reticulum	Rumen
Tetrahydromethanopterin S-methyltransferase subunit H+Methanobacteriaceae	2	0	2	0	0	0	0	0	0	0	0	0	0	0	0	0	0	0	0	0	0.0021692	0	0.00343053	0	0	0	0	0	0	0	0	0	0	0	0	0	0	0	0	0	0.00343053	0.00343053	0	Reticulum	Reticulum	Rumen
Translation elongation factor EF1A, eukaryotic/archaeal+Methanobacteriaceae	3	0	2	0	0	0	0	0	0	0	0	0	0	0	0	0	0	0	0	0	0.0032538	0	0.00343053	0	0	0	0	0	0	0	0	0	0	0	0	0	0	0	0	0	0.00343053	0.00343053	0	Reticulum	Reticulum	Rumen
Ribosomal protein L30e+Methanobacteriaceae	1	0	2	0	0	0	0	0	0	0	0	0	0	0	0	0	0	0	0	0	0.0010846	0	0.00343053	0	0	0	0	0	0	0	0	0	0	0	0	0	0	0	0	0	0.00343053	0.00343053	0	Reticulum	Reticulum	Rumen
Triosephosphate isomerase, bacterial/eukaryotic+Atopobiaceae	1	0	2	0	0	0	0	0	0	0	0	0	0	0	0	0	0	0	0	0	0.0010846	0	0.00343053	0	0	0	0	0	0	0	0	0	0	0	0	0	0	0	0	0	0.00343053	0.00343053	0	Reticulum	Reticulum	Rumen
Ribosomal protein S1+Prevotellaceae	0	0	2	0	0	0	0	0	0	0	0	0	0	0	0	0	0	0	0	0	0	0	0.00343053	0	0	0	0	0	0	0	0	0	0	0	0	0	0	0	0	0	0.00343053	0.00343053	0	Reticulum	Reticulum	Rumen
Enolase+Bacteroidaceae	2	0	2	0	0	0	0	0	0	0	0	0	0	0	2	0	4	0	5	0	0.0021692	0	0.00343053	0	0	0	0	0	0	0	0	0	0	0	0.000856164	0	0.00189304	0	0.00243784	0	0.00343053	0.00343053	0	Reticulum	Reticulum	Rumen
Polyribonucleotide nucleotidyltransferase+Prevotellaceae	2	0	2	0	0	0	0	0	0	0	0	0	0	0	0	0	0	0	0	0	0.0021692	0	0.00343053	0	0	0	0	0	0	0	0	0	0	0	0	0	0	0	0	0	0.00343053	0.00343053	0	Reticulum	Reticulum	Rumen
L-arabinose isomerase+Prevotellaceae	3	0	2	0	0	0	0	0	0	0	0	0	0	0	0	0	0	0	0	0	0.0032538	0	0.00343053	0	0	0	0	0	0	0	0	0	0	0	0	0	0	0	0	0	0.00343053	0.00343053	0	Reticulum	Reticulum	Rumen
DNA-directed RNA polymerase, subunit 2+Bacteroidaceae	3	0	2	0	0	0	0	0	0	0	0	0	0	0	0	0	5	0	1	0	0.0032538	0	0.00343053	0	0	0	0	0	0	0	0	0	0	0	0	0	0.0023663	0	0.000487567	0	0.00343053	0.00343053	0	Reticulum	Reticulum	Rumen
Enolase+Prevotellaceae	3	0	2	0	0	0	0	0	0	0	0	0	0	0	0	0	0	0	0	0	0.0032538	0	0.00343053	0	0	0	0	0	0	0	0	0	0	0	0	0	0	0	0	0	0.00343053	0.00343053	0	Reticulum	Reticulum	Rumen
Phosphoglycerate mutase, 2,3-bisphosphoglycerate-independent+Prevotellaceae	1	0	2	0	0	0	0	0	0	0	0	0	0	0	0	0	1	0	0	0	0.0010846	0	0.00343053	0	0	0	0	0	0	0	0	0	0	0	0	0	0.000473261	0	0	0	0.00343053	0.00343053	0	Reticulum	Reticulum	Rumen
Ribosomal protein S16+Rikenellaceae	0	0	2	0	0	0	0	0	0	0	0	0	0	0	0	0	0	0	0	0	0	0	0.00343053	0	0	0	0	0	0	0	0	0	0	0	0	0	0	0	0	0	0.00343053	0.00343053	0	Reticulum	Reticulum	Rumen
Ribosomal protein S8+Prevotellaceae	3	0	2	0	0	0	0	0	0	0	0	0	0	0	0	0	0	0	0	0	0.0032538	0	0.00343053	0	0	0	0	0	0	0	0	0	0	0	0	0	0	0	0	0	0.00343053	0.00343053	0	Reticulum	Reticulum	Rumen
Bacterial extracellular solute-binding protein, family 7+Lachnospiraceae	3	0	2	0	0	0	0	0	0	0	0	0	0	0	0	0	0	0	0	0	0.0032538	0	0.00343053	0	0	0	0	0	0	0	0	0	0	0	0	0	0	0	0	0	0.00343053	0.00343053	0	Reticulum	Reticulum	Rumen
Solute-binding family 1+Lachnospiraceae	2	0	2	0	0	0	0	0	0	0	0	0	0	0	0	0	2	0	1	0	0.0021692	0	0.00343053	0	0	0	0	0	0	0	0	0	0	0	0	0	0.000946522	0	0.000487567	0	0.00343053	0.00343053	0	Reticulum	Reticulum	Rumen
Ribosomal protein L19+Clostridiaceae	2	0	2	0	0	0	0	0	0	0	0	0	0	0	8	0	5	0	4	0	0.0021692	0	0.00343053	0	0	0	0	0	0	0	0	0	0	0	0.00342466	0	0.0023663	0	0.00195027	0	0.00343053	0.00343053	0	Reticulum	Reticulum	Rumen
Pyruvate-flavodoxin oxidoreductase+Peptostreptococcaceae	2	0	2	0	0	0	0	0	0	0	0	0	0	0	3	0	2	0	2	0	0.0021692	0	0.00343053	0	0	0	0	0	0	0	0	0	0	0	0.00128425	0	0.000946522	0	0.000975134	0	0.00343053	0.00343053	0	Reticulum	Reticulum	Rumen
ATPase, F1 complex, alpha subunit+Helicobacteraceae	1	0	2	0	0	0	0	0	0	0	0	0	0	0	0	0	0	0	0	0	0.0010846	0	0.00343053	0	0	0	0	0	0	0	0	0	0	0	0	0	0	0	0	0	0.00343053	0.00343053	0	Reticulum	Reticulum	Rumen
Flagellin+Xanthomonadaceae	2	0	2	0	0	0	0	0	0	0	0	0	0	0	0	0	0	0	0	0	0.0021692	0	0.00343053	0	0	0	0	0	0	0	0	0	0	0	0	0	0	0	0	0	0.00343053	0.00343053	0	Reticulum	Reticulum	Rumen
Selenoprotein B, glycine/betaine/sarcosine/D-proline reductase family+Synergistaceae	3	0	2	0	0	0	0	0	0	0	0	0	0	0	0	0	0	0	0	0	0.0032538	0	0.00343053	0	0	0	0	0	0	0	0	0	0	0	0	0	0	0	0	0	0.00343053	0.00343053	0	Reticulum	Reticulum	Rumen
Ribosomal protein S6, plastid/chloroplast+Lactobacillaceae	0	0	0	0	0	0	0	0	0	0	0	0	0	0	8	0	3	0	6	0	0	0	0	0	0	0	0	0	0	0	0	0	0	0	0.00342466	0	0.00141978	0	0.0029254	0	0.00342466	0.00342466	0	Cecum	Cecum	Rumen
Oleate hydratase+Lactobacillaceae	0	0	0	0	0	0	0	0	0	0	0	0	0	0	8	0	1	0	0	0	0	0	0	0	0	0	0	0	0	0	0	0	0	0	0.00342466	0	0.000473261	0	0	0	0.00342466	0.00342466	0	Cecum	Cecum	Rumen
6-phosphogluconate dehydrogenase+Lactobacillaceae	0	0	0	0	0	0	0	0	0	0	0	0	0	0	8	0	1	0	0	0	0	0	0	0	0	0	0	0	0	0	0	0	0	0	0.00342466	0	0.000473261	0	0	0	0.00342466	0.00342466	0	Cecum	Cecum	Rumen
Phosphoenolpyruvate carboxylase, bacterial/plant-type+Lactobacillaceae	0	0	0	0	0	0	0	0	0	0	0	0	0	0	8	0	0	0	0	0	0	0	0	0	0	0	0	0	0	0	0	0	0	0	0.00342466	0	0	0	0	0	0.00342466	0.00342466	0	Cecum	Cecum	Rumen
Thiolase+Clostridiaceae	0	0	0	0	0	0	0	0	0	0	0	0	0	0	8	0	2	0	5	0	0	0	0	0	0	0	0	0	0	0	0	0	0	0	0.00342466	0	0.000946522	0	0.00243784	0	0.00342466	0.00342466	0	Cecum	Cecum	Rumen
Ribosomal protein S3, bacterial+Ruminococcaceae	0	0	1	0	0	0	0	0	0	0	0	0	0	0	8	0	7	0	4	0	0	0	0.00171527	0	0	0	0	0	0	0	0	0	0	0	0.00342466	0	0.00331283	0	0.00195027	0	0.00342466	0.00342466	0	Cecum	Cecum	Rumen
Crotonase superfamily+Ruminococcaceae	0	0	0	0	0	0	0	0	0	0	0	0	0	0	8	0	7	0	4	0	0	0	0	0	0	0	0	0	0	0	0	0	0	0	0.00342466	0	0.00331283	0	0.00195027	0	0.00342466	0.00342466	0	Cecum	Cecum	Rumen
Heat shock protein Hsp90 family+Eubacteriaceae	0	0	0	0	0	0	0	0	0	0	0	0	0	0	8	0	6	0	4	0	0	0	0	0	0	0	0	0	0	0	0	0	0	0	0.00342466	0	0.00283956	0	0.00195027	0	0.00342466	0.00342466	0	Cecum	Cecum	Rumen
Glycoside hydrolase, family 2+Selenomonadaceae	0	0	0	0	2	0	0	0	0	0	0	0	0	0	0	0	0	0	0	0	0	0	0	0	0.00342466	0	0	0	0	0	0	0	0	0	0	0	0	0	0	0	0.00342466	0.00342466	0	Omasum	Omasum	Rumen
AICARFT/IMPCHase bienzyme+Pasteurellaceae	0	0	0	0	2	0	0	0	0	0	0	0	0	0	0	0	0	0	0	0	0	0	0	0	0.00342466	0	0	0	0	0	0	0	0	0	0	0	0	0	0	0	0.00342466	0.00342466	0	Omasum	Omasum	Rumen
Ribosomal protein S14, bacterial/plastid+Cardiobacteriaceae	0	0	0	0	2	1	0	0	0	0	0	0	0	0	0	0	0	0	0	0	0	0	0	0	0.00342466	0.00253165	0	0	0	0	0	0	0	0	0	0	0	0	0	0	0.00342466	0.00342466	0.00253165	Omasum	Omasum	Omasum
UTP--glucose-1-phosphate uridylyltransferase, bacterial/archaeal-type+Cardiobacteriaceae	0	0	0	0	2	1	0	0	0	0	0	0	0	0	0	0	0	0	0	0	0	0	0	0	0.00342466	0.00253165	0	0	0	0	0	0	0	0	0	0	0	0	0	0	0.00342466	0.00342466	0.00253165	Omasum	Omasum	Omasum
Ribosomal protein L6, bacterial-type+Cardiobacteriaceae	0	0	0	0	2	0	0	0	0	0	0	0	0	0	0	0	0	0	0	0	0	0	0	0	0.00342466	0	0	0	0	0	0	0	0	0	0	0	0	0	0	0	0.00342466	0.00342466	0	Omasum	Omasum	Rumen
Triosephosphate isomerase, bacterial/eukaryotic+Cardiobacteriaceae	2	0	0	0	2	1	0	0	0	0	0	0	0	0	0	0	0	0	0	0	0.0021692	0	0	0	0.00342466	0.00253165	0	0	0	0	0	0	0	0	0	0	0	0	0	0	0.00342466	0.00342466	0.00253165	Omasum	Omasum	Omasum
Bacterial protein export chaperone SecB+Cardiobacteriaceae	0	0	0	0	2	0	0	0	0	0	0	0	0	0	0	0	0	0	0	0	0	0	0	0	0.00342466	0	0	0	0	0	0	0	0	0	0	0	0	0	0	0	0.00342466	0.00342466	0	Omasum	Omasum	Rumen
Ribosomal protein S9, bacterial/plastid+Cardiobacteriaceae	0	0	0	0	2	0	0	0	0	0	0	0	0	0	0	0	0	0	0	0	0	0	0	0	0.00342466	0	0	0	0	0	0	0	0	0	0	0	0	0	0	0	0.00342466	0.00342466	0	Omasum	Omasum	Rumen
Trigger factor+Cardiobacteriaceae	0	0	0	0	2	0	0	0	0	0	0	0	0	0	0	0	0	0	0	0	0	0	0	0	0.00342466	0	0	0	0	0	0	0	0	0	0	0	0	0	0	0	0.00342466	0.00342466	0	Omasum	Omasum	Rumen
Heme biosynthesis-associated TPR protein+Cardiobacteriaceae	0	0	0	0	2	0	0	0	0	0	0	0	0	0	0	0	0	0	0	0	0	0	0	0	0.00342466	0	0	0	0	0	0	0	0	0	0	0	0	0	0	0	0.00342466	0.00342466	0	Omasum	Omasum	Rumen
Lysine-arginine-ornithine-binding periplasmic protein+Cardiobacteriaceae	0	0	0	0	2	0	0	0	0	0	0	0	0	0	0	0	0	0	0	0	0	0	0	0	0.00342466	0	0	0	0	0	0	0	0	0	0	0	0	0	0	0	0.00342466	0.00342466	0	Omasum	Omasum	Rumen
Ribosomal protein L17+Cardiobacteriaceae	0	0	0	0	2	0	0	0	0	0	0	0	0	0	0	0	0	0	0	0	0	0	0	0	0.00342466	0	0	0	0	0	0	0	0	0	0	0	0	0	0	0	0.00342466	0.00342466	0	Omasum	Omasum	Rumen
Ribosomal protein S17, bacterial-type+Cardiobacteriaceae	0	0	0	0	2	1	0	0	0	0	0	0	0	0	0	0	0	0	0	0	0	0	0	0	0.00342466	0.00253165	0	0	0	0	0	0	0	0	0	0	0	0	0	0	0.00342466	0.00342466	0.00253165	Omasum	Omasum	Omasum
Peptidyl-prolyl isomerase SurA+Cardiobacteriaceae	0	0	0	0	2	0	0	0	0	0	0	0	0	0	0	0	0	0	0	0	0	0	0	0	0.00342466	0	0	0	0	0	0	0	0	0	0	0	0	0	0	0	0.00342466	0.00342466	0	Omasum	Omasum	Rumen
Pilus retraction protein PilT+Cardiobacteriaceae	0	0	0	0	2	1	0	0	0	0	0	0	0	0	0	0	0	0	0	0	0	0	0	0	0.00342466	0.00253165	0	0	0	0	0	0	0	0	0	0	0	0	0	0	0.00342466	0.00342466	0.00253165	Omasum	Omasum	Omasum
Ribokinase, bacterial+Pasteurellaceae	0	0	0	0	2	0	0	0	0	0	0	0	0	0	0	0	0	0	0	0	0	0	0	0	0.00342466	0	0	0	0	0	0	0	0	0	0	0	0	0	0	0	0.00342466	0.00342466	0	Omasum	Omasum	Rumen
Membrane insertase YidC+Cardiobacteriaceae	0	0	0	0	2	0	0	0	0	0	0	0	0	0	0	0	0	0	0	0	0	0	0	0	0.00342466	0	0	0	0	0	0	0	0	0	0	0	0	0	0	0	0.00342466	0.00342466	0	Omasum	Omasum	Rumen
Ribosomal protein L19+Bacteroidaceae	1	0	0	0	0	0	0	0	0	0	0	0	0	0	5	0	7	0	7	0	0.0010846	0	0	0	0	0	0	0	0	0	0	0	0	0	0.00214041	0	0.00331283	0	0.00341297	0	0.00341297	0.00341297	0	Rectum	Rectum	Rumen
Acetate/Proprionate kinase+Bacteroidaceae	0	0	0	0	0	0	0	0	0	0	0	0	0	0	0	0	7	0	7	0	0	0	0	0	0	0	0	0	0	0	0	0	0	0	0	0	0.00331283	0	0.00341297	0	0.00341297	0.00341297	0	Rectum	Rectum	Rumen
Phosphoglycerate kinase+Clostridiaceae	0	0	0	0	0	0	0	0	0	0	0	0	0	0	0	0	5	0	7	0	0	0	0	0	0	0	0	0	0	0	0	0	0	0	0	0	0.0023663	0	0.00341297	0	0.00341297	0.00341297	0	Rectum	Rectum	Rumen
Ribosomal protein L3, bacterial/organelle-type+Bacteroidaceae	0	0	0	0	0	0	0	0	0	0	0	0	0	0	3	0	7	0	6	0	0	0	0	0	0	0	0	0	0	0	0	0	0	0	0.00128425	0	0.00331283	0	0.0029254	0	0.00331283	0.00331283	0	Colon	Colon	Rumen
Phosphoribosylformylglycinamidine synthase+Bacteroidaceae	1	0	0	0	0	0	0	0	0	0	0	0	0	0	0	0	7	0	3	0	0.0010846	0	0	0	0	0	0	0	0	0	0	0	0	0	0	0	0.00331283	0	0.0014627	0	0.00331283	0.00331283	0	Colon	Colon	Rumen
L-fucose isomerase+Bacteroidaceae	0	0	0	0	0	0	0	0	0	0	0	0	0	0	2	0	7	0	3	0	0	0	0	0	0	0	0	0	0	0	0	0	0	0	0.000856164	0	0.00331283	0	0.0014627	0	0.00331283	0.00331283	0	Colon	Colon	Rumen
Ribosomal protein L7/L12+Bacteroidaceae	0	0	0	0	0	0	0	0	0	0	0	0	0	0	4	0	7	0	6	0	0	0	0	0	0	0	0	0	0	0	0	0	0	0	0.00171233	0	0.00331283	0	0.0029254	0	0.00331283	0.00331283	0	Colon	Colon	Rumen
Ribosomal protein L10+Clostridiaceae	1	0	0	0	0	0	0	0	0	0	0	0	0	0	7	0	7	0	4	0	0.0010846	0	0	0	0	0	0	0	0	0	0	0	0	0	0.00299658	0	0.00331283	0	0.00195027	0	0.00331283	0.00331283	0	Colon	Colon	Rumen
Ribosomal protein L19+Ruminococcaceae	0	0	0	0	0	0	0	0	0	0	0	0	0	0	7	0	7	0	6	0	0	0	0	0	0	0	0	0	0	0	0	0	0	0	0.00299658	0	0.00331283	0	0.0029254	0	0.00331283	0.00331283	0	Colon	Colon	Rumen
Ribosomal protein L11, bacterial-type+Ruminococcaceae	1	0	0	0	0	0	0	0	0	0	0	0	0	0	6	0	7	0	4	0	0.0010846	0	0	0	0	0	0	0	0	0	0	0	0	0	0.00256849	0	0.00331283	0	0.00195027	0	0.00331283	0.00331283	0	Colon	Colon	Rumen
Ribosomal protein L13, bacterial-type+Ruminococcaceae	0	0	0	0	0	0	0	0	0	0	0	0	0	0	4	0	7	0	6	0	0	0	0	0	0	0	0	0	0	0	0	0	0	0	0.00171233	0	0.00331283	0	0.0029254	0	0.00331283	0.00331283	0	Colon	Colon	Rumen
Ribosomal protein L7/L12+Ruminococcaceae	0	0	0	0	0	0	0	0	0	0	0	0	0	0	6	0	7	0	6	0	0	0	0	0	0	0	0	0	0	0	0	0	0	0	0.00256849	0	0.00331283	0	0.0029254	0	0.00331283	0.00331283	0	Colon	Colon	Rumen
Glucosamine-6-phosphate isomerase+Clostridiaceae	0	0	0	0	0	0	0	0	0	0	0	0	0	0	2	0	7	0	5	0	0	0	0	0	0	0	0	0	0	0	0	0	0	0	0.000856164	0	0.00331283	0	0.00243784	0	0.00331283	0.00331283	0	Colon	Colon	Rumen
CoB--CoM heterodisulphide reductase, subunit C+Methanobacteriaceae	3	0	0	0	0	0	0	0	0	0	0	0	0	0	0	0	0	0	0	0	0.0032538	0	0	0	0	0	0	0	0	0	0	0	0	0	0	0	0	0	0	0	0.0032538	0.0032538	0	Rumen	Rumen	Rumen
Glutamate dehydrogenase+Microbacteriaceae	3	0	1	0	0	0	0	0	0	0	0	0	0	0	1	0	2	0	1	0	0.0032538	0	0.00171527	0	0	0	0	0	0	0	0	0	0	0	0.000428082	0	0.000946522	0	0.000487567	0	0.0032538	0.0032538	0	Rumen	Rumen	Rumen
Phosphoserine aminotransferase+Prevotellaceae	3	0	1	0	0	0	0	0	0	0	0	0	0	0	0	0	0	0	0	0	0.0032538	0	0.00171527	0	0	0	0	0	0	0	0	0	0	0	0	0	0	0	0	0	0.0032538	0.0032538	0	Rumen	Rumen	Rumen
Ribosomal protein L6, bacterial-type+Prevotellaceae	3	0	1	0	0	0	0	0	0	0	0	0	0	0	0	0	0	0	0	0	0.0032538	0	0.00171527	0	0	0	0	0	0	0	0	0	0	0	0	0	0	0	0	0	0.0032538	0.0032538	0	Rumen	Rumen	Rumen
Ribosomal protein S3, bacterial+Prevotellaceae	3	0	0	0	0	0	0	0	0	0	0	0	0	0	0	0	0	0	0	0	0.0032538	0	0	0	0	0	0	0	0	0	0	0	0	0	0	0	0	0	0	0	0.0032538	0.0032538	0	Rumen	Rumen	Rumen
Ribosomal protein L22, bacterial/chloroplast-type+Bacteroidaceae	3	0	0	0	0	0	0	0	0	0	0	0	0	0	3	0	6	0	5	0	0.0032538	0	0	0	0	0	0	0	0	0	0	0	0	0	0.00128425	0	0.00283956	0	0.00243784	0	0.0032538	0.0032538	0	Rumen	Rumen	Rumen
Ribosomal protein L13, bacterial-type+Prevotellaceae	3	0	1	0	1	0	0	0	0	0	0	0	0	0	0	0	0	0	0	0	0.0032538	0	0.00171527	0	0.00171233	0	0	0	0	0	0	0	0	0	0	0	0	0	0	0	0.0032538	0.0032538	0	Rumen	Rumen	Rumen
Flagellin+Ruminococcaceae	3	0	1	0	0	0	0	0	0	0	0	0	0	0	0	0	0	0	0	0	0.0032538	0	0.00171527	0	0	0	0	0	0	0	0	0	0	0	0	0	0	0	0	0	0.0032538	0.0032538	0	Rumen	Rumen	Rumen
Flagellin+Eubacteriaceae	3	0	1	0	0	0	0	0	0	0	0	0	0	0	0	0	0	0	0	0	0.0032538	0	0.00171527	0	0	0	0	0	0	0	0	0	0	0	0	0	0	0	0	0	0.0032538	0.0032538	0	Rumen	Rumen	Rumen
Flagellar filament outer layer protein FlaA+Spirochaetaceae	3	0	0	0	0	0	0	0	0	0	0	0	0	0	0	0	0	0	0	0	0.0032538	0	0	0	0	0	0	0	0	0	0	0	0	0	0	0	0	0	0	0	0.0032538	0.0032538	0	Rumen	Rumen	Rumen
Leu/Ile/Val-binding protein+Synergistaceae	3	0	1	0	0	0	0	0	0	0	0	0	0	0	0	0	0	0	0	0	0.0032538	0	0.00171527	0	0	0	0	0	0	0	0	0	0	0	0	0	0	0	0	0	0.0032538	0.0032538	0	Rumen	Rumen	Rumen
Peptidase C69, dipeptidase A+Lactobacillaceae	0	0	0	0	0	0	0	0	0	0	0	0	0	0	7	0	1	0	1	0	0	0	0	0	0	0	0	0	0	0	0	0	0	0	0.00299658	0	0.000473261	0	0.000487567	0	0.00299658	0.00299658	0	Cecum	Cecum	Rumen
Ribosomal protein L11, bacterial-type+Lactobacillaceae	2	0	0	0	0	0	0	0	0	0	0	0	0	0	7	0	4	0	6	0	0.0021692	0	0	0	0	0	0	0	0	0	0	0	0	0	0.00299658	0	0.00189304	0	0.0029254	0	0.00299658	0.00299658	0	Cecum	Cecum	Rumen
Carbamoyl-phosphate synthase, large subunit+Bacteroidaceae	0	0	0	0	0	0	0	0	0	0	0	0	0	0	1	0	4	0	6	0	0	0	0	0	0	0	0	0	0	0	0	0	0	0	0.000428082	0	0.00189304	0	0.0029254	0	0.0029254	0.0029254	0	Rectum	Rectum	Rumen
Glucosamine-6-phosphate isomerase+Bacteroidaceae	0	0	0	0	0	0	0	0	0	0	0	0	0	0	0	0	3	0	6	0	0	0	0	0	0	0	0	0	0	0	0	0	0	0	0	0	0.00141978	0	0.0029254	0	0.0029254	0.0029254	0	Rectum	Rectum	Rumen
50S ribosomal protein uL4+Bacteroidaceae	0	0	0	0	0	0	0	0	0	0	0	0	0	0	3	0	6	0	6	0	0	0	0	0	0	0	0	0	0	0	0	0	0	0	0.00128425	0	0.00283956	0	0.0029254	0	0.0029254	0.0029254	0	Rectum	Rectum	Rumen
Ribosomal protein S9, bacterial/plastid+Bacteroidaceae	1	0	0	0	0	0	0	0	0	0	0	0	0	0	4	0	6	0	5	0	0.0010846	0	0	0	0	0	0	0	0	0	0	0	0	0	0.00171233	0	0.00283956	0	0.00243784	0	0.00283956	0.00283956	0	Colon	Colon	Rumen
Phosphoglucose isomerase (PGI)+Bacteroidaceae	0	0	0	0	0	0	0	0	0	0	0	0	0	0	4	0	6	0	3	0	0	0	0	0	0	0	0	0	0	0	0	0	0	0	0.00171233	0	0.00283956	0	0.0014627	0	0.00283956	0.00283956	0	Colon	Colon	Rumen
Biopolymer transport protein ExbD/TolR+Bacteroidaceae	0	0	0	0	0	0	0	0	0	0	0	0	0	0	2	0	6	0	4	0	0	0	0	0	0	0	0	0	0	0	0	0	0	0	0.000856164	0	0.00283956	0	0.00195027	0	0.00283956	0.00283956	0	Colon	Colon	Rumen
Ribosomal protein S5, bacterial-type+Bacteroidaceae	1	0	1	0	0	0	0	0	0	0	0	0	0	0	1	0	6	0	5	0	0.0010846	0	0.00171527	0	0	0	0	0	0	0	0	0	0	0	0.000428082	0	0.00283956	0	0.00243784	0	0.00283956	0.00283956	0	Colon	Colon	Rumen
Ribosomal protein L5, bacterial-type+Bacteroidaceae	0	0	0	0	0	0	0	0	0	0	0	0	0	0	1	0	6	0	4	0	0	0	0	0	0	0	0	0	0	0	0	0	0	0	0.000428082	0	0.00283956	0	0.00195027	0	0.00283956	0.00283956	0	Colon	Colon	Rumen
Ribosomal protein S3, bacterial+Bacteroidaceae	0	0	0	0	0	0	0	0	0	0	0	0	0	0	1	0	6	0	5	0	0	0	0	0	0	0	0	0	0	0	0	0	0	0	0.000428082	0	0.00283956	0	0.00243784	0	0.00283956	0.00283956	0	Colon	Colon	Rumen
Ribosomal protein L5, bacterial-type+Ruminococcaceae	0	0	0	0	0	0	0	0	0	0	0	0	0	0	3	0	6	0	4	0	0	0	0	0	0	0	0	0	0	0	0	0	0	0	0.00128425	0	0.00283956	0	0.00195027	0	0.00283956	0.00283956	0	Colon	Colon	Rumen
Solute-binding family 1+Clostridiaceae	0	0	0	0	0	0	0	0	0	0	0	0	0	0	5	0	6	0	5	0	0	0	0	0	0	0	0	0	0	0	0	0	0	0	0.00214041	0	0.00283956	0	0.00243784	0	0.00283956	0.00283956	0	Colon	Colon	Rumen
Ribosomal protein S9, bacterial/plastid+Ruminococcaceae	0	0	0	0	0	0	0	0	0	0	0	0	0	0	5	0	6	0	5	0	0	0	0	0	0	0	0	0	0	0	0	0	0	0	0.00214041	0	0.00283956	0	0.00243784	0	0.00283956	0.00283956	0	Colon	Colon	Rumen
Ribosomal protein L3, bacterial/organelle-type+Ruminococcaceae	0	0	0	0	0	0	0	0	0	0	0	0	0	0	4	0	6	0	5	0	0	0	0	0	0	0	0	0	0	0	0	0	0	0	0.00171233	0	0.00283956	0	0.00243784	0	0.00283956	0.00283956	0	Colon	Colon	Rumen
DNA-directed RNA polymerase, subunit beta-prime+Ruminococcaceae	0	0	1	0	0	0	0	0	0	0	0	0	0	0	0	0	6	0	2	0	0	0	0.00171527	0	0	0	0	0	0	0	0	0	0	0	0	0	0.00283956	0	0.000975134	0	0.00283956	0.00283956	0	Colon	Colon	Rumen
Hydroxylamine reductase+Lachnospiraceae	0	0	0	0	0	0	0	0	0	0	0	0	0	0	1	0	6	0	5	0	0	0	0	0	0	0	0	0	0	0	0	0	0	0	0.000428082	0	0.00283956	0	0.00243784	0	0.00283956	0.00283956	0	Colon	Colon	Rumen
4-hydroxy-tetrahydrodipicolinate synthase, DapA+Clostridiaceae	0	0	0	0	0	0	0	0	0	0	0	0	0	0	4	0	6	0	2	0	0	0	0	0	0	0	0	0	0	0	0	0	0	0	0.00171233	0	0.00283956	0	0.000975134	0	0.00283956	0.00283956	0	Colon	Colon	Rumen
4-hydroxy-3-methylbut-2-enyl diphosphate reductase+Clostridiaceae	0	0	0	0	0	0	0	0	0	0	0	0	0	0	2	0	6	0	4	0	0	0	0	0	0	0	0	0	0	0	0	0	0	0	0.000856164	0	0.00283956	0	0.00195027	0	0.00283956	0.00283956	0	Colon	Colon	Rumen
Thioredoxin reductase+Lactobacillaceae	0	0	0	0	0	0	0	0	0	0	0	0	0	0	6	0	2	0	3	0	0	0	0	0	0	0	0	0	0	0	0	0	0	0	0.00256849	0	0.000946522	0	0.0014627	0	0.00256849	0.00256849	0	Cecum	Cecum	Rumen
Oxalyl-CoA decarboxylase+Lactobacillaceae	0	0	0	0	0	0	0	0	0	0	0	0	0	0	6	0	1	0	0	0	0	0	0	0	0	0	0	0	0	0	0	0	0	0	0.00256849	0	0.000473261	0	0	0	0.00256849	0.00256849	0	Cecum	Cecum	Rumen
Galactose-1-phosphate uridyl transferase, class II+Lactobacillaceae	0	0	0	0	0	0	0	0	0	0	0	0	0	0	6	0	0	0	0	0	0	0	0	0	0	0	0	0	0	0	0	0	0	0	0.00256849	0	0	0	0	0	0.00256849	0.00256849	0	Cecum	Cecum	Rumen
Peptide/nickel binding protein, MppA-type+Clostridiaceae	0	0	0	0	0	0	0	0	0	0	0	0	0	0	6	0	3	0	2	0	0	0	0	0	0	0	0	0	0	0	0	0	0	0	0.00256849	0	0.00141978	0	0.000975134	0	0.00256849	0.00256849	0	Cecum	Cecum	Rumen
L-lactate dehydrogenase+Thermaceae	0	0	0	0	1	1	0	0	0	0	0	0	0	0	0	0	0	0	0	0	0	0	0	0	0.00171233	0.00253165	0	0	0	0	0	0	0	0	0	0	0	0	0	0	0.00253165	0.00171233	0.00253165	Omasum	Omasum	Omasum
Cytochrome ubiquinol oxidase subunit 2+Bacillaceae	0	0	0	0	0	1	0	0	0	0	0	0	0	0	0	0	0	0	0	0	0	0	0	0	0	0.00253165	0	0	0	0	0	0	0	0	0	0	0	0	0	0	0.00253165	0	0.00253165	Omasum	Rumen	Omasum
Glyceraldehyde/Erythrose phosphate dehydrogenase family+Enterococcaceae	0	0	0	0	0	1	0	0	0	0	0	0	0	0	0	0	0	0	0	0	0	0	0	0	0	0.00253165	0	0	0	0	0	0	0	0	0	0	0	0	0	0	0.00253165	0	0.00253165	Omasum	Rumen	Omasum
NAD(P)H-quinone oxidoreductase subunit D/H+Bradyrhizobiaceae	0	0	0	0	0	1	0	0	0	0	0	0	0	0	0	0	0	0	0	0	0	0	0	0	0	0.00253165	0	0	0	0	0	0	0	0	0	0	0	0	0	0	0.00253165	0	0.00253165	Omasum	Rumen	Omasum
Malate dehydrogenase, type 2+Neisseriaceae	0	0	0	0	0	1	0	0	0	0	0	0	0	0	0	0	0	0	1	0	0	0	0	0	0	0.00253165	0	0	0	0	0	0	0	0	0	0	0	0	0.000487567	0	0.00253165	0.000487567	0.00253165	Omasum	Rectum	Omasum
Ribosomal protein L33+Cardiobacteriaceae	0	0	0	0	0	1	0	0	0	0	0	0	0	0	0	0	0	0	0	0	0	0	0	0	0	0.00253165	0	0	0	0	0	0	0	0	0	0	0	0	0	0	0.00253165	0	0.00253165	Omasum	Rumen	Omasum
Nitrite reductase, copper-type+Cardiobacteriaceae	0	0	0	0	0	1	0	0	0	0	0	0	0	0	0	0	0	0	0	0	0	0	0	0	0	0.00253165	0	0	0	0	0	0	0	0	0	0	0	0	0	0	0.00253165	0	0.00253165	Omasum	Rumen	Omasum
Na(+)-translocating NADH-quinone reductase subunit A+Cardiobacteriaceae	0	0	0	0	0	1	0	0	0	0	0	0	0	0	0	0	0	0	0	0	0	0	0	0	0	0.00253165	0	0	0	0	0	0	0	0	0	0	0	0	0	0	0.00253165	0	0.00253165	Omasum	Rumen	Omasum
Sodium/solute symporter+Pasteurellaceae	0	0	0	0	0	1	0	0	0	0	0	0	0	0	0	0	0	0	0	0	0	0	0	0	0	0.00253165	0	0	0	0	0	0	0	0	0	0	0	0	0	0	0.00253165	0	0.00253165	Omasum	Rumen	Omasum
Branched-chain amino acid transport system II carrier protein+Pasteurellaceae	0	0	0	0	0	1	0	0	0	0	0	0	0	0	0	0	0	0	0	0	0	0	0	0	0	0.00253165	0	0	0	0	0	0	0	0	0	0	0	0	0	0	0.00253165	0	0.00253165	Omasum	Rumen	Omasum
Acetolactate synthase, large subunit, biosynthetic+Cardiobacteriaceae	0	0	0	0	1	1	0	0	0	0	0	0	0	0	0	0	0	0	0	0	0	0	0	0	0.00171233	0.00253165	0	0	0	0	0	0	0	0	0	0	0	0	0	0	0.00253165	0.00171233	0.00253165	Omasum	Omasum	Omasum
Ribosomal protein L11, bacterial-type+Cardiobacteriaceae	0	0	0	0	0	1	0	0	0	0	0	0	0	0	0	0	0	0	0	0	0	0	0	0	0	0.00253165	0	0	0	0	0	0	0	0	0	0	0	0	0	0	0.00253165	0	0.00253165	Omasum	Rumen	Omasum
Manganese/iron superoxide dismutase+Cardiobacteriaceae	0	0	0	0	0	1	0	0	0	0	0	0	0	0	0	0	0	0	0	0	0	0	0	0	0	0.00253165	0	0	0	0	0	0	0	0	0	0	0	0	0	0	0.00253165	0	0.00253165	Omasum	Rumen	Omasum
DNA-directed RNA polymerase, alpha subunit+Cardiobacteriaceae	0	0	0	0	0	1	0	0	0	0	0	0	0	0	0	0	0	0	0	0	0	0	0	0	0	0.00253165	0	0	0	0	0	0	0	0	0	0	0	0	0	0	0.00253165	0	0.00253165	Omasum	Rumen	Omasum
tRNA (guanine-N1-)-methyltransferase, bacteria+Cardiobacteriaceae	0	0	0	0	0	1	0	0	0	0	0	0	0	0	0	0	0	0	0	0	0	0	0	0	0	0.00253165	0	0	0	0	0	0	0	0	0	0	0	0	0	0	0.00253165	0	0.00253165	Omasum	Rumen	Omasum
Chaperonin Cpn10+Cardiobacteriaceae	0	0	0	0	0	1	0	0	0	0	0	0	0	0	0	0	0	0	0	0	0	0	0	0	0	0.00253165	0	0	0	0	0	0	0	0	0	0	0	0	0	0	0.00253165	0	0.00253165	Omasum	Rumen	Omasum
D-3-phosphoglycerate dehydrogenase, type2+Cardiobacteriaceae	0	0	0	0	1	1	0	0	0	0	0	0	0	0	0	0	0	0	0	0	0	0	0	0	0.00171233	0.00253165	0	0	0	0	0	0	0	0	0	0	0	0	0	0	0.00253165	0.00171233	0.00253165	Omasum	Omasum	Omasum
Hydroxyethylthiazole kinase+Pasteurellaceae	0	0	0	0	1	1	0	0	0	0	0	0	0	0	0	0	0	0	0	0	0	0	0	0	0.00171233	0.00253165	0	0	0	0	0	0	0	0	0	0	0	0	0	0	0.00253165	0.00171233	0.00253165	Omasum	Omasum	Omasum
Glycoside hydrolase, family 2+Bacteroidaceae	0	0	0	0	0	0	0	0	0	0	0	0	0	0	0	0	1	0	5	0	0	0	0	0	0	0	0	0	0	0	0	0	0	0	0	0	0.000473261	0	0.00243784	0	0.00243784	0.00243784	0	Rectum	Rectum	Rumen
Ribosomal protein L2, bacterial/organellar-type+Bacteroidaceae	0	0	0	0	0	0	0	0	0	0	0	0	0	0	2	0	5	0	5	0	0	0	0	0	0	0	0	0	0	0	0	0	0	0	0.000856164	0	0.0023663	0	0.00243784	0	0.00243784	0.00243784	0	Rectum	Rectum	Rumen
Threonine-tRNA ligase, class IIa+Bacteroidaceae	0	0	0	0	0	0	0	0	0	0	0	0	0	0	2	0	3	0	5	0	0	0	0	0	0	0	0	0	0	0	0	0	0	0	0.000856164	0	0.00141978	0	0.00243784	0	0.00243784	0.00243784	0	Rectum	Rectum	Rumen
NAD kinase+Bacteroidaceae	0	0	0	0	0	0	0	0	0	0	0	0	0	0	0	0	4	0	5	0	0	0	0	0	0	0	0	0	0	0	0	0	0	0	0	0	0.00189304	0	0.00243784	0	0.00243784	0.00243784	0	Rectum	Rectum	Rumen
Multi antimicrobial extrusion protein+Bacteroidaceae	0	0	0	0	0	0	0	0	0	0	0	0	0	0	1	0	4	0	5	0	0	0	0	0	0	0	0	0	0	0	0	0	0	0	0.000428082	0	0.00189304	0	0.00243784	0	0.00243784	0.00243784	0	Rectum	Rectum	Rumen
Ribosomal protein S6, plastid/chloroplast+Bacteroidaceae	0	0	0	0	0	0	0	0	0	0	0	0	0	0	4	0	2	0	5	0	0	0	0	0	0	0	0	0	0	0	0	0	0	0	0.00171233	0	0.000946522	0	0.00243784	0	0.00243784	0.00243784	0	Rectum	Rectum	Rumen
Formate acetyltransferase+Listeriaceae	0	0	0	0	0	0	0	0	0	0	0	0	0	0	1	0	3	0	5	0	0	0	0	0	0	0	0	0	0	0	0	0	0	0	0.000428082	0	0.00141978	0	0.00243784	0	0.00243784	0.00243784	0	Rectum	Rectum	Rumen
50S ribosomal protein uL4+Ruminococcaceae	0	0	0	0	0	0	0	0	0	0	0	0	0	0	2	0	5	0	5	0	0	0	0	0	0	0	0	0	0	0	0	0	0	0	0.000856164	0	0.0023663	0	0.00243784	0	0.00243784	0.00243784	0	Rectum	Rectum	Rumen
Ribosomal protein L16+Ruminococcaceae	1	0	1	0	0	0	0	0	0	0	0	0	0	0	4	0	5	0	5	0	0.0010846	0	0.00171527	0	0	0	0	0	0	0	0	0	0	0	0.00171233	0	0.0023663	0	0.00243784	0	0.00243784	0.00243784	0	Rectum	Rectum	Rumen
Adenylate kinase subfamily+Lachnospiraceae	0	0	0	0	0	0	0	0	0	0	0	0	0	0	0	0	4	0	5	0	0	0	0	0	0	0	0	0	0	0	0	0	0	0	0	0	0.00189304	0	0.00243784	0	0.00243784	0.00243784	0	Rectum	Rectum	Rumen
Ferritin+Bacteroidaceae	1	0	0	0	0	0	0	0	0	0	0	0	0	0	0	0	5	0	4	0	0.0010846	0	0	0	0	0	0	0	0	0	0	0	0	0	0	0	0.0023663	0	0.00195027	0	0.0023663	0.0023663	0	Colon	Colon	Rumen
Peptidase M20+Bacteroidaceae	0	0	0	0	0	0	0	0	0	0	0	0	0	0	0	0	5	0	4	0	0	0	0	0	0	0	0	0	0	0	0	0	0	0	0	0	0.0023663	0	0.00195027	0	0.0023663	0.0023663	0	Colon	Colon	Rumen
UDP-glucose 4-epimerase GalE+Bacteroidaceae	0	0	0	0	0	0	0	0	0	0	0	0	0	0	0	0	5	0	4	0	0	0	0	0	0	0	0	0	0	0	0	0	0	0	0	0	0.0023663	0	0.00195027	0	0.0023663	0.0023663	0	Colon	Colon	Rumen
Peptide/nickel binding protein, MppA-type+Ruminococcaceae	0	0	0	0	0	0	0	0	0	0	0	0	0	0	3	0	5	0	3	0	0	0	0	0	0	0	0	0	0	0	0	0	0	0	0.00128425	0	0.0023663	0	0.0014627	0	0.0023663	0.0023663	0	Colon	Colon	Rumen
3-hydroxyacyl-CoA dehydrogenase+Clostridiaceae	0	0	0	0	0	0	0	0	0	0	0	0	0	0	2	0	5	0	4	0	0	0	0	0	0	0	0	0	0	0	0	0	0	0	0.000856164	0	0.0023663	0	0.00195027	0	0.0023663	0.0023663	0	Colon	Colon	Rumen
Phenylalanine-tRNA ligase, class IIc, beta subunit+Lachnospiraceae	0	0	0	0	0	0	0	0	0	0	0	0	0	0	1	0	5	0	1	0	0	0	0	0	0	0	0	0	0	0	0	0	0	0	0.000428082	0	0.0023663	0	0.000487567	0	0.0023663	0.0023663	0	Colon	Colon	Rumen
Ribosomal protein S15, bacterial-type+Prevotellaceae	2	0	1	0	0	0	0	0	0	0	0	0	0	0	0	0	0	0	0	0	0.0021692	0	0.00171527	0	0	0	0	0	0	0	0	0	0	0	0	0	0	0	0	0	0.0021692	0.0021692	0	Rumen	Rumen	Rumen
Valine-tRNA ligase+Prevotellaceae	2	0	0	0	0	0	0	0	0	0	0	0	0	0	0	0	0	0	0	0	0.0021692	0	0	0	0	0	0	0	0	0	0	0	0	0	0	0	0	0	0	0	0.0021692	0.0021692	0	Rumen	Rumen	Rumen
Altronate oxidoreductase+Prevotellaceae	2	0	1	0	0	0	0	0	0	0	0	0	0	0	0	0	0	0	0	0	0.0021692	0	0.00171527	0	0	0	0	0	0	0	0	0	0	0	0	0	0	0	0	0	0.0021692	0.0021692	0	Rumen	Rumen	Rumen
Aldose 1-epimerase+Prevotellaceae	2	0	0	0	0	0	0	0	0	0	0	0	0	0	0	0	0	0	0	0	0.0021692	0	0	0	0	0	0	0	0	0	0	0	0	0	0	0	0	0	0	0	0.0021692	0.0021692	0	Rumen	Rumen	Rumen
Conjugative transfer, TrbB+Prevotellaceae	2	0	0	0	0	0	0	0	0	0	0	0	0	0	0	0	0	0	0	0	0.0021692	0	0	0	0	0	0	0	0	0	0	0	0	0	0	0	0	0	0	0	0.0021692	0.0021692	0	Rumen	Rumen	Rumen
Peptidase C1B, bleomycin hydrolase+Prevotellaceae	2	0	1	0	0	0	0	0	0	0	0	0	0	0	0	0	0	0	0	0	0.0021692	0	0.00171527	0	0	0	0	0	0	0	0	0	0	0	0	0	0	0	0	0	0.0021692	0.0021692	0	Rumen	Rumen	Rumen
Methylaspartate ammonia-lyase+Prevotellaceae	2	0	0	0	0	0	0	0	0	0	0	0	0	0	0	0	0	0	0	0	0.0021692	0	0	0	0	0	0	0	0	0	0	0	0	0	0	0	0	0	0	0	0.0021692	0.0021692	0	Rumen	Rumen	Rumen
Translation elongation factor EFTs/EF1B+Prevotellaceae	2	0	0	0	0	0	0	0	0	0	0	0	0	0	0	0	0	0	0	0	0.0021692	0	0	0	0	0	0	0	0	0	0	0	0	0	0	0	0	0	0	0	0.0021692	0.0021692	0	Rumen	Rumen	Rumen
Ribosomal protein S7, bacterial/organellar-type+Bacteroidaceae	2	0	0	0	0	0	0	0	0	0	0	0	0	0	4	0	2	0	4	0	0.0021692	0	0	0	0	0	0	0	0	0	0	0	0	0	0.00171233	0	0.000946522	0	0.00195027	0	0.0021692	0.0021692	0	Rumen	Rumen	Rumen
ATPase, F0 complex, subunit C, bacterial/chloroplast+Prevotellaceae	2	0	1	0	0	0	0	0	0	0	0	0	0	0	0	0	0	0	0	0	0.0021692	0	0.00171527	0	0	0	0	0	0	0	0	0	0	0	0	0	0	0	0	0	0.0021692	0.0021692	0	Rumen	Rumen	Rumen
Tetraacyldisaccharide 4'-kinase+Prevotellaceae	2	0	1	0	0	0	0	0	0	0	0	0	0	0	0	0	0	0	0	0	0.0021692	0	0.00171527	0	0	0	0	0	0	0	0	0	0	0	0	0	0	0	0	0	0.0021692	0.0021692	0	Rumen	Rumen	Rumen
Alpha-D-phosphohexomutase superfamily+Prevotellaceae	2	0	0	0	0	0	0	0	0	0	0	0	0	0	0	0	0	0	0	0	0.0021692	0	0	0	0	0	0	0	0	0	0	0	0	0	0	0	0	0	0	0	0.0021692	0.0021692	0	Rumen	Rumen	Rumen
DNA-directed RNA polymerase, subunit beta-prime+Bacteroidaceae	2	0	0	0	0	0	0	0	0	0	0	0	0	0	0	0	3	0	0	0	0.0021692	0	0	0	0	0	0	0	0	0	0	0	0	0	0	0	0.00141978	0	0	0	0.0021692	0.0021692	0	Rumen	Rumen	Rumen
Phosphoribosylaminoimidazole-succinocarboxamide synthase+Bacteroidaceae	2	0	1	0	0	0	0	0	0	0	0	0	0	0	1	0	1	0	0	0	0.0021692	0	0.00171527	0	0	0	0	0	0	0	0	0	0	0	0.000428082	0	0.000473261	0	0	0	0.0021692	0.0021692	0	Rumen	Rumen	Rumen
Asp/Glu/hydantoin racemase+Bacteroidaceae	2	0	1	0	0	0	0	0	0	0	0	0	0	0	0	0	1	0	1	0	0.0021692	0	0.00171527	0	0	0	0	0	0	0	0	0	0	0	0	0	0.000473261	0	0.000487567	0	0.0021692	0.0021692	0	Rumen	Rumen	Rumen
ATP-dependent 6-phosphofructokinase+Bacillaceae	2	0	1	0	0	0	0	0	0	0	0	0	0	0	0	0	0	0	0	0	0.0021692	0	0.00171527	0	0	0	0	0	0	0	0	0	0	0	0	0	0	0	0	0	0.0021692	0.0021692	0	Rumen	Rumen	Rumen
Ribosomal protein L10+Ruminococcaceae	2	0	1	0	0	0	0	0	0	0	0	0	0	0	2	0	2	0	2	0	0.0021692	0	0.00171527	0	0	0	0	0	0	0	0	0	0	0	0.000856164	0	0.000946522	0	0.000975134	0	0.0021692	0.0021692	0	Rumen	Rumen	Rumen
Glycoside hydrolase, family 9+Ruminococcaceae	2	0	0	0	0	0	0	0	0	0	0	0	0	0	0	0	0	0	0	0	0.0021692	0	0	0	0	0	0	0	0	0	0	0	0	0	0	0	0	0	0	0	0.0021692	0.0021692	0	Rumen	Rumen	Rumen
ATPase, F0 complex, subunit C, bacterial/chloroplast+Ruminococcaceae	2	0	0	0	0	0	0	0	0	0	0	0	0	0	0	0	1	0	0	0	0.0021692	0	0	0	0	0	0	0	0	0	0	0	0	0	0	0	0.000473261	0	0	0	0.0021692	0.0021692	0	Rumen	Rumen	Rumen
Glutamate dehydrogenase+Lachnospiraceae	2	0	0	0	0	0	0	0	0	0	0	0	0	0	0	0	0	0	0	0	0.0021692	0	0	0	0	0	0	0	0	0	0	0	0	0	0	0	0	0	0	0	0.0021692	0.0021692	0	Rumen	Rumen	Rumen
Large-conductance mechanosensitive channel+Clostridiaceae	2	0	0	0	0	0	0	0	0	0	0	0	0	0	0	0	0	0	0	0	0.0021692	0	0	0	0	0	0	0	0	0	0	0	0	0	0	0	0	0	0	0	0.0021692	0.0021692	0	Rumen	Rumen	Rumen
Glutamate dehydrogenase+Clostridiales Family XIII. Incertae Sedis	2	0	1	0	0	0	0	0	0	0	0	0	0	0	1	0	0	0	0	0	0.0021692	0	0.00171527	0	0	0	0	0	0	0	0	0	0	0	0.000428082	0	0	0	0	0	0.0021692	0.0021692	0	Rumen	Rumen	Rumen
Phosphoglycerate kinase+Erysipelotrichaceae	2	0	1	0	0	0	0	0	0	0	0	0	0	0	0	0	0	0	0	0	0.0021692	0	0.00171527	0	0	0	0	0	0	0	0	0	0	0	0	0	0	0	0	0	0.0021692	0.0021692	0	Rumen	Rumen	Rumen
Desulfoferrodoxin+Erysipelotrichaceae	2	0	0	0	0	0	0	0	0	0	0	0	0	0	0	0	0	0	0	0	0.0021692	0	0	0	0	0	0	0	0	0	0	0	0	0	0	0	0	0	0	0	0.0021692	0.0021692	0	Rumen	Rumen	Rumen
Ornithine carbamoyltransferase+Leptotrichiaceae	2	0	0	0	0	0	0	0	0	0	0	0	0	0	0	0	0	0	0	0	0.0021692	0	0	0	0	0	0	0	0	0	0	0	0	0	0	0	0	0	0	0	0.0021692	0.0021692	0	Rumen	Rumen	Rumen
Translation elongation factor EFTu/EF1A, bacterial/organelle+Enterobacteriaceae	2	0	0	0	0	0	0	0	0	0	0	0	0	0	0	0	1	0	3	0	0.0021692	0	0	0	0	0	0	0	0	0	0	0	0	0	0	0	0.000473261	0	0.0014627	0	0.0021692	0.0021692	0	Rumen	Rumen	Rumen
Mg2+ transporter protein, CorA-like/Zinc transport protein ZntB+Yersiniaceae	2	0	0	0	0	0	0	0	0	0	0	0	0	0	0	0	0	0	0	0	0.0021692	0	0	0	0	0	0	0	0	0	0	0	0	0	0	0	0	0	0	0	0.0021692	0.0021692	0	Rumen	Rumen	Rumen
Porin, gammaproteobacterial+Yersiniaceae	2	0	0	0	0	0	0	0	0	0	0	0	0	0	0	0	0	0	0	0	0.0021692	0	0	0	0	0	0	0	0	0	0	0	0	0	0	0	0	0	0	0	0.0021692	0.0021692	0	Rumen	Rumen	Rumen
Heat shock protein Hsp90 family+Spirochaetaceae	2	0	0	0	0	0	0	0	0	0	0	0	0	0	0	0	0	0	0	0	0.0021692	0	0	0	0	0	0	0	0	0	0	0	0	0	0	0	0	0	0	0	0.0021692	0.0021692	0	Rumen	Rumen	Rumen
Peptide/nickel binding protein, MppA-type+Synergistaceae	2	0	1	0	0	0	0	0	0	0	0	0	0	0	0	0	0	0	0	0	0.0021692	0	0.00171527	0	0	0	0	0	0	0	0	0	0	0	0	0	0	0	0	0	0.0021692	0.0021692	0	Rumen	Rumen	Rumen
Chaperonin Cpn10+Bacteroidaceae	0	0	0	0	0	0	0	0	0	0	0	0	0	0	5	0	4	0	3	0	0	0	0	0	0	0	0	0	0	0	0	0	0	0	0.00214041	0	0.00189304	0	0.0014627	0	0.00214041	0.00214041	0	Cecum	Cecum	Rumen
Chaperonin Cpn10+Lactobacillaceae	0	0	0	0	0	0	0	0	0	0	0	0	0	0	5	0	2	0	4	0	0	0	0	0	0	0	0	0	0	0	0	0	0	0	0.00214041	0	0.000946522	0	0.00195027	0	0.00214041	0.00214041	0	Cecum	Cecum	Rumen
Aliphatic acid kinase, short-chain+Lactobacillaceae	0	0	0	0	0	0	0	0	0	0	0	0	0	0	5	0	0	0	0	0	0	0	0	0	0	0	0	0	0	0	0	0	0	0	0.00214041	0	0	0	0	0	0.00214041	0.00214041	0	Cecum	Cecum	Rumen
Peptidase M13+Lactobacillaceae	0	0	0	0	0	0	0	0	0	0	0	0	0	0	5	0	1	0	0	0	0	0	0	0	0	0	0	0	0	0	0	0	0	0	0.00214041	0	0.000473261	0	0	0	0.00214041	0.00214041	0	Cecum	Cecum	Rumen
Phosphotransferase system, lactose/cellobiose-specific IIA subunit+Lactobacillaceae	0	0	0	0	0	0	0	0	0	0	0	0	0	0	5	0	3	0	4	0	0	0	0	0	0	0	0	0	0	0	0	0	0	0	0.00214041	0	0.00141978	0	0.00195027	0	0.00214041	0.00214041	0	Cecum	Cecum	Rumen
Ribosomal protein S3, bacterial+Clostridiaceae	0	0	0	0	0	0	0	0	0	0	0	0	0	0	5	0	3	0	1	0	0	0	0	0	0	0	0	0	0	0	0	0	0	0	0.00214041	0	0.00141978	0	0.000487567	0	0.00214041	0.00214041	0	Cecum	Cecum	Rumen
Ribosomal protein S10+Ruminococcaceae	0	0	0	0	0	0	0	0	0	0	0	0	0	0	5	0	4	0	4	0	0	0	0	0	0	0	0	0	0	0	0	0	0	0	0.00214041	0	0.00189304	0	0.00195027	0	0.00214041	0.00214041	0	Cecum	Cecum	Rumen
Ribosomal protein S13, bacterial-type+Ruminococcaceae	0	0	0	0	0	0	0	0	0	0	0	0	0	0	5	0	3	0	4	0	0	0	0	0	0	0	0	0	0	0	0	0	0	0	0.00214041	0	0.00141978	0	0.00195027	0	0.00214041	0.00214041	0	Cecum	Cecum	Rumen
Translation elongation factor EFTs/EF1B+Clostridiaceae	0	0	0	0	0	0	0	0	0	0	0	0	0	0	5	0	2	0	2	0	0	0	0	0	0	0	0	0	0	0	0	0	0	0	0.00214041	0	0.000946522	0	0.000975134	0	0.00214041	0.00214041	0	Cecum	Cecum	Rumen
DNA helicase, ATP-dependent, RecQ type, bacterial+Bacteroidaceae	0	0	0	0	0	0	0	0	0	0	0	0	0	0	0	0	0	0	4	0	0	0	0	0	0	0	0	0	0	0	0	0	0	0	0	0	0	0	0.00195027	0	0.00195027	0.00195027	0	Rectum	Rectum	Rumen
Gram-negative bacterial TonB protein+Bacteroidaceae	0	0	0	0	0	0	0	0	0	0	0	0	0	0	2	0	4	0	4	0	0	0	0	0	0	0	0	0	0	0	0	0	0	0	0.000856164	0	0.00189304	0	0.00195027	0	0.00195027	0.00195027	0	Rectum	Rectum	Rumen
Ribose-phosphate diphosphokinase+Bacteroidaceae	0	0	0	0	0	0	0	0	0	0	0	0	0	0	3	0	3	0	4	0	0	0	0	0	0	0	0	0	0	0	0	0	0	0	0.00128425	0	0.00141978	0	0.00195027	0	0.00195027	0.00195027	0	Rectum	Rectum	Rumen
AICARFT/IMPCHase bienzyme+Bacteroidaceae	0	0	0	0	0	0	0	0	0	0	0	0	0	0	0	0	4	0	4	0	0	0	0	0	0	0	0	0	0	0	0	0	0	0	0	0	0.00189304	0	0.00195027	0	0.00195027	0.00195027	0	Rectum	Rectum	Rumen
Aminoacyl-tRNA synthetase, class II (D/K/N)-like+Bacteroidaceae	0	0	0	0	0	0	0	0	0	0	0	0	0	0	0	0	3	0	4	0	0	0	0	0	0	0	0	0	0	0	0	0	0	0	0	0	0.00141978	0	0.00195027	0	0.00195027	0.00195027	0	Rectum	Rectum	Rumen
Ribosomal protein L11, bacterial-type+Bacteroidaceae	0	0	0	0	0	0	0	0	0	0	0	0	0	0	4	0	4	0	4	0	0	0	0	0	0	0	0	0	0	0	0	0	0	0	0.00171233	0	0.00189304	0	0.00195027	0	0.00195027	0.00195027	0	Rectum	Rectum	Rumen
Inosine-5'-monophosphate dehydrogenase+Bacteroidaceae	0	0	0	0	0	0	0	0	0	0	0	0	0	0	1	0	4	0	4	0	0	0	0	0	0	0	0	0	0	0	0	0	0	0	0.000428082	0	0.00189304	0	0.00195027	0	0.00195027	0.00195027	0	Rectum	Rectum	Rumen
Ribosomal protein L25+Bacteroidaceae	0	0	0	0	0	0	0	0	0	0	0	0	0	0	3	0	4	0	4	0	0	0	0	0	0	0	0	0	0	0	0	0	0	0	0.00128425	0	0.00189304	0	0.00195027	0	0.00195027	0.00195027	0	Rectum	Rectum	Rumen
Phosphoribosylaminoimidazole-succinocarboxamide synthase+Ruminococcaceae	0	0	0	0	0	0	0	0	0	0	0	0	0	0	0	0	2	0	4	0	0	0	0	0	0	0	0	0	0	0	0	0	0	0	0	0	0.000946522	0	0.00195027	0	0.00195027	0.00195027	0	Rectum	Rectum	Rumen
Glycoside hydrolase, family 2+Ruminococcaceae	0	0	0	0	0	0	0	0	0	0	0	0	0	0	2	0	4	0	4	0	0	0	0	0	0	0	0	0	0	0	0	0	0	0	0.000856164	0	0.00189304	0	0.00195027	0	0.00195027	0.00195027	0	Rectum	Rectum	Rumen
GTP-sensing transcriptional pleiotropic repressor CodY+Lachnospiraceae	0	0	0	0	0	0	0	0	0	0	0	0	0	0	0	0	4	0	4	0	0	0	0	0	0	0	0	0	0	0	0	0	0	0	0	0	0.00189304	0	0.00195027	0	0.00195027	0.00195027	0	Rectum	Rectum	Rumen
Pyruvate-flavodoxin oxidoreductase+Desulfovibrionaceae	0	0	0	0	0	0	0	0	0	0	0	0	0	0	2	0	4	0	4	0	0	0	0	0	0	0	0	0	0	0	0	0	0	0	0.000856164	0	0.00189304	0	0.00195027	0	0.00195027	0.00195027	0	Rectum	Rectum	Rumen
Adenylosuccinate synthetase+Bacteroidaceae	0	0	0	0	0	0	0	0	0	0	0	0	0	0	0	0	4	0	3	0	0	0	0	0	0	0	0	0	0	0	0	0	0	0	0	0	0.00189304	0	0.0014627	0	0.00189304	0.00189304	0	Colon	Colon	Rumen
Ribosomal protein S30Ae/sigma 54 modulation protein+Bacteroidaceae	0	0	0	0	0	0	0	0	0	0	0	0	0	0	0	0	4	0	3	0	0	0	0	0	0	0	0	0	0	0	0	0	0	0	0	0	0.00189304	0	0.0014627	0	0.00189304	0.00189304	0	Colon	Colon	Rumen
Ribosomal protein S2, bacteria/mitochondria/plastid+Bacteroidaceae	0	0	0	0	0	0	0	0	0	0	0	0	0	0	0	0	4	0	0	0	0	0	0	0	0	0	0	0	0	0	0	0	0	0	0	0	0.00189304	0	0	0	0.00189304	0.00189304	0	Colon	Colon	Rumen
Adenylate kinase subfamily+Ruminococcaceae	0	0	0	0	0	0	0	0	0	0	0	0	0	0	0	0	4	0	0	0	0	0	0	0	0	0	0	0	0	0	0	0	0	0	0	0	0.00189304	0	0	0	0.00189304	0.00189304	0	Colon	Colon	Rumen
Ribosomal protein S5, bacterial-type+Ruminococcaceae	0	0	0	0	0	0	0	0	0	0	0	0	0	0	3	0	4	0	2	0	0	0	0	0	0	0	0	0	0	0	0	0	0	0	0.00128425	0	0.00189304	0	0.000975134	0	0.00189304	0.00189304	0	Colon	Colon	Rumen
ATPase, F1 complex, beta subunit+Ruminococcaceae	0	0	0	0	0	0	0	0	0	0	0	0	0	0	1	0	4	0	3	0	0	0	0	0	0	0	0	0	0	0	0	0	0	0	0.000428082	0	0.00189304	0	0.0014627	0	0.00189304	0.00189304	0	Colon	Colon	Rumen
Ribosome recycling factor+Lachnospiraceae	0	0	0	0	0	0	0	0	0	0	0	0	0	0	0	0	4	0	2	0	0	0	0	0	0	0	0	0	0	0	0	0	0	0	0	0	0.00189304	0	0.000975134	0	0.00189304	0.00189304	0	Colon	Colon	Rumen
Tryptophan synthase beta chain/beta chain-like+Ruminococcaceae	0	0	0	0	0	0	0	0	0	0	0	0	0	0	0	0	4	0	0	0	0	0	0	0	0	0	0	0	0	0	0	0	0	0	0	0	0.00189304	0	0	0	0.00189304	0.00189304	0	Colon	Colon	Rumen
Alpha-D-phosphohexomutase superfamily+Lachnospiraceae	0	0	0	0	0	0	0	0	0	0	0	0	0	0	0	0	4	0	0	0	0	0	0	0	0	0	0	0	0	0	0	0	0	0	0	0	0.00189304	0	0	0	0.00189304	0.00189304	0	Colon	Colon	Rumen
Ribosomal protein L17+Ruminococcaceae	0	0	0	0	0	0	0	0	0	0	0	0	0	0	2	0	4	0	3	0	0	0	0	0	0	0	0	0	0	0	0	0	0	0	0.000856164	0	0.00189304	0	0.0014627	0	0.00189304	0.00189304	0	Colon	Colon	Rumen
Dihydrolipoyllysine-residue acetyltransferase component of pyruvate dehydrogenase complex+Rhodobacteraceae	0	0	0	0	0	0	0	0	0	0	0	0	0	0	0	0	4	0	0	0	0	0	0	0	0	0	0	0	0	0	0	0	0	0	0	0	0.00189304	0	0	0	0.00189304	0.00189304	0	Colon	Colon	Rumen
CoB--CoM heterodisulphide reductase, subunit B+Methanobacteriaceae	0	0	1	0	0	0	0	0	0	0	0	0	0	0	0	0	0	0	0	0	0	0	0.00171527	0	0	0	0	0	0	0	0	0	0	0	0	0	0	0	0	0	0.00171527	0.00171527	0	Reticulum	Reticulum	Rumen
Methyl-viologen-reducing hydrogenase, delta subunit+Methanobacteriaceae	0	0	1	0	0	0	0	0	0	0	0	0	0	0	0	0	0	0	0	0	0	0	0.00171527	0	0	0	0	0	0	0	0	0	0	0	0	0	0	0	0	0	0.00171527	0.00171527	0	Reticulum	Reticulum	Rumen
Aliphatic sulfonates-binding protein+Methanobacteriaceae	1	0	1	0	0	0	0	0	0	0	0	0	0	0	0	0	0	0	0	0	0.0010846	0	0.00171527	0	0	0	0	0	0	0	0	0	0	0	0	0	0	0	0	0	0.00171527	0.00171527	0	Reticulum	Reticulum	Rumen
Formate dehydrogenase, alpha subunit+Methanobacteriaceae	1	0	1	0	0	0	0	0	0	0	0	0	0	0	0	0	0	0	0	0	0.0010846	0	0.00171527	0	0	0	0	0	0	0	0	0	0	0	0	0	0	0	0	0	0.00171527	0.00171527	0	Reticulum	Reticulum	Rumen
Translation initiation factor 3+Methanobacteriaceae	1	0	1	0	0	0	0	0	0	0	0	0	0	0	0	0	0	0	0	0	0.0010846	0	0.00171527	0	0	0	0	0	0	0	0	0	0	0	0	0	0	0	0	0	0.00171527	0.00171527	0	Reticulum	Reticulum	Rumen
Methyl coenzyme M reductase, alpha subunit+Methanomassiliicoccaceae	1	0	1	0	0	0	0	0	0	0	0	0	0	0	0	0	0	0	0	0	0.0010846	0	0.00171527	0	0	0	0	0	0	0	0	0	0	0	0	0	0	0	0	0	0.00171527	0.00171527	0	Reticulum	Reticulum	Rumen
Methyl-coenzyme M reductase, beta subunit+Methanomassiliicoccaceae	1	0	1	0	0	0	0	0	0	0	0	0	0	0	0	0	0	0	0	0	0.0010846	0	0.00171527	0	0	0	0	0	0	0	0	0	0	0	0	0	0	0	0	0	0.00171527	0.00171527	0	Reticulum	Reticulum	Rumen
Protein translocase subunit SecY+Prevotellaceae	0	0	1	0	0	0	0	0	0	0	0	0	0	0	0	0	1	0	1	0	0	0	0.00171527	0	0	0	0	0	0	0	0	0	0	0	0	0	0.000473261	0	0.000487567	0	0.00171527	0.00171527	0	Reticulum	Reticulum	Rumen
Transcription termination/antitermination protein NusA, bacterial+Prevotellaceae	0	0	1	0	0	0	0	0	0	0	0	0	0	0	0	0	0	0	0	0	0	0	0.00171527	0	0	0	0	0	0	0	0	0	0	0	0	0	0	0	0	0	0.00171527	0.00171527	0	Reticulum	Reticulum	Rumen
Delta-1-pyrroline-5-carboxylate dehydrogenase+Rikenellaceae	1	0	1	0	0	0	0	0	0	0	0	0	0	0	0	0	0	0	0	0	0.0010846	0	0.00171527	0	0	0	0	0	0	0	0	0	0	0	0	0	0	0	0	0	0.00171527	0.00171527	0	Reticulum	Reticulum	Rumen
Ribosomal protein S30Ae/sigma 54 modulation protein+Prevotellaceae	1	0	1	0	0	0	0	0	0	0	0	0	0	0	0	0	0	0	0	0	0.0010846	0	0.00171527	0	0	0	0	0	0	0	0	0	0	0	0	0	0	0	0	0	0.00171527	0.00171527	0	Reticulum	Reticulum	Rumen
Ribosomal protein S9, bacterial/plastid+Prevotellaceae	1	0	1	0	0	0	0	0	0	0	0	0	0	0	0	0	0	0	0	0	0.0010846	0	0.00171527	0	0	0	0	0	0	0	0	0	0	0	0	0	0	0	0	0	0.00171527	0.00171527	0	Reticulum	Reticulum	Rumen
ATP-dependent 6-phosphofructokinase+Prevotellaceae	0	0	1	0	0	0	0	0	0	0	0	0	0	0	0	0	0	0	0	0	0	0	0.00171527	0	0	0	0	0	0	0	0	0	0	0	0	0	0	0	0	0	0.00171527	0.00171527	0	Reticulum	Reticulum	Rumen
Ribosomal protein L31 type B+Prevotellaceae	1	0	1	0	0	0	0	0	0	0	0	0	0	0	0	0	0	0	0	0	0.0010846	0	0.00171527	0	0	0	0	0	0	0	0	0	0	0	0	0	0	0	0	0	0.00171527	0.00171527	0	Reticulum	Reticulum	Rumen
Manganese/iron superoxide dismutase+Bacteroidaceae	1	0	1	0	0	0	0	0	0	0	0	0	0	0	0	0	0	0	0	0	0.0010846	0	0.00171527	0	0	0	0	0	0	0	0	0	0	0	0	0	0	0	0	0	0.00171527	0.00171527	0	Reticulum	Reticulum	Rumen
Succinate semialdehyde dehydrogenase+Prevotellaceae	1	0	1	0	0	0	0	0	0	0	0	0	0	0	0	0	0	0	0	0	0.0010846	0	0.00171527	0	0	0	0	0	0	0	0	0	0	0	0	0	0	0	0	0	0.00171527	0.00171527	0	Reticulum	Reticulum	Rumen
Pseudouridine synthase I, TruA+Prevotellaceae	1	0	1	0	0	0	0	0	0	0	0	0	0	0	0	0	0	0	0	0	0.0010846	0	0.00171527	0	0	0	0	0	0	0	0	0	0	0	0	0	0	0	0	0	0.00171527	0.00171527	0	Reticulum	Reticulum	Rumen
Molybdate-dependent transcriptional regulator ModE+Prevotellaceae	0	0	1	0	0	0	0	0	0	0	0	0	0	0	0	0	0	0	0	0	0	0	0.00171527	0	0	0	0	0	0	0	0	0	0	0	0	0	0	0	0	0	0.00171527	0.00171527	0	Reticulum	Reticulum	Rumen
Glycoside hydrolase family 36+Bacteroidaceae	1	0	1	0	0	0	0	0	0	0	0	0	0	0	0	0	0	0	0	0	0.0010846	0	0.00171527	0	0	0	0	0	0	0	0	0	0	0	0	0	0	0	0	0	0.00171527	0.00171527	0	Reticulum	Reticulum	Rumen
Gram-negative bacterial TonB protein+Prevotellaceae	1	0	1	0	0	0	0	0	0	0	0	0	0	0	0	0	0	0	0	0	0.0010846	0	0.00171527	0	0	0	0	0	0	0	0	0	0	0	0	0	0	0	0	0	0.00171527	0.00171527	0	Reticulum	Reticulum	Rumen
Ribosomal protein L11, bacterial-type+Prevotellaceae	1	0	1	0	0	0	0	0	0	0	0	0	0	0	0	0	0	0	0	0	0.0010846	0	0.00171527	0	0	0	0	0	0	0	0	0	0	0	0	0	0	0	0	0	0.00171527	0.00171527	0	Reticulum	Reticulum	Rumen
RNA polymerase sporulation-specific sigma factor+Prevotellaceae	1	0	1	0	0	0	0	0	0	0	0	0	0	0	0	0	0	0	0	0	0.0010846	0	0.00171527	0	0	0	0	0	0	0	0	0	0	0	0	0	0	0	0	0	0.00171527	0.00171527	0	Reticulum	Reticulum	Rumen
Penicillin acylase+Flavobacteriaceae	0	0	1	0	0	0	0	0	0	0	0	0	0	0	0	0	0	0	0	0	0	0	0.00171527	0	0	0	0	0	0	0	0	0	0	0	0	0	0	0	0	0	0.00171527	0.00171527	0	Reticulum	Reticulum	Rumen
Translation elongation factor EFTu/EF1A, bacterial/organelle+Sphingobacteriaceae	0	0	1	0	0	0	0	0	0	0	0	0	0	0	0	0	0	0	0	0	0	0	0.00171527	0	0	0	0	0	0	0	0	0	0	0	0	0	0	0	0	0	0.00171527	0.00171527	0	Reticulum	Reticulum	Rumen
DEAD-box ATP-dependent RNA helicase CshA+Bacillaceae	0	0	1	0	0	0	0	0	0	0	0	0	0	0	0	0	0	0	0	0	0	0	0.00171527	0	0	0	0	0	0	0	0	0	0	0	0	0	0	0	0	0	0.00171527	0.00171527	0	Reticulum	Reticulum	Rumen
Glyceraldehyde/Erythrose phosphate dehydrogenase family+Bacillaceae	0	0	1	0	0	0	0	0	0	0	0	0	0	0	0	0	0	0	0	0	0	0	0.00171527	0	0	0	0	0	0	0	0	0	0	0	0	0	0	0	0	0	0.00171527	0.00171527	0	Reticulum	Reticulum	Rumen
Sensor histidine kinase LiaS/VraS+Lactobacillaceae	0	0	1	0	0	0	0	0	0	0	0	0	0	0	0	0	0	0	0	0	0	0	0.00171527	0	0	0	0	0	0	0	0	0	0	0	0	0	0	0	0	0	0.00171527	0.00171527	0	Reticulum	Reticulum	Rumen
Enolase+Bacillaceae	0	0	1	0	0	0	0	0	0	0	0	0	0	0	0	0	0	0	0	0	0	0	0.00171527	0	0	0	0	0	0	0	0	0	0	0	0	0	0	0	0	0	0.00171527	0.00171527	0	Reticulum	Reticulum	Rumen
Ribosomal protein S12/S23+Enterococcaceae	0	0	1	0	0	0	0	0	0	0	0	0	0	0	0	0	0	0	0	0	0	0	0.00171527	0	0	0	0	0	0	0	0	0	0	0	0	0	0	0	0	0	0.00171527	0.00171527	0	Reticulum	Reticulum	Rumen
Succinylarginine dihydrolase+Ruminococcaceae	1	0	1	0	0	0	0	0	0	0	0	0	0	0	0	0	0	0	0	0	0.0010846	0	0.00171527	0	0	0	0	0	0	0	0	0	0	0	0	0	0	0	0	0	0.00171527	0.00171527	0	Reticulum	Reticulum	Rumen
Ribosomal protein S18+Ruminococcaceae	0	0	1	0	0	0	0	0	0	0	0	0	0	0	0	0	0	0	2	0	0	0	0.00171527	0	0	0	0	0	0	0	0	0	0	0	0	0	0	0	0.000975134	0	0.00171527	0.00171527	0	Reticulum	Reticulum	Rumen
Ribosomal protein S13, bacterial-type+Clostridiaceae	0	0	1	0	0	0	0	0	0	0	0	0	0	0	3	0	0	0	3	0	0	0	0.00171527	0	0	0	0	0	0	0	0	0	0	0	0.00128425	0	0	0	0.0014627	0	0.00171527	0.00171527	0	Reticulum	Reticulum	Rumen
Ribosomal protein L7/L12+Eubacteriaceae	1	0	1	0	0	0	0	0	0	0	0	0	0	0	1	0	1	0	2	0	0.0010846	0	0.00171527	0	0	0	0	0	0	0	0	0	0	0	0.000428082	0	0.000473261	0	0.000975134	0	0.00171527	0.00171527	0	Reticulum	Reticulum	Rumen
Nuclease SbcCD subunit C+Clostridiaceae	0	0	1	0	0	0	0	0	0	0	0	0	0	0	0	0	0	0	0	0	0	0	0.00171527	0	0	0	0	0	0	0	0	0	0	0	0	0	0	0	0	0	0.00171527	0.00171527	0	Reticulum	Reticulum	Rumen
Toxin YoeB+Lachnospiraceae	1	0	1	0	0	0	0	0	0	0	0	0	0	0	0	0	0	0	0	0	0.0010846	0	0.00171527	0	0	0	0	0	0	0	0	0	0	0	0	0	0	0	0	0	0.00171527	0.00171527	0	Reticulum	Reticulum	Rumen
Triosephosphate isomerase, bacterial/eukaryotic+Peptostreptococcaceae	1	0	1	0	0	0	0	0	0	0	0	0	0	0	0	0	0	0	0	0	0.0010846	0	0.00171527	0	0	0	0	0	0	0	0	0	0	0	0	0	0	0	0	0	0.00171527	0.00171527	0	Reticulum	Reticulum	Rumen
Translation elongation factor EFTu/EF1A, bacterial/organelle+Eubacteriaceae	1	0	1	0	0	0	0	0	0	0	0	0	0	0	0	0	1	0	0	0	0.0010846	0	0.00171527	0	0	0	0	0	0	0	0	0	0	0	0	0	0.000473261	0	0	0	0.00171527	0.00171527	0	Reticulum	Reticulum	Rumen
Ribosomal protein L17+Clostridiaceae	0	0	1	0	0	0	0	0	0	0	0	0	0	0	0	0	0	0	0	0	0	0	0.00171527	0	0	0	0	0	0	0	0	0	0	0	0	0	0	0	0	0	0.00171527	0.00171527	0	Reticulum	Reticulum	Rumen
L-threonine 3-dehydrogenase+Clostridiaceae	0	0	1	0	0	0	0	0	0	0	0	0	0	0	0	0	0	0	0	0	0	0	0.00171527	0	0	0	0	0	0	0	0	0	0	0	0	0	0	0	0	0	0.00171527	0.00171527	0	Reticulum	Reticulum	Rumen
Phosphoserine aminotransferase+Clostridiaceae	1	0	1	0	0	0	0	0	0	0	0	0	0	0	0	0	0	0	0	0	0.0010846	0	0.00171527	0	0	0	0	0	0	0	0	0	0	0	0	0	0	0	0	0	0.00171527	0.00171527	0	Reticulum	Reticulum	Rumen
50S ribosomal protein uL4+Eubacteriaceae	0	0	1	0	1	0	0	0	0	0	0	0	0	0	1	0	1	0	1	0	0	0	0.00171527	0	0.00171233	0	0	0	0	0	0	0	0	0	0.000428082	0	0.000473261	0	0.000487567	0	0.00171527	0.00171527	0	Reticulum	Reticulum	Rumen
Anti-sigma F factor+Eubacteriaceae	0	0	1	0	0	0	0	0	0	0	0	0	0	0	0	0	0	0	0	0	0	0	0.00171527	0	0	0	0	0	0	0	0	0	0	0	0	0	0	0	0	0	0.00171527	0.00171527	0	Reticulum	Reticulum	Rumen
D-tagatose-bisphosphate aldolase, non-catalytic subunit GatZ/KbaZ+Erysipelotrichaceae	1	0	1	0	0	0	0	0	0	0	0	0	0	0	0	0	0	0	0	0	0.0010846	0	0.00171527	0	0	0	0	0	0	0	0	0	0	0	0	0	0	0	0	0	0.00171527	0.00171527	0	Reticulum	Reticulum	Rumen
Glyceraldehyde/Erythrose phosphate dehydrogenase family+Selenomonadaceae	1	0	1	0	0	0	0	0	0	0	0	0	0	0	0	0	0	0	1	0	0.0010846	0	0.00171527	0	0	0	0	0	0	0	0	0	0	0	0	0	0	0	0.000487567	0	0.00171527	0.00171527	0	Reticulum	Reticulum	Rumen
Solute-binding family 1+Rhizobiaceae	1	0	1	0	0	0	0	0	0	0	0	0	0	0	0	0	0	0	1	0	0.0010846	0	0.00171527	0	0	0	0	0	0	0	0	0	0	0	0	0	0	0	0.000487567	0	0.00171527	0.00171527	0	Reticulum	Reticulum	Rumen
Phosphoenolpyruvate synthase+Neisseriaceae	0	0	1	0	0	0	0	0	0	0	0	0	0	0	0	0	0	0	0	0	0	0	0.00171527	0	0	0	0	0	0	0	0	0	0	0	0	0	0	0	0	0	0.00171527	0.00171527	0	Reticulum	Reticulum	Rumen
Acetate/Proprionate kinase+Rhodocyclaceae	0	0	1	0	0	0	0	0	0	0	0	0	0	0	0	0	0	0	0	0	0	0	0.00171527	0	0	0	0	0	0	0	0	0	0	0	0	0	0	0	0	0	0.00171527	0.00171527	0	Reticulum	Reticulum	Rumen
Glutamate dehydrogenase+Pasteurellaceae	1	0	1	0	0	0	0	0	0	0	0	0	0	0	0	0	1	0	0	0	0.0010846	0	0.00171527	0	0	0	0	0	0	0	0	0	0	0	0	0	0.000473261	0	0	0	0.00171527	0.00171527	0	Reticulum	Reticulum	Rumen
Butyryl-CoA:acetate CoA-transferase+Spirochaetaceae	1	0	1	0	0	0	0	0	0	0	0	0	0	0	0	0	0	0	0	0	0.0010846	0	0.00171527	0	0	0	0	0	0	0	0	0	0	0	0	0	0	0	0	0	0.00171527	0.00171527	0	Reticulum	Reticulum	Rumen
Glyceraldehyde/Erythrose phosphate dehydrogenase family+Spirochaetaceae	1	0	1	0	0	0	0	0	0	0	0	0	0	0	1	0	0	0	0	0	0.0010846	0	0.00171527	0	0	0	0	0	0	0	0	0	0	0	0.000428082	0	0	0	0	0	0.00171527	0.00171527	0	Reticulum	Reticulum	Rumen
Phosphoglucose isomerase (PGI)+Spirochaetaceae	1	0	1	0	0	0	0	0	0	0	0	0	0	0	0	0	0	0	0	0	0.0010846	0	0.00171527	0	0	0	0	0	0	0	0	0	0	0	0	0	0	0	0	0	0.00171527	0.00171527	0	Reticulum	Reticulum	Rumen
Heat shock protein Hsp90 family+Bacteroidaceae	0	0	0	0	0	0	0	0	0	0	0	0	0	0	4	0	3	0	2	0	0	0	0	0	0	0	0	0	0	0	0	0	0	0	0.00171233	0	0.00141978	0	0.000975134	0	0.00171233	0.00171233	0	Cecum	Cecum	Rumen
Phosphoenolpyruvate synthase+Deinococcaceae	0	0	0	0	1	0	0	0	0	0	0	0	0	0	0	0	0	0	0	0	0	0	0	0	0.00171233	0	0	0	0	0	0	0	0	0	0	0	0	0	0	0	0.00171233	0.00171233	0	Omasum	Omasum	Rumen
Ribosomal protein L27+Lactobacillaceae	0	0	0	0	0	0	0	0	0	0	0	0	0	0	4	0	2	0	2	0	0	0	0	0	0	0	0	0	0	0	0	0	0	0	0.00171233	0	0.000946522	0	0.000975134	0	0.00171233	0.00171233	0	Cecum	Cecum	Rumen
Ribosomal protein S17, bacterial-type+Lactobacillaceae	0	0	0	0	0	0	0	0	0	0	0	0	0	0	4	0	1	0	3	0	0	0	0	0	0	0	0	0	0	0	0	0	0	0	0.00171233	0	0.000473261	0	0.0014627	0	0.00171233	0.00171233	0	Cecum	Cecum	Rumen
Peptidase M1, alanine aminopeptidase/leukotriene A4 hydrolase+Lactobacillaceae	0	0	0	0	0	0	0	0	0	0	0	0	0	0	4	0	0	0	0	0	0	0	0	0	0	0	0	0	0	0	0	0	0	0	0.00171233	0	0	0	0	0	0.00171233	0.00171233	0	Cecum	Cecum	Rumen
TonB-dependent siderophore receptor+Lactobacillaceae	0	0	0	0	0	0	0	0	0	0	0	0	0	0	4	0	1	0	0	0	0	0	0	0	0	0	0	0	0	0	0	0	0	0	0.00171233	0	0.000473261	0	0	0	0.00171233	0.00171233	0	Cecum	Cecum	Rumen
Ribose-phosphate diphosphokinase+Lactobacillaceae	0	0	0	0	0	0	0	0	0	0	0	0	0	0	4	0	0	0	0	0	0	0	0	0	0	0	0	0	0	0	0	0	0	0	0.00171233	0	0	0	0	0	0.00171233	0.00171233	0	Cecum	Cecum	Rumen
Peptidase S15, X-Pro dipeptidyl-peptidase+Lactobacillaceae	0	0	0	0	0	0	0	0	0	0	0	0	0	0	4	0	0	0	0	0	0	0	0	0	0	0	0	0	0	0	0	0	0	0	0.00171233	0	0	0	0	0	0.00171233	0.00171233	0	Cecum	Cecum	Rumen
Trigger factor+Ruminococcaceae	1	0	0	0	0	0	0	0	0	0	0	0	0	0	4	0	1	0	1	0	0.0010846	0	0	0	0	0	0	0	0	0	0	0	0	0	0.00171233	0	0.000473261	0	0.000487567	0	0.00171233	0.00171233	0	Cecum	Cecum	Rumen
Pyruvate, phosphate dikinase+Clostridiaceae	0	0	0	0	0	0	0	0	0	0	0	0	0	0	4	0	2	0	2	0	0	0	0	0	0	0	0	0	0	0	0	0	0	0	0.00171233	0	0.000946522	0	0.000975134	0	0.00171233	0.00171233	0	Cecum	Cecum	Rumen
Ribosomal protein L2, bacterial/organellar-type+Clostridiaceae	0	0	0	0	0	0	0	0	0	0	0	0	0	0	4	0	0	0	2	0	0	0	0	0	0	0	0	0	0	0	0	0	0	0	0.00171233	0	0	0	0.000975134	0	0.00171233	0.00171233	0	Cecum	Cecum	Rumen
Small acid-soluble spore protein, alpha/beta-type+Peptostreptococcaceae	0	0	0	0	0	0	0	0	0	0	0	0	0	0	4	0	2	0	3	0	0	0	0	0	0	0	0	0	0	0	0	0	0	0	0.00171233	0	0.000946522	0	0.0014627	0	0.00171233	0.00171233	0	Cecum	Cecum	Rumen
Ribosomal protein S7, bacterial/organellar-type+Clostridiaceae	0	0	0	0	0	0	0	0	0	0	0	0	0	0	4	0	1	0	2	0	0	0	0	0	0	0	0	0	0	0	0	0	0	0	0.00171233	0	0.000473261	0	0.000975134	0	0.00171233	0.00171233	0	Cecum	Cecum	Rumen
Ribosomal protein L29+Ruminococcaceae	0	0	0	0	0	0	0	0	0	0	0	0	0	0	4	0	2	0	3	0	0	0	0	0	0	0	0	0	0	0	0	0	0	0	0.00171233	0	0.000946522	0	0.0014627	0	0.00171233	0.00171233	0	Cecum	Cecum	Rumen
DapA-like+Peptoniphilaceae	0	0	0	0	0	0	0	0	0	0	0	0	0	0	4	0	1	0	3	0	0	0	0	0	0	0	0	0	0	0	0	0	0	0	0.00171233	0	0.000473261	0	0.0014627	0	0.00171233	0.00171233	0	Cecum	Cecum	Rumen
ATPase, F0 complex, subunit B, bacterial+Neisseriaceae	0	0	0	0	1	0	0	0	0	0	0	0	0	0	0	0	0	0	0	0	0	0	0	0	0.00171233	0	0	0	0	0	0	0	0	0	0	0	0	0	0	0	0.00171233	0.00171233	0	Omasum	Omasum	Rumen
Adenylate kinase subfamily+Neisseriaceae	0	0	0	0	1	0	0	0	0	0	0	0	0	0	0	0	0	0	0	0	0	0	0	0	0.00171233	0	0	0	0	0	0	0	0	0	0	0	0	0	0	0	0.00171233	0.00171233	0	Omasum	Omasum	Rumen
Ribosomal protein S9, bacterial/plastid+Neisseriaceae	0	0	0	0	1	0	0	0	0	0	0	0	0	0	0	0	0	0	0	0	0	0	0	0	0.00171233	0	0	0	0	0	0	0	0	0	0	0	0	0	0	0	0.00171233	0.00171233	0	Omasum	Omasum	Rumen
Leucine-tRNA ligase+Neisseriaceae	0	0	0	0	1	0	0	0	0	0	0	0	0	0	0	0	0	0	0	0	0	0	0	0	0.00171233	0	0	0	0	0	0	0	0	0	0	0	0	0	0	0	0.00171233	0.00171233	0	Omasum	Omasum	Rumen
Enolase+Neisseriaceae	0	0	0	0	1	0	0	0	0	0	0	0	0	0	0	0	0	0	0	0	0	0	0	0	0.00171233	0	0	0	0	0	0	0	0	0	0	0	0	0	0	0	0.00171233	0.00171233	0	Omasum	Omasum	Rumen
DNA polymerase III, alpha subunit+Campylobacteraceae	0	0	0	0	1	0	0	0	0	0	0	0	0	0	0	0	0	0	0	0	0	0	0	0	0.00171233	0	0	0	0	0	0	0	0	0	0	0	0	0	0	0	0.00171233	0.00171233	0	Omasum	Omasum	Rumen
2,3-diketo-L-gulonate reductase+Pasteurellaceae	0	0	0	0	1	0	0	0	0	0	0	0	0	0	0	0	0	0	0	0	0	0	0	0	0.00171233	0	0	0	0	0	0	0	0	0	0	0	0	0	0	0	0.00171233	0.00171233	0	Omasum	Omasum	Rumen
Cysteine synthase CysK+Cardiobacteriaceae	0	0	0	0	1	0	0	0	0	0	0	0	0	0	0	0	0	0	0	0	0	0	0	0	0.00171233	0	0	0	0	0	0	0	0	0	0	0	0	0	0	0	0.00171233	0.00171233	0	Omasum	Omasum	Rumen
Aspartate/ornithine carbamoyltransferase+Cardiobacteriaceae	0	0	0	0	1	0	0	0	0	0	0	0	0	0	0	0	0	0	0	0	0	0	0	0	0.00171233	0	0	0	0	0	0	0	0	0	0	0	0	0	0	0	0.00171233	0.00171233	0	Omasum	Omasum	Rumen
CTP synthase+Cardiobacteriaceae	0	0	0	0	1	0	0	0	0	0	0	0	0	0	0	0	0	0	0	0	0	0	0	0	0.00171233	0	0	0	0	0	0	0	0	0	0	0	0	0	0	0	0.00171233	0.00171233	0	Omasum	Omasum	Rumen
Leucine-tRNA ligase+Cardiobacteriaceae	0	0	0	0	1	0	0	0	0	0	0	0	0	0	0	0	0	0	0	0	0	0	0	0	0.00171233	0	0	0	0	0	0	0	0	0	0	0	0	0	0	0	0.00171233	0.00171233	0	Omasum	Omasum	Rumen
Cytochrome c oxidase cbb3-type, subunit I+Cardiobacteriaceae	0	0	0	0	1	0	0	0	0	0	0	0	0	0	0	0	0	0	0	0	0	0	0	0	0.00171233	0	0	0	0	0	0	0	0	0	0	0	0	0	0	0	0.00171233	0.00171233	0	Omasum	Omasum	Rumen
Phosphoribosylaminoimidazole-succinocarboxamide synthase+Cardiobacteriaceae	0	0	0	0	1	0	0	0	0	0	0	0	0	0	0	0	0	0	0	0	0	0	0	0	0.00171233	0	0	0	0	0	0	0	0	0	0	0	0	0	0	0	0.00171233	0.00171233	0	Omasum	Omasum	Rumen
C-terminal-processing peptidase S41A+Cardiobacteriaceae	0	0	0	0	1	0	0	0	0	0	0	0	0	0	0	0	0	0	0	0	0	0	0	0	0.00171233	0	0	0	0	0	0	0	0	0	0	0	0	0	0	0	0.00171233	0.00171233	0	Omasum	Omasum	Rumen
Adenylosuccinate synthetase+Cardiobacteriaceae	0	0	0	0	1	0	0	0	0	0	0	0	0	0	0	0	0	0	0	0	0	0	0	0	0.00171233	0	0	0	0	0	0	0	0	0	0	0	0	0	0	0	0.00171233	0.00171233	0	Omasum	Omasum	Rumen
Histidinol-phosphate aminotransferase family+Cardiobacteriaceae	0	0	0	0	1	0	0	0	0	0	0	0	0	0	0	0	0	0	0	0	0	0	0	0	0.00171233	0	0	0	0	0	0	0	0	0	0	0	0	0	0	0	0.00171233	0.00171233	0	Omasum	Omasum	Rumen
Transcription termination factor Rho+Cardiobacteriaceae	0	0	0	0	1	0	0	0	0	0	0	0	0	0	0	0	0	0	0	0	0	0	0	0	0.00171233	0	0	0	0	0	0	0	0	0	0	0	0	0	0	0	0.00171233	0.00171233	0	Omasum	Omasum	Rumen
Ribosomal protein L3-specific, glutamine-N5-methyltransferase+Cardiobacteriaceae	0	0	0	0	1	0	0	0	0	0	0	0	0	0	0	0	0	0	0	0	0	0	0	0	0.00171233	0	0	0	0	0	0	0	0	0	0	0	0	0	0	0	0.00171233	0.00171233	0	Omasum	Omasum	Rumen
Na(+)-translocating NADH-quinone reductase subunit F+Cardiobacteriaceae	0	0	0	0	1	0	0	0	0	0	0	0	0	0	0	0	0	0	0	0	0	0	0	0	0.00171233	0	0	0	0	0	0	0	0	0	0	0	0	0	0	0	0.00171233	0.00171233	0	Omasum	Omasum	Rumen
Colicin V production, CvpA+Cardiobacteriaceae	0	0	0	0	1	0	0	0	0	0	0	0	0	0	0	0	0	0	0	0	0	0	0	0	0.00171233	0	0	0	0	0	0	0	0	0	0	0	0	0	0	0	0.00171233	0.00171233	0	Omasum	Omasum	Rumen
ATPase, type IV, pilus assembly, PilB+Cardiobacteriaceae	0	0	0	0	1	0	0	0	0	0	0	0	0	0	0	0	0	0	0	0	0	0	0	0	0.00171233	0	0	0	0	0	0	0	0	0	0	0	0	0	0	0	0.00171233	0.00171233	0	Omasum	Omasum	Rumen
2-oxoglutarate dehydrogenase E1 component+Cardiobacteriaceae	0	0	0	0	1	0	0	0	0	0	0	0	0	0	0	0	0	0	0	0	0	0	0	0	0.00171233	0	0	0	0	0	0	0	0	0	0	0	0	0	0	0	0.00171233	0.00171233	0	Omasum	Omasum	Rumen
Polysaccharide export protein+Pasteurellaceae	0	0	0	0	1	0	0	0	0	0	0	0	0	0	0	0	0	0	0	0	0	0	0	0	0.00171233	0	0	0	0	0	0	0	0	0	0	0	0	0	0	0	0.00171233	0.00171233	0	Omasum	Omasum	Rumen
Bacterial extracellular solute-binding protein, family 7+Pasteurellaceae	0	0	0	0	1	0	0	0	0	0	0	0	0	0	0	0	0	0	0	0	0	0	0	0	0.00171233	0	0	0	0	0	0	0	0	0	0	0	0	0	0	0	0.00171233	0.00171233	0	Omasum	Omasum	Rumen
Protein translocase subunit SecY+Cardiobacteriaceae	0	0	0	0	1	0	0	0	0	0	0	0	0	0	0	0	0	0	0	0	0	0	0	0	0.00171233	0	0	0	0	0	0	0	0	0	0	0	0	0	0	0	0.00171233	0.00171233	0	Omasum	Omasum	Rumen
Glycerate kinase+Pasteurellaceae	0	0	0	0	1	0	0	0	0	0	0	0	0	0	0	0	0	0	0	0	0	0	0	0	0.00171233	0	0	0	0	0	0	0	0	0	0	0	0	0	0	0	0.00171233	0.00171233	0	Omasum	Omasum	Rumen
Ribosomal protein S16+Bacteroidaceae	0	0	0	0	0	0	0	0	0	0	0	0	0	0	2	0	3	0	3	0	0	0	0	0	0	0	0	0	0	0	0	0	0	0	0.000856164	0	0.00141978	0	0.0014627	0	0.0014627	0.0014627	0	Rectum	Rectum	Rumen
Ribosomal protein S12/S23+Bacteroidaceae	0	0	0	0	0	0	0	0	0	0	0	0	0	0	1	0	3	0	3	0	0	0	0	0	0	0	0	0	0	0	0	0	0	0	0.000428082	0	0.00141978	0	0.0014627	0	0.0014627	0.0014627	0	Rectum	Rectum	Rumen
Na(+)-translocating NADH-quinone reductase subunit A+Bacteroidaceae	0	0	0	0	0	0	0	0	0	0	0	0	0	0	0	0	3	0	3	0	0	0	0	0	0	0	0	0	0	0	0	0	0	0	0	0	0.00141978	0	0.0014627	0	0.0014627	0.0014627	0	Rectum	Rectum	Rumen
Succinate CoA transferase+Bacteroidaceae	0	0	0	0	0	0	0	0	0	0	0	0	0	0	0	0	2	0	3	0	0	0	0	0	0	0	0	0	0	0	0	0	0	0	0	0	0.000946522	0	0.0014627	0	0.0014627	0.0014627	0	Rectum	Rectum	Rumen
Thioredoxin+Bacteroidaceae	0	0	0	0	0	0	0	0	0	0	0	0	0	0	1	0	2	0	3	0	0	0	0	0	0	0	0	0	0	0	0	0	0	0	0.000428082	0	0.000946522	0	0.0014627	0	0.0014627	0.0014627	0	Rectum	Rectum	Rumen
Transcription regulator AsnC-type+Bacteroidaceae	0	0	0	0	0	0	0	0	0	0	0	0	0	0	0	0	2	0	3	0	0	0	0	0	0	0	0	0	0	0	0	0	0	0	0	0	0.000946522	0	0.0014627	0	0.0014627	0.0014627	0	Rectum	Rectum	Rumen
Aspartate kinase, monofunctional class+Bacteroidaceae	0	0	0	0	0	0	0	0	0	0	0	0	0	0	0	0	1	0	3	0	0	0	0	0	0	0	0	0	0	0	0	0	0	0	0	0	0.000473261	0	0.0014627	0	0.0014627	0.0014627	0	Rectum	Rectum	Rumen
DNA-binding protein Dps+Lactobacillaceae	0	0	0	0	0	0	0	0	0	0	0	0	0	0	2	0	1	0	3	0	0	0	0	0	0	0	0	0	0	0	0	0	0	0	0.000856164	0	0.000473261	0	0.0014627	0	0.0014627	0.0014627	0	Rectum	Rectum	Rumen
Ribosomal protein S21+Lactobacillaceae	0	0	0	0	0	0	0	0	0	0	0	0	0	0	1	0	0	0	3	0	0	0	0	0	0	0	0	0	0	0	0	0	0	0	0.000428082	0	0	0	0.0014627	0	0.0014627	0.0014627	0	Rectum	Rectum	Rumen
Ribosomal protein L6, bacterial-type+Ruminococcaceae	1	0	0	0	0	0	0	0	0	0	0	0	0	0	1	0	2	0	3	0	0.0010846	0	0	0	0	0	0	0	0	0	0	0	0	0	0.000428082	0	0.000946522	0	0.0014627	0	0.0014627	0.0014627	0	Rectum	Rectum	Rumen
Ribosomal protein S11, bacterial-type+Ruminococcaceae	0	0	0	0	0	0	0	0	0	0	0	0	0	0	3	0	2	0	3	0	0	0	0	0	0	0	0	0	0	0	0	0	0	0	0.00128425	0	0.000946522	0	0.0014627	0	0.0014627	0.0014627	0	Rectum	Rectum	Rumen
Coenzyme A transferase family I+Clostridiaceae	0	0	0	0	0	0	0	0	0	0	0	0	0	0	3	0	3	0	3	0	0	0	0	0	0	0	0	0	0	0	0	0	0	0	0.00128425	0	0.00141978	0	0.0014627	0	0.0014627	0.0014627	0	Rectum	Rectum	Rumen
Orotidine 5'-phosphate decarboxylase, type 2+Eubacteriaceae	0	0	0	0	0	0	0	0	0	0	0	0	0	0	1	0	0	0	3	0	0	0	0	0	0	0	0	0	0	0	0	0	0	0	0.000428082	0	0	0	0.0014627	0	0.0014627	0.0014627	0	Rectum	Rectum	Rumen
KDPG/KHG aldolase+Ruminococcaceae	0	0	0	0	0	0	0	0	0	0	0	0	0	0	1	0	2	0	3	0	0	0	0	0	0	0	0	0	0	0	0	0	0	0	0.000428082	0	0.000946522	0	0.0014627	0	0.0014627	0.0014627	0	Rectum	Rectum	Rumen
Ribosomal protein L3, bacterial/organelle-type+Lachnospiraceae	0	0	0	0	0	0	0	0	0	0	0	0	0	0	1	0	3	0	3	0	0	0	0	0	0	0	0	0	0	0	0	0	0	0	0.000428082	0	0.00141978	0	0.0014627	0	0.0014627	0.0014627	0	Rectum	Rectum	Rumen
3,5/4-trihydroxycyclohexa-1,2-dione hydrolase+Clostridiaceae	0	0	0	0	0	0	0	0	0	0	0	0	0	0	0	0	3	0	3	0	0	0	0	0	0	0	0	0	0	0	0	0	0	0	0	0	0.00141978	0	0.0014627	0	0.0014627	0.0014627	0	Rectum	Rectum	Rumen
Phosphotransferase system, sorbose subfamily IIB component, subgroup+Erysipelotrichaceae	0	0	0	0	0	0	0	0	0	0	0	0	0	0	1	0	2	0	3	0	0	0	0	0	0	0	0	0	0	0	0	0	0	0	0.000428082	0	0.000946522	0	0.0014627	0	0.0014627	0.0014627	0	Rectum	Rectum	Rumen
Coproporphyrinogen III oxidase, aerobic+Bradyrhizobiaceae	0	0	0	0	0	0	0	0	0	0	0	0	0	0	0	0	3	0	3	0	0	0	0	0	0	0	0	0	0	0	0	0	0	0	0	0	0.00141978	0	0.0014627	0	0.0014627	0.0014627	0	Rectum	Rectum	Rumen
Ribose-phosphate diphosphokinase+Moraxellaceae	0	0	0	0	0	0	0	0	0	0	0	0	0	0	0	0	3	0	3	0	0	0	0	0	0	0	0	0	0	0	0	0	0	0	0	0	0.00141978	0	0.0014627	0	0.0014627	0.0014627	0	Rectum	Rectum	Rumen
Glycoside hydrolase, family 43+Bacteroidaceae	0	0	0	0	0	0	0	0	0	0	0	0	0	0	0	0	3	0	2	0	0	0	0	0	0	0	0	0	0	0	0	0	0	0	0	0	0.00141978	0	0.000975134	0	0.00141978	0.00141978	0	Colon	Colon	Rumen
Peptidase S1C, Do+Bacteroidaceae	0	0	0	0	0	0	0	0	0	0	0	0	0	0	0	0	3	0	2	0	0	0	0	0	0	0	0	0	0	0	0	0	0	0	0	0	0.00141978	0	0.000975134	0	0.00141978	0.00141978	0	Colon	Colon	Rumen
Phosphoglucose isomerase (PGI)+Prevotellaceae	1	0	0	0	0	0	0	0	0	0	0	0	0	0	2	0	3	0	2	0	0.0010846	0	0	0	0	0	0	0	0	0	0	0	0	0	0.000856164	0	0.00141978	0	0.000975134	0	0.00141978	0.00141978	0	Colon	Colon	Rumen
Ribosomal protein S8+Thermaceae	0	0	0	0	0	0	0	0	0	0	0	0	0	0	0	0	3	0	1	0	0	0	0	0	0	0	0	0	0	0	0	0	0	0	0	0	0.00141978	0	0.000487567	0	0.00141978	0.00141978	0	Colon	Colon	Rumen
ATP-dependent 6-phosphofructokinase+Ruminococcaceae	0	0	0	0	0	0	0	0	0	0	0	0	0	0	1	0	3	0	1	0	0	0	0	0	0	0	0	0	0	0	0	0	0	0	0.000428082	0	0.00141978	0	0.000487567	0	0.00141978	0.00141978	0	Colon	Colon	Rumen
Ribosomal protein L30, bacterial-type+Ruminococcaceae	0	0	0	0	0	0	0	0	0	0	0	0	0	0	3	0	3	0	2	0	0	0	0	0	0	0	0	0	0	0	0	0	0	0	0.00128425	0	0.00141978	0	0.000975134	0	0.00141978	0.00141978	0	Colon	Colon	Rumen
Ribosomal protein L14, bacterial-type+Ruminococcaceae	0	0	0	0	0	0	0	0	0	0	0	0	0	0	1	0	3	0	1	0	0	0	0	0	0	0	0	0	0	0	0	0	0	0	0.000428082	0	0.00141978	0	0.000487567	0	0.00141978	0.00141978	0	Colon	Colon	Rumen
UDP-glucose 4-epimerase GalE+Ruminococcaceae	0	0	0	0	0	0	0	0	0	0	0	0	0	0	3	0	3	0	2	0	0	0	0	0	0	0	0	0	0	0	0	0	0	0	0.00128425	0	0.00141978	0	0.000975134	0	0.00141978	0.00141978	0	Colon	Colon	Rumen
Argininosuccinate synthase, type 1 subfamily+Ruminococcaceae	0	0	0	0	0	0	0	0	0	0	0	0	0	0	2	0	3	0	1	0	0	0	0	0	0	0	0	0	0	0	0	0	0	0	0.000856164	0	0.00141978	0	0.000487567	0	0.00141978	0.00141978	0	Colon	Colon	Rumen
Chaperonin Cpn10+Lachnospiraceae	0	0	0	0	0	0	0	0	0	0	0	0	0	0	3	0	3	0	1	0	0	0	0	0	0	0	0	0	0	0	0	0	0	0	0.00128425	0	0.00141978	0	0.000487567	0	0.00141978	0.00141978	0	Colon	Colon	Rumen
Protein translocase subunit SecA+Clostridiaceae	1	0	0	0	0	0	0	0	0	0	0	0	0	0	0	0	3	0	0	0	0.0010846	0	0	0	0	0	0	0	0	0	0	0	0	0	0	0	0.00141978	0	0	0	0.00141978	0.00141978	0	Colon	Colon	Rumen
50S ribosomal protein uL4+Clostridiaceae	1	0	0	0	0	0	0	0	0	0	0	0	0	0	1	0	3	0	1	0	0.0010846	0	0	0	0	0	0	0	0	0	0	0	0	0	0.000428082	0	0.00141978	0	0.000487567	0	0.00141978	0.00141978	0	Colon	Colon	Rumen
Ribosomal protein L5, bacterial-type+Enterococcaceae	0	0	0	0	0	0	0	0	0	0	0	0	0	0	3	0	0	0	2	0	0	0	0	0	0	0	0	0	0	0	0	0	0	0	0.00128425	0	0	0	0.000975134	0	0.00128425	0.00128425	0	Cecum	Cecum	Rumen
Phosphate/phosphite/phosphonate ABC transporter, periplasmic binding protein+Lactobacillaceae	0	0	0	0	0	0	0	0	0	0	0	0	0	0	3	0	1	0	0	0	0	0	0	0	0	0	0	0	0	0	0	0	0	0	0.00128425	0	0.000473261	0	0	0	0.00128425	0.00128425	0	Cecum	Cecum	Rumen
Phosphoglucosamine mutase, bacterial type+Lactobacillaceae	0	0	0	0	0	0	0	0	0	0	0	0	0	0	3	0	0	0	0	0	0	0	0	0	0	0	0	0	0	0	0	0	0	0	0.00128425	0	0	0	0	0	0.00128425	0.00128425	0	Cecum	Cecum	Rumen
Phosphotransferase system, mannose/fructose/sorbose family IID component, subgroup+Lactobacillaceae	0	0	0	0	0	0	0	0	0	0	0	0	0	0	3	0	0	0	0	0	0	0	0	0	0	0	0	0	0	0	0	0	0	0	0.00128425	0	0	0	0	0	0.00128425	0.00128425	0	Cecum	Cecum	Rumen
Ribosomal protein S20+Lactobacillaceae	0	0	0	0	0	0	0	0	0	0	0	0	0	0	3	0	1	0	2	0	0	0	0	0	0	0	0	0	0	0	0	0	0	0	0.00128425	0	0.000473261	0	0.000975134	0	0.00128425	0.00128425	0	Cecum	Cecum	Rumen
Phosphoribosylaminoimidazole-succinocarboxamide synthase+Lactobacillaceae	0	0	0	0	0	0	0	0	0	0	0	0	0	0	3	0	0	0	0	0	0	0	0	0	0	0	0	0	0	0	0	0	0	0	0.00128425	0	0	0	0	0	0.00128425	0.00128425	0	Cecum	Cecum	Rumen
CTP synthase+Lactobacillaceae	0	0	0	0	0	0	0	0	0	0	0	0	0	0	3	0	0	0	0	0	0	0	0	0	0	0	0	0	0	0	0	0	0	0	0.00128425	0	0	0	0	0	0.00128425	0.00128425	0	Cecum	Cecum	Rumen
Galactokinase, bacterial+Lactobacillaceae	0	0	0	0	0	0	0	0	0	0	0	0	0	0	3	0	1	0	0	0	0	0	0	0	0	0	0	0	0	0	0	0	0	0	0.00128425	0	0.000473261	0	0	0	0.00128425	0.00128425	0	Cecum	Cecum	Rumen
Aldose 1-/Glucose-6-phosphate 1-epimerase+Lactobacillaceae	0	0	0	0	0	0	0	0	0	0	0	0	0	0	3	0	0	0	0	0	0	0	0	0	0	0	0	0	0	0	0	0	0	0	0.00128425	0	0	0	0	0	0.00128425	0.00128425	0	Cecum	Cecum	Rumen
Ribosomal protein S15, bacterial-type+Lactobacillaceae	0	0	0	0	0	0	0	0	0	0	0	0	0	0	3	0	1	0	1	0	0	0	0	0	0	0	0	0	0	0	0	0	0	0	0.00128425	0	0.000473261	0	0.000487567	0	0.00128425	0.00128425	0	Cecum	Cecum	Rumen
Ribosomal protein L11, bacterial-type+Clostridiaceae	0	0	0	0	0	0	0	0	0	0	0	0	0	0	3	0	0	0	0	0	0	0	0	0	0	0	0	0	0	0	0	0	0	0	0.00128425	0	0	0	0	0	0.00128425	0.00128425	0	Cecum	Cecum	Rumen
Ribosomal protein S15, bacterial-type+Ruminococcaceae	0	0	0	0	0	0	0	0	0	0	0	0	0	0	3	0	2	0	2	0	0	0	0	0	0	0	0	0	0	0	0	0	0	0	0.00128425	0	0.000946522	0	0.000975134	0	0.00128425	0.00128425	0	Cecum	Cecum	Rumen
Ribosomal protein S16+Ruminococcaceae	0	0	0	0	0	0	0	0	0	0	0	0	0	0	3	0	2	0	2	0	0	0	0	0	0	0	0	0	0	0	0	0	0	0	0.00128425	0	0.000946522	0	0.000975134	0	0.00128425	0.00128425	0	Cecum	Cecum	Rumen
Ribosomal protein S2, bacteria/mitochondria/plastid+Clostridiaceae	0	0	0	0	0	0	0	0	0	0	0	0	0	0	3	0	2	0	1	0	0	0	0	0	0	0	0	0	0	0	0	0	0	0	0.00128425	0	0.000946522	0	0.000487567	0	0.00128425	0.00128425	0	Cecum	Cecum	Rumen
Thiol:disulphide interchange protein DsbD+Clostridiaceae	1	0	0	0	0	0	0	0	0	0	0	0	0	0	3	0	1	0	0	0	0.0010846	0	0	0	0	0	0	0	0	0	0	0	0	0	0.00128425	0	0.000473261	0	0	0	0.00128425	0.00128425	0	Cecum	Cecum	Rumen
Ribosomal protein L22, bacterial/chloroplast-type+Peptostreptococcaceae	0	0	0	0	0	0	0	0	0	0	0	0	0	0	3	0	0	0	0	0	0	0	0	0	0	0	0	0	0	0	0	0	0	0	0.00128425	0	0	0	0	0	0.00128425	0.00128425	0	Cecum	Cecum	Rumen
Ribosomal protein S20+Ruminococcaceae	0	0	0	0	0	0	0	0	0	0	0	0	0	0	3	0	2	0	1	0	0	0	0	0	0	0	0	0	0	0	0	0	0	0	0.00128425	0	0.000946522	0	0.000487567	0	0.00128425	0.00128425	0	Cecum	Cecum	Rumen
Hydroxylamine reductase+Methanobacteriaceae	1	0	0	0	0	0	0	0	0	0	0	0	0	0	0	0	0	0	0	0	0.0010846	0	0	0	0	0	0	0	0	0	0	0	0	0	0	0	0	0	0	0	0.0010846	0.0010846	0	Rumen	Rumen	Rumen
NADPH-dependent F420 reductase+Methanobacteriaceae	1	0	0	0	0	0	0	0	0	0	0	0	0	0	0	0	0	0	0	0	0.0010846	0	0	0	0	0	0	0	0	0	0	0	0	0	0	0	0	0	0	0	0.0010846	0.0010846	0	Rumen	Rumen	Rumen
Ribosomal protein L12 family+Methanobacteriaceae	1	0	0	0	0	0	0	0	0	0	0	0	0	0	0	0	0	0	0	0	0.0010846	0	0	0	0	0	0	0	0	0	0	0	0	0	0	0	0	0	0	0	0.0010846	0.0010846	0	Rumen	Rumen	Rumen
Tetrahydromethanopterin S-methyltransferase, subunit H/Methyltransferase Mtx, subunit H+Methanobacteriaceae	1	0	0	0	0	0	0	0	0	0	0	0	0	0	0	0	0	0	0	0	0.0010846	0	0	0	0	0	0	0	0	0	0	0	0	0	0	0	0	0	0	0	0.0010846	0.0010846	0	Rumen	Rumen	Rumen
Glutamate dehydrogenase+Methanobacteriaceae	1	0	0	0	0	0	0	0	0	0	0	0	0	0	0	0	0	0	0	0	0.0010846	0	0	0	0	0	0	0	0	0	0	0	0	0	0	0	0	0	0	0	0.0010846	0.0010846	0	Rumen	Rumen	Rumen
Formylmethanofuran dehydrogenase, subunit B+Methanobacteriaceae	1	0	0	0	0	0	0	0	0	0	0	0	0	0	0	0	0	0	0	0	0.0010846	0	0	0	0	0	0	0	0	0	0	0	0	0	0	0	0	0	0	0	0.0010846	0.0010846	0	Rumen	Rumen	Rumen
Polysaccharide biosynthesis protein+Methanosarcinaceae	1	0	0	0	0	0	0	0	0	0	0	0	0	0	0	0	0	0	0	0	0.0010846	0	0	0	0	0	0	0	0	0	0	0	0	0	0	0	0	0	0	0	0.0010846	0.0010846	0	Rumen	Rumen	Rumen
Methyl-coenzyme M reductase, gamma subunit+Methanosarcinaceae	1	0	0	0	0	0	0	0	0	0	0	0	0	0	0	0	0	0	0	0	0.0010846	0	0	0	0	0	0	0	0	0	0	0	0	0	0	0	0	0	0	0	0.0010846	0.0010846	0	Rumen	Rumen	Rumen
Malate/L-lactate dehydrogenase+Bifidobacteriaceae	1	0	0	0	0	0	0	0	0	0	0	0	0	0	0	0	0	0	0	0	0.0010846	0	0	0	0	0	0	0	0	0	0	0	0	0	0	0	0	0	0	0	0.0010846	0.0010846	0	Rumen	Rumen	Rumen
DNA helicase, DnaB type+Corynebacteriaceae	1	0	0	0	0	0	0	0	0	0	0	0	0	0	0	0	0	0	0	0	0.0010846	0	0	0	0	0	0	0	0	0	0	0	0	0	0	0	0	0	0	0	0.0010846	0.0010846	0	Rumen	Rumen	Rumen
Alpha-D-phosphohexomutase superfamily+Atopobiaceae	1	0	0	0	0	0	0	0	0	0	0	0	0	0	0	0	0	0	0	0	0.0010846	0	0	0	0	0	0	0	0	0	0	0	0	0	0	0	0	0	0	0	0.0010846	0.0010846	0	Rumen	Rumen	Rumen
Pyruvate-flavodoxin oxidoreductase+Coriobacteriaceae	1	0	0	0	0	0	0	0	0	0	0	0	0	0	0	0	1	0	2	0	0.0010846	0	0	0	0	0	0	0	0	0	0	0	0	0	0	0	0.000473261	0	0.000975134	0	0.0010846	0.0010846	0	Rumen	Rumen	Rumen
Phenylalanine-tRNA ligase, class IIc, beta subunit+Prevotellaceae	1	0	0	0	0	0	0	0	0	0	0	0	0	0	0	0	0	0	0	0	0.0010846	0	0	0	0	0	0	0	0	0	0	0	0	0	0	0	0	0	0	0	0.0010846	0.0010846	0	Rumen	Rumen	Rumen
Indolepyruvate ferredoxin oxidoreductase, alpha subunit+Prevotellaceae	1	0	0	0	0	0	0	0	0	0	0	0	0	0	0	0	0	0	0	0	0.0010846	0	0	0	0	0	0	0	0	0	0	0	0	0	0	0	0	0	0	0	0.0010846	0.0010846	0	Rumen	Rumen	Rumen
Glucosamine-6-phosphate isomerase+Prevotellaceae	1	0	0	0	0	0	0	0	0	0	0	0	0	0	0	0	0	0	0	0	0.0010846	0	0	0	0	0	0	0	0	0	0	0	0	0	0	0	0	0	0	0	0.0010846	0.0010846	0	Rumen	Rumen	Rumen
Carbohydrate kinase, FGGY+Prevotellaceae	1	0	0	0	0	0	0	0	0	0	0	0	0	0	0	0	0	0	0	0	0.0010846	0	0	0	0	0	0	0	0	0	0	0	0	0	0	0	0	0	0	0	0.0010846	0.0010846	0	Rumen	Rumen	Rumen
Leucine-tRNA ligase+Prevotellaceae	1	0	0	0	0	0	0	0	0	0	0	0	0	0	0	0	0	0	0	0	0.0010846	0	0	0	0	0	0	0	0	0	0	0	0	0	0	0	0	0	0	0	0.0010846	0.0010846	0	Rumen	Rumen	Rumen
Mevalonate/galactokinase+Prevotellaceae	1	0	0	0	0	0	0	0	0	0	0	0	0	0	0	0	0	0	0	0	0.0010846	0	0	0	0	0	0	0	0	0	0	0	0	0	0	0	0	0	0	0	0.0010846	0.0010846	0	Rumen	Rumen	Rumen
Polysaccharide export protein+Prevotellaceae	1	0	0	0	0	0	0	0	0	0	0	0	0	0	0	0	0	0	0	0	0.0010846	0	0	0	0	0	0	0	0	0	0	0	0	0	0	0	0	0	0	0	0.0010846	0.0010846	0	Rumen	Rumen	Rumen
Glycogen debranching enzyme+Prevotellaceae	1	0	0	0	0	0	0	0	0	0	0	0	0	0	0	0	0	0	0	0	0.0010846	0	0	0	0	0	0	0	0	0	0	0	0	0	0	0	0	0	0	0	0.0010846	0.0010846	0	Rumen	Rumen	Rumen
Methionine-tRNA ligase, type 1+Prevotellaceae	1	0	0	0	0	0	0	0	0	0	0	0	0	0	0	0	0	0	0	0	0.0010846	0	0	0	0	0	0	0	0	0	0	0	0	0	0	0	0	0	0	0	0.0010846	0.0010846	0	Rumen	Rumen	Rumen
Coenzyme A transferase family I+Rikenellaceae	1	0	0	0	0	0	0	0	0	0	0	0	0	0	0	0	0	0	0	0	0.0010846	0	0	0	0	0	0	0	0	0	0	0	0	0	0	0	0	0	0	0	0.0010846	0.0010846	0	Rumen	Rumen	Rumen
Chaperonin Cpn10+Prevotellaceae	1	0	0	0	0	0	0	0	0	0	0	0	0	0	0	0	0	0	0	0	0.0010846	0	0	0	0	0	0	0	0	0	0	0	0	0	0	0	0	0	0	0	0.0010846	0.0010846	0	Rumen	Rumen	Rumen
Nucleotide sugar epimerase+Prevotellaceae	1	0	0	0	0	0	0	0	0	0	0	0	0	0	0	0	0	0	0	0	0.0010846	0	0	0	0	0	0	0	0	0	0	0	0	0	0	0	0	0	0	0	0.0010846	0.0010846	0	Rumen	Rumen	Rumen
Peptide chain release factor 2, bacterial+Prevotellaceae	1	0	0	0	0	0	0	0	0	0	0	0	0	0	0	0	0	0	0	0	0.0010846	0	0	0	0	0	0	0	0	0	0	0	0	0	0	0	0	0	0	0	0.0010846	0.0010846	0	Rumen	Rumen	Rumen
DNA-directed RNA polymerase, subunit 2+Prevotellaceae	1	0	0	0	0	0	0	0	0	0	0	0	0	0	0	0	0	0	0	0	0.0010846	0	0	0	0	0	0	0	0	0	0	0	0	0	0	0	0	0	0	0	0.0010846	0.0010846	0	Rumen	Rumen	Rumen
Butyrate kinase+Rikenellaceae	1	0	0	0	0	0	0	0	0	0	0	0	0	0	0	0	0	0	0	0	0.0010846	0	0	0	0	0	0	0	0	0	0	0	0	0	0	0	0	0	0	0	0.0010846	0.0010846	0	Rumen	Rumen	Rumen
Phosphoglycerate kinase+Porphyromonadaceae	1	0	0	0	0	0	0	0	0	0	0	0	0	0	0	0	1	0	0	0	0.0010846	0	0	0	0	0	0	0	0	0	0	0	0	0	0	0	0.000473261	0	0	0	0.0010846	0.0010846	0	Rumen	Rumen	Rumen
Peptidase C10, streptopain+Prevotellaceae	1	0	0	0	0	0	0	0	0	0	0	0	0	0	0	0	0	0	0	0	0.0010846	0	0	0	0	0	0	0	0	0	0	0	0	0	0	0	0	0	0	0	0.0010846	0.0010846	0	Rumen	Rumen	Rumen
DNA helicase, ATP-dependent, RecQ type, bacterial+Prevotellaceae	1	0	0	0	0	0	0	0	0	0	0	0	0	0	0	0	0	0	0	0	0.0010846	0	0	0	0	0	0	0	0	0	0	0	0	0	0	0	0	0	0	0	0.0010846	0.0010846	0	Rumen	Rumen	Rumen
Ribosomal protein S30Ae/sigma 54 modulation protein+Rikenellaceae	1	0	0	0	0	0	0	0	0	0	0	0	0	0	0	0	0	0	0	0	0.0010846	0	0	0	0	0	0	0	0	0	0	0	0	0	0	0	0	0	0	0	0.0010846	0.0010846	0	Rumen	Rumen	Rumen
Ribosome recycling factor+Prevotellaceae	1	0	0	0	0	0	0	0	0	0	0	0	0	0	0	0	0	0	0	0	0.0010846	0	0	0	0	0	0	0	0	0	0	0	0	0	0	0	0	0	0	0	0.0010846	0.0010846	0	Rumen	Rumen	Rumen
Probable glycine dehydrogenase (decarboxylating) subunit 1+Prevotellaceae	1	0	0	0	0	0	0	0	0	0	0	0	0	0	0	0	0	0	0	0	0.0010846	0	0	0	0	0	0	0	0	0	0	0	0	0	0	0	0	0	0	0	0.0010846	0.0010846	0	Rumen	Rumen	Rumen
Iron-dependent fumarate hydratase+Prevotellaceae	1	0	0	0	0	0	0	0	0	0	0	0	0	0	0	0	0	0	0	0	0.0010846	0	0	0	0	0	0	0	0	0	0	0	0	0	0	0	0	0	0	0	0.0010846	0.0010846	0	Rumen	Rumen	Rumen
Aminoacyl-tRNA synthetase, class II (D/K/N)-like+Prevotellaceae	1	0	0	0	0	0	0	0	0	0	0	0	0	0	0	0	0	0	0	0	0.0010846	0	0	0	0	0	0	0	0	0	0	0	0	0	0	0	0	0	0	0	0.0010846	0.0010846	0	Rumen	Rumen	Rumen
Malate dehydrogenase, type 2+Bacteroidaceae	1	0	0	0	0	0	0	0	0	0	0	0	0	0	0	0	0	0	0	0	0.0010846	0	0	0	0	0	0	0	0	0	0	0	0	0	0	0	0	0	0	0	0.0010846	0.0010846	0	Rumen	Rumen	Rumen
Uronate isomerase+Prevotellaceae	1	0	0	0	0	0	0	0	0	0	0	0	0	0	0	0	0	0	0	0	0.0010846	0	0	0	0	0	0	0	0	0	0	0	0	0	0	0	0	0	0	0	0.0010846	0.0010846	0	Rumen	Rumen	Rumen
Queuine tRNA-ribosyltransferase+Rikenellaceae	1	0	0	0	0	0	0	0	0	0	0	0	0	0	0	0	0	0	0	0	0.0010846	0	0	0	0	0	0	0	0	0	0	0	0	0	0	0	0	0	0	0	0.0010846	0.0010846	0	Rumen	Rumen	Rumen
Enolase+Rikenellaceae	1	0	0	0	0	0	0	0	0	0	0	0	0	0	0	0	0	0	0	0	0.0010846	0	0	0	0	0	0	0	0	0	0	0	0	0	0	0	0	0	0	0	0.0010846	0.0010846	0	Rumen	Rumen	Rumen
Enolase+Fibrobacteraceae	1	0	0	0	0	0	0	0	0	0	0	0	0	0	0	0	0	0	0	0	0.0010846	0	0	0	0	0	0	0	0	0	0	0	0	0	0	0	0	0	0	0	0.0010846	0.0010846	0	Rumen	Rumen	Rumen
Small acid-soluble spore protein, alpha/beta-type+Bacillaceae	1	0	0	0	0	0	0	0	0	0	0	0	0	0	0	0	0	0	1	0	0.0010846	0	0	0	0	0	0	0	0	0	0	0	0	0	0	0	0	0	0.000487567	0	0.0010846	0.0010846	0	Rumen	Rumen	Rumen
Beta-lactamase, class-A+Staphylococcaceae	1	0	0	0	0	0	0	0	0	0	0	0	0	0	0	0	0	0	0	0	0.0010846	0	0	0	0	0	0	0	0	0	0	0	0	0	0	0	0	0	0	0	0.0010846	0.0010846	0	Rumen	Rumen	Rumen
Major facilitator superfamily+Enterococcaceae	1	0	0	0	0	0	0	0	0	0	0	0	0	0	0	0	0	0	0	0	0.0010846	0	0	0	0	0	0	0	0	0	0	0	0	0	0	0	0	0	0	0	0.0010846	0.0010846	0	Rumen	Rumen	Rumen
Solute-binding family 1+Eubacteriaceae	1	0	0	0	0	0	0	0	0	0	0	0	0	0	0	0	0	0	0	0	0.0010846	0	0	0	0	0	0	0	0	0	0	0	0	0	0	0	0	0	0	0	0.0010846	0.0010846	0	Rumen	Rumen	Rumen
rRNA small subunit methyltransferase G+Clostridiaceae	1	0	0	0	0	0	0	0	0	0	0	0	0	0	0	0	0	0	0	0	0.0010846	0	0	0	0	0	0	0	0	0	0	0	0	0	0	0	0	0	0	0	0.0010846	0.0010846	0	Rumen	Rumen	Rumen
Ribosomal protein L31 type A+Clostridiaceae	1	0	0	0	0	0	0	0	0	0	0	0	0	0	1	0	1	0	1	0	0.0010846	0	0	0	0	0	0	0	0	0	0	0	0	0	0.000428082	0	0.000473261	0	0.000487567	0	0.0010846	0.0010846	0	Rumen	Rumen	Rumen
NADH-quinone oxidoreductase subunit E-like+Clostridiaceae	1	0	0	0	0	0	0	0	0	0	0	0	0	0	0	0	0	0	0	0	0.0010846	0	0	0	0	0	0	0	0	0	0	0	0	0	0	0	0	0	0	0	0.0010846	0.0010846	0	Rumen	Rumen	Rumen
Cytochrome c oxidase subunit III+Clostridiaceae	1	0	0	0	0	0	0	0	0	0	0	0	0	0	0	0	0	0	0	0	0.0010846	0	0	0	0	0	0	0	0	0	0	0	0	0	0	0	0	0	0	0	0.0010846	0.0010846	0	Rumen	Rumen	Rumen
Glyceraldehyde/Erythrose phosphate dehydrogenase family+Lachnospiraceae	1	0	0	0	0	0	0	0	0	0	0	0	0	0	0	0	0	0	0	0	0.0010846	0	0	0	0	0	0	0	0	0	0	0	0	0	0	0	0	0	0	0	0.0010846	0.0010846	0	Rumen	Rumen	Rumen
Glutamate dehydrogenase+Eubacteriaceae	1	0	0	0	0	0	0	0	0	0	0	0	0	0	0	0	0	0	0	0	0.0010846	0	0	0	0	0	0	0	0	0	0	0	0	0	0	0	0	0	0	0	0.0010846	0.0010846	0	Rumen	Rumen	Rumen
3-hydroxyacyl-CoA dehydrogenase+Peptostreptococcaceae	1	0	0	0	0	0	0	0	0	0	0	0	0	0	0	0	0	0	0	0	0.0010846	0	0	0	0	0	0	0	0	0	0	0	0	0	0	0	0	0	0	0	0.0010846	0.0010846	0	Rumen	Rumen	Rumen
Acetyl-CoA carboxylase carboxyl transferase, beta subunit+Acidaminococcaceae	1	0	0	0	0	0	0	0	0	0	0	0	0	0	0	0	0	0	0	0	0.0010846	0	0	0	0	0	0	0	0	0	0	0	0	0	0	0	0	0	0	0	0.0010846	0.0010846	0	Rumen	Rumen	Rumen
Succinate CoA transferase+Acidaminococcaceae	1	0	0	0	0	0	0	0	0	0	0	0	0	0	1	0	2	0	1	0	0.0010846	0	0	0	0	0	0	0	0	0	0	0	0	0	0.000428082	0	0.000946522	0	0.000487567	0	0.0010846	0.0010846	0	Rumen	Rumen	Rumen
DNA-directed RNA polymerase, alpha subunit+Selenomonadaceae	1	0	0	0	0	0	0	0	0	0	0	0	0	0	0	0	0	0	0	0	0.0010846	0	0	0	0	0	0	0	0	0	0	0	0	0	0	0	0	0	0	0	0.0010846	0.0010846	0	Rumen	Rumen	Rumen
Na+-transporting methylmalonyl-CoA/oxaloacetate decarboxylase, beta subunit+Fusobacteriaceae	1	0	0	0	0	0	0	0	0	0	0	0	0	0	0	0	0	0	0	0	0.0010846	0	0	0	0	0	0	0	0	0	0	0	0	0	0	0	0	0	0	0	0.0010846	0.0010846	0	Rumen	Rumen	Rumen
GspD/PilQ family+Neisseriaceae	1	0	0	0	0	0	0	0	0	0	0	0	0	0	0	0	0	0	0	0	0.0010846	0	0	0	0	0	0	0	0	0	0	0	0	0	0	0	0	0	0	0	0.0010846	0.0010846	0	Rumen	Rumen	Rumen
Triosephosphate isomerase, bacterial/eukaryotic+Geobacteraceae	1	0	0	0	0	0	0	0	0	0	0	0	0	0	0	0	0	0	0	0	0.0010846	0	0	0	0	0	0	0	0	0	0	0	0	0	0	0	0	0	0	0	0.0010846	0.0010846	0	Rumen	Rumen	Rumen
Tryptophanase+Enterobacteriaceae	1	0	0	0	0	0	0	0	0	0	0	0	0	0	0	0	0	0	0	0	0.0010846	0	0	0	0	0	0	0	0	0	0	0	0	0	0	0	0	0	0	0	0.0010846	0.0010846	0	Rumen	Rumen	Rumen
Fimbrial protein pilin+Moraxellaceae	1	0	0	0	0	0	0	0	0	0	0	0	0	0	0	0	0	0	0	0	0.0010846	0	0	0	0	0	0	0	0	0	0	0	0	0	0	0	0	0	0	0	0.0010846	0.0010846	0	Rumen	Rumen	Rumen
Orotidine 5'-phosphate decarboxylase+Yersiniaceae	1	0	0	0	0	0	0	0	0	0	0	0	0	0	0	0	0	0	0	0	0.0010846	0	0	0	0	0	0	0	0	0	0	0	0	0	0	0	0	0	0	0	0.0010846	0.0010846	0	Rumen	Rumen	Rumen
Cytochrome b+Moraxellaceae	1	0	0	0	0	0	0	0	0	0	0	0	0	0	0	0	0	0	0	0	0.0010846	0	0	0	0	0	0	0	0	0	0	0	0	0	0	0	0	0	0	0	0.0010846	0.0010846	0	Rumen	Rumen	Rumen
Electron transport complex, subunit RnfD/RsxD+Spirochaetaceae	1	0	0	0	0	0	0	0	0	0	0	0	0	0	0	0	0	0	0	0	0.0010846	0	0	0	0	0	0	0	0	0	0	0	0	0	0	0	0	0	0	0	0.0010846	0.0010846	0	Rumen	Rumen	Rumen
Peptidase C69, dipeptidase A+Synergistaceae	1	0	0	0	0	0	0	0	0	0	0	0	0	0	0	0	0	0	0	0	0.0010846	0	0	0	0	0	0	0	0	0	0	0	0	0	0	0	0	0	0	0	0.0010846	0.0010846	0	Rumen	Rumen	Rumen
Sodium:alanine symporter+Synergistaceae	1	0	0	0	0	0	0	0	0	0	0	0	0	0	0	0	0	0	0	0	0.0010846	0	0	0	0	0	0	0	0	0	0	0	0	0	0	0	0	0	0	0	0.0010846	0.0010846	0	Rumen	Rumen	Rumen
Glutamine synthetase type I+Synergistaceae	1	0	0	0	0	0	0	0	0	0	0	0	0	0	0	0	0	0	0	0	0.0010846	0	0	0	0	0	0	0	0	0	0	0	0	0	0	0	0	0	0	0	0.0010846	0.0010846	0	Rumen	Rumen	Rumen
Adenosylhomocysteinase+Akkermansiaceae	1	0	0	0	0	0	0	0	0	0	0	0	0	0	0	0	0	0	0	0	0.0010846	0	0	0	0	0	0	0	0	0	0	0	0	0	0	0	0	0	0	0	0.0010846	0.0010846	0	Rumen	Rumen	Rumen
Malate dehydrogenase, type 2+Akkermansiaceae	1	0	0	0	0	0	0	0	0	0	0	0	0	0	0	0	1	0	1	0	0.0010846	0	0	0	0	0	0	0	0	0	0	0	0	0	0	0	0.000473261	0	0.000487567	0	0.0010846	0.0010846	0	Rumen	Rumen	Rumen
HAD hydrolase, subfamily IA+Bacteroidaceae	0	0	0	0	0	0	0	0	0	0	0	0	0	0	0	0	1	0	2	0	0	0	0	0	0	0	0	0	0	0	0	0	0	0	0	0	0.000473261	0	0.000975134	0	0.000975134	0.000975134	0	Rectum	Rectum	Rumen
Putative thiol peroxidase Tpx+Bacteroidaceae	0	0	0	0	0	0	0	0	0	0	0	0	0	0	1	0	2	0	2	0	0	0	0	0	0	0	0	0	0	0	0	0	0	0	0.000428082	0	0.000946522	0	0.000975134	0	0.000975134	0.000975134	0	Rectum	Rectum	Rumen
Glyceraldehyde/Erythrose phosphate dehydrogenase family+Porphyromonadaceae	0	0	0	0	0	0	0	0	0	0	0	0	0	0	1	0	1	0	2	0	0	0	0	0	0	0	0	0	0	0	0	0	0	0	0.000428082	0	0.000473261	0	0.000975134	0	0.000975134	0.000975134	0	Rectum	Rectum	Rumen
Peptidase C1B, bleomycin hydrolase+Bacteroidaceae	0	0	0	0	0	0	0	0	0	0	0	0	0	0	0	0	1	0	2	0	0	0	0	0	0	0	0	0	0	0	0	0	0	0	0	0	0.000473261	0	0.000975134	0	0.000975134	0.000975134	0	Rectum	Rectum	Rumen
Ribosome recycling factor+Bacteroidaceae	0	0	0	0	0	0	0	0	0	0	0	0	0	0	0	0	2	0	2	0	0	0	0	0	0	0	0	0	0	0	0	0	0	0	0	0	0.000946522	0	0.000975134	0	0.000975134	0.000975134	0	Rectum	Rectum	Rumen
RNA methyltransferase, RsmD+Bacteroidaceae	0	0	0	0	0	0	0	0	0	0	0	0	0	0	0	0	2	0	2	0	0	0	0	0	0	0	0	0	0	0	0	0	0	0	0	0	0.000946522	0	0.000975134	0	0.000975134	0.000975134	0	Rectum	Rectum	Rumen
HAD-superfamily hydrolase, subfamily IB, PSPase-like+Bacteroidaceae	0	0	0	0	0	0	0	0	0	0	0	0	0	0	0	0	1	0	2	0	0	0	0	0	0	0	0	0	0	0	0	0	0	0	0	0	0.000473261	0	0.000975134	0	0.000975134	0.000975134	0	Rectum	Rectum	Rumen
NADH-ubiquinone oxidoreductase, 20 Kd subunit+Sphingobacteriaceae	0	0	0	0	0	0	0	0	0	0	0	0	0	0	2	0	0	0	2	0	0	0	0	0	0	0	0	0	0	0	0	0	0	0	0.000856164	0	0	0	0.000975134	0	0.000975134	0.000975134	0	Rectum	Rectum	Rumen
Ribosomal protein L29+Lactobacillaceae	0	0	0	0	0	0	0	0	0	0	0	0	0	0	2	0	1	0	2	0	0	0	0	0	0	0	0	0	0	0	0	0	0	0	0.000856164	0	0.000473261	0	0.000975134	0	0.000975134	0.000975134	0	Rectum	Rectum	Rumen
Small acid-soluble spore protein, alpha/beta-type+Paenibacillaceae	0	0	0	0	0	0	0	0	0	0	0	0	0	0	1	0	0	0	2	0	0	0	0	0	0	0	0	0	0	0	0	0	0	0	0.000428082	0	0	0	0.000975134	0	0.000975134	0.000975134	0	Rectum	Rectum	Rumen
Ribosomal protein L17+Lactobacillaceae	0	0	0	0	0	0	0	0	0	0	0	0	0	0	0	0	2	0	2	0	0	0	0	0	0	0	0	0	0	0	0	0	0	0	0	0	0.000946522	0	0.000975134	0	0.000975134	0.000975134	0	Rectum	Rectum	Rumen
GMP synthase+Lactobacillaceae	0	0	0	0	0	0	0	0	0	0	0	0	0	0	1	0	0	0	2	0	0	0	0	0	0	0	0	0	0	0	0	0	0	0	0.000428082	0	0	0	0.000975134	0	0.000975134	0.000975134	0	Rectum	Rectum	Rumen
Ribosomal protein L6, bacterial-type+Clostridiaceae	0	0	0	0	0	0	0	0	0	0	0	0	0	0	2	0	1	0	2	0	0	0	0	0	0	0	0	0	0	0	0	0	0	0	0.000856164	0	0.000473261	0	0.000975134	0	0.000975134	0.000975134	0	Rectum	Rectum	Rumen
Formate-tetrahydrofolate ligase, FTHFS+Clostridiaceae	0	0	0	0	0	0	0	0	0	0	0	0	0	0	0	0	1	0	2	0	0	0	0	0	0	0	0	0	0	0	0	0	0	0	0	0	0.000473261	0	0.000975134	0	0.000975134	0.000975134	0	Rectum	Rectum	Rumen
DapA-like+Lachnospiraceae	0	0	0	0	0	0	0	0	0	0	0	0	0	0	1	0	2	0	2	0	0	0	0	0	0	0	0	0	0	0	0	0	0	0	0.000428082	0	0.000946522	0	0.000975134	0	0.000975134	0.000975134	0	Rectum	Rectum	Rumen
Ribosomal protein S12/S23+Ruminococcaceae	0	0	0	0	0	0	0	0	0	0	0	0	0	0	1	0	0	0	2	0	0	0	0	0	0	0	0	0	0	0	0	0	0	0	0.000428082	0	0	0	0.000975134	0	0.000975134	0.000975134	0	Rectum	Rectum	Rumen
Adenylosuccinate synthetase+Ruminococcaceae	0	0	0	0	0	0	0	0	0	0	0	0	0	0	2	0	2	0	2	0	0	0	0	0	0	0	0	0	0	0	0	0	0	0	0.000856164	0	0.000946522	0	0.000975134	0	0.000975134	0.000975134	0	Rectum	Rectum	Rumen
Ribosomal protein S19, bacterial-type+Ruminococcaceae	0	0	0	0	0	0	0	0	0	0	0	0	0	0	2	0	1	0	2	0	0	0	0	0	0	0	0	0	0	0	0	0	0	0	0.000856164	0	0.000473261	0	0.000975134	0	0.000975134	0.000975134	0	Rectum	Rectum	Rumen
Glucose-1-phosphate adenylyltransferase, GlgD subunit+Ruminococcaceae	0	0	0	0	0	0	0	0	0	0	0	0	0	0	0	0	2	0	2	0	0	0	0	0	0	0	0	0	0	0	0	0	0	0	0	0	0.000946522	0	0.000975134	0	0.000975134	0.000975134	0	Rectum	Rectum	Rumen
Ribosomal protein L13, bacterial-type+Clostridiaceae	0	0	0	0	0	0	0	0	0	0	0	0	0	0	1	0	0	0	2	0	0	0	0	0	0	0	0	0	0	0	0	0	0	0	0.000428082	0	0	0	0.000975134	0	0.000975134	0.000975134	0	Rectum	Rectum	Rumen
Ribosomal protein L7/L12+Peptostreptococcaceae	0	0	0	0	0	0	0	0	0	0	0	0	0	0	1	0	1	0	2	0	0	0	0	0	0	0	0	0	0	0	0	0	0	0	0.000428082	0	0.000473261	0	0.000975134	0	0.000975134	0.000975134	0	Rectum	Rectum	Rumen
Tyrosine-tRNA ligase, bacterial-type+Lachnospiraceae	0	0	0	0	0	0	0	0	0	0	0	0	0	0	0	0	0	0	2	0	0	0	0	0	0	0	0	0	0	0	0	0	0	0	0	0	0	0	0.000975134	0	0.000975134	0.000975134	0	Rectum	Rectum	Rumen
Argininosuccinate synthase, type 1 subfamily+Lachnospiraceae	0	0	0	0	0	0	0	0	0	0	0	0	0	0	0	0	1	0	2	0	0	0	0	0	0	0	0	0	0	0	0	0	0	0	0	0	0.000473261	0	0.000975134	0	0.000975134	0.000975134	0	Rectum	Rectum	Rumen
3-oxoacid CoA-transferase+Lachnospiraceae	0	0	0	0	0	0	0	0	0	0	0	0	0	0	2	0	2	0	2	0	0	0	0	0	0	0	0	0	0	0	0	0	0	0	0.000856164	0	0.000946522	0	0.000975134	0	0.000975134	0.000975134	0	Rectum	Rectum	Rumen
Fructose-1,6-bisphosphate aldolase, class 2+Eubacteriaceae	0	0	0	0	0	0	0	0	0	0	0	0	0	0	2	0	2	0	2	0	0	0	0	0	0	0	0	0	0	0	0	0	0	0	0.000856164	0	0.000946522	0	0.000975134	0	0.000975134	0.000975134	0	Rectum	Rectum	Rumen
Ribosomal protein L10+Eubacteriaceae	0	0	0	0	0	0	0	0	0	0	0	0	0	0	0	0	2	0	2	0	0	0	0	0	0	0	0	0	0	0	0	0	0	0	0	0	0.000946522	0	0.000975134	0	0.000975134	0.000975134	0	Rectum	Rectum	Rumen
Bifunctional aldehyde-alcohol dehydrogenase+Lachnospiraceae	0	0	0	0	0	0	0	0	0	0	0	0	0	0	1	0	2	0	2	0	0	0	0	0	0	0	0	0	0	0	0	0	0	0	0.000428082	0	0.000946522	0	0.000975134	0	0.000975134	0.000975134	0	Rectum	Rectum	Rumen
Mycolic acid cyclopropane synthase+Clostridiaceae	0	0	0	0	0	0	0	0	0	0	0	0	0	0	0	0	0	0	2	0	0	0	0	0	0	0	0	0	0	0	0	0	0	0	0	0	0	0	0.000975134	0	0.000975134	0.000975134	0	Rectum	Rectum	Rumen
Phosphotransferase system, mannose/fructose/sorbose family IID component+Clostridiaceae	0	0	0	0	0	0	0	0	0	0	0	0	0	0	1	0	2	0	2	0	0	0	0	0	0	0	0	0	0	0	0	0	0	0	0.000428082	0	0.000946522	0	0.000975134	0	0.000975134	0.000975134	0	Rectum	Rectum	Rumen
Ribosomal protein L29+Clostridiaceae	0	0	0	0	0	0	0	0	0	0	0	0	0	0	1	0	2	0	2	0	0	0	0	0	0	0	0	0	0	0	0	0	0	0	0.000428082	0	0.000946522	0	0.000975134	0	0.000975134	0.000975134	0	Rectum	Rectum	Rumen
N-acetylglucosamine-6-phosphate deacetylase+Clostridiaceae	0	0	0	0	0	0	0	0	0	0	0	0	0	0	0	0	1	0	2	0	0	0	0	0	0	0	0	0	0	0	0	0	0	0	0	0	0.000473261	0	0.000975134	0	0.000975134	0.000975134	0	Rectum	Rectum	Rumen
Alpha-D-phosphohexomutase superfamily+Clostridiaceae	0	0	0	0	0	0	0	0	0	0	0	0	0	0	0	0	1	0	2	0	0	0	0	0	0	0	0	0	0	0	0	0	0	0	0	0	0.000473261	0	0.000975134	0	0.000975134	0.000975134	0	Rectum	Rectum	Rumen
UvrABC system, subunit C+Clostridiaceae	0	0	0	0	0	0	0	0	0	0	0	0	0	0	0	0	2	0	2	0	0	0	0	0	0	0	0	0	0	0	0	0	0	0	0	0	0.000946522	0	0.000975134	0	0.000975134	0.000975134	0	Rectum	Rectum	Rumen
Carbohydrate ABC transporter substrate-binding, CPR0540+Erysipelotrichaceae	0	0	0	0	0	0	0	0	0	0	0	0	0	0	0	0	2	0	2	0	0	0	0	0	0	0	0	0	0	0	0	0	0	0	0	0	0.000946522	0	0.000975134	0	0.000975134	0.000975134	0	Rectum	Rectum	Rumen
Diaminopimelate dehydrogenase, Ddh+Selenomonadaceae	0	0	0	0	0	0	0	0	0	0	0	0	0	0	0	0	2	0	2	0	0	0	0	0	0	0	0	0	0	0	0	0	0	0	0	0	0.000946522	0	0.000975134	0	0.000975134	0.000975134	0	Rectum	Rectum	Rumen
Translation elongation factor EFTu/EF1A, bacterial/organelle+Acholeplasmataceae	0	0	0	0	0	0	0	0	0	0	0	0	0	0	0	0	1	0	2	0	0	0	0	0	0	0	0	0	0	0	0	0	0	0	0	0	0.000473261	0	0.000975134	0	0.000975134	0.000975134	0	Rectum	Rectum	Rumen
Glycogen debranching enzyme+Bacteroidaceae	0	0	0	0	0	0	0	0	0	0	0	0	0	0	0	0	2	0	0	0	0	0	0	0	0	0	0	0	0	0	0	0	0	0	0	0	0.000946522	0	0	0	0.000946522	0.000946522	0	Colon	Colon	Rumen
CTP synthase+Bacteroidaceae	0	0	0	0	0	0	0	0	0	0	0	0	0	0	0	0	2	0	0	0	0	0	0	0	0	0	0	0	0	0	0	0	0	0	0	0	0.000946522	0	0	0	0.000946522	0.000946522	0	Colon	Colon	Rumen
Sodium ion-translocating decarboxylase+Bacteroidaceae	0	0	0	0	0	0	0	0	0	0	0	0	0	0	0	0	2	0	1	0	0	0	0	0	0	0	0	0	0	0	0	0	0	0	0	0	0.000946522	0	0.000487567	0	0.000946522	0.000946522	0	Colon	Colon	Rumen
Ribosomal protein S21+Bacteroidaceae	0	0	0	0	0	0	0	0	0	0	0	0	0	0	0	0	2	0	0	0	0	0	0	0	0	0	0	0	0	0	0	0	0	0	0	0	0.000946522	0	0	0	0.000946522	0.000946522	0	Colon	Colon	Rumen
Trigger factor+Bacteroidaceae	0	0	0	0	0	0	0	0	0	0	0	0	0	0	0	0	2	0	0	0	0	0	0	0	0	0	0	0	0	0	0	0	0	0	0	0	0.000946522	0	0	0	0.000946522	0.000946522	0	Colon	Colon	Rumen
Ribosomal protein L25/L23+Lactobacillaceae	0	0	0	0	0	0	0	0	0	0	0	0	0	0	0	0	2	0	0	0	0	0	0	0	0	0	0	0	0	0	0	0	0	0	0	0	0.000946522	0	0	0	0.000946522	0.000946522	0	Colon	Colon	Rumen
Peptidase M20A, peptidase V+Lactobacillaceae	0	0	0	0	0	0	0	0	0	0	0	0	0	0	2	0	2	0	0	0	0	0	0	0	0	0	0	0	0	0	0	0	0	0	0.000856164	0	0.000946522	0	0	0	0.000946522	0.000946522	0	Colon	Colon	Rumen
Ribosomal protein L19+Bacillaceae	0	0	0	0	0	0	0	0	0	0	0	0	0	0	0	0	2	0	0	0	0	0	0	0	0	0	0	0	0	0	0	0	0	0	0	0	0.000946522	0	0	0	0.000946522	0.000946522	0	Colon	Colon	Rumen
Ribosomal protein L15+Ruminococcaceae	0	0	0	0	0	0	0	0	0	0	0	0	0	0	0	0	2	0	0	0	0	0	0	0	0	0	0	0	0	0	0	0	0	0	0	0	0.000946522	0	0	0	0.000946522	0.000946522	0	Colon	Colon	Rumen
Ribosomal protein L20+Clostridiaceae	0	0	0	0	0	0	0	0	0	0	0	0	0	0	0	0	2	0	0	0	0	0	0	0	0	0	0	0	0	0	0	0	0	0	0	0	0.000946522	0	0	0	0.000946522	0.000946522	0	Colon	Colon	Rumen
Ribosomal protein S3, bacterial+Peptostreptococcaceae	0	0	0	0	0	0	0	0	0	0	0	0	0	0	2	0	2	0	0	0	0	0	0	0	0	0	0	0	0	0	0	0	0	0	0.000856164	0	0.000946522	0	0	0	0.000946522	0.000946522	0	Colon	Colon	Rumen
Glycogen/starch/alpha-glucan phosphorylase+Ruminococcaceae	0	0	0	0	0	0	0	0	0	0	0	0	0	0	0	0	2	0	0	0	0	0	0	0	0	0	0	0	0	0	0	0	0	0	0	0	0.000946522	0	0	0	0.000946522	0.000946522	0	Colon	Colon	Rumen
Ribose-phosphate diphosphokinase+Ruminococcaceae	0	0	0	0	0	0	0	0	0	0	0	0	0	0	1	0	2	0	0	0	0	0	0	0	0	0	0	0	0	0	0	0	0	0	0.000428082	0	0.000946522	0	0	0	0.000946522	0.000946522	0	Colon	Colon	Rumen
Ribosomal protein L22, bacterial/chloroplast-type+Ruminococcaceae	0	0	0	0	0	0	0	0	0	0	0	0	0	0	2	0	2	0	1	0	0	0	0	0	0	0	0	0	0	0	0	0	0	0	0.000856164	0	0.000946522	0	0.000487567	0	0.000946522	0.000946522	0	Colon	Colon	Rumen
Uracil phosphoribosyl transferase+Ruminococcaceae	0	0	0	0	0	0	0	0	0	0	0	0	0	0	0	0	2	0	1	0	0	0	0	0	0	0	0	0	0	0	0	0	0	0	0	0	0.000946522	0	0.000487567	0	0.000946522	0.000946522	0	Colon	Colon	Rumen
Cobalamin (vitamin B12) biosynthesis CobW+Ruminococcaceae	0	0	0	0	0	0	0	0	0	0	0	0	0	0	0	0	2	0	1	0	0	0	0	0	0	0	0	0	0	0	0	0	0	0	0	0	0.000946522	0	0.000487567	0	0.000946522	0.000946522	0	Colon	Colon	Rumen
D-proline reductase, PrdA proprotein+Lachnospiraceae	0	0	0	0	0	0	0	0	0	0	0	0	0	0	0	0	2	0	0	0	0	0	0	0	0	0	0	0	0	0	0	0	0	0	0	0	0.000946522	0	0	0	0.000946522	0.000946522	0	Colon	Colon	Rumen
Glucose-1-phosphate adenylyltransferase GlgC, bacterial+Ruminococcaceae	0	0	0	0	0	0	0	0	0	0	0	0	0	0	1	0	2	0	1	0	0	0	0	0	0	0	0	0	0	0	0	0	0	0	0.000428082	0	0.000946522	0	0.000487567	0	0.000946522	0.000946522	0	Colon	Colon	Rumen
Cobalamin (vitamin B12) biosynthesis CobW+Clostridiaceae	0	0	0	0	0	0	0	0	0	0	0	0	0	0	0	0	2	0	0	0	0	0	0	0	0	0	0	0	0	0	0	0	0	0	0	0	0.000946522	0	0	0	0.000946522	0.000946522	0	Colon	Colon	Rumen
Pyridoxal 5'-phosphate synthase subunit PdxS/SNZ+Ruminococcaceae	0	0	0	0	0	0	0	0	0	0	0	0	0	0	0	0	2	0	1	0	0	0	0	0	0	0	0	0	0	0	0	0	0	0	0	0	0.000946522	0	0.000487567	0	0.000946522	0.000946522	0	Colon	Colon	Rumen
DapA-like+Ruminococcaceae	0	0	0	0	0	0	0	0	0	0	0	0	0	0	0	0	2	0	1	0	0	0	0	0	0	0	0	0	0	0	0	0	0	0	0	0	0.000946522	0	0.000487567	0	0.000946522	0.000946522	0	Colon	Colon	Rumen
Citrate carrier CitT-related+Ruminococcaceae	0	0	0	0	0	0	0	0	0	0	0	0	0	0	2	0	2	0	1	0	0	0	0	0	0	0	0	0	0	0	0	0	0	0	0.000856164	0	0.000946522	0	0.000487567	0	0.000946522	0.000946522	0	Colon	Colon	Rumen
Ribosomal protein S6, plastid/chloroplast+Lachnospiraceae	0	0	0	0	0	0	0	0	0	0	0	0	0	0	0	0	2	0	0	0	0	0	0	0	0	0	0	0	0	0	0	0	0	0	0	0	0.000946522	0	0	0	0.000946522	0.000946522	0	Colon	Colon	Rumen
Formate/nitrite transporter+Lachnospiraceae	0	0	0	0	0	0	0	0	0	0	0	0	0	0	0	0	2	0	0	0	0	0	0	0	0	0	0	0	0	0	0	0	0	0	0	0	0.000946522	0	0	0	0.000946522	0.000946522	0	Colon	Colon	Rumen
Aconitase/isopropylmalate dehydratase+Lachnospiraceae	0	0	0	0	0	0	0	0	0	0	0	0	0	0	0	0	2	0	0	0	0	0	0	0	0	0	0	0	0	0	0	0	0	0	0	0	0.000946522	0	0	0	0.000946522	0.000946522	0	Colon	Colon	Rumen
Ribosomal protein L33+Clostridiaceae	0	0	0	0	0	0	0	0	0	0	0	0	0	0	0	0	2	0	0	0	0	0	0	0	0	0	0	0	0	0	0	0	0	0	0	0	0.000946522	0	0	0	0.000946522	0.000946522	0	Colon	Colon	Rumen
Sodium:dicarboxylate symporter+Lachnospiraceae	0	0	0	0	0	0	0	0	0	0	0	0	0	0	0	0	2	0	0	0	0	0	0	0	0	0	0	0	0	0	0	0	0	0	0	0	0.000946522	0	0	0	0.000946522	0.000946522	0	Colon	Colon	Rumen
Citrate carrier CitT-related+Clostridiaceae	0	0	0	0	0	0	0	0	0	0	0	0	0	0	0	0	2	0	1	0	0	0	0	0	0	0	0	0	0	0	0	0	0	0	0	0	0.000946522	0	0.000487567	0	0.000946522	0.000946522	0	Colon	Colon	Rumen
Crotonase superfamily+Pseudomonadaceae	0	0	0	0	0	0	0	0	0	0	0	0	0	0	0	0	2	0	0	0	0	0	0	0	0	0	0	0	0	0	0	0	0	0	0	0	0.000946522	0	0	0	0.000946522	0.000946522	0	Colon	Colon	Rumen
Triosephosphate isomerase, bacterial/eukaryotic+Microbacteriaceae	0	0	0	0	0	0	0	0	0	0	0	0	0	0	2	0	0	0	0	0	0	0	0	0	0	0	0	0	0	0	0	0	0	0	0.000856164	0	0	0	0	0	0.000856164	0.000856164	0	Cecum	Cecum	Rumen
Ribosomal protein S15, bacterial-type+Bacteroidaceae	0	0	0	0	0	0	0	0	0	0	0	0	0	0	2	0	1	0	1	0	0	0	0	0	0	0	0	0	0	0	0	0	0	0	0.000856164	0	0.000473261	0	0.000487567	0	0.000856164	0.000856164	0	Cecum	Cecum	Rumen
Ribosomal protein L19+Lactobacillaceae	0	0	0	0	0	0	0	0	0	0	0	0	0	0	2	0	1	0	1	0	0	0	0	0	0	0	0	0	0	0	0	0	0	0	0.000856164	0	0.000473261	0	0.000487567	0	0.000856164	0.000856164	0	Cecum	Cecum	Rumen
Urease accessory protein UreG+Lactobacillaceae	0	0	0	0	0	0	0	0	0	0	0	0	0	0	2	0	0	0	0	0	0	0	0	0	0	0	0	0	0	0	0	0	0	0	0.000856164	0	0	0	0	0	0.000856164	0.000856164	0	Cecum	Cecum	Rumen
Glycine-tRNA synthetase, heterodimeric+Lactobacillaceae	0	0	0	0	0	0	0	0	0	0	0	0	0	0	2	0	0	0	0	0	0	0	0	0	0	0	0	0	0	0	0	0	0	0	0.000856164	0	0	0	0	0	0.000856164	0.000856164	0	Cecum	Cecum	Rumen
Glucosamine-6-phosphate isomerase+Lactobacillaceae	0	0	0	0	0	0	0	0	0	0	0	0	0	0	2	0	0	0	0	0	0	0	0	0	0	0	0	0	0	0	0	0	0	0	0.000856164	0	0	0	0	0	0.000856164	0.000856164	0	Cecum	Cecum	Rumen
Pyruvate-flavodoxin oxidoreductase+Streptococcaceae	0	0	0	0	0	0	0	0	0	0	0	0	0	0	2	0	0	0	0	0	0	0	0	0	0	0	0	0	0	0	0	0	0	0	0.000856164	0	0	0	0	0	0.000856164	0.000856164	0	Cecum	Cecum	Rumen
AICARFT/IMPCHase bienzyme+Lactobacillaceae	0	0	0	0	0	0	0	0	0	0	0	0	0	0	2	0	0	0	0	0	0	0	0	0	0	0	0	0	0	0	0	0	0	0	0.000856164	0	0	0	0	0	0.000856164	0.000856164	0	Cecum	Cecum	Rumen
Glycerol-3-phosphate dehydrogenase, NAD-dependent+Lactobacillaceae	0	0	0	0	0	0	0	0	0	0	0	0	0	0	2	0	0	0	0	0	0	0	0	0	0	0	0	0	0	0	0	0	0	0	0.000856164	0	0	0	0	0	0.000856164	0.000856164	0	Cecum	Cecum	Rumen
Mannitol-1-phosphate 5-dehydrogenase+Lactobacillaceae	0	0	0	0	0	0	0	0	0	0	0	0	0	0	2	0	0	0	0	0	0	0	0	0	0	0	0	0	0	0	0	0	0	0	0.000856164	0	0	0	0	0	0.000856164	0.000856164	0	Cecum	Cecum	Rumen
Serine-tRNA ligase, type1+Lactobacillaceae	0	0	0	0	0	0	0	0	0	0	0	0	0	0	2	0	0	0	0	0	0	0	0	0	0	0	0	0	0	0	0	0	0	0	0.000856164	0	0	0	0	0	0.000856164	0.000856164	0	Cecum	Cecum	Rumen
NH(3)-dependent NAD(+) synthetase+Lactobacillaceae	0	0	0	0	0	0	0	0	0	0	0	0	0	0	2	0	0	0	0	0	0	0	0	0	0	0	0	0	0	0	0	0	0	0	0.000856164	0	0	0	0	0	0.000856164	0.000856164	0	Cecum	Cecum	Rumen
Alcohol dehydrogenase superfamily, zinc-type+Lactobacillaceae	0	0	0	0	0	0	0	0	0	0	0	0	0	0	2	0	0	0	0	0	0	0	0	0	0	0	0	0	0	0	0	0	0	0	0.000856164	0	0	0	0	0	0.000856164	0.000856164	0	Cecum	Cecum	Rumen
L-lactate/malate dehydrogenase+Lactobacillaceae	0	0	0	0	0	0	0	0	0	0	0	0	0	0	2	0	0	0	0	0	0	0	0	0	0	0	0	0	0	0	0	0	0	0	0.000856164	0	0	0	0	0	0.000856164	0.000856164	0	Cecum	Cecum	Rumen
Ribosomal protein L30, bacterial-type+Lactobacillaceae	0	0	0	0	0	0	0	0	0	0	0	0	0	0	2	0	0	0	0	0	0	0	0	0	0	0	0	0	0	0	0	0	0	0	0.000856164	0	0	0	0	0	0.000856164	0.000856164	0	Cecum	Cecum	Rumen
Glutamate decarboxylase+Lactobacillaceae	0	0	0	0	0	0	0	0	0	0	0	0	0	0	2	0	0	0	1	0	0	0	0	0	0	0	0	0	0	0	0	0	0	0	0.000856164	0	0	0	0.000487567	0	0.000856164	0.000856164	0	Cecum	Cecum	Rumen
Glyceraldehyde/Erythrose phosphate dehydrogenase family+Eubacteriaceae	0	0	0	0	0	0	0	0	0	0	0	0	0	0	2	0	1	0	1	0	0	0	0	0	0	0	0	0	0	0	0	0	0	0	0.000856164	0	0.000473261	0	0.000487567	0	0.000856164	0.000856164	0	Cecum	Cecum	Rumen
Peptidase M18+Ruminococcaceae	0	0	0	0	0	0	0	0	0	0	0	0	0	0	2	0	0	0	0	0	0	0	0	0	0	0	0	0	0	0	0	0	0	0	0.000856164	0	0	0	0	0	0.000856164	0.000856164	0	Cecum	Cecum	Rumen
Formate acetyltransferase+Clostridiaceae	0	0	0	0	0	0	0	0	0	0	0	0	0	0	2	0	0	0	1	0	0	0	0	0	0	0	0	0	0	0	0	0	0	0	0.000856164	0	0	0	0.000487567	0	0.000856164	0.000856164	0	Cecum	Cecum	Rumen
Ribosomal protein L16+Clostridiaceae	0	0	0	0	0	0	0	0	0	0	0	0	0	0	2	0	1	0	1	0	0	0	0	0	0	0	0	0	0	0	0	0	0	0	0.000856164	0	0.000473261	0	0.000487567	0	0.000856164	0.000856164	0	Cecum	Cecum	Rumen
Ribosomal protein L31 type A+Ruminococcaceae	0	0	0	0	0	0	0	0	0	0	0	0	0	0	2	0	1	0	1	0	0	0	0	0	0	0	0	0	0	0	0	0	0	0	0.000856164	0	0.000473261	0	0.000487567	0	0.000856164	0.000856164	0	Cecum	Cecum	Rumen
Bifunctional aldehyde-alcohol dehydrogenase+Clostridiaceae	0	0	0	0	0	0	0	0	0	0	0	0	0	0	2	0	0	0	0	0	0	0	0	0	0	0	0	0	0	0	0	0	0	0	0.000856164	0	0	0	0	0	0.000856164	0.000856164	0	Cecum	Cecum	Rumen
Ribosomal protein L29+Selenomonadaceae	0	0	0	0	0	0	0	0	0	0	0	0	0	0	2	0	1	0	0	0	0	0	0	0	0	0	0	0	0	0	0	0	0	0	0.000856164	0	0.000473261	0	0	0	0.000856164	0.000856164	0	Cecum	Cecum	Rumen
Translation elongation factor EFG/EF2+Corynebacteriaceae	0	0	0	0	0	0	0	0	0	0	0	0	0	0	0	0	1	0	1	0	0	0	0	0	0	0	0	0	0	0	0	0	0	0	0	0	0.000473261	0	0.000487567	0	0.000487567	0.000487567	0	Rectum	Rectum	Rumen
Glycoside hydrolase, family 2+Bifidobacteriaceae	0	0	0	0	0	0	0	0	0	0	0	0	0	0	0	0	0	0	1	0	0	0	0	0	0	0	0	0	0	0	0	0	0	0	0	0	0	0	0.000487567	0	0.000487567	0.000487567	0	Rectum	Rectum	Rumen
DNA mismatch endonuclease vsr+Corynebacteriaceae	0	0	0	0	0	0	0	0	0	0	0	0	0	0	0	0	1	0	1	0	0	0	0	0	0	0	0	0	0	0	0	0	0	0	0	0	0.000473261	0	0.000487567	0	0.000487567	0.000487567	0	Rectum	Rectum	Rumen
Methyladenine glycosylase+Coriobacteriaceae	0	0	0	0	0	0	0	0	0	0	0	0	0	0	0	0	0	0	1	0	0	0	0	0	0	0	0	0	0	0	0	0	0	0	0	0	0	0	0.000487567	0	0.000487567	0.000487567	0	Rectum	Rectum	Rumen
Ribosomal protein L20+Bacteroidaceae	0	0	0	0	0	0	0	0	0	0	0	0	0	0	1	0	1	0	1	0	0	0	0	0	0	0	0	0	0	0	0	0	0	0	0.000428082	0	0.000473261	0	0.000487567	0	0.000487567	0.000487567	0	Rectum	Rectum	Rumen
NusB antitermination factor+Bacteroidaceae	0	0	0	0	0	0	0	0	0	0	0	0	0	0	0	0	0	0	1	0	0	0	0	0	0	0	0	0	0	0	0	0	0	0	0	0	0	0	0.000487567	0	0.000487567	0.000487567	0	Rectum	Rectum	Rumen
Isopropylmalate dehydrogenase+Bacteroidaceae	0	0	0	0	0	0	0	0	0	0	0	0	0	0	0	0	0	0	1	0	0	0	0	0	0	0	0	0	0	0	0	0	0	0	0	0	0	0	0.000487567	0	0.000487567	0.000487567	0	Rectum	Rectum	Rumen
ATP-dependent DNA helicase RecG+Bacteroidaceae	0	0	0	0	0	0	0	0	0	0	0	0	0	0	0	0	1	0	1	0	0	0	0	0	0	0	0	0	0	0	0	0	0	0	0	0	0.000473261	0	0.000487567	0	0.000487567	0.000487567	0	Rectum	Rectum	Rumen
Dihydrolipoamide dehydrogenase+Bacteroidaceae	0	0	0	0	0	0	0	0	0	0	0	0	0	0	0	0	0	0	1	0	0	0	0	0	0	0	0	0	0	0	0	0	0	0	0	0	0	0	0.000487567	0	0.000487567	0.000487567	0	Rectum	Rectum	Rumen
Outer membrane efflux protein+Bacteroidaceae	0	0	0	0	0	0	0	0	0	0	0	0	0	0	0	0	1	0	1	0	0	0	0	0	0	0	0	0	0	0	0	0	0	0	0	0	0.000473261	0	0.000487567	0	0.000487567	0.000487567	0	Rectum	Rectum	Rumen
Aldose 1-epimerase+Bacteroidaceae	0	0	0	0	0	0	0	0	0	0	0	0	0	0	0	0	1	0	1	0	0	0	0	0	0	0	0	0	0	0	0	0	0	0	0	0	0.000473261	0	0.000487567	0	0.000487567	0.000487567	0	Rectum	Rectum	Rumen
Na(+)-translocating NADH-quinone reductase subunit C+Bacteroidaceae	0	0	0	0	0	0	0	0	0	0	0	0	0	0	0	0	1	0	1	0	0	0	0	0	0	0	0	0	0	0	0	0	0	0	0	0	0.000473261	0	0.000487567	0	0.000487567	0.000487567	0	Rectum	Rectum	Rumen
Adenylate kinase subfamily+Bacteroidaceae	0	0	0	0	0	0	0	0	0	0	0	0	0	0	0	0	1	0	1	0	0	0	0	0	0	0	0	0	0	0	0	0	0	0	0	0	0.000473261	0	0.000487567	0	0.000487567	0.000487567	0	Rectum	Rectum	Rumen
Mannose-6-phosphate isomerase, type I+Bacteroidaceae	0	0	0	0	0	0	0	0	0	0	0	0	0	0	1	0	1	0	1	0	0	0	0	0	0	0	0	0	0	0	0	0	0	0	0.000428082	0	0.000473261	0	0.000487567	0	0.000487567	0.000487567	0	Rectum	Rectum	Rumen
Diaminopimelate dehydrogenase, Ddh+Bacteroidaceae	0	0	0	0	0	0	0	0	0	0	0	0	0	0	0	0	0	0	1	0	0	0	0	0	0	0	0	0	0	0	0	0	0	0	0	0	0	0	0.000487567	0	0.000487567	0.000487567	0	Rectum	Rectum	Rumen
ATPase, V1/A1 complex, subunit E+Bacteroidaceae	0	0	0	0	0	0	0	0	0	0	0	0	0	0	0	0	0	0	1	0	0	0	0	0	0	0	0	0	0	0	0	0	0	0	0	0	0	0	0.000487567	0	0.000487567	0.000487567	0	Rectum	Rectum	Rumen
Ribosomal protein L31 type B+Bacteroidaceae	0	0	0	0	0	0	0	0	0	0	0	0	0	0	0	0	1	0	1	0	0	0	0	0	0	0	0	0	0	0	0	0	0	0	0	0	0.000473261	0	0.000487567	0	0.000487567	0.000487567	0	Rectum	Rectum	Rumen
Beta-hydroxyacyl-(acyl-carrier-protein) dehydratase FabZ+Bacteroidaceae	0	0	0	0	0	0	0	0	0	0	0	0	0	0	0	0	0	0	1	0	0	0	0	0	0	0	0	0	0	0	0	0	0	0	0	0	0	0	0.000487567	0	0.000487567	0.000487567	0	Rectum	Rectum	Rumen
Ribosomal protein L6, bacterial-type+Bacteroidaceae	0	0	0	0	0	0	0	0	0	0	0	0	0	0	1	0	1	0	1	0	0	0	0	0	0	0	0	0	0	0	0	0	0	0	0.000428082	0	0.000473261	0	0.000487567	0	0.000487567	0.000487567	0	Rectum	Rectum	Rumen
Phosphoribosylglycinamide formyltransferase 2+Bacteroidaceae	0	0	0	0	0	0	0	0	0	0	0	0	0	0	0	0	0	0	1	0	0	0	0	0	0	0	0	0	0	0	0	0	0	0	0	0	0	0	0.000487567	0	0.000487567	0.000487567	0	Rectum	Rectum	Rumen
Transposase, IS1+Bacteroidaceae	0	0	0	0	0	0	0	0	0	0	0	0	0	0	0	0	1	0	1	0	0	0	0	0	0	0	0	0	0	0	0	0	0	0	0	0	0.000473261	0	0.000487567	0	0.000487567	0.000487567	0	Rectum	Rectum	Rumen
Proline-tRNA ligase, class IIa, archaeal-type+Prevotellaceae	0	0	0	0	0	0	0	0	0	0	0	0	0	0	0	0	0	0	1	0	0	0	0	0	0	0	0	0	0	0	0	0	0	0	0	0	0	0	0.000487567	0	0.000487567	0.000487567	0	Rectum	Rectum	Rumen
Ribosomal protein L25/L23+Bacteroidaceae	0	0	0	0	0	0	0	0	0	0	0	0	0	0	0	0	0	0	1	0	0	0	0	0	0	0	0	0	0	0	0	0	0	0	0	0	0	0	0.000487567	0	0.000487567	0.000487567	0	Rectum	Rectum	Rumen
Peptidase M20+Prevotellaceae	0	0	0	0	0	0	0	0	0	0	0	0	0	0	0	0	0	0	1	0	0	0	0	0	0	0	0	0	0	0	0	0	0	0	0	0	0	0	0.000487567	0	0.000487567	0.000487567	0	Rectum	Rectum	Rumen
FeS cluster assembly SUF system, ATPase SufC+Bacteroidaceae	0	0	0	0	0	0	0	0	0	0	0	0	0	0	0	0	0	0	1	0	0	0	0	0	0	0	0	0	0	0	0	0	0	0	0	0	0	0	0.000487567	0	0.000487567	0.000487567	0	Rectum	Rectum	Rumen
Glutamine-tRNA ligase, bacterial+Prevotellaceae	0	0	0	0	0	0	0	0	0	0	0	0	0	0	0	0	0	0	1	0	0	0	0	0	0	0	0	0	0	0	0	0	0	0	0	0	0	0	0.000487567	0	0.000487567	0.000487567	0	Rectum	Rectum	Rumen
Bifunctional ligase/repressor BirA+Paenibacillaceae	0	0	0	0	0	0	0	0	0	0	0	0	0	0	0	0	0	0	1	0	0	0	0	0	0	0	0	0	0	0	0	0	0	0	0	0	0	0	0.000487567	0	0.000487567	0.000487567	0	Rectum	Rectum	Rumen
Formate acetyltransferase+Staphylococcaceae	0	0	0	0	0	0	0	0	0	0	0	0	0	0	0	0	1	0	1	0	0	0	0	0	0	0	0	0	0	0	0	0	0	0	0	0	0.000473261	0	0.000487567	0	0.000487567	0.000487567	0	Rectum	Rectum	Rumen
Ribosomal protein L33+Lactobacillaceae	0	0	0	0	0	0	0	0	0	0	0	0	0	0	0	0	0	0	1	0	0	0	0	0	0	0	0	0	0	0	0	0	0	0	0	0	0	0	0.000487567	0	0.000487567	0.000487567	0	Rectum	Rectum	Rumen
5,10-methylenetetrahydrofolate reductase+Streptococcaceae	0	0	0	0	0	0	0	0	0	0	0	0	0	0	0	0	1	0	1	0	0	0	0	0	0	0	0	0	0	0	0	0	0	0	0	0	0.000473261	0	0.000487567	0	0.000487567	0.000487567	0	Rectum	Rectum	Rumen
Translation elongation factor EFTu/EF1A, bacterial/organelle+Paenibacillaceae	0	0	0	0	0	0	0	0	0	0	0	0	0	0	0	0	0	0	1	0	0	0	0	0	0	0	0	0	0	0	0	0	0	0	0	0	0	0	0.000487567	0	0.000487567	0.000487567	0	Rectum	Rectum	Rumen
Ribonucleotide reductase regulator NrdR-like+Bacillaceae	0	0	0	0	0	0	0	0	0	0	0	0	0	0	0	0	1	0	1	0	0	0	0	0	0	0	0	0	0	0	0	0	0	0	0	0	0.000473261	0	0.000487567	0	0.000487567	0.000487567	0	Rectum	Rectum	Rumen
Glutamate dehydrogenase+Streptococcaceae	0	0	0	0	0	0	0	0	0	0	0	0	0	0	0	0	0	0	1	0	0	0	0	0	0	0	0	0	0	0	0	0	0	0	0	0	0	0	0.000487567	0	0.000487567	0.000487567	0	Rectum	Rectum	Rumen
Adenine phosphoribosyl transferase+Lactobacillaceae	0	0	0	0	0	0	0	0	0	0	0	0	0	0	1	0	0	0	1	0	0	0	0	0	0	0	0	0	0	0	0	0	0	0	0.000428082	0	0	0	0.000487567	0	0.000487567	0.000487567	0	Rectum	Rectum	Rumen
Proline-specific peptidase+Lactobacillaceae	0	0	0	0	0	0	0	0	0	0	0	0	0	0	0	0	0	0	1	0	0	0	0	0	0	0	0	0	0	0	0	0	0	0	0	0	0	0	0.000487567	0	0.000487567	0.000487567	0	Rectum	Rectum	Rumen
ABC transporter, phosphonate import, PhnC+Lactobacillaceae	0	0	0	0	0	0	0	0	0	0	0	0	0	0	1	0	0	0	1	0	0	0	0	0	0	0	0	0	0	0	0	0	0	0	0.000428082	0	0	0	0.000487567	0	0.000487567	0.000487567	0	Rectum	Rectum	Rumen
Ribosomal protein L32p+Lactobacillaceae	0	0	0	0	0	0	0	0	0	0	0	0	0	0	1	0	0	0	1	0	0	0	0	0	0	0	0	0	0	0	0	0	0	0	0.000428082	0	0	0	0.000487567	0	0.000487567	0.000487567	0	Rectum	Rectum	Rumen
Proteasome B-type subunit+Lactobacillaceae	0	0	0	0	0	0	0	0	0	0	0	0	0	0	1	0	0	0	1	0	0	0	0	0	0	0	0	0	0	0	0	0	0	0	0.000428082	0	0	0	0.000487567	0	0.000487567	0.000487567	0	Rectum	Rectum	Rumen
Succinate dehydrogenase/fumarate reductase iron-sulphur protein+Lactobacillaceae	0	0	0	0	0	0	0	0	0	0	0	0	0	0	1	0	1	0	1	0	0	0	0	0	0	0	0	0	0	0	0	0	0	0	0.000428082	0	0.000473261	0	0.000487567	0	0.000487567	0.000487567	0	Rectum	Rectum	Rumen
Methylglyoxal synthase+Lachnospiraceae	0	0	0	0	0	0	0	0	0	0	0	0	0	0	0	0	0	0	1	0	0	0	0	0	0	0	0	0	0	0	0	0	0	0	0	0	0	0	0.000487567	0	0.000487567	0.000487567	0	Rectum	Rectum	Rumen
Inositol 2-dehydrogenase/D-chiro-inositol 3-dehydrogenase+Clostridiaceae	0	0	0	0	0	0	0	0	0	0	0	0	0	0	0	0	1	0	1	0	0	0	0	0	0	0	0	0	0	0	0	0	0	0	0	0	0.000473261	0	0.000487567	0	0.000487567	0.000487567	0	Rectum	Rectum	Rumen
Pyruvate kinase+Clostridiaceae	0	0	0	0	0	0	0	0	0	0	0	0	0	0	1	0	0	0	1	0	0	0	0	0	0	0	0	0	0	0	0	0	0	0	0.000428082	0	0	0	0.000487567	0	0.000487567	0.000487567	0	Rectum	Rectum	Rumen
Peptidase M20B, tripeptide aminopeptidase+Ruminococcaceae	0	0	0	0	0	0	0	0	0	0	0	0	0	0	0	0	1	0	1	0	0	0	0	0	0	0	0	0	0	0	0	0	0	0	0	0	0.000473261	0	0.000487567	0	0.000487567	0.000487567	0	Rectum	Rectum	Rumen
ATPase, F0 complex, subunit B, bacterial+Ruminococcaceae	0	0	0	0	0	0	0	0	0	0	0	0	0	0	0	0	0	0	1	0	0	0	0	0	0	0	0	0	0	0	0	0	0	0	0	0	0	0	0.000487567	0	0.000487567	0.000487567	0	Rectum	Rectum	Rumen
Flagellin+Clostridiaceae	0	0	0	0	0	0	0	0	0	0	0	0	0	0	0	0	0	0	1	0	0	0	0	0	0	0	0	0	0	0	0	0	0	0	0	0	0	0	0.000487567	0	0.000487567	0.000487567	0	Rectum	Rectum	Rumen
ATPase, F0 complex, subunit C, bacterial/chloroplast+Clostridiaceae	0	0	0	0	0	0	0	0	0	0	0	0	0	0	1	0	1	0	1	0	0	0	0	0	0	0	0	0	0	0	0	0	0	0	0.000428082	0	0.000473261	0	0.000487567	0	0.000487567	0.000487567	0	Rectum	Rectum	Rumen
Ribosomal protein L29+Eubacteriaceae	0	0	0	0	0	0	0	0	0	0	0	0	0	0	1	0	1	0	1	0	0	0	0	0	0	0	0	0	0	0	0	0	0	0	0.000428082	0	0.000473261	0	0.000487567	0	0.000487567	0.000487567	0	Rectum	Rectum	Rumen
RNA methyltransferase, RsmD+Clostridiaceae	0	0	0	0	0	0	0	0	0	0	0	0	0	0	0	0	1	0	1	0	0	0	0	0	0	0	0	0	0	0	0	0	0	0	0	0	0.000473261	0	0.000487567	0	0.000487567	0.000487567	0	Rectum	Rectum	Rumen
Carbohydrate ABC transporter substrate-binding, CPR0540+Clostridiaceae	0	0	0	0	0	0	0	0	0	0	0	0	0	0	0	0	0	0	1	0	0	0	0	0	0	0	0	0	0	0	0	0	0	0	0	0	0	0	0.000487567	0	0.000487567	0.000487567	0	Rectum	Rectum	Rumen
Alpha-acetolactate decarboxylase+Eubacteriaceae	0	0	0	0	0	0	0	0	0	0	0	0	0	0	0	0	0	0	1	0	0	0	0	0	0	0	0	0	0	0	0	0	0	0	0	0	0	0	0.000487567	0	0.000487567	0.000487567	0	Rectum	Rectum	Rumen
Ribosomal protein L14, bacterial-type+Clostridiaceae	0	0	0	0	0	0	0	0	0	0	0	0	0	0	0	0	0	0	1	0	0	0	0	0	0	0	0	0	0	0	0	0	0	0	0	0	0	0	0.000487567	0	0.000487567	0.000487567	0	Rectum	Rectum	Rumen
Glycoside hydrolase, family 29+Lachnospiraceae	0	0	0	0	0	0	0	0	0	0	0	0	0	0	0	0	0	0	1	0	0	0	0	0	0	0	0	0	0	0	0	0	0	0	0	0	0	0	0.000487567	0	0.000487567	0.000487567	0	Rectum	Rectum	Rumen
Leucine-tRNA ligase+Ruminococcaceae	0	0	0	0	0	0	0	0	0	0	0	0	0	0	1	0	1	0	1	0	0	0	0	0	0	0	0	0	0	0	0	0	0	0	0.000428082	0	0.000473261	0	0.000487567	0	0.000487567	0.000487567	0	Rectum	Rectum	Rumen
4-hydroxy-tetrahydrodipicolinate synthase, DapA+Lachnospiraceae	0	0	0	0	0	0	0	0	0	0	0	0	0	0	0	0	1	0	1	0	0	0	0	0	0	0	0	0	0	0	0	0	0	0	0	0	0.000473261	0	0.000487567	0	0.000487567	0.000487567	0	Rectum	Rectum	Rumen
Peptidase M18+Lachnospiraceae	0	0	0	0	0	0	0	0	0	0	0	0	0	0	0	0	0	0	1	0	0	0	0	0	0	0	0	0	0	0	0	0	0	0	0	0	0	0	0.000487567	0	0.000487567	0.000487567	0	Rectum	Rectum	Rumen
Acetolactate synthase, large subunit, biosynthetic+Lachnospiraceae	0	0	0	0	0	0	0	0	0	0	0	0	0	0	0	0	0	0	1	0	0	0	0	0	0	0	0	0	0	0	0	0	0	0	0	0	0	0	0.000487567	0	0.000487567	0.000487567	0	Rectum	Rectum	Rumen
Ribosomal protein L22, bacterial/chloroplast-type+Clostridiaceae	0	0	0	0	0	0	0	0	0	0	0	0	0	0	0	0	1	0	1	0	0	0	0	0	0	0	0	0	0	0	0	0	0	0	0	0	0.000473261	0	0.000487567	0	0.000487567	0.000487567	0	Rectum	Rectum	Rumen
ATP-dependent 6-phosphofructokinase+Clostridiaceae	0	0	0	0	0	0	0	0	0	0	0	0	0	0	0	0	1	0	1	0	0	0	0	0	0	0	0	0	0	0	0	0	0	0	0	0	0.000473261	0	0.000487567	0	0.000487567	0.000487567	0	Rectum	Rectum	Rumen
Phosphoglycerate kinase+Eubacteriaceae	0	0	0	0	0	0	0	0	0	0	0	0	0	0	1	0	1	0	1	0	0	0	0	0	0	0	0	0	0	0	0	0	0	0	0.000428082	0	0.000473261	0	0.000487567	0	0.000487567	0.000487567	0	Rectum	Rectum	Rumen
ABC transporter, permease+Clostridiaceae	0	0	0	0	0	0	0	0	0	0	0	0	0	0	0	0	1	0	1	0	0	0	0	0	0	0	0	0	0	0	0	0	0	0	0	0	0.000473261	0	0.000487567	0	0.000487567	0.000487567	0	Rectum	Rectum	Rumen
Orotidine 5'-phosphate decarboxylase, type 2+Clostridiaceae	0	0	0	0	0	0	0	0	0	0	0	0	0	0	0	0	0	0	1	0	0	0	0	0	0	0	0	0	0	0	0	0	0	0	0	0	0	0	0.000487567	0	0.000487567	0.000487567	0	Rectum	Rectum	Rumen
Ribose-phosphate diphosphokinase+Clostridiaceae	0	0	0	0	0	0	0	0	0	0	0	0	0	0	0	0	1	0	1	0	0	0	0	0	0	0	0	0	0	0	0	0	0	0	0	0	0.000473261	0	0.000487567	0	0.000487567	0.000487567	0	Rectum	Rectum	Rumen
Glucose-1-phosphate adenylyltransferase, GlgD subunit+Clostridiaceae	0	0	0	0	0	0	0	0	0	0	0	0	0	0	0	0	1	0	1	0	0	0	0	0	0	0	0	0	0	0	0	0	0	0	0	0	0.000473261	0	0.000487567	0	0.000487567	0.000487567	0	Rectum	Rectum	Rumen
Trigger factor+Clostridiaceae	0	0	0	0	0	0	0	0	0	0	0	0	0	0	0	0	1	0	1	0	0	0	0	0	0	0	0	0	0	0	0	0	0	0	0	0	0.000473261	0	0.000487567	0	0.000487567	0.000487567	0	Rectum	Rectum	Rumen
Lon protease+Clostridiaceae	0	0	0	0	0	0	0	0	0	0	0	0	0	0	0	0	1	0	1	0	0	0	0	0	0	0	0	0	0	0	0	0	0	0	0	0	0.000473261	0	0.000487567	0	0.000487567	0.000487567	0	Rectum	Rectum	Rumen
Glucose-1-phosphate adenylyltransferase GlgC, bacterial+Clostridiaceae	0	0	0	0	0	0	0	0	0	0	0	0	0	0	0	0	0	0	1	0	0	0	0	0	0	0	0	0	0	0	0	0	0	0	0	0	0	0	0.000487567	0	0.000487567	0.000487567	0	Rectum	Rectum	Rumen
Peptide/nickel binding protein, MppA-type+Erysipelotrichaceae	0	0	0	0	0	0	0	0	0	0	0	0	0	0	0	0	0	0	1	0	0	0	0	0	0	0	0	0	0	0	0	0	0	0	0	0	0	0	0.000487567	0	0.000487567	0.000487567	0	Rectum	Rectum	Rumen
Translation elongation factor EFTs/EF1B+Erysipelotrichaceae	0	0	0	0	0	0	0	0	0	0	0	0	0	0	0	0	0	0	1	0	0	0	0	0	0	0	0	0	0	0	0	0	0	0	0	0	0	0	0.000487567	0	0.000487567	0.000487567	0	Rectum	Rectum	Rumen
Glyceraldehyde/Erythrose phosphate dehydrogenase family+Veillonellaceae	0	0	0	0	0	0	0	0	0	0	0	0	0	0	0	0	1	0	1	0	0	0	0	0	0	0	0	0	0	0	0	0	0	0	0	0	0.000473261	0	0.000487567	0	0.000487567	0.000487567	0	Rectum	Rectum	Rumen
Phosphoenolpyruvate carboxykinase, ATP-utilising+Selenomonadaceae	0	0	0	0	0	0	0	0	0	0	0	0	0	0	0	0	0	0	1	0	0	0	0	0	0	0	0	0	0	0	0	0	0	0	0	0	0	0	0.000487567	0	0.000487567	0.000487567	0	Rectum	Rectum	Rumen
Ribosomal protein S2, bacteria/mitochondria/plastid+Acidaminococcaceae	0	0	0	0	0	0	0	0	0	0	0	0	0	0	0	0	0	0	1	0	0	0	0	0	0	0	0	0	0	0	0	0	0	0	0	0	0	0	0.000487567	0	0.000487567	0.000487567	0	Rectum	Rectum	Rumen
Ribosomal protein S7, bacterial/organellar-type+Fusobacteriaceae	0	0	0	0	0	0	0	0	0	0	0	0	0	0	0	0	0	0	1	0	0	0	0	0	0	0	0	0	0	0	0	0	0	0	0	0	0	0	0.000487567	0	0.000487567	0.000487567	0	Rectum	Rectum	Rumen
Phosphoglycerate kinase+Rhodobacteraceae	0	0	0	0	0	0	0	0	0	0	0	0	0	0	0	0	0	0	1	0	0	0	0	0	0	0	0	0	0	0	0	0	0	0	0	0	0	0	0.000487567	0	0.000487567	0.000487567	0	Rectum	Rectum	Rumen
RNA methyltransferase TrmH family+Campylobacteraceae	0	0	0	0	0	0	0	0	0	0	0	0	0	0	1	0	1	0	1	0	0	0	0	0	0	0	0	0	0	0	0	0	0	0	0.000428082	0	0.000473261	0	0.000487567	0	0.000487567	0.000487567	0	Rectum	Rectum	Rumen
Lon protease, bacterial+Pseudomonadaceae	0	0	0	0	0	0	0	0	0	0	0	0	0	0	0	0	0	0	1	0	0	0	0	0	0	0	0	0	0	0	0	0	0	0	0	0	0	0	0.000487567	0	0.000487567	0.000487567	0	Rectum	Rectum	Rumen
Ribosomal protein S6, plastid/chloroplast+Enterobacteriaceae	0	0	0	0	0	0	0	0	0	0	0	0	0	0	0	0	0	0	1	0	0	0	0	0	0	0	0	0	0	0	0	0	0	0	0	0	0	0	0.000487567	0	0.000487567	0.000487567	0	Rectum	Rectum	Rumen
Restriction/modification DNA-methylase+Pseudomonadaceae	0	0	0	0	0	0	0	0	0	0	0	0	0	0	0	0	0	0	1	0	0	0	0	0	0	0	0	0	0	0	0	0	0	0	0	0	0	0	0.000487567	0	0.000487567	0.000487567	0	Rectum	Rectum	Rumen
Glutamate dehydrogenase+Spirochaetaceae	0	0	0	0	0	0	0	0	0	0	0	0	0	0	1	0	1	0	1	0	0	0	0	0	0	0	0	0	0	0	0	0	0	0	0.000428082	0	0.000473261	0	0.000487567	0	0.000487567	0.000487567	0	Rectum	Rectum	Rumen
Glyceraldehyde/Erythrose phosphate dehydrogenase family+Mycoplasmataceae	0	0	0	0	0	0	0	0	0	0	0	0	0	0	0	0	1	0	1	0	0	0	0	0	0	0	0	0	0	0	0	0	0	0	0	0	0.000473261	0	0.000487567	0	0.000487567	0.000487567	0	Rectum	Rectum	Rumen
Ribosomal protein S8+Solibacteraceae	0	0	0	0	0	0	0	0	0	0	0	0	0	0	1	0	1	0	0	0	0	0	0	0	0	0	0	0	0	0	0	0	0	0	0.000428082	0	0.000473261	0	0	0	0.000473261	0.000473261	0	Colon	Colon	Rumen
Transcription termination/antitermination protein NusA, bacterial+Bacteroidaceae	0	0	0	0	0	0	0	0	0	0	0	0	0	0	0	0	1	0	0	0	0	0	0	0	0	0	0	0	0	0	0	0	0	0	0	0	0.000473261	0	0	0	0.000473261	0.000473261	0	Colon	Colon	Rumen
GrpE nucleotide exchange factor+Bacteroidaceae	0	0	0	0	0	0	0	0	0	0	0	0	0	0	0	0	1	0	0	0	0	0	0	0	0	0	0	0	0	0	0	0	0	0	0	0	0.000473261	0	0	0	0.000473261	0.000473261	0	Colon	Colon	Rumen
3-dehydroquinate synthase family+Bacteroidaceae	0	0	0	0	0	0	0	0	0	0	0	0	0	0	0	0	1	0	0	0	0	0	0	0	0	0	0	0	0	0	0	0	0	0	0	0	0.000473261	0	0	0	0.000473261	0.000473261	0	Colon	Colon	Rumen
3-oxoacyl-[acyl-carrier-protein] synthase 2+Bacteroidaceae	0	0	0	0	0	0	0	0	0	0	0	0	0	0	0	0	1	0	0	0	0	0	0	0	0	0	0	0	0	0	0	0	0	0	0	0	0.000473261	0	0	0	0.000473261	0.000473261	0	Colon	Colon	Rumen
Transcription antitermination protein, NusG+Bacteroidaceae	0	0	0	0	0	0	0	0	0	0	0	0	0	0	0	0	1	0	0	0	0	0	0	0	0	0	0	0	0	0	0	0	0	0	0	0	0.000473261	0	0	0	0.000473261	0.000473261	0	Colon	Colon	Rumen
Hypoxanthine phosphoribosyl transferase+Bacteroidaceae	0	0	0	0	0	0	0	0	0	0	0	0	0	0	0	0	1	0	0	0	0	0	0	0	0	0	0	0	0	0	0	0	0	0	0	0	0.000473261	0	0	0	0.000473261	0.000473261	0	Colon	Colon	Rumen
Bifunctional protein PutA+Bacteroidaceae	0	0	0	0	0	0	0	0	0	0	0	0	0	0	0	0	1	0	0	0	0	0	0	0	0	0	0	0	0	0	0	0	0	0	0	0	0.000473261	0	0	0	0.000473261	0.000473261	0	Colon	Colon	Rumen
Pyrroline-5-carboxylate reductase+Bacteroidaceae	0	0	0	0	0	0	0	0	0	0	0	0	0	0	0	0	1	0	0	0	0	0	0	0	0	0	0	0	0	0	0	0	0	0	0	0	0.000473261	0	0	0	0.000473261	0.000473261	0	Colon	Colon	Rumen
Ribosomal protein S14, bacterial/plastid+Bacteroidaceae	0	0	0	0	0	0	0	0	0	0	0	0	0	0	1	0	1	0	0	0	0	0	0	0	0	0	0	0	0	0	0	0	0	0	0.000428082	0	0.000473261	0	0	0	0.000473261	0.000473261	0	Colon	Colon	Rumen
Polyphosphate kinase+Bacteroidaceae	0	0	0	0	0	0	0	0	0	0	0	0	0	0	0	0	1	0	0	0	0	0	0	0	0	0	0	0	0	0	0	0	0	0	0	0	0.000473261	0	0	0	0.000473261	0.000473261	0	Colon	Colon	Rumen
Copper homeostasis protein CutC+Bacteroidaceae	0	0	0	0	0	0	0	0	0	0	0	0	0	0	0	0	1	0	0	0	0	0	0	0	0	0	0	0	0	0	0	0	0	0	0	0	0.000473261	0	0	0	0.000473261	0.000473261	0	Colon	Colon	Rumen
Ribosomal protein L30, bacterial-type+Bacteroidaceae	0	0	0	0	0	0	0	0	0	0	0	0	0	0	0	0	1	0	0	0	0	0	0	0	0	0	0	0	0	0	0	0	0	0	0	0	0.000473261	0	0	0	0.000473261	0.000473261	0	Colon	Colon	Rumen
Tyrosine-tRNA ligase, bacterial-type+Bacteroidaceae	0	0	0	0	0	0	0	0	0	0	0	0	0	0	0	0	1	0	0	0	0	0	0	0	0	0	0	0	0	0	0	0	0	0	0	0	0.000473261	0	0	0	0.000473261	0.000473261	0	Colon	Colon	Rumen
Acetate/Proprionate kinase+Rikenellaceae	0	0	0	0	0	0	0	0	0	0	0	0	0	0	0	0	1	0	0	0	0	0	0	0	0	0	0	0	0	0	0	0	0	0	0	0	0.000473261	0	0	0	0.000473261	0.000473261	0	Colon	Colon	Rumen
Ribosomal protein S2, bacteria/mitochondria/plastid+Prevotellaceae	0	0	0	0	0	0	0	0	0	0	0	0	0	0	1	0	1	0	0	0	0	0	0	0	0	0	0	0	0	0	0	0	0	0	0.000428082	0	0.000473261	0	0	0	0.000473261	0.000473261	0	Colon	Colon	Rumen
Ribosomal protein L27+Bacteroidaceae	0	0	0	0	0	0	0	0	0	0	0	0	0	0	1	0	1	0	0	0	0	0	0	0	0	0	0	0	0	0	0	0	0	0	0.000428082	0	0.000473261	0	0	0	0.000473261	0.000473261	0	Colon	Colon	Rumen
Signal recognition particle, SRP54 subunit+Bacteroidaceae	0	0	0	0	0	0	0	0	0	0	0	0	0	0	0	0	1	0	0	0	0	0	0	0	0	0	0	0	0	0	0	0	0	0	0	0	0.000473261	0	0	0	0.000473261	0.000473261	0	Colon	Colon	Rumen
Glycine cleavage system P protein+Bacteroidaceae	0	0	0	0	0	0	0	0	0	0	0	0	0	0	0	0	1	0	0	0	0	0	0	0	0	0	0	0	0	0	0	0	0	0	0	0	0.000473261	0	0	0	0.000473261	0.000473261	0	Colon	Colon	Rumen
Ribosomal protein L15+Prevotellaceae	0	0	0	0	0	0	0	0	0	0	0	0	0	0	0	0	1	0	0	0	0	0	0	0	0	0	0	0	0	0	0	0	0	0	0	0	0.000473261	0	0	0	0.000473261	0.000473261	0	Colon	Colon	Rumen
Leucine aminopeptidase/peptidase B+Fibrobacteraceae	0	0	0	0	0	0	0	0	0	0	0	0	0	0	0	0	1	0	0	0	0	0	0	0	0	0	0	0	0	0	0	0	0	0	0	0	0.000473261	0	0	0	0.000473261	0.000473261	0	Colon	Colon	Rumen
Peptidase M3B, oligoendopeptidase-related clade 3+Lactobacillaceae	0	0	0	0	0	0	0	0	0	0	0	0	0	0	0	0	1	0	0	0	0	0	0	0	0	0	0	0	0	0	0	0	0	0	0	0	0.000473261	0	0	0	0.000473261	0.000473261	0	Colon	Colon	Rumen
Triosephosphate isomerase, bacterial/eukaryotic+Staphylococcaceae	0	0	0	0	0	0	0	0	0	0	0	0	0	0	0	0	1	0	0	0	0	0	0	0	0	0	0	0	0	0	0	0	0	0	0	0	0.000473261	0	0	0	0.000473261	0.000473261	0	Colon	Colon	Rumen
Methionine-tRNA synthetase, type 2+Streptococcaceae	0	0	0	0	0	0	0	0	0	0	0	0	0	0	0	0	1	0	0	0	0	0	0	0	0	0	0	0	0	0	0	0	0	0	0	0	0.000473261	0	0	0	0.000473261	0.000473261	0	Colon	Colon	Rumen
Peptide/nickel binding protein, MppA-type+Enterococcaceae	0	0	0	0	0	0	0	0	0	0	0	0	0	0	0	0	1	0	0	0	0	0	0	0	0	0	0	0	0	0	0	0	0	0	0	0	0.000473261	0	0	0	0.000473261	0.000473261	0	Colon	Colon	Rumen
Ribosomal protein S12/S23+Clostridiaceae	0	0	0	0	0	0	0	0	0	0	0	0	0	0	0	0	1	0	0	0	0	0	0	0	0	0	0	0	0	0	0	0	0	0	0	0	0.000473261	0	0	0	0.000473261	0.000473261	0	Colon	Colon	Rumen
Ribosomal protein L13, bacterial-type+Peptostreptococcaceae	0	0	0	0	0	0	0	0	0	0	0	0	0	0	1	0	1	0	0	0	0	0	0	0	0	0	0	0	0	0	0	0	0	0	0.000428082	0	0.000473261	0	0	0	0.000473261	0.000473261	0	Colon	Colon	Rumen
Isoleucine-tRNA ligase, type 1+Ruminococcaceae	0	0	0	0	0	0	0	0	0	0	0	0	0	0	0	0	1	0	0	0	0	0	0	0	0	0	0	0	0	0	0	0	0	0	0	0	0.000473261	0	0	0	0.000473261	0.000473261	0	Colon	Colon	Rumen
Mevalonate/galactokinase+Ruminococcaceae	0	0	0	0	0	0	0	0	0	0	0	0	0	0	1	0	1	0	0	0	0	0	0	0	0	0	0	0	0	0	0	0	0	0	0.000428082	0	0.000473261	0	0	0	0.000473261	0.000473261	0	Colon	Colon	Rumen
Phosphoribosylglycinamide formyltransferase+Ruminococcaceae	0	0	0	0	0	0	0	0	0	0	0	0	0	0	0	0	1	0	0	0	0	0	0	0	0	0	0	0	0	0	0	0	0	0	0	0	0.000473261	0	0	0	0.000473261	0.000473261	0	Colon	Colon	Rumen
N5-carboxyaminoimidazole ribonucleotide mutase PurE+Ruminococcaceae	0	0	0	0	0	0	0	0	0	0	0	0	0	0	0	0	1	0	0	0	0	0	0	0	0	0	0	0	0	0	0	0	0	0	0	0	0.000473261	0	0	0	0.000473261	0.000473261	0	Colon	Colon	Rumen
Ribosomal protein S17, bacterial-type+Ruminococcaceae	0	0	0	0	0	0	0	0	0	0	0	0	0	0	0	0	1	0	0	0	0	0	0	0	0	0	0	0	0	0	0	0	0	0	0	0	0.000473261	0	0	0	0.000473261	0.000473261	0	Colon	Colon	Rumen
Thioredoxin+Lachnospiraceae	0	0	0	0	0	0	0	0	0	0	0	0	0	0	0	0	1	0	0	0	0	0	0	0	0	0	0	0	0	0	0	0	0	0	0	0	0.000473261	0	0	0	0.000473261	0.000473261	0	Colon	Colon	Rumen
Ribosomal protein L25/L23+Lachnospiraceae	0	0	0	0	0	0	0	0	0	0	0	0	0	0	0	0	1	0	0	0	0	0	0	0	0	0	0	0	0	0	0	0	0	0	0	0	0.000473261	0	0	0	0.000473261	0.000473261	0	Colon	Colon	Rumen
Ribosomal protein S30Ae/sigma 54 modulation protein+Lachnospiraceae	0	0	0	0	0	0	0	0	0	0	0	0	0	0	0	0	1	0	0	0	0	0	0	0	0	0	0	0	0	0	0	0	0	0	0	0	0.000473261	0	0	0	0.000473261	0.000473261	0	Colon	Colon	Rumen
Alanine racemase+Clostridiaceae	0	0	0	0	0	0	0	0	0	0	0	0	0	0	0	0	1	0	0	0	0	0	0	0	0	0	0	0	0	0	0	0	0	0	0	0	0.000473261	0	0	0	0.000473261	0.000473261	0	Colon	Colon	Rumen
Glucose-1-phosphate thymidylyltransferase, short form+Ruminococcaceae	0	0	0	0	0	0	0	0	0	0	0	0	0	0	0	0	1	0	0	0	0	0	0	0	0	0	0	0	0	0	0	0	0	0	0	0	0.000473261	0	0	0	0.000473261	0.000473261	0	Colon	Colon	Rumen
Ribosomal protein L27+Ruminococcaceae	0	0	0	0	0	0	0	0	0	0	0	0	0	0	1	0	1	0	0	0	0	0	0	0	0	0	0	0	0	0	0	0	0	0	0.000428082	0	0.000473261	0	0	0	0.000473261	0.000473261	0	Colon	Colon	Rumen
Ribosomal protein L20+Ruminococcaceae	0	0	0	0	0	0	0	0	0	0	0	0	0	0	0	0	1	0	0	0	0	0	0	0	0	0	0	0	0	0	0	0	0	0	0	0	0.000473261	0	0	0	0.000473261	0.000473261	0	Colon	Colon	Rumen
Ribosomal protein L9, bacteria/chloroplast+Lachnospiraceae	0	0	0	0	0	0	0	0	0	0	0	0	0	0	0	0	1	0	0	0	0	0	0	0	0	0	0	0	0	0	0	0	0	0	0	0	0.000473261	0	0	0	0.000473261	0.000473261	0	Colon	Colon	Rumen
Hypoxanthine phosphoribosyl transferase+Ruminococcaceae	0	0	0	0	0	0	0	0	0	0	0	0	0	0	0	0	1	0	0	0	0	0	0	0	0	0	0	0	0	0	0	0	0	0	0	0	0.000473261	0	0	0	0.000473261	0.000473261	0	Colon	Colon	Rumen
Phosphoglycerate mutase, 2,3-bisphosphoglycerate-independent+Lachnospiraceae	0	0	0	0	0	0	0	0	0	0	0	0	0	0	1	0	1	0	0	0	0	0	0	0	0	0	0	0	0	0	0	0	0	0	0.000428082	0	0.000473261	0	0	0	0.000473261	0.000473261	0	Colon	Colon	Rumen
Ribosomal protein S18+Lachnospiraceae	0	0	0	0	0	0	0	0	0	0	0	0	0	0	0	0	1	0	0	0	0	0	0	0	0	0	0	0	0	0	0	0	0	0	0	0	0.000473261	0	0	0	0.000473261	0.000473261	0	Colon	Colon	Rumen
Galactokinase, bacterial+Lachnospiraceae	0	0	0	0	0	0	0	0	0	0	0	0	0	0	0	0	1	0	0	0	0	0	0	0	0	0	0	0	0	0	0	0	0	0	0	0	0.000473261	0	0	0	0.000473261	0.000473261	0	Colon	Colon	Rumen
Ribose-phosphate diphosphokinase+Lachnospiraceae	0	0	0	0	0	0	0	0	0	0	0	0	0	0	0	0	1	0	0	0	0	0	0	0	0	0	0	0	0	0	0	0	0	0	0	0	0.000473261	0	0	0	0.000473261	0.000473261	0	Colon	Colon	Rumen
Orotidine 5'-phosphate decarboxylase, type 2+Lachnospiraceae	0	0	0	0	0	0	0	0	0	0	0	0	0	0	0	0	1	0	0	0	0	0	0	0	0	0	0	0	0	0	0	0	0	0	0	0	0.000473261	0	0	0	0.000473261	0.000473261	0	Colon	Colon	Rumen
Phenylalanine-tRNA ligase, class IIc, beta subunit+Ruminococcaceae	0	0	0	0	0	0	0	0	0	0	0	0	0	0	1	0	1	0	0	0	0	0	0	0	0	0	0	0	0	0	0	0	0	0	0.000428082	0	0.000473261	0	0	0	0.000473261	0.000473261	0	Colon	Colon	Rumen
Coenzyme A transferase family I+Lachnospiraceae	0	0	0	0	0	0	0	0	0	0	0	0	0	0	0	0	1	0	0	0	0	0	0	0	0	0	0	0	0	0	0	0	0	0	0	0	0.000473261	0	0	0	0.000473261	0.000473261	0	Colon	Colon	Rumen
Uridylate kinase, bacteria+Ruminococcaceae	0	0	0	0	0	0	0	0	0	0	0	0	0	0	0	0	1	0	0	0	0	0	0	0	0	0	0	0	0	0	0	0	0	0	0	0	0.000473261	0	0	0	0.000473261	0.000473261	0	Colon	Colon	Rumen
Peptide/nickel binding protein, MppA-type+Eubacteriaceae	0	0	0	0	0	0	0	0	0	0	0	0	0	0	0	0	1	0	0	0	0	0	0	0	0	0	0	0	0	0	0	0	0	0	0	0	0.000473261	0	0	0	0.000473261	0.000473261	0	Colon	Colon	Rumen
Translation elongation factor EFG/EF2+Clostridiaceae	0	0	0	0	0	0	0	0	0	0	0	0	0	0	0	0	1	0	0	0	0	0	0	0	0	0	0	0	0	0	0	0	0	0	0	0	0.000473261	0	0	0	0.000473261	0.000473261	0	Colon	Colon	Rumen
Glucose-1-phosphate adenylyltransferase, GlgD subunit+Lachnospiraceae	0	0	0	0	0	0	0	0	0	0	0	0	0	0	0	0	1	0	0	0	0	0	0	0	0	0	0	0	0	0	0	0	0	0	0	0	0.000473261	0	0	0	0.000473261	0.000473261	0	Colon	Colon	Rumen
Cysteine synthase CysK+Clostridiaceae	0	0	0	0	0	0	0	0	0	0	0	0	0	0	0	0	1	0	0	0	0	0	0	0	0	0	0	0	0	0	0	0	0	0	0	0	0.000473261	0	0	0	0.000473261	0.000473261	0	Colon	Colon	Rumen
Leu/Ile/Val-binding protein+Clostridiaceae	0	0	0	0	0	0	0	0	0	0	0	0	0	0	1	0	1	0	0	0	0	0	0	0	0	0	0	0	0	0	0	0	0	0	0.000428082	0	0.000473261	0	0	0	0.000473261	0.000473261	0	Colon	Colon	Rumen
Ribosomal protein S30Ae/sigma 54 modulation protein+Clostridiaceae	0	0	0	0	0	0	0	0	0	0	0	0	0	0	0	0	1	0	0	0	0	0	0	0	0	0	0	0	0	0	0	0	0	0	0	0	0.000473261	0	0	0	0.000473261	0.000473261	0	Colon	Colon	Rumen
Ribosomal protein S20+Clostridiaceae	0	0	0	0	0	0	0	0	0	0	0	0	0	0	0	0	1	0	0	0	0	0	0	0	0	0	0	0	0	0	0	0	0	0	0	0	0.000473261	0	0	0	0.000473261	0.000473261	0	Colon	Colon	Rumen
Orotate phosphoribosyltransferase+Clostridiaceae	0	0	0	0	0	0	0	0	0	0	0	0	0	0	0	0	1	0	0	0	0	0	0	0	0	0	0	0	0	0	0	0	0	0	0	0	0.000473261	0	0	0	0.000473261	0.000473261	0	Colon	Colon	Rumen
Acetate/Proprionate kinase+Clostridiaceae	0	0	0	0	0	0	0	0	0	0	0	0	0	0	0	0	1	0	0	0	0	0	0	0	0	0	0	0	0	0	0	0	0	0	0	0	0.000473261	0	0	0	0.000473261	0.000473261	0	Colon	Colon	Rumen
Phosphoribosylformylglycinamidine cyclo-ligase+Clostridiales Family XIII. Incertae Sedis	0	0	0	0	0	0	0	0	0	0	0	0	0	0	0	0	1	0	0	0	0	0	0	0	0	0	0	0	0	0	0	0	0	0	0	0	0.000473261	0	0	0	0.000473261	0.000473261	0	Colon	Colon	Rumen
3-hydroxyacyl-CoA dehydrogenase+Erysipelotrichaceae	0	0	0	0	0	0	0	0	0	0	0	0	0	0	0	0	1	0	0	0	0	0	0	0	0	0	0	0	0	0	0	0	0	0	0	0	0.000473261	0	0	0	0.000473261	0.000473261	0	Colon	Colon	Rumen
Ribosomal protein L15+Veillonellaceae	0	0	0	0	0	0	0	0	0	0	0	0	0	0	1	0	1	0	0	0	0	0	0	0	0	0	0	0	0	0	0	0	0	0	0.000428082	0	0.000473261	0	0	0	0.000473261	0.000473261	0	Colon	Colon	Rumen
Formate-tetrahydrofolate ligase, FTHFS+Fusobacteriaceae	0	0	0	0	0	0	0	0	0	0	0	0	0	0	0	0	1	0	0	0	0	0	0	0	0	0	0	0	0	0	0	0	0	0	0	0	0.000473261	0	0	0	0.000473261	0.000473261	0	Colon	Colon	Rumen
Ribosomal protein L7/L12+Sutterellaceae	0	0	0	0	0	0	0	0	0	0	0	0	0	0	1	0	1	0	0	0	0	0	0	0	0	0	0	0	0	0	0	0	0	0	0.000428082	0	0.000473261	0	0	0	0.000473261	0.000473261	0	Colon	Colon	Rumen
Adenine phosphoribosyl transferase+Campylobacteraceae	0	0	0	0	0	0	0	0	0	0	0	0	0	0	0	0	1	0	0	0	0	0	0	0	0	0	0	0	0	0	0	0	0	0	0	0	0.000473261	0	0	0	0.000473261	0.000473261	0	Colon	Colon	Rumen
Lipase, secreted+Moraxellaceae	0	0	0	0	0	0	0	0	0	0	0	0	0	0	0	0	1	0	0	0	0	0	0	0	0	0	0	0	0	0	0	0	0	0	0	0	0.000473261	0	0	0	0.000473261	0.000473261	0	Colon	Colon	Rumen
Inosine-5'-monophosphate dehydrogenase+Spirochaetaceae	0	0	0	0	0	0	0	0	0	0	0	0	0	0	1	0	1	0	0	0	0	0	0	0	0	0	0	0	0	0	0	0	0	0	0.000428082	0	0.000473261	0	0	0	0.000473261	0.000473261	0	Colon	Colon	Rumen
Ribosomal protein S17, bacterial-type+Synergistaceae	0	0	0	0	0	0	0	0	0	0	0	0	0	0	0	0	1	0	0	0	0	0	0	0	0	0	0	0	0	0	0	0	0	0	0	0	0.000473261	0	0	0	0.000473261	0.000473261	0	Colon	Colon	Rumen
Glycoside hydrolase, family 28+Nocardiaceae	0	0	0	0	0	0	0	0	0	0	0	0	0	0	1	0	0	0	0	0	0	0	0	0	0	0	0	0	0	0	0	0	0	0	0.000428082	0	0	0	0	0	0.000428082	0.000428082	0	Cecum	Cecum	Rumen
Pseudouridine synthase, RsuA/RluB/E/F+Prevotellaceae	0	0	0	0	0	0	0	0	0	0	0	0	0	0	1	0	0	0	0	0	0	0	0	0	0	0	0	0	0	0	0	0	0	0	0.000428082	0	0	0	0	0	0.000428082	0.000428082	0	Cecum	Cecum	Rumen
Adenylate kinase/UMP-CMP kinase+Prevotellaceae	0	0	0	0	0	0	0	0	0	0	0	0	0	0	1	0	0	0	0	0	0	0	0	0	0	0	0	0	0	0	0	0	0	0	0.000428082	0	0	0	0	0	0.000428082	0.000428082	0	Cecum	Cecum	Rumen
UDP-N-acetylmuramoylalanyl-D-glutamate-2,6-diaminopimelate ligase+Lactobacillaceae	0	0	0	0	0	0	0	0	0	0	0	0	0	0	1	0	0	0	0	0	0	0	0	0	0	0	0	0	0	0	0	0	0	0	0.000428082	0	0	0	0	0	0.000428082	0.000428082	0	Cecum	Cecum	Rumen
Transcription termination/antitermination protein NusA, bacterial+Lactobacillaceae	0	0	0	0	0	0	0	0	0	0	0	0	0	0	1	0	0	0	0	0	0	0	0	0	0	0	0	0	0	0	0	0	0	0	0.000428082	0	0	0	0	0	0.000428082	0.000428082	0	Cecum	Cecum	Rumen
D-alanine--poly(phosphoribitol) ligase subunit 1+Lactobacillaceae	0	0	0	0	0	0	0	0	0	0	0	0	0	0	1	0	0	0	0	0	0	0	0	0	0	0	0	0	0	0	0	0	0	0	0.000428082	0	0	0	0	0	0.000428082	0.000428082	0	Cecum	Cecum	Rumen
Glucosamine-fructose-6-phosphate aminotransferase, isomerising+Lactobacillaceae	0	0	0	0	0	0	0	0	0	0	0	0	0	0	1	0	0	0	0	0	0	0	0	0	0	0	0	0	0	0	0	0	0	0	0.000428082	0	0	0	0	0	0.000428082	0.000428082	0	Cecum	Cecum	Rumen
Carbamate kinase+Lactobacillaceae	0	0	0	0	0	0	0	0	0	0	0	0	0	0	1	0	0	0	0	0	0	0	0	0	0	0	0	0	0	0	0	0	0	0	0.000428082	0	0	0	0	0	0.000428082	0.000428082	0	Cecum	Cecum	Rumen
Ribosomal protein S7, bacterial/organellar-type+Bacillaceae	0	0	0	0	0	0	0	0	0	0	0	0	0	0	1	0	0	0	0	0	0	0	0	0	0	0	0	0	0	0	0	0	0	0	0.000428082	0	0	0	0	0	0.000428082	0.000428082	0	Cecum	Cecum	Rumen
DNA-directed RNA polymerase subunit delta+Lactobacillaceae	0	0	0	0	0	0	0	0	0	0	0	0	0	0	1	0	0	0	0	0	0	0	0	0	0	0	0	0	0	0	0	0	0	0	0.000428082	0	0	0	0	0	0.000428082	0.000428082	0	Cecum	Cecum	Rumen
Xanthine phosphoribosyltransferase+Lactobacillaceae	0	0	0	0	0	0	0	0	0	0	0	0	0	0	1	0	0	0	0	0	0	0	0	0	0	0	0	0	0	0	0	0	0	0	0.000428082	0	0	0	0	0	0.000428082	0.000428082	0	Cecum	Cecum	Rumen
Acetate/Proprionate kinase+Lactobacillaceae	0	0	0	0	0	0	0	0	0	0	0	0	0	0	1	0	0	0	0	0	0	0	0	0	0	0	0	0	0	0	0	0	0	0	0.000428082	0	0	0	0	0	0.000428082	0.000428082	0	Cecum	Cecum	Rumen
Isoleucine-tRNA ligase, type 1+Lactobacillaceae	0	0	0	0	0	0	0	0	0	0	0	0	0	0	1	0	0	0	0	0	0	0	0	0	0	0	0	0	0	0	0	0	0	0	0.000428082	0	0	0	0	0	0.000428082	0.000428082	0	Cecum	Cecum	Rumen
Phosphotransferase system, alpha-glucoside-specific IIBC component+Lactobacillaceae	0	0	0	0	0	0	0	0	0	0	0	0	0	0	1	0	0	0	0	0	0	0	0	0	0	0	0	0	0	0	0	0	0	0	0.000428082	0	0	0	0	0	0.000428082	0.000428082	0	Cecum	Cecum	Rumen
Bifunctional aldehyde-alcohol dehydrogenase+Lactobacillaceae	0	0	0	0	0	0	0	0	0	0	0	0	0	0	1	0	0	0	0	0	0	0	0	0	0	0	0	0	0	0	0	0	0	0	0.000428082	0	0	0	0	0	0.000428082	0.000428082	0	Cecum	Cecum	Rumen
Peptidase M20B, tripeptide aminopeptidase+Lactobacillaceae	0	0	0	0	0	0	0	0	0	0	0	0	0	0	1	0	0	0	0	0	0	0	0	0	0	0	0	0	0	0	0	0	0	0	0.000428082	0	0	0	0	0	0.000428082	0.000428082	0	Cecum	Cecum	Rumen
Para-hydroxybenzoic acid efflux pump subunit AaeB/fusaric acid resistance protein+Lactobacillaceae	0	0	0	0	0	0	0	0	0	0	0	0	0	0	1	0	0	0	0	0	0	0	0	0	0	0	0	0	0	0	0	0	0	0	0.000428082	0	0	0	0	0	0.000428082	0.000428082	0	Cecum	Cecum	Rumen
Ribokinase, bacterial+Lactobacillaceae	0	0	0	0	0	0	0	0	0	0	0	0	0	0	1	0	0	0	0	0	0	0	0	0	0	0	0	0	0	0	0	0	0	0	0.000428082	0	0	0	0	0	0.000428082	0.000428082	0	Cecum	Cecum	Rumen
DNA mismatch repair protein MutS, type 1+Lactobacillaceae	0	0	0	0	0	0	0	0	0	0	0	0	0	0	1	0	0	0	0	0	0	0	0	0	0	0	0	0	0	0	0	0	0	0	0.000428082	0	0	0	0	0	0.000428082	0.000428082	0	Cecum	Cecum	Rumen
UDP-N-acetylmuramate--L-alanine ligase+Lactobacillaceae	0	0	0	0	0	0	0	0	0	0	0	0	0	0	1	0	0	0	0	0	0	0	0	0	0	0	0	0	0	0	0	0	0	0	0.000428082	0	0	0	0	0	0.000428082	0.000428082	0	Cecum	Cecum	Rumen
Cell shape determining protein MreB/Mrl+Lactobacillaceae	0	0	0	0	0	0	0	0	0	0	0	0	0	0	1	0	0	0	0	0	0	0	0	0	0	0	0	0	0	0	0	0	0	0	0.000428082	0	0	0	0	0	0.000428082	0.000428082	0	Cecum	Cecum	Rumen
ATPase, OSCP/delta subunit+Lactobacillaceae	0	0	0	0	0	0	0	0	0	0	0	0	0	0	1	0	0	0	0	0	0	0	0	0	0	0	0	0	0	0	0	0	0	0	0.000428082	0	0	0	0	0	0.000428082	0.000428082	0	Cecum	Cecum	Rumen
Ribosomal protein S3, bacterial+Lactobacillaceae	0	0	0	0	0	0	0	0	0	0	0	0	0	0	1	0	0	0	0	0	0	0	0	0	0	0	0	0	0	0	0	0	0	0	0.000428082	0	0	0	0	0	0.000428082	0.000428082	0	Cecum	Cecum	Rumen
Ribosomal protein L22, bacterial/chloroplast-type+Lactobacillaceae	0	0	0	0	0	0	0	0	0	0	0	0	0	0	1	0	0	0	0	0	0	0	0	0	0	0	0	0	0	0	0	0	0	0	0.000428082	0	0	0	0	0	0.000428082	0.000428082	0	Cecum	Cecum	Rumen
Ribosomal protein L14, bacterial-type+Lactobacillaceae	0	0	0	0	0	0	0	0	0	0	0	0	0	0	1	0	0	0	0	0	0	0	0	0	0	0	0	0	0	0	0	0	0	0	0.000428082	0	0	0	0	0	0.000428082	0.000428082	0	Cecum	Cecum	Rumen
Citrate lyase, alpha subunit+Lactobacillaceae	0	0	0	0	0	0	0	0	0	0	0	0	0	0	1	0	0	0	0	0	0	0	0	0	0	0	0	0	0	0	0	0	0	0	0.000428082	0	0	0	0	0	0.000428082	0.000428082	0	Cecum	Cecum	Rumen
Ribosomal protein S8+Bacillaceae	0	0	0	0	0	0	0	0	0	0	0	0	0	0	1	0	0	0	0	0	0	0	0	0	0	0	0	0	0	0	0	0	0	0	0.000428082	0	0	0	0	0	0.000428082	0.000428082	0	Cecum	Cecum	Rumen
Translation initiation factor 3+Lactobacillaceae	0	0	0	0	0	0	0	0	0	0	0	0	0	0	1	0	0	0	0	0	0	0	0	0	0	0	0	0	0	0	0	0	0	0	0.000428082	0	0	0	0	0	0.000428082	0.000428082	0	Cecum	Cecum	Rumen
Major facilitator superfamily+Clostridiaceae	0	0	0	0	0	0	0	0	0	0	0	0	0	0	1	0	0	0	0	0	0	0	0	0	0	0	0	0	0	0	0	0	0	0	0.000428082	0	0	0	0	0	0.000428082	0.000428082	0	Cecum	Cecum	Rumen
Maltose binding protein+Clostridiaceae	0	0	0	0	0	0	0	0	0	0	0	0	0	0	1	0	0	0	0	0	0	0	0	0	0	0	0	0	0	0	0	0	0	0	0.000428082	0	0	0	0	0	0.000428082	0.000428082	0	Cecum	Cecum	Rumen
Ribosomal protein S6, plastid/chloroplast+Ruminococcaceae	0	0	0	0	0	0	0	0	0	0	0	0	0	0	1	0	0	0	0	0	0	0	0	0	0	0	0	0	0	0	0	0	0	0	0.000428082	0	0	0	0	0	0.000428082	0.000428082	0	Cecum	Cecum	Rumen
Phenylalanine-tRNA ligase alpha chain 1, bacterial+Ruminococcaceae	0	0	0	0	0	0	0	0	0	0	0	0	0	0	1	0	0	0	0	0	0	0	0	0	0	0	0	0	0	0	0	0	0	0	0.000428082	0	0	0	0	0	0.000428082	0.000428082	0	Cecum	Cecum	Rumen
Ribosomal protein L30, bacterial-type+Peptostreptococcaceae	0	0	0	0	0	0	0	0	0	0	0	0	0	0	1	0	0	0	0	0	0	0	0	0	0	0	0	0	0	0	0	0	0	0	0.000428082	0	0	0	0	0	0.000428082	0.000428082	0	Cecum	Cecum	Rumen
Methionine-tRNA synthetase, type 2+Ruminococcaceae	0	0	0	0	0	0	0	0	0	0	0	0	0	0	1	0	0	0	0	0	0	0	0	0	0	0	0	0	0	0	0	0	0	0	0.000428082	0	0	0	0	0	0.000428082	0.000428082	0	Cecum	Cecum	Rumen
Ribosomal protein S2, bacteria/mitochondria/plastid+Eubacteriaceae	0	0	0	0	0	0	0	0	0	0	0	0	0	0	1	0	0	0	0	0	0	0	0	0	0	0	0	0	0	0	0	0	0	0	0.000428082	0	0	0	0	0	0.000428082	0.000428082	0	Cecum	Cecum	Rumen
Ribosomal protein S16+Lachnospiraceae	0	0	0	0	0	0	0	0	0	0	0	0	0	0	1	0	0	0	0	0	0	0	0	0	0	0	0	0	0	0	0	0	0	0	0.000428082	0	0	0	0	0	0.000428082	0.000428082	0	Cecum	Cecum	Rumen
Chaperonin Cpn10+Clostridiaceae	0	0	0	0	0	0	0	0	0	0	0	0	0	0	1	0	0	0	0	0	0	0	0	0	0	0	0	0	0	0	0	0	0	0	0.000428082	0	0	0	0	0	0.000428082	0.000428082	0	Cecum	Cecum	Rumen
Cobalt-precorrin-5B C(1)-methyltransferase CbiD+Clostridiaceae	0	0	0	0	0	0	0	0	0	0	0	0	0	0	1	0	0	0	0	0	0	0	0	0	0	0	0	0	0	0	0	0	0	0	0.000428082	0	0	0	0	0	0.000428082	0.000428082	0	Cecum	Cecum	Rumen
Ribosomal protein S9, bacterial/plastid+Clostridiaceae	0	0	0	0	0	0	0	0	0	0	0	0	0	0	1	0	0	0	0	0	0	0	0	0	0	0	0	0	0	0	0	0	0	0	0.000428082	0	0	0	0	0	0.000428082	0.000428082	0	Cecum	Cecum	Rumen
Ribosomal protein S6, plastid/chloroplast+Clostridiaceae	0	0	0	0	0	0	0	0	0	0	0	0	0	0	1	0	0	0	0	0	0	0	0	0	0	0	0	0	0	0	0	0	0	0	0.000428082	0	0	0	0	0	0.000428082	0.000428082	0	Cecum	Cecum	Rumen
CO dehydrogenase/acetyl-CoA synthase complex beta subunit+Peptostreptococcaceae	0	0	0	0	0	0	0	0	0	0	0	0	0	0	1	0	0	0	0	0	0	0	0	0	0	0	0	0	0	0	0	0	0	0	0.000428082	0	0	0	0	0	0.000428082	0.000428082	0	Cecum	Cecum	Rumen
Translation elongation factor EFTu/EF1A, bacterial/organelle+Veillonellaceae	0	0	0	0	0	0	0	0	0	0	0	0	0	0	1	0	0	0	0	0	0	0	0	0	0	0	0	0	0	0	0	0	0	0	0.000428082	0	0	0	0	0	0.000428082	0.000428082	0	Cecum	Cecum	Rumen
Asparaginase/glutaminase+Veillonellaceae	0	0	0	0	0	0	0	0	0	0	0	0	0	0	1	0	0	0	0	0	0	0	0	0	0	0	0	0	0	0	0	0	0	0	0.000428082	0	0	0	0	0	0.000428082	0.000428082	0	Cecum	Cecum	Rumen
Phosphate transport system permease protein 1+Sphingomonadaceae	0	0	0	0	0	0	0	0	0	0	0	0	0	0	1	0	0	0	0	0	0	0	0	0	0	0	0	0	0	0	0	0	0	0	0.000428082	0	0	0	0	0	0.000428082	0.000428082	0	Cecum	Cecum	Rumen
Pyruvate dehydrogenase (acetyl-transferring) E1 component, alpha subunit, subgroup y+Acetobacteraceae	0	0	0	0	0	0	0	0	0	0	0	0	0	0	1	0	0	0	0	0	0	0	0	0	0	0	0	0	0	0	0	0	0	0	0.000428082	0	0	0	0	0	0.000428082	0.000428082	0	Cecum	Cecum	Rumen
RND efflux pump, membrane fusion protein+Moraxellaceae	0	0	0	0	0	0	0	0	0	0	0	0	0	0	1	0	0	0	0	0	0	0	0	0	0	0	0	0	0	0	0	0	0	0	0.000428082	0	0	0	0	0	0.000428082	0.000428082	0	Cecum	Cecum	Rumen
Adenylate kinase subfamily+Pseudomonadaceae	0	0	0	0	0	0	0	0	0	0	0	0	0	0	1	0	0	0	0	0	0	0	0	0	0	0	0	0	0	0	0	0	0	0	0.000428082	0	0	0	0	0	0.000428082	0.000428082	0	Cecum	Cecum	Rumen
Protein-tyrosine phosphatase, low molecular weight+Moraxellaceae	0	0	0	0	0	0	0	0	0	0	0	0	0	0	1	0	0	0	0	0	0	0	0	0	0	0	0	0	0	0	0	0	0	0	0.000428082	0	0	0	0	0	0.000428082	0.000428082	0	Cecum	Cecum	Rumen
Translation elongation factor EFTu/EF1A, bacterial/organelle+Pseudomonadaceae	0	0	0	0	0	0	0	0	0	0	0	0	0	0	1	0	0	0	0	0	0	0	0	0	0	0	0	0	0	0	0	0	0	0	0.000428082	0	0	0	0	0	0.000428082	0.000428082	0	Cecum	Cecum	Rumen
Ribosomal protein L15+Spirochaetaceae	0	0	0	0	0	0	0	0	0	0	0	0	0	0	1	0	0	0	0	0	0	0	0	0	0	0	0	0	0	0	0	0	0	0	0.000428082	0	0	0	0	0	0.000428082	0.000428082	0	Cecum	Cecum	Rumen
Thiolase+Microbacteriaceae	0	0	0	0	0	0	0	0	0	0	0	0	0	0	0	0	0	0	0	0	0	0	0	0	0	0	0	0	0	0	0	0	0	0	0	0	0	0	0	0	0	0	0	Rumen	Rumen	Rumen
Nuclease SbcCD subunit D+Flavobacteriaceae	0	0	0	0	0	0	0	0	0	0	0	0	0	0	0	0	0	0	0	0	0	0	0	0	0	0	0	0	0	0	0	0	0	0	0	0	0	0	0	0	0	0	0	Rumen	Rumen	Rumen
Spore germination GerAC+Paenibacillaceae	0	0	0	0	0	0	0	0	0	0	0	0	0	0	0	0	0	0	0	0	0	0	0	0	0	0	0	0	0	0	0	0	0	0	0	0	0	0	0	0	0	0	0	Rumen	Rumen	Rumen
Phosphoribosylglycinamide synthetase+Bacillaceae	0	0	0	0	0	0	0	0	0	0	0	0	0	0	0	0	0	0	0	0	0	0	0	0	0	0	0	0	0	0	0	0	0	0	0	0	0	0	0	0	0	0	0	Rumen	Rumen	Rumen
Peptide/nickel binding protein, MppA-type+Streptococcaceae	0	0	0	0	0	0	0	0	0	0	0	0	0	0	0	0	0	0	0	0	0	0	0	0	0	0	0	0	0	0	0	0	0	0	0	0	0	0	0	0	0	0	0	Rumen	Rumen	Rumen
Acriflavin resistance protein+Bacillaceae	0	0	0	0	0	0	0	0	0	0	0	0	0	0	0	0	0	0	0	0	0	0	0	0	0	0	0	0	0	0	0	0	0	0	0	0	0	0	0	0	0	0	0	Rumen	Rumen	Rumen
DNA helicase, RecD-like+Lachnospiraceae	0	0	0	0	0	0	0	0	0	0	0	0	0	0	0	0	0	0	0	0	0	0	0	0	0	0	0	0	0	0	0	0	0	0	0	0	0	0	0	0	0	0	0	Rumen	Rumen	Rumen
4-hydroxy-3-methylbut-2-enyl diphosphate reductase+Erysipelotrichaceae	0	0	0	0	0	0	0	0	0	0	0	0	0	0	0	0	0	0	0	0	0	0	0	0	0	0	0	0	0	0	0	0	0	0	0	0	0	0	0	0	0	0	0	Rumen	Rumen	Rumen
Histidinol-phosphate aminotransferase family+Sphingomonadaceae	0	0	0	0	0	0	0	0	0	0	0	0	0	0	0	0	0	0	0	0	0	0	0	0	0	0	0	0	0	0	0	0	0	0	0	0	0	0	0	0	0	0	0	Rumen	Rumen	Rumen
Phenol hydroxylase reductase+Sphingomonadaceae	0	0	0	0	0	0	0	0	0	0	0	0	0	0	0	0	0	0	0	0	0	0	0	0	0	0	0	0	0	0	0	0	0	0	0	0	0	0	0	0	0	0	0	Rumen	Rumen	Rumen
Capsule polysaccharide biosynthesis+Desulfovibrionaceae	0	0	0	0	0	0	0	0	0	0	0	0	0	0	0	0	0	0	0	0	0	0	0	0	0	0	0	0	0	0	0	0	0	0	0	0	0	0	0	0	0	0	0	Rumen	Rumen	Rumen
Cobalamin-independent methionine synthase+Enterobacteriaceae	0	0	0	0	0	0	0	0	0	0	0	0	0	0	0	0	0	0	0	0	0	0	0	0	0	0	0	0	0	0	0	0	0	0	0	0	0	0	0	0	0	0	0	Rumen	Rumen	Rumen
Flavohemoprotein+Enterobacteriaceae	0	0	0	0	0	0	0	0	0	0	0	0	0	0	0	0	0	0	0	0	0	0	0	0	0	0	0	0	0	0	0	0	0	0	0	0	0	0	0	0	0	0	0	Rumen	Rumen	Rumen
Putative thiol peroxidase Tpx+Enterobacteriaceae	0	0	0	0	0	0	0	0	0	0	0	0	0	0	0	0	0	0	0	0	0	0	0	0	0	0	0	0	0	0	0	0	0	0	0	0	0	0	0	0	0	0	0	Rumen	Rumen	Rumen
Ribosomal protein L9, bacteria/chloroplast+Yersiniaceae	0	0	0	0	0	0	0	0	0	0	0	0	0	0	0	0	0	0	0	0	0	0	0	0	0	0	0	0	0	0	0	0	0	0	0	0	0	0	0	0	0	0	0	Rumen	Rumen	Rumen
Haem peroxidase+Enterobacteriaceae	0	0	0	0	0	0	0	0	0	0	0	0	0	0	0	0	0	0	0	0	0	0	0	0	0	0	0	0	0	0	0	0	0	0	0	0	0	0	0	0	0	0	0	Rumen	Rumen	Rumen
Intimin/invasin bacterial adhesion mediator protein+Enterobacteriaceae	0	0	0	0	0	0	0	0	0	0	0	0	0	0	0	0	0	0	0	0	0	0	0	0	0	0	0	0	0	0	0	0	0	0	0	0	0	0	0	0	0	0	0	Rumen	Rumen	Rumen
Histone-like protein H-NS+Enterobacteriaceae	0	0	0	0	0	0	0	0	0	0	0	0	0	0	0	0	0	0	0	0	0	0	0	0	0	0	0	0	0	0	0	0	0	0	0	0	0	0	0	0	0	0	0	Rumen	Rumen	Rumen
Succinyl-CoA ligase, alpha subunit+Pseudomonadaceae	0	0	0	0	0	0	0	0	0	0	0	0	0	0	0	0	0	0	0	0	0	0	0	0	0	0	0	0	0	0	0	0	0	0	0	0	0	0	0	0	0	0	0	Rumen	Rumen	Rumen
UDP-N-acetylenolpyruvoylglucosamine reductase+Synergistaceae	0	0	0	0	0	0	0	0	0	0	0	0	0	0	0	0	0	0	0	0	0	0	0	0	0	0	0	0	0	0	0	0	0	0	0	0	0	0	0	0	0	0	0	Rumen	Rumen	Rumen
[truncated: 6 more columns]
