# Supplementary material for: Multi-Omic Biogeography of the Gastrointestinal Microbiota of a Pre-Weaned Lamb
Source: Proteomes. 2017 Dec 18;5(4):36. doi: 10.3390/proteomes5040036 (PMC5748571; doi:10.3390/proteomes5040036)
Supplement: Supplementary file 1 [file proteomes-05-00036-s001.zip › SI/Dataset S6.xlsx]

## Sheet: Host_proteins
	Absolute counts																				Relative counts																				Max%			Max tract			Luminal vs mucosal
Host proteins	Rumen_luminal	Rumen_mucosal	Reticulum_luminal	Reticulum_mucosal	Omasum_luminal	Omasum_mucosal	Abomasum_luminal	Abomasum_mucosal	Duodenum_luminal	Duodenum_mucosal	Jejunum_luminal	Jejunum_mucosal	Ileum_luminal	Ileum_mucosal	Cecum_luminal	Cecum_mucosal	Colon_luminal	Colon_mucosal	Rectum_luminal	Rectum_mucosal	Rumen_luminal	Rumen_mucosal	Reticulum_luminal	Reticulum_mucosal	Omasum_luminal	Omasum_mucosal	Abomasum_luminal	Abomasum_mucosal	Duodenum_luminal	Duodenum_mucosal	Jejunum_luminal	Jejunum_mucosal	Ileum_luminal	Ileum_mucosal	Cecum_luminal	Cecum_mucosal	Colon_luminal	Colon_mucosal	Rectum_luminal	Rectum_mucosal	All	Luminal	Mucosal	All	Luminal	Mucosal	Forestomach	Small intestine	Large intestine
Beta-casein	15	1	28	2	26	9	338	51	13	8	3	8	0	0	21	0	4	0	13	0	0.00167131	5.00877e-05	0.00229264	9.51928e-05	0.00404355	0.000394046	0.0986285	0.00217698	0.000497531	0.000266596	0.000129411	0.000310631	0	0	0.00134031	0	0.000301887	0	0.00101833	0	0.0986285	0.0986285	0.00217698	Abomasum	Abomasum	Abomasum	0.00106027		7.00066e-06
Alpha-S2-casein	23	3	11	2	65	39	306	64	25	15	10	0	0	0	27	0	19	0	18	0	0.00256267	0.000150263	0.00090068	9.51928e-05	0.0101089	0.00170753	0.0892909	0.00273189	0.000956791	0.000499867	0.000431369	0	0	0	0.00172326	0	0.00143396	0	0.00141	0	0.0892909	0.0892909	0.00273189	Abomasum	Abomasum	Abomasum	0.0083131		2.79476e-07
Alpha-S1-casein	3	0	5	1	22	12	277	39	15	13	4	0	1	0	11	1	11	0	9	0	0.000334262	0	0.0004094	4.75964e-05	0.00342146	0.000525394	0.0808287	0.00166475	0.000574075	0.000433218	0.000172548	0	3.32613e-05	0	0.000702068	3.34124e-05	0.000830189	0	0.000704998	0	0.0808287	0.0808287	0.00166475	Abomasum	Abomasum	Abomasum	0.0271996		9.60427e-05
Keratin, type II cytoskeletal 5	525	488	447	595	446	385	66	24	11	12	11	4	14	12	11	34	12	11	6	15	0.0584958	0.0244428	0.0366003	0.0283198	0.0693624	0.0168564	0.0192588	0.00102446	0.000420988	0.000399893	0.000474506	0.000155316	0.000465658	0.000457963	0.000702068	0.00113602	0.00090566	0.000409699	0.000469998	0.000536826	0.0693624	0.0693624	0.0283198	Omasum	Omasum	Reticulum	0.200461
Serum albumin	346	208	679	361	251	246	162	327	301	319	158	351	410	268	273	309	181	346	199	322	0.0385515	0.0104182	0.0555965	0.0171823	0.0390358	0.0107706	0.0472717	0.0139583	0.0115198	0.0106305	0.00681563	0.013629	0.0136371	0.0102278	0.017424	0.0103244	0.0136604	0.0128869	0.0155883	0.0115239	0.0555965	0.0555965	0.0171823	Reticulum	Reticulum	Reticulum	0.00317025
Alpha-lactalbumin	3	0	3	0	14	16	136	88	24	14	1	0	0	0	21	0	18	0	18	0	0.000334262	0	0.00024564	0	0.00217729	0.000700525	0.0396849	0.00375635	0.00091852	0.000466542	4.31369e-05	0	0	0	0.00134031	0	0.00135849	0	0.00141	0	0.0396849	0.0396849	0.00375635	Abomasum	Abomasum	Abomasum	0.0837629		3.93977e-07
Uncharacterized protein	214	297	243	338	159	355	81	568	491	565	426	522	664	569	477	644	514	536	485	534	0.023844	0.014876	0.0198968	0.0160876	0.0247278	0.0155429	0.0236358	0.0242455	0.0187914	0.0188283	0.0183763	0.0202687	0.0220855	0.0217151	0.0304442	0.0215176	0.0387925	0.0199635	0.0379915	0.019111	0.0387925	0.0387925	0.0242455	Colon	Colon	Abomasum	0.0917331		0.0329718
Kappa-casein	9	2	9	1	28	13	124	62	10	4	13	0	0	0	19	0	13	0	18	0	0.00100279	0.000100175	0.00073692	4.75964e-05	0.00435459	0.000569177	0.0361833	0.00264652	0.000382717	0.000133298	0.00056078	0	0	0	0.00121266	0	0.000981132	0	0.00141	0	0.0361833	0.0361833	0.00264652	Abomasum	Abomasum	Abomasum	0.00755441	0.886793	9.44359e-07
Keratin, type I cytoskeletal 15	185	203	153	295	220	186	17	8	6	5	0	4	5	4	2	10	3	6	2	6	0.0206128	0.0101678	0.0125276	0.0140409	0.0342146	0.00814361	0.00496061	0.000341486	0.00022963	0.000166622	0	0.000155316	0.000166306	0.000152654	0.000127649	0.000334124	0.000226415	0.000223472	0.000156666	0.000214731	0.0342146	0.0342146	0.0140409	Omasum	Omasum	Reticulum
Keratin, type I cytoskeletal 17	220	279	190	376	184	247	30	165	61	94	34	64	96	85	77	200	58	124	53	117	0.0245125	0.0139745	0.0155572	0.0178962	0.0286159	0.0108144	0.00875401	0.00704316	0.00233457	0.0031325	0.00146666	0.00248505	0.00319308	0.0032439	0.00491448	0.00668248	0.00437736	0.00461842	0.00415165	0.00418725	0.0286159	0.0286159	0.0178962	Omasum	Omasum	Reticulum
von Willebrand factor	46	1	37	0	69	47	27	183	108	106	51	33	142	83	275	178	372	128	234	125	0.00512535	5.00877e-05	0.00302956	0	0.0107309	0.00205779	0.00787861	0.0078115	0.00413334	0.00353239	0.00219998	0.00128135	0.0047231	0.00316758	0.0175517	0.00594741	0.0280755	0.0047674	0.0183299	0.00447355	0.0280755	0.0280755	0.0078115	Colon	Colon	Abomasum	0.000446371	0.886793	0.00993852
Aminopeptidase N	0	0	0	1	1	0	12	1	21	14	184	79	128	82	267	80	361	36	278	18	0	0	0	4.75964e-05	0.000155521	0	0.0035016	4.26858e-05	0.000803705	0.000466542	0.00793719	0.00306748	0.00425744	0.00312941	0.0170411	0.00267299	0.0272453	0.00134083	0.0217766	0.000644192	0.0272453	0.0272453	0.00312941	Colon	Colon	Ileum		0.886793	0.000272265
Alpha-2-macroglobulin	226	256	225	303	146	146	2	23	40	33	32	19	48	28	25	23	10	42	26	47	0.0251811	0.0128224	0.018423	0.0144217	0.0227061	0.00639229	0.000583601	0.000981773	0.00153087	0.00109971	0.00138038	0.000737749	0.00159654	0.00106858	0.00159561	0.000768485	0.000754717	0.0015643	0.00203666	0.00168206	0.0251811	0.0251811	0.0144217	Rumen	Rumen	Reticulum	0.207481	0.886793
Trichohyalin	107	275	137	303	79	394	3	562	118	297	224	425	485	436	129	734	82	414	59	405	0.011922	0.0137741	0.0112176	0.0144217	0.0122862	0.0172504	0.000875401	0.0239894	0.00451605	0.00989736	0.00966267	0.0165023	0.0161317	0.0166393	0.00823334	0.0245247	0.00618868	0.0154196	0.00462165	0.0144943	0.0245247	0.0161317	0.0245247	Cecum	Ileum	Cecum	0.105668		0.00333362
Serotransferrin	160	111	277	194	86	144	44	119	155	143	122	143	158	136	142	147	117	173	126	173	0.0178273	0.00555973	0.0226808	0.0092337	0.0133748	0.00630473	0.0128392	0.00507961	0.00593211	0.0047654	0.0052627	0.00555254	0.00525528	0.00519025	0.00906306	0.00491162	0.00883019	0.00644344	0.00986997	0.0061914	0.0226808	0.0226808	0.0092337	Reticulum	Reticulum	Reticulum	0.0383104		0.0297594
Calcium-activated chloride channel regulator 1	17	9	18	7	22	83	1	26	88	85	87	41	110	91	239	177	275	122	231	148	0.00189415	0.000450789	0.00147384	0.000333175	0.00342146	0.00363398	0.0002918	0.00110983	0.00336791	0.00283258	0.00375291	0.00159199	0.00365874	0.00347288	0.015254	0.005914	0.0207547	0.00454393	0.0180949	0.00529669	0.0207547	0.0207547	0.005914	Colon	Colon	Cecum			0.01222
Myosin-10	8	139	15	136	20	213	0	434	330	355	332	397	391	367	133	583	124	395	108	400	0.000891365	0.00696218	0.0012282	0.00647311	0.00311042	0.00932574	0	0.0185256	0.0126296	0.0118302	0.0143215	0.0154151	0.0130052	0.014006	0.00848864	0.0194794	0.00935849	0.0147119	0.00845997	0.0143154	0.0194794	0.0143215	0.0194794	Cecum	Jejunum	Cecum	0.0370236		0.0326581
Alpha-actinin-4	146	310	162	276	45	286	0	286	180	268	240	237	238	237	71	262	22	313	27	285	0.0162674	0.0155272	0.0132646	0.0131366	0.00699844	0.0125219	0	0.0122081	0.0068889	0.00893095	0.0103529	0.00920245	0.00791618	0.00904477	0.00453153	0.00875405	0.00166038	0.0116578	0.00211499	0.0101997	0.0162674	0.0162674	0.0155272	Rumen	Rumen	Rumen			0.0398903
Beta-lactoglobulin	5	0	4	3	36	29	55	101	29	25	3	1	1	1	9	1	7	0	8	1	0.000557103	0	0.00032752	0.000142789	0.00559876	0.0012697	0.016049	0.00431126	0.00110988	0.000833111	0.000129411	3.88289e-05	3.32613e-05	3.81636e-05	0.000574419	3.34124e-05	0.000528302	0	0.000626665	3.57884e-05	0.016049	0.016049	0.00431126	Abomasum	Abomasum	Abomasum	0.0661552		0.000885851
Keratin, type I microfibrillar 48 kDa, component 8C-1	139	103	99	72	33	24	1	0	0	0	0	0	0	0	22	0	23	0	24	0	0.0154875	0.00515903	0.00810612	0.00342694	0.00513219	0.00105079	0.0002918	0	0	0	0	0	0	0	0.00140414	0	0.00173585	0	0.00187999	0	0.0154875	0.0154875	0.00515903	Rumen	Rumen	Rumen	0.0497164		2.2035e-07
Lysozyme C-3	0	0	1	0	18	27	52	31	9	7	0	0	0	0	4	1	4	0	4	0	0	0	8.188e-05	0	0.00279938	0.00118214	0.0151736	0.00132326	0.000344445	0.000233271	0	0	0	0	0.000255297	3.34124e-05	0.000301887	0	0.000313332	0	0.0151736	0.0151736	0.00132326	Abomasum	Abomasum	Abomasum	0.232424		0.0064298
Butyrophilin subfamily 1 member A1	4	1	1	0	4	5	48	22	88	77	57	69	71	62	10	48	10	26	9	22	0.000445682	5.00877e-05	8.188e-05	0	0.000622084	0.000218914	0.0140064	0.000939087	0.00336791	0.00256598	0.0024588	0.0026792	0.00236155	0.00236614	0.000638244	0.0016038	0.000754717	0.000968379	0.000704998	0.000787345	0.0140064	0.0140064	0.0026792	Abomasum	Abomasum	Jejunum	0.148345
Perilipin-2	0	7	3	3	3	3	48	4	3	2	0	1	1	0	0	1	0	4	0	2	0	0.000350614	0.00024564	0.000142789	0.000466563	0.000131349	0.0140064	0.000170743	0.000114815	6.66489e-05	0	3.88289e-05	3.32613e-05	0	0	3.34124e-05	0	0.000148981	0	7.15768e-05	0.0140064	0.0140064	0.000350614	Abomasum	Abomasum	Rumen			0.0872366
Intestinal-type alkaline phosphatase	0	0	0	0	0	0	10	0	55	26	61	25	11	7	133	65	168	32	132	9	0	0	0	0	0	0	0.002918	0	0.00210494	0.000866436	0.00263135	0.000970723	0.000365874	0.000267145	0.00848864	0.00217181	0.0126792	0.00119185	0.01034	0.000322096	0.0126792	0.0126792	0.00217181	Colon	Colon	Cecum		0.886793	0.00226592
Keratin, type II cytoskeletal 78	87	75	79	77	81	54	0	0	0	0	0	0	0	0	0	0	0	0	0	0	0.00969359	0.00375657	0.00646852	0.00366492	0.0125972	0.00236427	0	0	0	0	0	0	0	0	0	0	0	0	0	0	0.0125972	0.0125972	0.00375657	Omasum	Omasum	Rumen	0.128104
Xanthine dehydrogenase/oxidase	0	0	0	0	5	3	41	11	8	0	0	0	0	0	0	0	0	0	0	0	0	0	0	0	0.000777605	0.000131349	0.0119638	0.000469544	0.000306173	0	0	0	0	0	0	0	0	0	0	0	0.0119638	0.0119638	0.000469544	Abomasum	Abomasum	Abomasum
Short palate, lung and nasal epithelium carcinoma-associated protein 2A	104	12	69	4	27	13	18	11	5	0	0	0	0	0	2	0	3	0	3	0	0.0115877	0.000601052	0.00564972	0.000190386	0.00419907	0.000569177	0.00525241	0.000469544	0.000191358	0	0	0	0	0	0.000127649	0	0.000226415	0	0.000234999	0	0.0115877	0.0115877	0.000601052	Rumen	Rumen	Rumen	0.00111781		0.00488695
Protein-glutamine gamma-glutamyltransferase E	86	143	103	236	23	75	0	0	0	0	0	0	0	0	32	14	49	35	48	41	0.00958217	0.00716253	0.00843364	0.0112327	0.00357698	0.00328371	0	0	0	0	0	0	0	0	0.00204238	0.000467774	0.00369811	0.00130359	0.00375999	0.00146733	0.0112327	0.00958217	0.0112327	Reticulum	Rumen	Reticulum			0.0126007
Annexin A1	99	77	67	64	45	54	4	52	21	34	19	51	33	40	11	28	21	26	18	37	0.0110306	0.00385675	0.00548596	0.00304617	0.00699844	0.00236427	0.0011672	0.00221966	0.000803705	0.00113303	0.000819601	0.00198027	0.00109762	0.00152654	0.000702068	0.000935547	0.00158491	0.000968379	0.00141	0.00132417	0.0110306	0.0110306	0.00385675	Rumen	Rumen	Rumen	0.0681386	0.886793
Lithostathine	0	0	0	0	0	0	4	0	25	12	26	10	10	6	94	16	141	0	84	0	0	0	0	0	0	0	0.0011672	0	0.000956791	0.000399893	0.00112156	0.000388289	0.000332613	0.000228981	0.00599949	0.000534599	0.0106415	0	0.00657998	0	0.0106415	0.0106415	0.000534599	Colon	Colon	Cecum		0.886793	3.63405e-07
Glutathione S-transferase P	92	79	84	144	9	85	4	31	40	45	35	36	45	26	42	39	35	28	25	29	0.0102507	0.00395692	0.00687792	0.00685388	0.00139969	0.00372154	0.0011672	0.00132326	0.00153087	0.0014996	0.00150979	0.00139784	0.00149676	0.000992253	0.00268062	0.00130308	0.00264151	0.00104287	0.00195833	0.00103786	0.0102507	0.0102507	0.00685388	Rumen	Rumen	Reticulum			0.0216607
Lactadherin	14	27	14	12	12	11	35	20	8	0	0	0	0	1	0	1	1	0	1	0	0.00155989	0.00135237	0.00114632	0.000571157	0.00186625	0.000481611	0.010213	0.000853716	0.000306173	0	0	0	0	3.81636e-05	0	3.34124e-05	7.54717e-05	0	7.83331e-05	0	0.010213	0.010213	0.00135237	Abomasum	Abomasum	Rumen
Alpha-actinin-3	21	69	29	85	14	116	24	238	153	131	126	108	113	97	76	124	63	165	66	154	0.00233983	0.00345605	0.00237452	0.00404569	0.00217729	0.00507881	0.00700321	0.0101592	0.00585556	0.0043655	0.00543525	0.00419352	0.00375852	0.00370187	0.00485065	0.00414314	0.00475472	0.00614548	0.00516998	0.00551142	0.0101592	0.00700321	0.0101592	Abomasum	Abomasum	Abomasum	0.0917331	0.887165
Apolipoprotein A-I	10	26	44	45	5	45	32	23	25	52	35	12	44	29	22	34	12	30	27	42	0.00111421	0.00130228	0.00360272	0.00214184	0.000777605	0.00197023	0.00933761	0.000981773	0.000956791	0.00173287	0.00150979	0.000465947	0.0014635	0.00110674	0.00140414	0.00113602	0.00090566	0.00111736	0.00211499	0.00150311	0.00933761	0.00933761	0.00214184	Abomasum	Abomasum	Reticulum
Odorant-binding protein	83	20	92	10	23	12	4	2	0	0	0	0	0	0	0	0	0	0	0	0	0.00924791	0.00100175	0.00753296	0.000475964	0.00357698	0.000525394	0.0011672	8.53716e-05	0	0	0	0	0	0	0	0	0	0	0	0	0.00924791	0.00924791	0.00100175	Rumen	Rumen	Rumen	0.00221414
Hemoglobin subunit beta	33	30	111	63	35	59	17	24	34	75	52	65	93	33	33	81	34	46	24	34	0.00367688	0.00150263	0.00908868	0.00299857	0.00544323	0.00258319	0.00496061	0.00102446	0.00130124	0.00249933	0.00224312	0.00252388	0.0030933	0.0012594	0.0021062	0.00270641	0.00256604	0.00171329	0.00187999	0.00121681	0.00908868	0.00908868	0.00299857	Reticulum	Reticulum	Reticulum	0.0462599
Carboxypeptidase A1	0	0	0	0	0	0	3	0	14	5	27	11	0	0	65	25	120	15	57	7	0	0	0	0	0	0	0.000875401	0	0.000535803	0.000166622	0.0011647	0.000427118	0	0	0.00414858	0.00083531	0.0090566	0.00055868	0.00446499	0.000250519	0.0090566	0.0090566	0.00083531	Colon	Colon	Cecum		0.886793	0.00124981
Carbonic anhydrase 2	0	3	4	2	14	38	6	20	12	12	15	7	9	7	69	37	120	59	75	50	0	0.000150263	0.00032752	9.51928e-05	0.00217729	0.00166375	0.0017508	0.000853716	0.00045926	0.000399893	0.000647054	0.000271802	0.000299351	0.000267145	0.00440388	0.00123626	0.0090566	0.00219747	0.00587498	0.00178942	0.0090566	0.0090566	0.00219747	Colon	Colon	Colon			0.00308946
Antigen WC1.1	76	10	41	5	11	8	5	4	17	19	18	9	7	2	60	22	86	12	59	12	0.00846797	0.000500877	0.00335708	0.000237982	0.00171073	0.000350263	0.001459	0.000170743	0.000650618	0.000633164	0.000776464	0.00034946	0.000232829	7.63271e-05	0.00382946	0.000735073	0.00649057	0.000446944	0.00462165	0.000429461	0.00846797	0.00846797	0.000735073	Rumen	Rumen	Cecum	0.00538942		0.0014529
Lysosomal alpha-glucosidase	0	1	0	1	0	2	0	0	20	6	58	12	36	20	98	11	105	2	108	1	0	5.00877e-05	0	4.75964e-05	0	8.75657e-05	0	0	0.000765433	0.000199947	0.00250194	0.000465947	0.00119741	0.000763271	0.00625479	0.000367537	0.00792453	7.44907e-05	0.00845997	3.57884e-05	0.00845997	0.00845997	0.000763271	Rectum	Rectum	Ileum		0.886793	9.73406e-07
Complement C3	41	38	103	66	11	63	14	39	56	63	60	48	59	39	60	45	34	53	53	75	0.00456825	0.00190333	0.00843364	0.00314136	0.00171073	0.00275832	0.00408521	0.00166475	0.00214321	0.00209944	0.00258821	0.00186379	0.00196241	0.00148838	0.00382946	0.00150356	0.00256604	0.001974	0.00415165	0.00268413	0.00843364	0.00843364	0.00314136	Reticulum	Reticulum	Reticulum			0.103731
Keratin, type I cuticular Ha5	75	27	41	21	43	14	4	5	1	3	2	3	3	3	30	4	21	4	25	4	0.00835655	0.00135237	0.00335708	0.000999524	0.0066874	0.00061296	0.0011672	0.000213429	3.82717e-05	9.99733e-05	8.62738e-05	0.000116487	9.97838e-05	0.000114491	0.00191473	0.00013365	0.00158491	0.000148981	0.00195833	0.000143154	0.00835655	0.00835655	0.00135237	Rumen	Rumen	Rumen	0.0271996		0.000359252
Carbonic anhydrase 1	73	111	61	114	24	46	0	3	0	2	0	0	0	0	17	7	10	6	12	4	0.0081337	0.00555973	0.00499468	0.00542599	0.0037325	0.00201401	0	0.000128057	0	6.66489e-05	0	0	0	0	0.00108501	0.000233887	0.000754717	0.000223472	0.000939997	0.000143154	0.0081337	0.0081337	0.00555973	Rumen	Rumen	Rumen			0.0145177
Fatty acid synthase	3	18	98	68	15	55	16	69	24	39	9	22	43	33	11	49	0	71	14	75	0.000334262	0.000901578	0.00802424	0.00323655	0.00233281	0.00240806	0.00466881	0.00294532	0.00091852	0.00129965	0.000388232	0.000854236	0.00143023	0.0012594	0.000702068	0.00163721	0	0.00264442	0.00109666	0.00268413	0.00802424	0.00802424	0.00323655	Reticulum	Reticulum	Reticulum			0.0293561
Annexin A2	71	67	44	93	29	61	5	65	71	66	69	65	71	63	49	75	53	59	47	57	0.00791086	0.00335587	0.00360272	0.00442646	0.00451011	0.00267075	0.001459	0.00277458	0.00271729	0.00219941	0.00297645	0.00252388	0.00236155	0.0024043	0.00312739	0.00250593	0.004	0.00219747	0.00368165	0.00203994	0.00791086	0.00791086	0.00442646	Rumen	Rumen	Reticulum			0.0621937
Lysozyme C-1	2	1	2	1	27	14	27	28	13	8	0	1	1	0	3	2	4	2	2	1	0.000222841	5.00877e-05	0.00016376	4.75964e-05	0.00419907	0.00061296	0.00787861	0.0011952	0.000497531	0.000266596	0	3.88289e-05	3.32613e-05	0	0.000191473	6.68248e-05	0.000301887	7.44907e-05	0.000156666	3.57884e-05	0.00787861	0.00787861	0.0011952	Abomasum	Abomasum	Abomasum	0.0744616		0.101033
Lactotransferrin	70	12	65	4	25	13	2	4	24	33	2	3	7	7	14	6	29	11	48	69	0.00779944	0.000601052	0.0053222	0.000190386	0.00388802	0.000569177	0.000583601	0.000170743	0.00091852	0.00109971	8.62738e-05	0.000116487	0.000232829	0.000267145	0.000893541	0.000200474	0.00218868	0.000409699	0.00375999	0.0024694	0.00779944	0.00779944	0.0024694	Rumen	Rumen	Rectum	0.00214168		0.087119
Transgelin	55	121	95	99	24	104	15	75	33	78	59	45	45	35	87	131	70	101	46	83	0.00612813	0.00606061	0.0077786	0.00471204	0.0037325	0.00455342	0.00437701	0.00320143	0.00126296	0.00259931	0.00254508	0.0017473	0.00149676	0.00133572	0.00555272	0.00437703	0.00528302	0.00376178	0.00360332	0.00297044	0.0077786	0.0077786	0.00606061	Reticulum	Reticulum	Rumen			0.0728022
Lactoperoxidase	68	18	62	0	35	15	11	13	56	74	71	106	86	78	72	47	98	0	71	23	0.0075766	0.000901578	0.00507656	0	0.00544323	0.000656743	0.0032098	0.000554915	0.00214321	0.00246601	0.00306272	0.00411587	0.00286047	0.00297676	0.00459535	0.00157038	0.00739623	0	0.00556165	0.000823134	0.0075766	0.0075766	0.00411587	Rumen	Rumen	Jejunum	0.00116563		0.00113269
Myosin light chain kinase, smooth muscle	44	60	92	62	2	37	0	19	21	34	26	27	26	19	29	46	10	38	8	34	0.00490251	0.00300526	0.00753296	0.00295098	0.000311042	0.00161996	0	0.00081103	0.000803705	0.00113303	0.00112156	0.00104838	0.000864793	0.000725108	0.00185091	0.00153697	0.000754717	0.00141532	0.000626665	0.00121681	0.00753296	0.00753296	0.00300526	Reticulum	Reticulum	Rumen
Actin, aortic smooth muscle	58	86	63	154	48	110	19	111	70	139	84	194	211	136	70	171	46	98	46	88	0.0064624	0.00430754	0.00515844	0.00732984	0.00746501	0.00481611	0.00554421	0.00473812	0.00267902	0.0046321	0.0036235	0.00753281	0.00701813	0.00519025	0.0044677	0.00571352	0.0034717	0.00365004	0.00360332	0.00314938	0.00753281	0.00746501	0.00753281	Jejunum	Omasum	Jejunum
Moesin	34	150	85	118	23	127	0	93	66	165	131	162	184	172	65	100	16	123	18	131	0.0037883	0.00751315	0.0069598	0.00561637	0.00357698	0.00556042	0	0.00396978	0.00252593	0.00549853	0.00565094	0.00629029	0.00612007	0.00656413	0.00414858	0.00334124	0.00120755	0.00458118	0.00141	0.00468828	0.00751315	0.0069598	0.00751315	Rumen	Reticulum	Rumen
Vinculin	66	126	79	108	26	87	5	68	55	70	82	69	75	71	62	80	29	92	29	64	0.00735376	0.00631104	0.00646852	0.00514041	0.00404355	0.00380911	0.001459	0.00290263	0.00210494	0.00233271	0.00353723	0.0026792	0.0024946	0.00270961	0.00395711	0.00267299	0.00218868	0.00342657	0.00227166	0.00229046	0.00735376	0.00735376	0.00631104	Rumen	Rumen	Rumen
Protein disulfide-isomerase	42	91	52	83	47	89	13	79	108	129	63	57	64	58	59	73	44	70	44	74	0.00467967	0.00455798	0.00425776	0.0039505	0.00730949	0.00389667	0.00379341	0.00337218	0.00413334	0.00429885	0.00271763	0.00221325	0.00212872	0.00221349	0.00376564	0.00243911	0.00332075	0.00260717	0.00344666	0.00264834	0.00730949	0.00730949	0.00455798	Omasum	Omasum	Rumen			0.0724358
Serpin B10	65	104	76	117	26	73	0	0	2	0	8	4	3	2	19	0	18	0	22	12	0.00724234	0.00520912	0.00622288	0.00556878	0.00404355	0.00319615	0	0	7.65433e-05	0	0.000345095	0.000155316	9.97838e-05	7.63271e-05	0.00121266	0	0.00135849	0	0.00172333	0.000429461	0.00724234	0.00724234	0.00556878	Rumen	Rumen	Reticulum	0.231269		0.000539681
Keratin, type II cytoskeletal 7	7	2	4	5	15	120	13	167	75	117	52	120	160	127	68	216	64	110	45	95	0.000779944	0.000100175	0.00032752	0.000237982	0.00233281	0.00525394	0.00379341	0.00712853	0.00287037	0.00389896	0.00224312	0.00465947	0.0053218	0.00484677	0.00434006	0.00721708	0.00483019	0.00409699	0.00352499	0.0033999	0.00721708	0.0053218	0.00721708	Cecum	Ileum	Cecum
Peroxiredoxin-6	22	90	36	148	22	78	1	12	14	10	14	6	18	11	16	12	11	17	12	13	0.00245125	0.00450789	0.00294768	0.00704426	0.00342146	0.00341506	0.0002918	0.000512229	0.000535803	0.000333244	0.000603917	0.000232974	0.000598703	0.000419799	0.00102119	0.000400949	0.000830189	0.000633171	0.000939997	0.000465249	0.00704426	0.00342146	0.00704426	Reticulum	Omasum	Reticulum		0.886793	0.0970241
Alpha-enolase	41	97	73	146	23	77	6	36	49	81	88	71	110	66	67	51	42	58	48	70	0.00456825	0.0048585	0.00597724	0.00694907	0.00357698	0.00337128	0.0017508	0.00153669	0.00187531	0.00269928	0.00379605	0.00275685	0.00365874	0.0025188	0.00427623	0.00170403	0.00316981	0.00216023	0.00375999	0.00250519	0.00694907	0.00597724	0.00694907	Reticulum	Reticulum	Reticulum			0.0790781
Short palate, lung and nasal epithelium carcinoma-associated protein 2B	62	9	38	1	11	7	10	6	2	0	0	0	0	0	1	0	2	0	2	0	0.00690808	0.000450789	0.00311144	4.75964e-05	0.00171073	0.00030648	0.002918	0.000256115	7.65433e-05	0	0	0	0	0	6.38244e-05	0	0.000150943	0	0.000156666	0	0.00690808	0.00690808	0.000450789	Rumen	Rumen	Rumen	0.00317025		0.0203025
Uromodulin	9	0	6	0	0	0	23	0	17	0	12	5	0	0	48	15	58	9	45	4	0.00100279	0	0.00049128	0	0	0	0.00671141	0	0.000650618	0	0.000517643	0.000194145	0	0	0.00306357	0.000501186	0.00437736	0.000335208	0.00352499	0.000143154	0.00671141	0.00671141	0.000501186	Abomasum	Abomasum	Cecum	0.0223758	0.886793	0.000806106
Keratin, type II cuticular Hb1	60	5	45	5	12	3	3	1	0	1	1	3	1	1	26	1	22	1	31	1	0.00668524	0.000250438	0.0036846	0.000237982	0.00186625	0.000131349	0.000875401	4.26858e-05	0	3.33244e-05	4.31369e-05	0.000116487	3.32613e-05	3.81636e-05	0.00165943	3.34124e-05	0.00166038	3.72453e-05	0.00242833	3.57884e-05	0.00668524	0.00668524	0.000250438	Rumen	Rumen	Rumen	0.000446371		3.57029e-06
BPI fold-containing family B member 1	58	27	53	3	22	24	3	2	0	0	0	0	0	0	1	0	1	0	1	0	0.0064624	0.00135237	0.00433964	0.000142789	0.00342146	0.00105079	0.000875401	8.53716e-05	0	0	0	0	0	0	6.38244e-05	0	7.54717e-05	0	7.83331e-05	0	0.0064624	0.0064624	0.00135237	Rumen	Rumen	Rumen	0.0375797		0.0605388
Protein disulfide-isomerase A3	31	62	39	57	41	79	20	87	50	100	79	76	80	78	60	94	46	81	47	81	0.00345404	0.00310543	0.00319332	0.00271299	0.00637636	0.00345884	0.00583601	0.00371366	0.00191358	0.00333244	0.00340782	0.002951	0.0026609	0.00297676	0.00382946	0.00314077	0.0034717	0.00301687	0.00368165	0.00289886	0.00637636	0.00637636	0.00371366	Omasum	Omasum	Abomasum
Keratin, type I cytoskeletal 27	27	3	27	23	41	8	2	0	0	0	0	0	0	0	0	0	0	0	0	0	0.00300836	0.000150263	0.00221076	0.00109472	0.00637636	0.000350263	0.000583601	0	0	0	0	0	0	0	0	0	0	0	0	0	0.00637636	0.00637636	0.00109472	Omasum	Omasum	Reticulum	0.0328126
Peptidyl-prolyl cis-trans isomerase A	57	39	73	64	7	63	7	21	39	54	43	67	69	42	44	50	43	36	29	32	0.00635097	0.00195342	0.00597724	0.00304617	0.00108865	0.00275832	0.0020426	0.000896402	0.00149259	0.00179952	0.00185489	0.00260154	0.00229503	0.00160287	0.00280827	0.00167062	0.00324528	0.00134083	0.00227166	0.00114523	0.00635097	0.00635097	0.00304617	Rumen	Rumen	Reticulum			0.0281092
Hydroxymethylglutaryl-CoA synthase, mitochondrial	24	123	26	54	8	44	3	60	25	19	5	2	4	2	5	2	1	7	4	13	0.00267409	0.00616078	0.00212888	0.0025702	0.00124417	0.00192644	0.000875401	0.00256115	0.000956791	0.000633164	0.000215685	7.76578e-05	0.000133045	7.63271e-05	0.000319122	6.68248e-05	7.54717e-05	0.000260717	0.000313332	0.000465249	0.00616078	0.00267409	0.00616078	Rumen	Rumen	Rumen	0.231258
N-acetylated alpha-linked acidic dipeptidase like 1	0	0	0	0	0	0	0	0	17	4	43	28	41	21	67	27	81	10	63	0	0	0	0	0	0	0	0	0	0.000650618	0.000133298	0.00185489	0.00108721	0.00136371	0.000801435	0.00427623	0.000902135	0.00611321	0.000372453	0.00493498	0	0.00611321	0.00611321	0.00108721	Colon	Colon	Jejunum		0.886793	0.000222953
Galectin-9	6	12	4	6	3	17	0	32	37	40	66	59	66	41	64	40	81	43	73	39	0.000668524	0.000601052	0.00032752	0.000285578	0.000466563	0.000744308	0	0.00136595	0.00141605	0.00133298	0.00284704	0.00229091	0.00219524	0.00156471	0.00408476	0.0013365	0.00611321	0.00160155	0.00571831	0.00139575	0.00611321	0.00611321	0.00229091	Colon	Colon	Jejunum			0.00397154
Creatine kinase M-type	51	113	73	103	9	60	1	27	23	48	44	52	64	45	37	51	21	56	20	46	0.00568245	0.0056599	0.00597724	0.00490243	0.00139969	0.00262697	0.0002918	0.00115252	0.000880248	0.00159957	0.00189802	0.0020191	0.00212872	0.00171736	0.0023615	0.00170403	0.00158491	0.00208574	0.00156666	0.00164627	0.00597724	0.00597724	0.0056599	Reticulum	Reticulum	Rumen
Gastrotropin	0	0	0	0	0	0	0	0	0	0	138	45	44	43	9	0	7	0	6	0	0	0	0	0	0	0	0	0	0	0	0.00595289	0.0017473	0.0014635	0.00164103	0.000574419	0	0.000528302	0	0.000469998	0	0.00595289	0.00595289	0.0017473	Jejunum	Jejunum	Jejunum			7.00015e-05
Keratin, type II microfibrillar, component 5	53	6	43	0	5	0	2	0	0	0	0	0	0	0	24	0	19	0	25	0	0.00590529	0.000300526	0.00352084	0	0.000777605	0	0.000583601	0	0	0	0	0	0	0	0.00153178	0	0.00143396	0	0.00195833	0	0.00590529	0.00590529	0.000300526	Rumen	Rumen	Rumen	0.000244602		2.2035e-07
Apolipoprotein A-IV	4	10	9	23	7	15	20	6	8	19	25	14	16	10	4	10	3	10	3	11	0.000445682	0.000500877	0.00073692	0.00109472	0.00108865	0.000656743	0.00583601	0.000256115	0.000306173	0.000633164	0.00107842	0.000543605	0.00053218	0.000381636	0.000255297	0.000334124	0.000226415	0.000372453	0.000234999	0.000393673	0.00583601	0.00583601	0.00109472	Abomasum	Abomasum	Reticulum
Trefoil factor 3	1	0	0	0	25	7	20	41	13	12	3	3	4	3	42	14	42	30	48	14	0.000111421	0	0	0	0.00388802	0.00030648	0.00583601	0.00175012	0.000497531	0.000399893	0.000129411	0.000116487	0.000133045	0.000114491	0.00268062	0.000467774	0.00316981	0.00111736	0.00375999	0.000501038	0.00583601	0.00583601	0.00175012	Abomasum	Abomasum	Abomasum	0.0741835		0.0141878
Polymeric immunoglobulin receptor	13	0	19	0	26	12	20	16	20	38	4	7	10	9	27	25	45	32	38	32	0.00144847	0	0.00155572	0	0.00404355	0.000525394	0.00583601	0.000682973	0.000765433	0.00126633	0.000172548	0.000271802	0.000332613	0.000343472	0.00172326	0.00083531	0.00339623	0.00119185	0.00297666	0.00114523	0.00583601	0.00583601	0.00126633	Abomasum	Abomasum	Duodenum	0.00106027		0.0153221
Immunoglobulin heavy constant mu	13	1	11	4	8	7	16	13	21	55	9	20	50	34	38	24	77	29	50	32	0.00144847	5.00877e-05	0.00090068	0.000190386	0.00124417	0.00030648	0.00466881	0.000554915	0.000803705	0.00183284	0.000388232	0.000776578	0.00166306	0.00129756	0.00242533	0.000801898	0.00581132	0.00108011	0.00391665	0.00114523	0.00581132	0.00581132	0.00183284	Colon	Colon	Duodenum	0.0477718		0.0106492
Lactase	0	0	0	0	0	0	0	0	89	57	53	5	0	0	69	18	77	0	64	0	0	0	0	0	0	0	0	0	0.00340618	0.00189949	0.00228626	0.000194145	0	0	0.00440388	0.000601423	0.00581132	0	0.00501332	0	0.00581132	0.00581132	0.00189949	Colon	Colon	Duodenum			2.56114e-06
Selenium-binding protein 1	52	114	59	95	19	71	1	21	29	18	22	10	13	11	43	34	21	26	25	19	0.00579387	0.00570999	0.00483092	0.00452166	0.0029549	0.00310858	0.0002918	0.000896402	0.00110988	0.00059984	0.000949012	0.000388289	0.000432396	0.000419799	0.00274445	0.00113602	0.00158491	0.000968379	0.00195833	0.00067998	0.00579387	0.00579387	0.00570999	Rumen	Rumen	Rumen		0.887165	0.0341039
Actin, cytoplasmic 1	45	83	41	107	16	91	6	112	125	143	61	126	160	148	54	124	46	100	56	135	0.00501393	0.00415728	0.00335708	0.00509281	0.00248834	0.00398424	0.0017508	0.00478081	0.00478396	0.0047654	0.00263135	0.00489244	0.0053218	0.00564821	0.00344652	0.00414314	0.0034717	0.00372453	0.00438665	0.00483144	0.00564821	0.0053218	0.00564821	Ileum	Ileum	Ileum
SCO-spondin	7	0	7	0	15	17	19	132	18	29	3	10	26	21	26	33	38	31	31	32	0.000779944	0	0.00057316	0	0.00233281	0.000744308	0.00554421	0.00563452	0.00068889	0.000966409	0.000129411	0.000388289	0.000864793	0.000801435	0.00165943	0.00110261	0.00286792	0.00115461	0.00242833	0.00114523	0.00563452	0.00554421	0.00563452	Abomasum	Abomasum	Abomasum	0.0271996		0.0415049
Transgelin-3	9	19	17	29	5	32	19	45	26	21	27	21	23	18	25	22	20	20	17	20	0.00100279	0.000951665	0.00139196	0.0013803	0.000777605	0.00140105	0.00554421	0.00192086	0.000995063	0.000699813	0.0011647	0.000815407	0.000765009	0.000686944	0.00159561	0.000735073	0.00150943	0.000744907	0.00133166	0.000715768	0.00554421	0.00554421	0.00192086	Abomasum	Abomasum	Abomasum			0.0360639
18 kDa antrum mucosa protein	0	0	0	0	9	45	19	80	0	0	0	0	0	0	0	0	0	0	0	0	0	0	0	0	0.00139969	0.00197023	0.00554421	0.00341486	0	0	0	0	0	0	0	0	0	0	0	0	0.00554421	0.00554421	0.00341486	Abomasum	Abomasum	Abomasum
78 kDa glucose-regulated protein	38	101	54	116	26	107	17	88	111	135	95	102	97	82	57	135	40	92	53	110	0.00423398	0.00505885	0.00442152	0.00552118	0.00404355	0.00468476	0.00496061	0.00375635	0.00424815	0.0044988	0.00409801	0.00396055	0.00322634	0.00312941	0.00363799	0.00451068	0.00301887	0.00342657	0.00415165	0.00393673	0.00552118	0.00496061	0.00552118	Reticulum	Abomasum	Reticulum
Acetyl-CoA carboxylase 1	0	0	3	1	0	0	0	0	137	165	85	82	98	90	1	2	2	4	2	6	0	0	0.00024564	4.75964e-05	0	0	0	0	0.00524322	0.00549853	0.00366664	0.00318397	0.0032596	0.00343472	6.38244e-05	6.68248e-05	0.000150943	0.000148981	0.000156666	0.000214731	0.00549853	0.00524322	0.00549853	Duodenum	Duodenum	Duodenum
Aldehyde dehydrogenase, mitochondrial	43	68	67	87	15	96	16	106	118	108	76	60	67	60	48	41	36	57	35	47	0.00479109	0.00340596	0.00548596	0.00414089	0.00233281	0.00420315	0.00466881	0.00452469	0.00451605	0.00359904	0.00327841	0.00232974	0.0022285	0.00228981	0.00306357	0.00136991	0.00271698	0.00212298	0.00274166	0.00168206	0.00548596	0.00548596	0.00452469	Reticulum	Reticulum	Abomasum			0.0841705
Fatty acid-binding protein, intestinal	0	0	3	0	2	0	4	2	143	88	37	21	22	14	6	0	5	0	4	0	0	0	0.00024564	0	0.000311042	0	0.0011672	8.53716e-05	0.00547285	0.00293255	0.00159607	0.000815407	0.000731748	0.00053429	0.000382946	0	0.000377358	0	0.000313332	0	0.00547285	0.00547285	0.00293255	Duodenum	Duodenum	Duodenum	0.105668	0.886793	0.00046755
Fatty acid-binding protein, liver	0	0	2	1	0	0	7	0	142	29	0	0	0	0	11	6	10	7	7	0	0	0	0.00016376	4.75964e-05	0	0	0.0020426	0	0.00543457	0.000966409	0	0	0	0	0.000702068	0.000200474	0.000754717	0.000260717	0.000548332	0	0.00543457	0.00543457	0.000966409	Duodenum	Duodenum	Duodenum		0.886793	0.0412139
Gastrokine 2	0	0	0	0	9	33	7	127	0	0	0	0	0	0	0	0	0	0	1	0	0	0	0	0	0.00139969	0.00144483	0.0020426	0.0054211	0	0	0	0	0	0	0	0	0	0	7.83331e-05	0	0.0054211	0.0020426	0.0054211	Abomasum	Abomasum	Abomasum
Peripherin	10	92	16	79	10	95	3	124	67	108	66	121	104	114	46	150	45	119	30	119	0.00111421	0.00460806	0.00131008	0.00376011	0.00155521	0.00415937	0.000875401	0.00529304	0.0025642	0.00359904	0.00284704	0.0046983	0.00345917	0.00435065	0.00293592	0.00501186	0.00339623	0.00443219	0.00234999	0.00425882	0.00529304	0.00345917	0.00529304	Abomasum	Ileum	Abomasum	0.043931	0.886793	0.0442391
14-3-3 protein sigma	19	50	30	79	34	47	0	8	1	2	4	9	10	10	13	7	12	13	13	15	0.00211699	0.00250438	0.0024564	0.00376011	0.00528771	0.00205779	0	0.000341486	3.82717e-05	6.66489e-05	0.000172548	0.00034946	0.000332613	0.000381636	0.000829717	0.000233887	0.00090566	0.000484189	0.00101833	0.000536826	0.00528771	0.00528771	0.00376011	Omasum	Omasum	Reticulum			0.0605388
Lipoprotein lipase	0	0	0	0	1	0	18	1	0	0	0	0	0	0	0	0	0	0	0	0	0	0	0	0	0.000155521	0	0.00525241	4.26858e-05	0	0	0	0	0	0	0	0	0	0	0	0	0.00525241	0.00525241	4.26858e-05	Abomasum	Abomasum	Abomasum
Proproteinase E	0	0	0	0	0	0	1	0	5	2	7	4	0	0	73	12	49	19	66	6	0	0	0	0	0	0	0.0002918	0	0.000191358	6.66489e-05	0.000301958	0.000155316	0	0	0.00465918	0.000400949	0.00369811	0.000707661	0.00516998	0.000214731	0.00516998	0.00516998	0.000707661	Rectum	Rectum	Colon			0.00133173
Triosephosphate isomerase	24	35	51	42	33	39	13	29	49	57	36	41	53	38	34	48	35	41	34	44	0.00267409	0.00175307	0.00417588	0.00199905	0.00513219	0.00170753	0.00379341	0.00123789	0.00187531	0.00189949	0.00155293	0.00159199	0.00176285	0.00145022	0.00217003	0.0016038	0.00264151	0.00152706	0.00266332	0.00157469	0.00513219	0.00513219	0.00199905	Omasum	Omasum	Reticulum	0.10384		0.0542152
Protein S100-A8	46	9	21	21	15	13	2	0	4	4	0	0	2	2	8	0	8	2	11	8	0.00512535	0.000450789	0.00171948	0.000999524	0.00233281	0.000569177	0.000583601	0	0.000153087	0.000133298	0	0	6.65225e-05	7.63271e-05	0.000510595	0	0.000603774	7.44907e-05	0.000861664	0.000286307	0.00512535	0.00512535	0.000999524	Rumen	Rumen	Reticulum	0.115308		0.020024
Glyceraldehyde-3-phosphate dehydrogenase	45	47	52	90	26	78	8	38	58	80	65	43	63	55	48	48	31	50	36	59	0.00501393	0.00235412	0.00425776	0.00428367	0.00404355	0.00341506	0.0023344	0.00162206	0.00221976	0.00266596	0.0028039	0.00166964	0.00209546	0.002099	0.00306357	0.0016038	0.00233962	0.00186227	0.00281999	0.00211152	0.00501393	0.00501393	0.00428367	Rumen	Rumen	Reticulum			0.0975603
Alpha-1-antiproteinase	22	23	28	37	5	30	17	18	27	19	25	11	18	18	41	19	39	22	35	23	0.00245125	0.00115202	0.00229264	0.00176107	0.000777605	0.00131349	0.00496061	0.000768344	0.00103333	0.000633164	0.00107842	0.000427118	0.000598703	0.000686944	0.0026168	0.000634836	0.0029434	0.000819397	0.00274166	0.000823134	0.00496061	0.00496061	0.00176107	Abomasum	Abomasum	Reticulum			0.00580499
Myosin-1	0	29	7	45	13	75	1	116	20	122	6	82	94	84	26	125	2	109	4	101	0	0.00145254	0.00057316	0.00214184	0.00202177	0.00328371	0.0002918	0.00495155	0.000765433	0.00406558	0.000258821	0.00318397	0.00312656	0.00320574	0.00165943	0.00417655	0.000150943	0.00405974	0.000313332	0.00361463	0.00495155	0.00312656	0.00495155	Abomasum	Ileum	Abomasum	0.128025	0.886793	0.00902771
Leukocyte elastase inhibitor	20	39	25	47	6	43	2	23	38	32	36	25	37	14	50	23	65	22	42	24	0.00222841	0.00195342	0.002047	0.00223703	0.000933126	0.00188266	0.000583601	0.000981773	0.00145432	0.00106638	0.00155293	0.000970723	0.00123067	0.00053429	0.00319122	0.000768485	0.00490566	0.000819397	0.00328999	0.000858922	0.00490566	0.00490566	0.00223703	Colon	Colon	Reticulum		0.886793	0.00424701
Angiotensin-converting enzyme 2	0	0	0	0	0	0	0	0	16	12	36	9	11	8	76	16	65	0	58	0	0	0	0	0	0	0	0	0	0.000612346	0.000399893	0.00155293	0.00034946	0.000365874	0.000305309	0.00485065	0.000534599	0.00490566	0	0.00454332	0	0.00490566	0.00490566	0.000534599	Colon	Colon	Cecum			1.98019e-06
Ectonucleotide pyrophosphatase/phosphodiesterase family member 3	2	6	1	1	0	0	1	0	43	11	13	2	0	0	56	14	65	7	49	0	0.000222841	0.000300526	8.188e-05	4.75964e-05	0	0	0.0002918	0	0.00164568	0.000366569	0.00056078	7.76578e-05	0	0	0.00357416	0.000467774	0.00490566	0.000260717	0.00383832	0	0.00490566	0.00490566	0.000467774	Colon	Colon	Cecum		0.886793	8.83573e-05
Clathrin heavy chain 1	14	59	19	57	10	64	0	97	97	124	87	90	106	78	31	141	28	127	25	137	0.00155989	0.00295517	0.00155572	0.00271299	0.00155521	0.0028021	0	0.00414052	0.00371235	0.00413223	0.00375291	0.0034946	0.00352569	0.00297676	0.00197856	0.00471115	0.00211321	0.00473016	0.00195833	0.00490301	0.00490301	0.00375291	0.00490301	Rectum	Jejunum	Rectum	0.0870435		0.00902771
Lysozyme C, milk isozyme	44	24	44	21	16	11	2	0	1	2	0	1	3	4	12	5	14	7	13	6	0.00490251	0.0012021	0.00360272	0.000999524	0.00248834	0.000481611	0.000583601	0	3.82717e-05	6.66489e-05	0	3.88289e-05	9.97838e-05	0.000152654	0.000765892	0.000167062	0.0010566	0.000260717	0.00101833	0.000214731	0.00490251	0.00490251	0.0012021	Rumen	Rumen	Rumen	0.0207849		0.0125407
Keratin, type I cytoskeletal 20	3	3	4	4	13	12	5	83	80	89	50	97	146	101	59	123	50	56	49	59	0.000334262	0.000150263	0.00032752	0.000190386	0.00202177	0.000525394	0.001459	0.00354292	0.00306173	0.00296588	0.00215685	0.00376641	0.00485615	0.00385452	0.00376564	0.00410973	0.00377358	0.00208574	0.00383832	0.00211152	0.00485615	0.00485615	0.00410973	Ileum	Ileum	Cecum	0.169089
Dipeptidase 1	0	0	0	1	0	0	0	0	0	0	34	17	34	22	56	12	64	0	61	0	0	0	0	4.75964e-05	0	0	0	0	0	0	0.00146666	0.000660092	0.00113088	0.000839599	0.00357416	0.000400949	0.00483019	0	0.00477832	0	0.00483019	0.00483019	0.000839599	Colon	Colon	Ileum			1.98019e-06
Dipeptidyl peptidase 4	0	1	0	2	0	1	0	0	8	0	31	4	7	3	60	8	58	1	61	0	0	5.00877e-05	0	9.51928e-05	0	4.37828e-05	0	0	0.000306173	0	0.00133724	0.000155316	0.000232829	0.000114491	0.00382946	0.000267299	0.00437736	3.72453e-05	0.00477832	0	0.00477832	0.00477832	0.000267299	Rectum	Rectum	Cecum		0.886793	1.98019e-06
Histone H3.1	33	37	22	77	8	86	6	68	54	130	74	120	101	72	30	143	30	83	25	69	0.00367688	0.00185324	0.00180136	0.00366492	0.00124417	0.00376532	0.0017508	0.00290263	0.00206667	0.00433218	0.00319213	0.00465947	0.00335939	0.00274778	0.00191473	0.00477797	0.00226415	0.00309136	0.00195833	0.0024694	0.00477797	0.00367688	0.00477797	Cecum	Rumen	Cecum			0.143192
ATP synthase subunit alpha, mitochondrial	32	79	27	56	22	76	3	67	51	81	81	90	74	69	42	142	43	83	42	86	0.00356546	0.00395692	0.00221076	0.0026654	0.00342146	0.0033275	0.000875401	0.00285995	0.00195185	0.00269928	0.00349409	0.0034946	0.00246133	0.00263329	0.00268062	0.00474456	0.00324528	0.00309136	0.00328999	0.0030778	0.00474456	0.00356546	0.00474456	Cecum	Rumen	Cecum
Fructose-bisphosphate aldolase B	27	53	53	64	20	64	8	48	116	88	74	69	83	71	71	56	55	83	60	89	0.00300836	0.00265465	0.00433964	0.00304617	0.00311042	0.0028021	0.0023344	0.00204892	0.00443951	0.00293255	0.00319213	0.0026792	0.00276069	0.00270961	0.00453153	0.00187109	0.00415094	0.00309136	0.00469998	0.00318517	0.00469998	0.00469998	0.00318517	Rectum	Rectum	Rectum			0.0956493
Periaxin	0	40	2	61	4	51	13	109	2	27	13	20	56	19	33	65	10	59	5	63	0	0.00200351	0.00016376	0.00290338	0.000622084	0.00223292	0.00379341	0.00465275	7.65433e-05	0.00089976	0.00056078	0.000776578	0.00186263	0.000725108	0.0021062	0.00217181	0.000754717	0.00219747	0.000391665	0.00225467	0.00465275	0.00379341	0.00465275	Abomasum	Abomasum	Abomasum	0.0140064
Alpha-actinin-2	1	54	8	61	1	90	0	81	76	93	89	72	66	57	15	125	3	124	3	71	0.000111421	0.00270473	0.00065504	0.00290338	0.000155521	0.00394046	0	0.00345755	0.00290865	0.00309917	0.00383919	0.00279568	0.00219524	0.00217532	0.000957365	0.00417655	0.000226415	0.00461842	0.000234999	0.00254098	0.00461842	0.00383919	0.00461842	Colon	Jejunum	Colon	0.01153		0.00354501
Calpain-2 catalytic subunit	3	13	14	11	2	41	0	107	25	18	11	10	16	17	3	30	3	36	3	32	0.000334262	0.000651139	0.00114632	0.00052356	0.000311042	0.0017951	0	0.00456738	0.000956791	0.00059984	0.000474506	0.000388289	0.00053218	0.000648781	0.000191473	0.00100237	0.000226415	0.00134083	0.000234999	0.00114523	0.00456738	0.00114632	0.00456738	Abomasum	Reticulum	Abomasum			0.0100816
Dihydrodiol dehydrogenase 3	34	90	38	64	24	58	7	83	78	46	27	14	19	27	21	3	21	23	29	26	0.0037883	0.00450789	0.00311144	0.00304617	0.0037325	0.0025394	0.0020426	0.00354292	0.00298519	0.00153292	0.0011647	0.000543605	0.000631964	0.00103042	0.00134031	0.000100237	0.00158491	0.000856643	0.00227166	0.000930499	0.00450789	0.0037883	0.00450789	Rumen	Rumen	Rumen			0.0872366
Protein disulfide-isomerase A4	23	64	42	67	23	81	4	102	96	135	83	79	77	74	62	99	41	97	35	114	0.00256267	0.00320561	0.00343896	0.00318896	0.00357698	0.00354641	0.0011672	0.00435395	0.00367408	0.0044988	0.00358036	0.00306748	0.00256112	0.0028241	0.00395711	0.00330783	0.00309434	0.0036128	0.00274166	0.00407988	0.0044988	0.00395711	0.0044988	Duodenum	Cecum	Duodenum
Myocilin	0	0	0	0	0	0	0	0	2	12	0	0	3	0	36	31	56	29	57	37	0	0	0	0	0	0	0	0	7.65433e-05	0.000399893	0	0	9.97838e-05	0	0.00229768	0.00103578	0.00422642	0.00108011	0.00446499	0.00132417	0.00446499	0.00446499	0.00132417	Rectum	Rectum	Rectum			0.0158834
Carboxylesterase 4A	40	56	48	66	5	31	4	31	58	41	26	20	31	15	17	14	13	16	14	16	0.00445682	0.00280491	0.00393024	0.00314136	0.000777605	0.00135727	0.0011672	0.00132326	0.00221976	0.0013663	0.00112156	0.000776578	0.0010311	0.000572454	0.00108501	0.000467774	0.000981132	0.000595925	0.00109666	0.000572615	0.00445682	0.00445682	0.00314136	Rumen	Rumen	Reticulum		0.886793	0.0605388
Creatine kinase U-type, mitochondrial	33	32	18	29	5	31	1	35	61	49	32	49	46	37	37	71	59	56	46	51	0.00367688	0.0016028	0.00147384	0.0013803	0.000777605	0.00135727	0.0002918	0.001494	0.00233457	0.0016329	0.00138038	0.00190262	0.00153002	0.00141205	0.0023615	0.00237228	0.00445283	0.00208574	0.00360332	0.00182521	0.00445283	0.00445283	0.00237228	Colon	Colon	Cecum
Heterogeneous nuclear ribonucleoproteins A2/B1	14	73	19	60	9	79	8	82	77	108	89	83	86	116	59	72	39	104	40	120	0.00155989	0.0036564	0.00155572	0.00285578	0.00139969	0.00345884	0.0023344	0.00350023	0.00294692	0.00359904	0.00383919	0.0032228	0.00286047	0.00442697	0.00376564	0.00240569	0.0029434	0.00387351	0.00313332	0.00429461	0.00442697	0.00383919	0.00442697	Ileum	Jejunum	Ileum	0.0717064
Sodium/potassium-transporting ATPase subunit alpha-1	2	48	4	37	11	41	0	43	81	75	74	76	85	69	42	110	58	95	52	93	0.000222841	0.00240421	0.00032752	0.00176107	0.00171073	0.0017951	0	0.00183549	0.0031	0.00249933	0.00319213	0.002951	0.00282721	0.00263329	0.00268062	0.00367537	0.00437736	0.00353831	0.00407332	0.00332832	0.00437736	0.00437736	0.00367537	Colon	Colon	Cecum	0.198711
Cationic trypsin	7	12	9	16	1	2	15	9	34	20	9	4	0	0	40	19	52	9	37	1	0.000779944	0.000601052	0.00073692	0.000761542	0.000155521	8.75657e-05	0.00437701	0.000384172	0.00130124	0.000666489	0.000388232	0.000155316	0	0	0.00255297	0.000634836	0.00392453	0.000335208	0.00289832	3.57884e-05	0.00437701	0.00437701	0.000761542	Abomasum	Abomasum	Reticulum		0.886793	0.00185665
Glycosylation-dependent cell adhesion molecule 1	0	0	0	0	1	3	15	7	1	0	0	0	0	0	0	0	0	0	0	0	0	0	0	0	0.000155521	0.000131349	0.00437701	0.000298801	3.82717e-05	0	0	0	0	0	0	0	0	0	0	0	0.00437701	0.00437701	0.000298801	Abomasum	Abomasum	Abomasum
L-lactate dehydrogenase B chain	31	61	39	71	28	51	1	29	51	43	43	34	48	45	39	37	29	45	35	57	0.00345404	0.00305535	0.00319332	0.00337934	0.00435459	0.00223292	0.0002918	0.00123789	0.00195185	0.00143295	0.00185489	0.00132018	0.00159654	0.00171736	0.00248915	0.00123626	0.00218868	0.00167604	0.00274166	0.00203994	0.00435459	0.00435459	0.00337934	Omasum	Omasum	Reticulum			0.0918741
Transketolase-like protein 2	20	47	38	41	20	43	0	40	72	52	70	65	69	57	68	51	47	52	55	69	0.00222841	0.00235412	0.00311144	0.00195145	0.00311042	0.00188266	0	0.00170743	0.00275556	0.00173287	0.00301958	0.00252388	0.00229503	0.00217532	0.00434006	0.00170403	0.00354717	0.00193676	0.00430832	0.0024694	0.00434006	0.00434006	0.00252388	Cecum	Cecum	Jejunum			0.0266326
ATP synthase subunit beta, mitochondrial	23	84	25	91	13	84	4	48	32	88	66	94	77	63	34	129	39	81	34	80	0.00256267	0.00420736	0.002047	0.00433127	0.00202177	0.00367776	0.0011672	0.00204892	0.00122469	0.00293255	0.00284704	0.00364992	0.00256112	0.0024043	0.00217003	0.0043102	0.0029434	0.00301687	0.00266332	0.00286307	0.00433127	0.0029434	0.00433127	Reticulum	Colon	Reticulum	0.0769417
Collagen alpha-1(I) chain	6	61	11	25	5	60	0	101	41	48	48	34	13	6	2	11	2	7	0	5	0.000668524	0.00305535	0.00090068	0.00118991	0.000777605	0.00262697	0	0.00431126	0.00156914	0.00159957	0.00207057	0.00132018	0.000432396	0.000228981	0.000127649	0.000367537	0.000150943	0.000260717	0	0.000178942	0.00431126	0.00207057	0.00431126	Abomasum	Jejunum	Abomasum	0.184864		0.128723
Calreticulin	23	50	46	90	21	73	4	79	89	109	70	70	83	67	42	84	30	79	39	78	0.00256267	0.00250438	0.00376648	0.00428367	0.00326594	0.00319615	0.0011672	0.00337218	0.00340618	0.00363236	0.00301958	0.00271802	0.00276069	0.00255696	0.00268062	0.00280664	0.00226415	0.00294238	0.00305499	0.0027915	0.00428367	0.00376648	0.00428367	Reticulum	Reticulum	Reticulum
Elongation factor 1-alpha 1	30	65	52	48	18	53	6	51	47	93	25	45	76	57	41	65	33	54	27	67	0.00334262	0.0032557	0.00425776	0.00228463	0.00279938	0.00232049	0.0017508	0.00217698	0.00179877	0.00309917	0.00107842	0.0017473	0.00252786	0.00217532	0.0026168	0.00217181	0.00249057	0.00201125	0.00211499	0.00239782	0.00425776	0.00425776	0.0032557	Reticulum	Reticulum	Rumen
Elongation factor 2	30	85	49	63	16	72	1	82	105	104	91	88	93	94	66	73	38	86	47	108	0.00334262	0.00425745	0.00401212	0.00299857	0.00248834	0.00315236	0.0002918	0.00350023	0.00401852	0.00346574	0.00392546	0.00341694	0.0030933	0.00358738	0.00421241	0.00243911	0.00286792	0.0032031	0.00368165	0.00386515	0.00425745	0.00421241	0.00425745	Rumen	Cecum	Rumen
Pyruvate kinase	16	51	46	58	6	56	3	39	78	70	63	63	101	78	66	49	42	60	43	79	0.00178273	0.00255447	0.00376648	0.00276059	0.000933126	0.00245184	0.000875401	0.00166475	0.00298519	0.00233271	0.00271763	0.00244622	0.00335939	0.00297676	0.00421241	0.00163721	0.00316981	0.00223472	0.00336832	0.00282729	0.00421241	0.00421241	0.00297676	Cecum	Cecum	Ileum
Keratin, type I cytoskeletal 10	33	17	26	30	27	18	11	0	2	0	0	1	2	0	0	2	0	1	0	4	0.00367688	0.00085149	0.00212888	0.00142789	0.00419907	0.000788091	0.0032098	0	7.65433e-05	0	0	3.88289e-05	6.65225e-05	0	0	6.68248e-05	0	3.72453e-05	0	0.000143154	0.00419907	0.00419907	0.00142789	Omasum	Omasum	Reticulum	0.146334		0.0875526
Heat shock protein HSP 90-beta	24	60	42	88	25	76	0	55	61	80	71	72	111	84	39	74	28	79	29	100	0.00267409	0.00300526	0.00343896	0.00418848	0.00388802	0.0033275	0	0.00234772	0.00233457	0.00266596	0.00306272	0.00279568	0.003692	0.00320574	0.00248915	0.00247252	0.00211321	0.00294238	0.00227166	0.00357884	0.00418848	0.00388802	0.00418848	Reticulum	Omasum	Reticulum
Annexin A4	14	56	16	34	2	39	0	62	62	80	79	77	67	73	48	72	51	65	53	71	0.00155989	0.00280491	0.00131008	0.00161828	0.000311042	0.00170753	0	0.00264652	0.00237284	0.00266596	0.00340782	0.00298983	0.0022285	0.00278594	0.00306357	0.00240569	0.00384906	0.00242095	0.00415165	0.00254098	0.00415165	0.00415165	0.00298983	Rectum	Rectum	Jejunum			0.0520271
Glutamyl aminopeptidase	10	42	21	33	3	35	0	28	23	30	67	40	67	45	45	17	47	26	53	36	0.00111421	0.00210368	0.00171948	0.00157068	0.000466563	0.0015324	0	0.0011952	0.000880248	0.000999733	0.00289017	0.00155316	0.0022285	0.00171736	0.0028721	0.000568011	0.00354717	0.000968379	0.00415165	0.00128838	0.00415165	0.00415165	0.00210368	Rectum	Rectum	Rumen			0.00622692
Dihydropyrimidinase-related protein 2	36	66	50	57	9	42	0	22	27	31	37	33	42	36	29	32	9	46	10	37	0.00401114	0.00330579	0.004094	0.00271299	0.00139969	0.00183888	0	0.000939087	0.00103333	0.00103306	0.00159607	0.00128135	0.00139697	0.00137389	0.00185091	0.0010692	0.000679245	0.00171329	0.000783331	0.00132417	0.004094	0.004094	0.00330579	Reticulum	Reticulum	Rumen
Endoplasmin	24	81	31	81	13	83	2	81	54	106	92	88	88	73	47	103	38	98	43	107	0.00267409	0.0040571	0.00253828	0.00385531	0.00202177	0.00363398	0.000583601	0.00345755	0.00206667	0.00353239	0.0039686	0.00341694	0.00292699	0.00278594	0.00299974	0.00344148	0.00286792	0.00365004	0.00336832	0.00382936	0.0040571	0.0039686	0.0040571	Rumen	Jejunum	Rumen	0.098128
Heat shock cognate 71 kDa protein	23	50	33	85	20	60	8	40	68	61	73	70	82	58	50	62	28	59	30	54	0.00256267	0.00250438	0.00270204	0.00404569	0.00311042	0.00262697	0.0023344	0.00170743	0.00260247	0.00203279	0.00314899	0.00271802	0.00272742	0.00221349	0.00319122	0.00207157	0.00211321	0.00219747	0.00234999	0.00193257	0.00404569	0.00319122	0.00404569	Reticulum	Cecum	Reticulum		0.887165
Fatty acid-binding protein, adipocyte	10	35	41	22	26	34	0	10	1	5	0	0	1	1	4	8	15	22	6	14	0.00111421	0.00175307	0.00335708	0.00104712	0.00404355	0.00148862	0	0.000426858	3.82717e-05	0.000166622	0	0	3.32613e-05	3.81636e-05	0.000255297	0.000267299	0.00113208	0.000819397	0.000469998	0.000501038	0.00404355	0.00404355	0.00175307	Omasum	Omasum	Rumen
Microsomal triglyceride transfer protein large subunit	0	0	0	0	0	1	0	9	103	63	65	31	54	24	10	12	6	0	1	0	0	0	0	0	0	4.37828e-05	0	0.000384172	0.00394198	0.00209944	0.0028039	0.0012037	0.00179611	0.000915926	0.000638244	0.000400949	0.00045283	0	7.83331e-05	0	0.00394198	0.00394198	0.00209944	Duodenum	Duodenum	Duodenum		0.886793	0.0868841
Gelsolin	21	42	27	49	25	49	3	63	30	48	36	39	44	38	31	40	23	58	27	51	0.00233983	0.00210368	0.00221076	0.00233222	0.00388802	0.00214536	0.000875401	0.0026892	0.00114815	0.00159957	0.00155293	0.00151433	0.0014635	0.00145022	0.00197856	0.0013365	0.00173585	0.00216023	0.00211499	0.00182521	0.00388802	0.00388802	0.0026892	Omasum	Omasum	Abomasum
Villin-1	0	1	0	0	1	7	3	46	84	106	79	96	116	85	37	82	37	63	27	58	0	5.00877e-05	0	0	0.000155521	0.00030648	0.000875401	0.00196355	0.00321482	0.00353239	0.00340782	0.00372758	0.00385831	0.0032439	0.0023615	0.00273982	0.00279245	0.00234646	0.00211499	0.00207573	0.00385831	0.00385831	0.00372758	Ileum	Ileum	Jejunum
Dynein cytoplasmic 1 heavy chain 1	2	58	4	62	3	59	0	77	58	89	51	76	110	81	7	115	2	92	1	101	0.000222841	0.00290508	0.00032752	0.00295098	0.000466563	0.00258319	0	0.00328681	0.00221976	0.00296588	0.00219998	0.002951	0.00365874	0.00309125	0.00044677	0.00384243	0.000150943	0.00342657	7.83331e-05	0.00361463	0.00384243	0.00365874	0.00384243	Cecum	Ileum	Cecum	0.00867005		0.000291175
Hexokinase-1	0	23	8	17	1	26	0	44	37	32	51	43	70	66	60	67	24	76	22	88	0	0.00115202	0.00065504	0.000809139	0.000155521	0.00113835	0	0.00187817	0.00141605	0.00106638	0.00219998	0.00166964	0.00232829	0.0025188	0.00382946	0.00223863	0.00181132	0.00283065	0.00172333	0.00314938	0.00382946	0.00382946	0.00314938	Cecum	Cecum	Rectum	0.137661
Tryptophan--tRNA ligase, cytoplasmic	0	34	7	31	7	36	1	35	49	61	88	81	96	86	39	55	9	60	14	90	0	0.00170298	0.00057316	0.00147549	0.00108865	0.00157618	0.0002918	0.001494	0.00187531	0.00203279	0.00379605	0.00314514	0.00319308	0.00328207	0.00248915	0.00183768	0.000679245	0.00223472	0.00109666	0.00322096	0.00379605	0.00379605	0.00328207	Jejunum	Jejunum	Ileum	0.158886
Profilin-1	34	47	32	64	4	43	4	44	40	54	56	49	72	44	44	40	36	38	28	36	0.0037883	0.00235412	0.00262016	0.00304617	0.000622084	0.00188266	0.0011672	0.00187817	0.00153087	0.00179952	0.00241567	0.00190262	0.00239481	0.0016792	0.00280827	0.0013365	0.00271698	0.00141532	0.00219333	0.00128838	0.0037883	0.0037883	0.00304617	Rumen	Rumen	Reticulum			0.0253693
Filamin A	23	48	46	33	6	29	0	20	14	21	16	24	23	11	7	11	9	30	6	17	0.00256267	0.00240421	0.00376648	0.00157068	0.000933126	0.0012697	0	0.000853716	0.000535803	0.000699813	0.000690191	0.000931894	0.000765009	0.000419799	0.00044677	0.000367537	0.000679245	0.00111736	0.000469998	0.000608403	0.00376648	0.00376648	0.00240421	Reticulum	Reticulum	Rumen
Cytosol aminopeptidase	3	12	9	16	6	22	0	21	47	36	58	38	39	44	48	21	44	27	48	27	0.000334262	0.000601052	0.00073692	0.000761542	0.000933126	0.000963222	0	0.000896402	0.00179877	0.00119968	0.00250194	0.0014755	0.00129719	0.0016792	0.00306357	0.000701661	0.00332075	0.00100562	0.00375999	0.000966287	0.00375999	0.00375999	0.0016792	Rectum	Rectum	Ileum			0.00465105
Malate dehydrogenase, cytoplasmic	15	29	20	34	24	25	5	18	34	28	22	16	21	18	21	19	20	24	21	26	0.00167131	0.00145254	0.0016376	0.00161828	0.0037325	0.00109457	0.001459	0.000768344	0.00130124	0.000933085	0.000949012	0.000621263	0.000698487	0.000686944	0.00134031	0.000634836	0.00150943	0.000893888	0.00164499	0.000930499	0.0037325	0.0037325	0.00161828	Omasum	Omasum	Reticulum			0.047091
UDP-glucuronosyltransferase 3A1	28	68	23	36	4	26	0	74	97	66	47	18	23	11	14	73	25	77	20	74	0.00311978	0.00340596	0.00188324	0.00171347	0.000622084	0.00113835	0	0.00315875	0.00371235	0.00219941	0.00202744	0.000698921	0.000765009	0.000419799	0.000893541	0.00243911	0.00188679	0.00286789	0.00156666	0.00264834	0.00371235	0.00371235	0.00340596	Duodenum	Duodenum	Rumen		0.886793	0.0582618
Glycogen phosphorylase, muscle form	12	56	39	62	2	58	0	42	40	47	86	53	59	50	31	37	11	65	18	62	0.00133705	0.00280491	0.00319332	0.00295098	0.000311042	0.0025394	0	0.0017928	0.00153087	0.00156625	0.00370977	0.00205793	0.00196241	0.00190818	0.00197856	0.00123626	0.000830189	0.00242095	0.00141	0.00221888	0.00370977	0.00370977	0.00295098	Jejunum	Jejunum	Reticulum
Unconventional myosin-X	0	0	0	0	0	0	0	27	73	43	46	44	86	80	22	111	32	96	29	83	0	0	0	0	0	0	0	0.00115252	0.00279383	0.00143295	0.0019843	0.00170847	0.00286047	0.00305309	0.00140414	0.00370878	0.00241509	0.00357555	0.00227166	0.00297044	0.00370878	0.00286047	0.00370878	Cecum	Ileum	Cecum			0.114414
3-ketoacyl-CoA thiolase, mitochondrial	10	74	16	45	7	21	0	20	53	59	19	30	36	31	8	28	5	34	5	32	0.00111421	0.00370649	0.00131008	0.00214184	0.00108865	0.00091944	0	0.000853716	0.0020284	0.00196614	0.000819601	0.00116487	0.00119741	0.00118307	0.000510595	0.000935547	0.000377358	0.00126634	0.000391665	0.00114523	0.00370649	0.0020284	0.00370649	Rumen	Duodenum	Rumen			0.0464825
Calponin-1	33	51	39	18	6	28	4	20	8	25	15	18	18	10	25	25	31	45	16	38	0.00367688	0.00255447	0.00319332	0.000856735	0.000933126	0.00122592	0.0011672	0.000853716	0.000306173	0.000833111	0.000647054	0.000698921	0.000598703	0.000381636	0.00159561	0.00083531	0.00233962	0.00167604	0.00125333	0.00135996	0.00367688	0.00367688	0.00255447	Rumen	Rumen	Rumen
Protein S100-A9	33	12	17	13	8	11	4	0	4	5	0	0	2	1	7	0	4	0	6	7	0.00367688	0.000601052	0.00139196	0.000618753	0.00124417	0.000481611	0.0011672	0	0.000153087	0.000166622	0	0	6.65225e-05	3.81636e-05	0.00044677	0	0.000301887	0	0.000469998	0.000250519	0.00367688	0.00367688	0.000618753	Rumen	Rumen	Reticulum	0.111319		0.0266326
Radixin	16	54	35	63	16	80	1	86	28	69	50	81	86	77	54	41	36	57	35	61	0.00178273	0.00270473	0.0028658	0.00299857	0.00248834	0.00350263	0.0002918	0.00367098	0.00107161	0.00229939	0.00215685	0.00314514	0.00286047	0.00293859	0.00344652	0.00136991	0.00271698	0.00212298	0.00274166	0.00218309	0.00367098	0.00344652	0.00367098	Abomasum	Cecum	Abomasum
Phospholipase A2, membrane associated	0	0	0	0	0	0	0	0	11	33	2	14	14	12	34	32	48	44	45	38	0	0	0	0	0	0	0	0	0.000420988	0.00109971	8.62738e-05	0.000543605	0.000465658	0.000457963	0.00217003	0.0010692	0.00362264	0.00163879	0.00352499	0.00135996	0.00362264	0.00362264	0.00163879	Colon	Colon	Colon			0.0146258
Fatty acid-binding protein, epidermal	22	53	44	41	17	51	0	21	23	16	21	20	21	26	21	13	10	27	12	21	0.00245125	0.00265465	0.00360272	0.00195145	0.00264386	0.00223292	0	0.000896402	0.000880248	0.000533191	0.000905875	0.000776578	0.000698487	0.000992253	0.00134031	0.000434361	0.000754717	0.00100562	0.000939997	0.000751557	0.00360272	0.00360272	0.00265465	Reticulum	Reticulum	Rumen
Phosphoglycerate kinase 1	24	46	44	41	15	44	5	26	30	57	51	58	70	48	53	40	39	44	42	45	0.00267409	0.00230403	0.00360272	0.00195145	0.00233281	0.00192644	0.001459	0.00110983	0.00114815	0.00189949	0.00219998	0.00225208	0.00232829	0.00183185	0.00338269	0.0013365	0.0029434	0.00163879	0.00328999	0.00161048	0.00360272	0.00360272	0.00230403	Reticulum	Reticulum	Rumen			0.0206131
Tubulin beta-2B chain	23	51	31	46	16	59	0	80	63	92	28	70	96	69	39	107	29	66	26	67	0.00256267	0.00255447	0.00253828	0.00218943	0.00248834	0.00258319	0	0.00341486	0.00241111	0.00306585	0.00120783	0.00271802	0.00319308	0.00263329	0.00248915	0.00357513	0.00218868	0.00245819	0.00203666	0.00239782	0.00357513	0.00319308	0.00357513	Cecum	Ileum	Cecum
Aldehyde oxidase 1	27	60	39	75	9	66	5	13	3	1	2	2	0	1	0	0	0	0	0	0	0.00300836	0.00300526	0.00319332	0.00356973	0.00139969	0.00288967	0.001459	0.000554915	0.000114815	3.33244e-05	8.62738e-05	7.76578e-05	0	3.81636e-05	0	0	0	0	0	0	0.00356973	0.00319332	0.00356973	Reticulum	Reticulum	Reticulum
Four and a half LIM domains protein 2	32	7	34	4	3	4	0	42	2	19	3	24	22	19	8	23	14	41	12	34	0.00356546	0.000350614	0.00278392	0.000190386	0.000466563	0.000175131	0	0.0017928	7.65433e-05	0.000633164	0.000129411	0.000931894	0.000731748	0.000725108	0.000510595	0.000768485	0.0010566	0.00152706	0.000939997	0.00121681	0.00356546	0.00356546	0.0017928	Rumen	Rumen	Abomasum	0.0264015	0.887165
Junction plakoglobin	32	30	32	39	16	26	0	28	9	25	7	22	26	22	6	39	4	23	6	25	0.00356546	0.00150263	0.00262016	0.00185626	0.00248834	0.00113835	0	0.0011952	0.000344445	0.000833111	0.000301958	0.000854236	0.000864793	0.000839599	0.000382946	0.00130308	0.000301887	0.000856643	0.000469998	0.00089471	0.00356546	0.00356546	0.00185626	Rumen	Rumen	Reticulum	0.119113		0.0464825
Alpha-actinin-1	6	59	19	74	7	61	0	62	69	53	69	53	54	53	30	62	29	69	26	72	0.000668524	0.00295517	0.00155572	0.00352213	0.00108865	0.00267075	0	0.00264652	0.00264074	0.0017662	0.00297645	0.00205793	0.00179611	0.00202267	0.00191473	0.00207157	0.00218868	0.00256993	0.00203666	0.00257677	0.00352213	0.00297645	0.00352213	Reticulum	Jejunum	Reticulum	0.0744616
Glutathione S-transferase Mu 1	26	42	43	43	15	40	2	39	53	48	47	30	36	28	25	20	13	38	16	28	0.00289694	0.00210368	0.00352084	0.00204664	0.00233281	0.00175131	0.000583601	0.00166475	0.0020284	0.00159957	0.00202744	0.00116487	0.00119741	0.00106858	0.00159561	0.000668248	0.000981132	0.00141532	0.00125333	0.00100208	0.00352084	0.00352084	0.00210368	Reticulum	Reticulum	Rumen	0.158425	0.887165
Annexin A8	25	70	32	41	4	27	0	0	0	0	0	0	0	0	0	10	2	2	0	6	0.00278552	0.00350614	0.00262016	0.00195145	0.000622084	0.00118214	0	0	0	0	0	0	0	0	0	0.000334124	0.000150943	7.44907e-05	0	0.000214731	0.00350614	0.00278552	0.00350614	Rumen	Rumen	Rumen
Alpha-amylase	0	0	0	0	0	0	1	0	22	4	16	2	0	0	54	6	40	0	30	0	0	0	0	0	0	0	0.0002918	0	0.000841976	0.000133298	0.000690191	7.76578e-05	0	0	0.00344652	0.000200474	0.00301887	0	0.00234999	0	0.00344652	0.00344652	0.000200474	Cecum	Cecum	Cecum		0.886793	1.98019e-06
14-3-3 protein zeta/delta	17	34	25	48	22	44	3	27	33	36	37	47	64	40	33	34	31	41	27	45	0.00189415	0.00170298	0.002047	0.00228463	0.00342146	0.00192644	0.000875401	0.00115252	0.00126296	0.00119968	0.00159607	0.00182496	0.00212872	0.00152654	0.0021062	0.00113602	0.00233962	0.00152706	0.00211499	0.00161048	0.00342146	0.00342146	0.00228463	Omasum	Omasum	Reticulum			0.0690268
Transaldolase	6	20	14	21	22	26	2	23	26	23	29	19	24	29	27	21	17	25	20	25	0.000668524	0.00100175	0.00114632	0.000999524	0.00342146	0.00113835	0.000583601	0.000981773	0.000995063	0.000766462	0.00125097	0.000737749	0.00079827	0.00110674	0.00172326	0.000701661	0.00128302	0.000931133	0.00156666	0.00089471	0.00342146	0.00342146	0.00113835	Omasum	Omasum	Omasum			0.0730454
Ras-related protein Rab-1B	6	29	15	25	22	35	1	37	38	53	17	30	45	27	26	33	14	29	21	33	0.000668524	0.00145254	0.0012282	0.00118991	0.00342146	0.0015324	0.0002918	0.00157937	0.00145432	0.0017662	0.000733328	0.00116487	0.00149676	0.00103042	0.00165943	0.00110261	0.0010566	0.00108011	0.00164499	0.00118102	0.00342146	0.00342146	0.0017662	Omasum	Omasum	Duodenum
Prostaglandin reductase 1	13	53	25	55	16	63	3	80	21	9	9	6	11	9	2	3	1	3	1	4	0.00144847	0.00265465	0.002047	0.0026178	0.00248834	0.00275832	0.000875401	0.00341486	0.000803705	0.00029992	0.000388232	0.000232974	0.000365874	0.000343472	0.000127649	0.000100237	7.54717e-05	0.000111736	7.83331e-05	0.000143154	0.00341486	0.00248834	0.00341486	Abomasum	Omasum	Abomasum
Heat shock protein HSP 90-alpha	22	59	41	53	20	68	1	52	39	64	53	66	77	75	28	47	23	70	28	68	0.00245125	0.00295517	0.00335708	0.00252261	0.00311042	0.00297723	0.0002918	0.00221966	0.00149259	0.00213276	0.00228626	0.00256271	0.00256112	0.00286227	0.00178708	0.00157038	0.00173585	0.00260717	0.00219333	0.00243361	0.00335708	0.00335708	0.00297723	Reticulum	Reticulum	Omasum
Isocitrate dehydrogenase [NADP], mitochondrial	11	33	19	40	18	76	0	41	33	54	51	54	71	53	51	73	44	60	33	56	0.00122563	0.00165289	0.00155572	0.00190386	0.00279938	0.0033275	0	0.00175012	0.00126296	0.00179952	0.00219998	0.00209676	0.00236155	0.00202267	0.00325504	0.00243911	0.00332075	0.00223472	0.00258499	0.00200415	0.0033275	0.00332075	0.0033275	Omasum	Colon	Omasum			0.07814
Coronin-1A	9	27	16	20	8	33	1	23	62	60	71	70	83	86	52	47	29	55	35	76	0.00100279	0.00135237	0.00131008	0.000951928	0.00124417	0.00144483	0.0002918	0.000981773	0.00237284	0.00199947	0.00306272	0.00271802	0.00276069	0.00328207	0.00331887	0.00157038	0.00218868	0.00204849	0.00274166	0.00271992	0.00331887	0.00331887	0.00328207	Cecum	Cecum	Ileum
Pancreatic lipase-related protein 2	0	0	0	0	0	0	0	0	7	1	8	0	0	0	39	0	31	0	42	0	0	0	0	0	0	0	0	0	0.000267902	3.33244e-05	0.000345095	0	0	0	0.00248915	0	0.00233962	0	0.00328999	0	0.00328999	0.00328999	3.33244e-05	Rectum	Rectum	Duodenum		0.886793	1.63013e-08
Tubulin alpha-1B chain	25	48	38	41	6	46	0	66	49	86	16	77	97	59	21	98	22	45	23	47	0.00278552	0.00240421	0.00311144	0.00195145	0.000933126	0.00201401	0	0.00281726	0.00187531	0.0028659	0.000690191	0.00298983	0.00322634	0.00225165	0.00134031	0.00327442	0.00166038	0.00167604	0.00180166	0.00168206	0.00327442	0.00322634	0.00327442	Cecum	Ileum	Cecum
Heat shock 70 kDa protein 1B	29	51	34	58	21	65	6	48	38	45	43	38	39	40	29	43	14	46	20	38	0.0032312	0.00255447	0.00278392	0.00276059	0.00326594	0.00284588	0.0017508	0.00204892	0.00145432	0.0014996	0.00185489	0.0014755	0.00129719	0.00152654	0.00185091	0.00143673	0.0010566	0.00171329	0.00156666	0.00135996	0.00326594	0.00326594	0.00284588	Omasum	Omasum	Omasum
Peptidase inhibitor 16	9	11	12	12	21	6	0	0	0	0	0	0	0	0	1	0	1	0	1	0	0.00100279	0.000550964	0.00098256	0.000571157	0.00326594	0.000262697	0	0	0	0	0	0	0	0	6.38244e-05	0	7.54717e-05	0	7.83331e-05	0	0.00326594	0.00326594	0.000571157	Omasum	Omasum	Reticulum	0.22223		0.0605388
Isocitrate dehydrogenase [NADP] cytoplasmic	24	61	32	68	17	56	11	49	62	51	51	36	41	39	41	25	34	38	34	41	0.00267409	0.00305535	0.00262016	0.00323655	0.00264386	0.00245184	0.0032098	0.0020916	0.00237284	0.00169955	0.00219998	0.00139784	0.00136371	0.00148838	0.0026168	0.00083531	0.00256604	0.00141532	0.00266332	0.00146733	0.00323655	0.0032098	0.00323655	Reticulum	Abomasum	Reticulum			0.0451691
Multidrug resistance-associated protein 1	1	9	1	4	0	7	1	25	42	58	75	66	70	56	6	80	5	44	2	41	0.000111421	0.000450789	8.188e-05	0.000190386	0	0.00030648	0.0002918	0.00106714	0.00160741	0.00193282	0.00323527	0.00256271	0.00232829	0.00213716	0.000382946	0.00267299	0.000377358	0.00163879	0.000156666	0.00146733	0.00323527	0.00323527	0.00267299	Jejunum	Jejunum	Cecum	0.187194		0.00491568
Scavenger receptor cysteine-rich type 1 protein M130	21	5	15	2	3	2	5	2	14	16	10	9	5	4	31	15	37	10	41	11	0.00233983	0.000250438	0.0012282	9.51928e-05	0.000466563	8.75657e-05	0.001459	8.53716e-05	0.000535803	0.000533191	0.000431369	0.00034946	0.000166306	0.000152654	0.00197856	0.000501186	0.00279245	0.000372453	0.00321166	0.000393673	0.00321166	0.00321166	0.000533191	Rectum	Rectum	Duodenum	0.0170446		0.00406868
Alpha-2-HS-glycoprotein	7	13	23	26	12	27	11	25	17	24	13	24	33	25	28	30	19	32	18	33	0.000779944	0.000651139	0.00188324	0.00123751	0.00186625	0.00118214	0.0032098	0.00106714	0.000650618	0.000799787	0.00056078	0.000931894	0.00109762	0.000954089	0.00178708	0.00100237	0.00143396	0.00119185	0.00141	0.00118102	0.0032098	0.0032098	0.00123751	Abomasum	Abomasum	Reticulum
Transitional endoplasmic reticulum ATPase	11	64	25	55	4	48	0	42	37	71	54	53	55	55	19	61	11	61	17	71	0.00122563	0.00320561	0.002047	0.0026178	0.000622084	0.00210158	0	0.0017928	0.00141605	0.00236604	0.00232939	0.00205793	0.00182937	0.002099	0.00121266	0.00203816	0.000830189	0.00227197	0.00133166	0.00254098	0.00320561	0.00232939	0.00320561	Rumen	Jejunum	Rumen	0.193215		0.0388328
Adenylyl cyclase-associated protein 1	7	32	22	36	8	41	4	45	41	51	49	59	77	65	50	48	24	53	32	67	0.000779944	0.0016028	0.00180136	0.00171347	0.00124417	0.0017951	0.0011672	0.00192086	0.00156914	0.00169955	0.00211371	0.00229091	0.00256112	0.00248063	0.00319122	0.0016038	0.00181132	0.001974	0.00250666	0.00239782	0.00319122	0.00319122	0.00248063	Cecum	Cecum	Ileum
Heat shock protein beta-1	23	45	29	67	8	47	2	51	13	17	3	14	12	10	5	29	5	28	5	23	0.00256267	0.00225394	0.00237452	0.00318896	0.00124417	0.00205779	0.000583601	0.00217698	0.000497531	0.000566516	0.000129411	0.000543605	0.000399135	0.000381636	0.000319122	0.00096896	0.000377358	0.00104287	0.000391665	0.000823134	0.00318896	0.00256267	0.00318896	Reticulum	Rumen	Reticulum			0.042649
Adenosine deaminase	0	1	1	4	0	3	8	2	83	46	29	15	21	17	42	13	41	4	36	4	0	5.00877e-05	8.188e-05	0.000190386	0	0.000131349	0.0023344	8.53716e-05	0.00317655	0.00153292	0.00125097	0.000582434	0.000698487	0.000648781	0.00268062	0.000434361	0.00309434	0.000148981	0.00281999	0.000143154	0.00317655	0.00317655	0.00153292	Duodenum	Duodenum	Duodenum		0.886793	0.000756476
Tropomyosin beta chain	3	48	4	65	8	50	2	74	36	53	26	42	53	32	39	51	16	52	17	46	0.000334262	0.00240421	0.00032752	0.00309376	0.00124417	0.00218914	0.000583601	0.00315875	0.00137778	0.0017662	0.00112156	0.00163081	0.00176285	0.00122123	0.00248915	0.00170403	0.00120755	0.00193676	0.00133166	0.00164627	0.00315875	0.00248915	0.00315875	Abomasum	Cecum	Abomasum	0.0895619
Probable ATP-dependent RNA helicase DDX4	1	15	2	7	3	24	0	35	29	62	42	71	74	66	9	93	2	43	4	52	0.000111421	0.000751315	0.00016376	0.000333175	0.000466563	0.00105079	0	0.001494	0.00110988	0.00206612	0.00181175	0.00275685	0.00246133	0.0025188	0.000574419	0.00310735	0.000150943	0.00160155	0.000313332	0.001861	0.00310735	0.00246133	0.00310735	Cecum	Ileum	Cecum	0.163743		0.00366665
Stress-70 protein, mitochondrial	6	61	13	52	18	47	0	28	58	63	47	57	45	48	29	70	18	62	22	57	0.000668524	0.00305535	0.00106444	0.00247501	0.00279938	0.00205779	0	0.0011952	0.00221976	0.00209944	0.00202744	0.00221325	0.00149676	0.00183185	0.00185091	0.00233887	0.00135849	0.00230921	0.00172333	0.00203994	0.00305535	0.00279938	0.00305535	Rumen	Omasum	Rumen			0.136867
Protein delta homolog 2	0	0	0	0	0	0	0	0	5	2	4	0	0	0	47	5	39	1	39	0	0	0	0	0	0	0	0	0	0.000191358	6.66489e-05	0.000172548	0	0	0	0.00299974	0.000167062	0.0029434	3.72453e-05	0.00305499	0	0.00305499	0.00305499	0.000167062	Rectum	Rectum	Cecum			3.22306e-06
EH domain-containing protein 1	7	45	37	17	2	34	0	15	22	32	24	27	35	27	3	26	3	34	2	36	0.000779944	0.00225394	0.00302956	0.000809139	0.000311042	0.00148862	0	0.000640287	0.000841976	0.00106638	0.00103529	0.00104838	0.00116414	0.00103042	0.000191473	0.000868723	0.000226415	0.00126634	0.000156666	0.00128838	0.00302956	0.00302956	0.00225394	Reticulum	Reticulum	Rumen			0.00936567
Desmin	0	46	9	56	17	59	4	70	45	58	40	58	55	50	3	6	9	81	13	47	0	0.00230403	0.00073692	0.0026654	0.00264386	0.00258319	0.0011672	0.00298801	0.00172222	0.00193282	0.00172548	0.00225208	0.00182937	0.00190818	0.000191473	0.000200474	0.000679245	0.00301687	0.00101833	0.00168206	0.00301687	0.00264386	0.00301687	Colon	Omasum	Colon	0.143218
Chymosin	0	0	0	0	8	68	5	13	10	2	0	0	0	0	0	0	0	0	0	0	0	0	0	0	0.00124417	0.00297723	0.001459	0.000554915	0.000382717	6.66489e-05	0	0	0	0	0	0	0	0	0	0	0.00297723	0.001459	0.00297723	Omasum	Abomasum	Omasum
Leukotriene A-4 hydrolase	14	32	22	32	14	36	0	33	67	47	63	37	51	47	37	28	22	41	38	31	0.00155989	0.0016028	0.00180136	0.00152308	0.00217729	0.00157618	0	0.00140863	0.0025642	0.00156625	0.00271763	0.00143667	0.00169632	0.00179369	0.0023615	0.000935547	0.00166038	0.00152706	0.00297666	0.00110944	0.00297666	0.00297666	0.00179369	Rectum	Rectum	Ileum			0.140975
Transthyretin	13	33	26	26	8	18	3	12	14	10	26	3	6	6	38	7	31	21	38	12	0.00144847	0.00165289	0.00212888	0.00123751	0.00124417	0.000788091	0.000875401	0.000512229	0.000535803	0.000333244	0.00112156	0.000116487	0.000199568	0.000228981	0.00242533	0.000233887	0.00233962	0.000782152	0.00297666	0.000429461	0.00297666	0.00297666	0.00165289	Rectum	Rectum	Rumen			0.0117652
Hemoglobin subunit alpha-1	4	13	19	12	19	19	5	10	6	41	13	18	27	17	12	16	12	17	6	11	0.000445682	0.000651139	0.00155572	0.000571157	0.0029549	0.000831874	0.001459	0.000426858	0.00022963	0.0013663	0.00056078	0.000698921	0.000898054	0.000648781	0.000765892	0.000534599	0.00090566	0.000633171	0.000469998	0.000393673	0.0029549	0.0029549	0.0013663	Omasum	Omasum	Duodenum
60 kDa heat shock protein, mitochondrial	14	53	18	46	19	41	2	34	22	59	47	70	64	55	29	79	17	47	17	44	0.00155989	0.00265465	0.00147384	0.00218943	0.0029549	0.0017951	0.000583601	0.00145132	0.000841976	0.00196614	0.00202744	0.00271802	0.00212872	0.002099	0.00185091	0.00263958	0.00128302	0.00175053	0.00133166	0.00157469	0.0029549	0.0029549	0.00271802	Omasum	Omasum	Jejunum
14-3-3 protein gamma	6	11	12	15	19	15	0	15	20	16	10	15	17	13	11	15	9	12	9	18	0.000668524	0.000550964	0.00098256	0.000713946	0.0029549	0.000656743	0	0.000640287	0.000765433	0.000533191	0.000431369	0.000582434	0.000565442	0.000496126	0.000702068	0.000501186	0.000679245	0.000446944	0.000704998	0.000644192	0.0029549	0.0029549	0.000713946	Omasum	Omasum	Reticulum
IQ motif containing GTPase activating protein 1	3	37	13	42	8	52	0	69	38	53	32	38	43	44	41	53	27	62	17	70	0.000334262	0.00185324	0.00106444	0.00199905	0.00124417	0.00227671	0	0.00294532	0.00145432	0.0017662	0.00138038	0.0014755	0.00143023	0.0016792	0.0026168	0.00177086	0.00203774	0.00230921	0.00133166	0.00250519	0.00294532	0.0026168	0.00294532	Abomasum	Cecum	Abomasum	0.145929
IQ motif containing GTPase activating protein 2	0	10	0	3	0	47	0	69	52	42	15	23	25	15	5	65	9	50	2	37	0	0.000500877	0	0.000142789	0	0.00205779	0	0.00294532	0.00199013	0.00139963	0.000647054	0.000893065	0.000831532	0.000572454	0.000319122	0.00217181	0.000679245	0.00186227	0.000156666	0.00132417	0.00294532	0.00199013	0.00294532	Abomasum	Duodenum	Abomasum	0.0078069		0.0182598
Galectin-4	0	0	0	0	2	17	1	32	53	28	52	24	46	24	39	59	39	59	30	50	0	0	0	0	0.000311042	0.000744308	0.0002918	0.00136595	0.0020284	0.000933085	0.00224312	0.000931894	0.00153002	0.000915926	0.00248915	0.00197133	0.0029434	0.00219747	0.00234999	0.00178942	0.0029434	0.0029434	0.00219747	Colon	Colon	Colon		0.886793	0.12793
Chymotrypsin-like elastase family member 2A	0	0	0	0	0	0	0	0	1	1	6	1	0	0	36	7	39	7	24	3	0	0	0	0	0	0	0	0	3.82717e-05	3.33244e-05	0.000258821	3.88289e-05	0	0	0.00229768	0.000233887	0.0029434	0.000260717	0.00187999	0.000107365	0.0029434	0.0029434	0.000260717	Colon	Colon	Colon			0.000304863
Histone H2A type 1	5	28	7	32	4	39	1	56	23	76	51	61	58	64	23	88	10	58	15	44	0.000557103	0.00140245	0.00057316	0.00152308	0.000622084	0.00170753	0.0002918	0.0023904	0.000880248	0.00253266	0.00219998	0.00236856	0.00192915	0.00244247	0.00146796	0.00294029	0.000754717	0.00216023	0.001175	0.00157469	0.00294029	0.00219998	0.00294029	Cecum	Jejunum	Cecum	0.0812337		0.0649738
Fibrinogen gamma-B chain	7	12	17	13	6	12	10	18	24	21	15	10	16	14	9	11	1	12	4	16	0.000779944	0.000601052	0.00139196	0.000618753	0.000933126	0.000525394	0.002918	0.000768344	0.00091852	0.000699813	0.000647054	0.000388289	0.00053218	0.00053429	0.000574419	0.000367537	7.54717e-05	0.000446944	0.000313332	0.000572615	0.002918	0.002918	0.000768344	Abomasum	Abomasum	Abomasum	0.22223
Acyl-CoA-binding protein	4	25	14	20	1	26	10	17	35	32	26	15	20	17	22	18	16	19	14	20	0.000445682	0.00125219	0.00114632	0.000951928	0.000155521	0.00113835	0.002918	0.000725658	0.00133951	0.00106638	0.00112156	0.000582434	0.000665225	0.000648781	0.00140414	0.000601423	0.00120755	0.000707661	0.00109666	0.000715768	0.002918	0.002918	0.00125219	Abomasum	Abomasum	Rumen			0.0666196
Hemoglobin subunit alpha	17	11	26	20	16	35	10	8	9	33	24	20	23	16	14	24	20	16	9	14	0.00189415	0.000550964	0.00212888	0.000951928	0.00248834	0.0015324	0.002918	0.000341486	0.000344445	0.00109971	0.00103529	0.000776578	0.000765009	0.000610617	0.000893541	0.000801898	0.00150943	0.000595925	0.000704998	0.000501038	0.002918	0.002918	0.0015324	Abomasum	Abomasum	Omasum	0.104822
Clusterin	1	11	3	7	3	8	10	26	2	4	0	2	7	6	0	1	1	2	3	7	0.000111421	0.000550964	0.00024564	0.000333175	0.000466563	0.000350263	0.002918	0.00110983	7.65433e-05	0.000133298	0	7.76578e-05	0.000232829	0.000228981	0	3.34124e-05	7.54717e-05	7.44907e-05	0.000234999	0.000250519	0.002918	0.002918	0.00110983	Abomasum	Abomasum	Abomasum
Platelet glycoprotein 4	3	0	3	0	1	0	10	3	4	0	1	0	0	0	6	0	5	0	4	0	0.000334262	0	0.00024564	0	0.000155521	0	0.002918	0.000128057	0.000153087	0	4.31369e-05	0	0	0	0.000382946	0	0.000377358	0	0.000313332	0	0.002918	0.002918	0.000128057	Abomasum	Abomasum	Abomasum	0.0269762	0.887165	0.00046755
Transforming growth factor-beta-induced protein ig-h3	17	58	26	24	0	33	0	23	8	24	21	17	17	12	3	7	0	15	0	16	0.00189415	0.00290508	0.00212888	0.00114231	0	0.00144483	0	0.000981773	0.000306173	0.000799787	0.000905875	0.000660092	0.000565442	0.000457963	0.000191473	0.000233887	0	0.00055868	0	0.000572615	0.00290508	0.00212888	0.00290508	Rumen	Reticulum	Rumen			0.0425572
Poly(rC)-binding protein 1	10	29	11	26	15	35	9	59	54	77	21	55	71	76	24	57	13	49	11	58	0.00111421	0.00145254	0.00090068	0.00123751	0.00233281	0.0015324	0.0026262	0.00251846	0.00206667	0.00256598	0.000905875	0.00213559	0.00236155	0.00290043	0.00153178	0.00190451	0.000981132	0.00182502	0.000861664	0.00207573	0.00290043	0.0026262	0.00290043	Ileum	Abomasum	Ileum			0.0975603
Plastin-3	11	40	17	38	9	39	0	16	45	40	67	44	64	58	29	23	15	25	22	36	0.00122563	0.00200351	0.00139196	0.00180866	0.00139969	0.00170753	0	0.000682973	0.00172222	0.00133298	0.00289017	0.00170847	0.00212872	0.00221349	0.00185091	0.000768485	0.00113208	0.000931133	0.00172333	0.00128838	0.00289017	0.00289017	0.00221349	Jejunum	Jejunum	Ileum
Collagen alpha-2(XI) chain	19	50	35	38	7	43	1	21	4	12	7	4	7	2	4	3	0	2	0	1	0.00211699	0.00250438	0.0028658	0.00180866	0.00108865	0.00188266	0.0002918	0.000896402	0.000153087	0.000399893	0.000301958	0.000155316	0.000232829	7.63271e-05	0.000255297	0.000100237	0	7.44907e-05	0	3.57884e-05	0.0028658	0.0028658	0.00250438	Reticulum	Reticulum	Rumen
Sodium/potassium-transporting ATPase subunit alpha-2	0	1	0	0	1	64	0	0	2	2	3	2	3	4	1	5	1	3	0	4	0	5.00877e-05	0	0	0.000155521	0.0028021	0	0	7.65433e-05	6.66489e-05	0.000129411	7.76578e-05	9.97838e-05	0.000152654	6.38244e-05	0.000167062	7.54717e-05	0.000111736	0	0.000143154	0.0028021	0.000155521	0.0028021	Omasum	Omasum	Omasum	0.133093
Type II small proline-rich protein	2	0	1	0	18	0	0	0	0	0	0	0	0	0	1	0	1	0	1	0	0.000222841	0	8.188e-05	0	0.00279938	0	0	0	0	0	0	0	0	0	6.38244e-05	0	7.54717e-05	0	7.83331e-05	0	0.00279938	0.00279938	0	Omasum	Omasum	Rumen	0.00131976		0.0605388
Phosphoenolpyruvate carboxykinase, cytosolic [GTP]	0	20	1	14	1	7	0	11	73	39	30	26	33	29	7	18	23	27	10	15	0	0.00100175	8.188e-05	0.000666349	0.000155521	0.00030648	0	0.000469544	0.00279383	0.00129965	0.00129411	0.00100955	0.00109762	0.00110674	0.00044677	0.000601423	0.00173585	0.00100562	0.000783331	0.000536826	0.00279383	0.00279383	0.00129965	Duodenum	Duodenum	Duodenum	0.0745966
Malate dehydrogenase, mitochondrial	18	41	24	36	14	41	2	30	38	51	36	65	58	57	42	63	37	41	27	36	0.00200557	0.00205359	0.00196512	0.00171347	0.00217729	0.0017951	0.000583601	0.00128057	0.00145432	0.00169955	0.00155293	0.00252388	0.00192915	0.00217532	0.00268062	0.00210498	0.00279245	0.00152706	0.00211499	0.00128838	0.00279245	0.00279245	0.00252388	Colon	Colon	Jejunum			0.0692128
T-complex protein 1 subunit delta	2	33	5	38	4	27	0	34	20	55	49	61	67	73	7	28	4	42	7	46	0.000222841	0.00165289	0.0004094	0.00180866	0.000622084	0.00118214	0	0.00145132	0.000765433	0.00183284	0.00211371	0.00236856	0.0022285	0.00278594	0.00044677	0.000935547	0.000301887	0.0015643	0.000548332	0.00164627	0.00278594	0.0022285	0.00278594	Ileum	Ileum	Ileum	0.0837629		0.0378661
Vitamin D-binding protein	10	7	34	24	2	11	6	17	22	19	7	19	21	19	9	9	2	19	6	25	0.00111421	0.000350614	0.00278392	0.00114231	0.000311042	0.000481611	0.0017508	0.000725658	0.000841976	0.000633164	0.000301958	0.000737749	0.000698487	0.000725108	0.000574419	0.000300712	0.000150943	0.000707661	0.000469998	0.00089471	0.00278392	0.00278392	0.00114231	Reticulum	Reticulum	Reticulum
Fibrillin-1	7	7	9	11	3	23	0	65	5	5	3	8	5	4	4	7	0	18	0	20	0.000779944	0.000350614	0.00073692	0.00052356	0.000466563	0.00100701	0	0.00277458	0.000191358	0.000166622	0.000129411	0.000310631	0.000166306	0.000152654	0.000255297	0.000233887	0	0.000670416	0	0.000715768	0.00277458	0.000779944	0.00277458	Abomasum	Rumen	Abomasum			0.0419853
Sarcoplasmic/endoplasmic reticulum calcium ATPase 1	1	7	2	9	1	11	0	46	19	43	19	44	40	35	7	83	7	65	3	73	0.000111421	0.000350614	0.00016376	0.000428367	0.000155521	0.000481611	0	0.00196355	0.000727161	0.00143295	0.000819601	0.00170847	0.00133045	0.00133572	0.00044677	0.00277323	0.000528302	0.00242095	0.000234999	0.00261255	0.00277323	0.00133045	0.00277323	Cecum	Ileum	Cecum	0.194129		0.0037559
Cytoplasmic aconitate hydratase	4	25	12	18	3	32	1	35	64	52	43	25	41	35	43	19	22	26	24	32	0.000445682	0.00125219	0.00098256	0.000856735	0.000466563	0.00140105	0.0002918	0.001494	0.00244939	0.00173287	0.00185489	0.000970723	0.00136371	0.00133572	0.00274445	0.000634836	0.00166038	0.000968379	0.00187999	0.00114523	0.00274445	0.00274445	0.00173287	Cecum	Cecum	Duodenum			0.109621
Complement factor B	7	4	12	13	0	11	3	11	21	41	14	13	11	13	12	13	23	17	35	35	0.000779944	0.000200351	0.00098256	0.000618753	0	0.000481611	0.000875401	0.000469544	0.000803705	0.0013663	0.000603917	0.000504776	0.000365874	0.000496126	0.000765892	0.000434361	0.00173585	0.000633171	0.00274166	0.00125259	0.00274166	0.00274166	0.0013663	Rectum	Rectum	Duodenum			0.032884
Keratin, type II cytoskeletal 8	3	0	1	4	2	38	3	53	36	41	27	38	51	40	29	81	29	45	23	41	0.000334262	0	8.188e-05	0.000190386	0.000311042	0.00166375	0.000875401	0.00226235	0.00137778	0.0013663	0.0011647	0.0014755	0.00169632	0.00152654	0.00185091	0.00270641	0.00218868	0.00167604	0.00180166	0.00146733	0.00270641	0.00218868	0.00270641	Cecum	Colon	Cecum
Prostaglandin F synthase 1	7	54	15	24	3	45	2	37	16	5	7	5	6	8	2	0	0	1	1	1	0.000779944	0.00270473	0.0012282	0.00114231	0.000466563	0.00197023	0.000583601	0.00157937	0.000612346	0.000166622	0.000301958	0.000194145	0.000199568	0.000305309	0.000127649	0	0	3.72453e-05	7.83331e-05	3.57884e-05	0.00270473	0.0012282	0.00270473	Rumen	Reticulum	Rumen
Voltage-dependent anion-selective channel protein 1	24	16	13	16	15	23	0	20	28	28	20	22	24	21	22	35	24	29	24	34	0.00267409	0.000801402	0.00106444	0.000761542	0.00233281	0.00100701	0	0.000853716	0.00107161	0.000933085	0.000862738	0.000854236	0.00079827	0.000801435	0.00140414	0.00116943	0.00181132	0.00108011	0.00187999	0.00121681	0.00267409	0.00267409	0.00121681	Rumen	Rumen	Rectum	0.146334		0.111882
NAD(P) transhydrogenase, mitochondrial	0	15	0	12	10	61	0	23	30	58	42	48	42	35	11	62	11	56	10	41	0	0.000751315	0	0.000571157	0.00155521	0.00267075	0	0.000981773	0.00114815	0.00193282	0.00181175	0.00186379	0.00139697	0.00133572	0.000702068	0.00207157	0.000830189	0.00208574	0.000783331	0.00146733	0.00267075	0.00181175	0.00267075	Omasum	Jejunum	Omasum	0.0837629		0.0297594
Glutamine--fructose-6-phosphate aminotransferase [isomerizing] 2	1	5	6	10	1	22	1	36	47	58	22	19	40	27	23	50	23	65	34	72	0.000111421	0.000250438	0.00049128	0.000475964	0.000155521	0.000963222	0.0002918	0.00153669	0.00179877	0.00193282	0.000949012	0.000737749	0.00133045	0.00103042	0.00146796	0.00167062	0.00173585	0.00242095	0.00266332	0.00257677	0.00266332	0.00266332	0.00257677	Rectum	Rectum	Rectum
Xaa-Pro aminopeptidase 1	0	7	2	6	2	8	0	6	25	19	39	19	20	14	41	12	33	7	34	12	0	0.000350614	0.00016376	0.000285578	0.000311042	0.000350263	0	0.000256115	0.000956791	0.000633164	0.00168234	0.000737749	0.000665225	0.00053429	0.0026168	0.000400949	0.00249057	0.000260717	0.00266332	0.000429461	0.00266332	0.00266332	0.000737749	Rectum	Rectum	Jejunum		0.886793	0.00130453
Cathelicidin-1	8	1	9	2	17	4	0	0	9	11	0	1	8	8	3	5	7	5	13	21	0.000891365	5.00877e-05	0.00073692	9.51928e-05	0.00264386	0.000175131	0	0	0.000344445	0.000366569	0	3.88289e-05	0.00026609	0.000305309	0.000191473	0.000167062	0.000528302	0.000186227	0.00101833	0.000751557	0.00264386	0.00264386	0.000751557	Omasum	Omasum	Rectum	0.00538942
Adseverin	0	1	0	2	2	4	0	2	23	23	61	57	61	53	23	29	12	22	17	27	0	5.00877e-05	0	9.51928e-05	0.000311042	0.000175131	0	8.53716e-05	0.000880248	0.000766462	0.00263135	0.00221325	0.00202894	0.00202267	0.00146796	0.00096896	0.00090566	0.000819397	0.00133166	0.000966287	0.00263135	0.00263135	0.00221325	Jejunum	Jejunum	Jejunum
Cytosolic non-specific dipeptidase	7	17	13	15	3	20	2	17	48	44	61	36	46	55	36	15	25	24	22	31	0.000779944	0.00085149	0.00106444	0.000713946	0.000466563	0.000875657	0.000583601	0.000725658	0.00183704	0.00146628	0.00263135	0.00139784	0.00153002	0.002099	0.00229768	0.000501186	0.00188679	0.000893888	0.00172333	0.00110944	0.00263135	0.00263135	0.002099	Jejunum	Jejunum	Ileum			0.0978564
Bile salt-activated lipase	0	0	0	0	0	0	9	0	30	11	0	0	0	0	0	0	0	0	0	0	0	0	0	0	0	0	0.0026262	0	0.00114815	0.000366569	0	0	0	0	0	0	0	0	0	0	0.0026262	0.0026262	0.000366569	Abomasum	Abomasum	Duodenum
Folate receptor alpha	0	0	0	0	0	0	9	0	0	0	0	0	0	0	0	0	0	0	0	1	0	0	0	0	0	0	0.0026262	0	0	0	0	0	0	0	0	0	0	0	0	3.57884e-05	0.0026262	0.0026262	3.57884e-05	Abomasum	Abomasum	Rectum
Heat shock protein 105 kDa	3	45	9	55	5	40	0	26	22	46	44	66	62	56	22	35	6	44	9	58	0.000334262	0.00225394	0.00073692	0.0026178	0.000777605	0.00175131	0	0.00110983	0.000841976	0.00153292	0.00189802	0.00256271	0.0020622	0.00213716	0.00140414	0.00116943	0.00045283	0.00163879	0.000704998	0.00207573	0.0026178	0.0020622	0.0026178	Reticulum	Ileum	Reticulum	0.0725033
ADP/ATP translocase 1	8	29	7	18	6	59	3	35	35	47	26	25	34	30	13	44	21	45	16	39	0.000891365	0.00145254	0.00057316	0.000856735	0.000933126	0.00258319	0.000875401	0.001494	0.00133951	0.00156625	0.00112156	0.000970723	0.00113088	0.00114491	0.000829717	0.00147015	0.00158491	0.00167604	0.00125333	0.00139575	0.00258319	0.00158491	0.00258319	Omasum	Colon	Omasum	0.164904
Coatomer subunit alpha	4	18	7	19	3	23	0	47	46	58	37	41	50	39	9	71	8	66	12	72	0.000445682	0.000901578	0.00057316	0.000904331	0.000466563	0.00100701	0	0.00200623	0.0017605	0.00193282	0.00159607	0.00159199	0.00166306	0.00148838	0.000574419	0.00237228	0.000603774	0.00245819	0.000939997	0.00257677	0.00257677	0.0017605	0.00257677	Rectum	Duodenum	Rectum	0.201576		0.012319
Epoxide hydrolase	7	25	13	15	0	30	0	44	67	53	31	12	19	25	3	22	4	26	3	17	0.000779944	0.00125219	0.00106444	0.000713946	0	0.00131349	0	0.00187817	0.0025642	0.0017662	0.00133724	0.000465947	0.000631964	0.000954089	0.000191473	0.000735073	0.000301887	0.000968379	0.000234999	0.000608403	0.0025642	0.0025642	0.00187817	Duodenum	Duodenum	Abomasum			0.0398903
Carbonyl reductase [NADPH] 1	23	42	26	36	13	33	4	39	31	31	15	18	26	29	12	8	6	7	8	14	0.00256267	0.00210368	0.00212888	0.00171347	0.00202177	0.00144483	0.0011672	0.00166475	0.00118642	0.00103306	0.000647054	0.000698921	0.000864793	0.00110674	0.000765892	0.000267299	0.00045283	0.000260717	0.000626665	0.000501038	0.00256267	0.00256267	0.00210368	Rumen	Rumen	Rumen
Heterogeneous nuclear ribonucleoprotein K	3	19	7	22	16	22	2	34	22	30	18	24	32	27	17	33	11	28	12	27	0.000334262	0.000951665	0.00057316	0.00104712	0.00248834	0.000963222	0.000583601	0.00145132	0.000841976	0.000999733	0.000776464	0.000931894	0.00106436	0.00103042	0.00108501	0.00110261	0.000830189	0.00104287	0.000939997	0.000966287	0.00248834	0.00248834	0.00145132	Omasum	Omasum	Abomasum
Secretoglobin family 1D member	5	3	4	1	16	3	3	2	1	0	0	0	0	0	2	0	1	0	1	0	0.000557103	0.000150263	0.00032752	4.75964e-05	0.00248834	0.000131349	0.000875401	8.53716e-05	3.82717e-05	0	0	0	0	0	0.000127649	0	7.54717e-05	0	7.83331e-05	0	0.00248834	0.00248834	0.000150263	Omasum	Omasum	Rumen	0.0491101		0.0369204
Cadherin-2	0	0	0	1	1	7	4	26	24	36	31	31	41	28	29	74	31	52	22	53	0	0	0	4.75964e-05	0.000155521	0.00030648	0.0011672	0.00110983	0.00091852	0.00119968	0.00133724	0.0012037	0.00136371	0.00106858	0.00185091	0.00247252	0.00233962	0.00193676	0.00172333	0.00189679	0.00247252	0.00233962	0.00247252	Cecum	Colon	Cecum
Antithrombin-III	5	22	19	28	4	36	7	21	34	25	32	14	19	18	33	17	21	21	31	25	0.000557103	0.00110193	0.00155572	0.0013327	0.000622084	0.00157618	0.0020426	0.000896402	0.00130124	0.000833111	0.00138038	0.000543605	0.000631964	0.000686944	0.0021062	0.000568011	0.00158491	0.000782152	0.00242833	0.00089471	0.00242833	0.00242833	0.00157618	Rectum	Rectum	Omasum			0.0252861
14-3-3 protein epsilon	7	32	22	51	7	40	0	25	34	38	32	29	36	25	19	23	14	34	17	27	0.000779944	0.0016028	0.00180136	0.00242742	0.00108865	0.00175131	0	0.00106714	0.00130124	0.00126633	0.00138038	0.00112604	0.00119741	0.000954089	0.00121266	0.000768485	0.0010566	0.00126634	0.00133166	0.000966287	0.00242742	0.00180136	0.00242742	Reticulum	Reticulum	Reticulum	0.184227
Catalase	1	13	9	18	7	14	1	9	63	35	24	21	21	27	3	26	1	15	1	17	0.000111421	0.000651139	0.00073692	0.000856735	0.00108865	0.00061296	0.0002918	0.000384172	0.00241111	0.00116636	0.00103529	0.000815407	0.000698487	0.00103042	0.000191473	0.000868723	7.54717e-05	0.00055868	7.83331e-05	0.000608403	0.00241111	0.00241111	0.00116636	Duodenum	Duodenum	Duodenum			0.0174372
Sulfide:quinone oxidoreductase, mitochondrial	16	48	15	22	5	21	0	31	10	20	13	23	25	22	19	34	22	32	14	34	0.00178273	0.00240421	0.0012282	0.00104712	0.000777605	0.00091944	0	0.00132326	0.000382717	0.000666489	0.00056078	0.000893065	0.000831532	0.000839599	0.00121266	0.00113602	0.00166038	0.00119185	0.00109666	0.00121681	0.00240421	0.00178273	0.00240421	Rumen	Rumen	Rumen
Lambda-crystallin homolog	12	48	13	40	7	24	0	16	58	40	31	25	35	26	16	23	14	29	12	21	0.00133705	0.00240421	0.00106444	0.00190386	0.00108865	0.00105079	0	0.000682973	0.00221976	0.00133298	0.00133724	0.000970723	0.00116414	0.000992253	0.00102119	0.000768485	0.0010566	0.00108011	0.000939997	0.000751557	0.00240421	0.00221976	0.00240421	Rumen	Duodenum	Rumen		0.886793
Alcohol dehydrogenase class-3	15	33	29	29	5	23	0	8	20	20	8	10	11	10	8	11	9	12	7	12	0.00167131	0.00165289	0.00237452	0.0013803	0.000777605	0.00100701	0	0.000341486	0.000765433	0.000666489	0.000345095	0.000388289	0.000365874	0.000381636	0.000510595	0.000367537	0.000679245	0.000446944	0.000548332	0.000429461	0.00237452	0.00237452	0.00165289	Reticulum	Reticulum	Rumen
Glial fibrillary acidic protein	0	17	3	21	4	39	0	52	22	54	27	57	60	62	7	69	9	56	5	62	0	0.00085149	0.00024564	0.000999524	0.000622084	0.00170753	0	0.00221966	0.000841976	0.00179952	0.0011647	0.00221325	0.00199568	0.00236614	0.00044677	0.00230546	0.000679245	0.00208574	0.000391665	0.00221888	0.00236614	0.00199568	0.00236614	Ileum	Ileum	Ileum	0.0771267	0.886793	0.0103255
Adenosylhomocysteinase	21	40	25	38	10	33	0	29	47	49	33	31	32	38	27	32	16	33	20	31	0.00233983	0.00200351	0.002047	0.00180866	0.00155521	0.00144483	0	0.00123789	0.00179877	0.0016329	0.00142352	0.0012037	0.00106436	0.00145022	0.00172326	0.0010692	0.00120755	0.0012291	0.00156666	0.00110944	0.00233983	0.00233983	0.00200351	Rumen	Rumen	Rumen
Cysteine and glycine-rich protein 1	21	17	19	9	7	7	0	10	3	7	1	9	10	9	10	17	11	20	10	18	0.00233983	0.00085149	0.00155572	0.000428367	0.00108865	0.00030648	0	0.000426858	0.000114815	0.000233271	4.31369e-05	0.00034946	0.000332613	0.000343472	0.000638244	0.000568011	0.000830189	0.000744907	0.000783331	0.000644192	0.00233983	0.00233983	0.00085149	Rumen	Rumen	Rumen	0.0551143
Keratin, type II cytoskeletal 71	21	9	12	31	9	12	3	3	2	2	0	2	2	2	2	4	2	2	2	2	0.00233983	0.000450789	0.00098256	0.00147549	0.00139969	0.000525394	0.000875401	0.000128057	7.65433e-05	6.66489e-05	0	7.76578e-05	6.65225e-05	7.63271e-05	0.000127649	0.00013365	0.000150943	7.44907e-05	0.000156666	7.15768e-05	0.00233983	0.00233983	0.00147549	Rumen	Rumen	Reticulum
Chymotrypsin-like elastase family member 1	0	0	0	0	0	4	2	24	11	3	8	4	0	0	35	12	31	4	22	0	0	0	0	0	0	0.000175131	0.000583601	0.00102446	0.000420988	9.99733e-05	0.000345095	0.000155316	0	0	0.00223385	0.000400949	0.00233962	0.000148981	0.00172333	0	0.00233962	0.00233962	0.00102446	Colon	Colon	Abomasum		0.886793	0.000747375
Polyubiquitin-C	20	29	23	41	12	42	8	37	52	43	41	41	38	39	36	37	23	39	25	37	0.00222841	0.00145254	0.00188324	0.00195145	0.00186625	0.00183888	0.0023344	0.00157937	0.00199013	0.00143295	0.00176861	0.00159199	0.00126393	0.00148838	0.00229768	0.00123626	0.00173585	0.00145257	0.00195833	0.00132417	0.0023344	0.0023344	0.00195145	Abomasum	Abomasum	Reticulum			0.102836
Gastric triacylglycerol lipase	13	5	10	0	2	4	8	2	7	4	3	1	3	2	0	0	0	2	0	1	0.00144847	0.000250438	0.0008188	0	0.000311042	0.000175131	0.0023344	8.53716e-05	0.000267902	0.000133298	0.000129411	3.88289e-05	9.97838e-05	7.63271e-05	0	0	0	7.44907e-05	0	3.57884e-05	0.0023344	0.0023344	0.000250438	Abomasum	Abomasum	Rumen	0.0825202
Beta-2-microglobulin	2	2	3	4	0	4	8	6	6	5	10	8	8	5	5	6	5	8	5	9	0.000222841	0.000100175	0.00024564	0.000190386	0	0.000175131	0.0023344	0.000256115	0.00022963	0.000166622	0.000431369	0.000310631	0.00026609	0.000190818	0.000319122	0.000200474	0.000377358	0.000297963	0.000391665	0.000322096	0.0023344	0.0023344	0.000322096	Abomasum	Abomasum	Rectum
Prosaposin	9	8	5	2	1	2	8	10	27	16	8	9	14	11	25	9	28	9	22	11	0.00100279	0.000400701	0.0004094	9.51928e-05	0.000155521	8.75657e-05	0.0023344	0.000426858	0.00103333	0.000533191	0.000345095	0.00034946	0.000465658	0.000419799	0.00159561	0.000300712	0.00211321	0.000335208	0.00172333	0.000393673	0.0023344	0.0023344	0.000533191	Abomasum	Abomasum	Duodenum	0.184864		0.00437487
Sialomucin core protein 24	12	0	6	0	15	1	3	7	0	0	0	0	0	0	0	0	1	0	0	0	0.00133705	0	0.00049128	0	0.00233281	4.37828e-05	0.000875401	0.000298801	0	0	0	0	0	0	0	0	7.54717e-05	0	0	0	0.00233281	0.00233281	0.000298801	Omasum	Omasum	Abomasum	0.000269119
Paraspeckle component 1	0	8	0	9	1	20	0	22	14	41	26	55	56	61	6	60	1	30	0	24	0	0.000400701	0	0.000428367	0.000155521	0.000875657	0	0.000939087	0.000535803	0.0013663	0.00112156	0.00213559	0.00186263	0.00232798	0.000382946	0.00200474	7.54717e-05	0.00111736	0	0.000858922	0.00232798	0.00186263	0.00232798	Ileum	Ileum	Ileum	0.0477718	0.886793	0.00432365
Annexin A6	0	15	0	12	0	53	0	34	17	43	4	12	2	6	0	1	0	1	0	0	0	0.000751315	0	0.000571157	0	0.00232049	0	0.00145132	0.000650618	0.00143295	0.000172548	0.000465947	6.65225e-05	0.000228981	0	3.34124e-05	0	3.72453e-05	0	0	0.00232049	0.000650618	0.00232049	Omasum	Duodenum	Omasum	0.00116563	0.886793
Glucose-6-phosphate isomerase	7	34	16	33	3	37	0	20	39	28	52	26	24	40	36	19	16	28	27	34	0.000779944	0.00170298	0.00131008	0.00157068	0.000466563	0.00161996	0	0.000853716	0.00149259	0.000933085	0.00224312	0.00100955	0.00079827	0.00152654	0.00229768	0.000634836	0.00120755	0.00104287	0.00211499	0.00121681	0.00229768	0.00229768	0.00170298	Cecum	Cecum	Rumen	0.228857
Peroxiredoxin-1	7	17	16	16	6	19	0	29	25	39	25	38	62	42	36	42	23	31	26	39	0.000779944	0.00085149	0.00131008	0.000761542	0.000933126	0.000831874	0	0.00123789	0.000956791	0.00129965	0.00107842	0.0014755	0.0020622	0.00160287	0.00229768	0.00140332	0.00173585	0.00115461	0.00203666	0.00139575	0.00229768	0.00229768	0.00160287	Cecum	Cecum	Ileum			0.063982
Leucine rich pentatricopeptide repeat containing	0	35	0	26	2	25	0	18	60	45	27	31	37	37	13	61	4	44	3	53	0	0.00175307	0	0.00123751	0.000311042	0.00109457	0	0.000768344	0.0022963	0.0014996	0.0011647	0.0012037	0.00123067	0.00141205	0.000829717	0.00203816	0.000301887	0.00163879	0.000234999	0.00189679	0.0022963	0.0022963	0.00203816	Duodenum	Duodenum	Cecum	0.009932		0.0271406
BOLA class I histocompatibility antigen, alpha chain BL3-7	0	4	1	6	0	6	6	9	35	35	43	59	52	48	21	26	11	18	18	23	0	0.000200351	8.188e-05	0.000285578	0	0.000262697	0.0017508	0.000384172	0.00133951	0.00116636	0.00185489	0.00229091	0.00172959	0.00183185	0.00134031	0.000868723	0.000830189	0.000670416	0.00141	0.000823134	0.00229091	0.00185489	0.00229091	Jejunum	Jejunum	Jejunum	0.148345		0.133143
Ubiquitin-like modifier-activating enzyme 1	6	37	23	45	5	49	0	37	36	54	49	53	61	60	33	26	15	47	20	48	0.000668524	0.00185324	0.00188324	0.00214184	0.000777605	0.00214536	0	0.00157937	0.00137778	0.00179952	0.00211371	0.00205793	0.00202894	0.00228981	0.0021062	0.000868723	0.00113208	0.00175053	0.00156666	0.00171784	0.00228981	0.00211371	0.00228981	Ileum	Jejunum	Ileum
Enoyl-CoA hydratase, mitochondrial	12	35	11	48	2	30	0	12	24	26	12	14	15	9	11	27	10	28	11	19	0.00133705	0.00175307	0.00090068	0.00228463	0.000311042	0.00131349	0	0.000512229	0.00091852	0.000866436	0.000517643	0.000543605	0.000498919	0.000343472	0.000702068	0.000902135	0.000754717	0.00104287	0.000861664	0.00067998	0.00228463	0.00133705	0.00228463	Reticulum	Rumen	Reticulum	0.172191
Voltage-dependent anion-selective channel protein 2	9	20	6	19	4	24	0	31	38	33	28	28	41	24	25	68	28	30	24	35	0.00100279	0.00100175	0.00049128	0.000904331	0.000622084	0.00105079	0	0.00132326	0.00145432	0.00109971	0.00120783	0.00108721	0.00136371	0.000915926	0.00159561	0.00227204	0.00211321	0.00111736	0.00187999	0.00125259	0.00227204	0.00211321	0.00227204	Cecum	Colon	Cecum
6-phosphogluconate dehydrogenase, decarboxylating	10	21	20	29	5	26	1	30	30	31	47	29	34	36	33	21	24	36	29	43	0.00111421	0.00105184	0.0016376	0.0013803	0.000777605	0.00113835	0.0002918	0.00128057	0.00114815	0.00103306	0.00202744	0.00112604	0.00113088	0.00137389	0.0021062	0.000701661	0.00181132	0.00134083	0.00227166	0.0015389	0.00227166	0.00227166	0.0015389	Rectum	Rectum	Rectum			0.136867
WD repeat-containing protein 1	12	28	25	29	3	28	0	28	38	37	42	58	66	52	27	29	25	35	29	47	0.00133705	0.00140245	0.002047	0.0013803	0.000466563	0.00122592	0	0.0011952	0.00145432	0.001233	0.00181175	0.00225208	0.00219524	0.00198451	0.00172326	0.00096896	0.00188679	0.00130359	0.00227166	0.00168206	0.00227166	0.00227166	0.00225208	Rectum	Rectum	Jejunum			0.0806134
Chymotrypsin-C	1	0	1	0	0	0	3	0	11	5	6	2	0	0	25	6	30	4	24	9	0.000111421	0	8.188e-05	0	0	0	0.000875401	0	0.000420988	0.000166622	0.000258821	7.76578e-05	0	0	0.00159561	0.000200474	0.00226415	0.000148981	0.00187999	0.000322096	0.00226415	0.00226415	0.000322096	Colon	Colon	Rectum		0.887165	0.00187523
Adenylate kinase 2, mitochondrial	3	45	9	37	4	22	0	6	5	18	18	18	20	17	14	20	7	11	7	10	0.000334262	0.00225394	0.00073692	0.00176107	0.000622084	0.000963222	0	0.000256115	0.000191358	0.00059984	0.000776464	0.000698921	0.000665225	0.000648781	0.000893541	0.000668248	0.000528302	0.000409699	0.000548332	0.000357884	0.00225394	0.000893541	0.00225394	Rumen	Cecum	Rumen	0.163743
Elongation factor 1-gamma	9	26	17	40	5	45	0	38	29	59	38	49	61	59	27	42	13	49	12	52	0.00100279	0.00130228	0.00139196	0.00190386	0.000777605	0.00197023	0	0.00162206	0.00110988	0.00196614	0.0016392	0.00190262	0.00202894	0.00225165	0.00172326	0.00140332	0.000981132	0.00182502	0.000939997	0.001861	0.00225165	0.00202894	0.00225165	Ileum	Ileum	Ileum	0.226047
Ornithine aminotransferase, mitochondrial	0	0	1	3	0	2	0	0	57	67	41	29	38	50	9	19	2	14	4	21	0	0	8.188e-05	0.000142789	0	8.75657e-05	0	0	0.00218148	0.00223274	0.00176861	0.00112604	0.00126393	0.00190818	0.000574419	0.000634836	0.000150943	0.000521435	0.000313332	0.000751557	0.00223274	0.00218148	0.00223274	Duodenum	Duodenum	Duodenum
D-beta-hydroxybutyrate dehydrogenase, mitochondrial	20	44	22	38	6	17	0	1	1	0	5	13	11	11	0	11	5	15	5	6	0.00222841	0.00220386	0.00180136	0.00180866	0.000933126	0.000744308	0	4.26858e-05	3.82717e-05	0	0.000215685	0.000504776	0.000365874	0.000419799	0	0.000367537	0.000377358	0.00055868	0.000391665	0.000214731	0.00222841	0.00222841	0.00220386	Rumen	Rumen	Rumen
Polypyrimidine tract-binding protein 1	5	33	6	23	3	40	0	39	39	62	36	46	60	58	29	55	16	48	21	59	0.000557103	0.00165289	0.00049128	0.00109472	0.000466563	0.00175131	0	0.00166475	0.00149259	0.00206612	0.00155293	0.00178613	0.00199568	0.00221349	0.00185091	0.00183768	0.00120755	0.00178778	0.00164499	0.00211152	0.00221349	0.00199568	0.00221349	Ileum	Ileum	Ileum	0.0831945
Glucosidase II alpha subunit	2	30	11	26	3	32	4	50	42	52	51	22	35	35	29	42	19	51	18	50	0.000222841	0.00150263	0.00090068	0.00123751	0.000466563	0.00140105	0.0011672	0.00213429	0.00160741	0.00173287	0.00219998	0.000854236	0.00116414	0.00133572	0.00185091	0.00140332	0.00143396	0.00189951	0.00141	0.00178942	0.00219998	0.00219998	0.00213429	Jejunum	Jejunum	Abomasum	0.218719
Xaa-Pro dipeptidase	3	4	5	5	3	3	0	7	17	9	13	12	15	16	23	8	24	7	28	7	0.000334262	0.000200351	0.0004094	0.000237982	0.000466563	0.000131349	0	0.000298801	0.000650618	0.00029992	0.00056078	0.000465947	0.000498919	0.000610617	0.00146796	0.000267299	0.00181132	0.000260717	0.00219333	0.000250519	0.00219333	0.00219333	0.000610617	Rectum	Rectum	Ileum			0.00228778
Acid sphingomyelinase-like phosphodiesterase 3a	0	0	0	0	0	0	0	0	11	2	16	4	5	2	28	1	24	1	28	1	0	0	0	0	0	0	0	0	0.000420988	6.66489e-05	0.000690191	0.000155316	0.000166306	7.63271e-05	0.00178708	3.34124e-05	0.00181132	3.72453e-05	0.00219333	3.57884e-05	0.00219333	0.00219333	0.000155316	Rectum	Rectum	Jejunum		0.886793	3.31849e-06
AP-2 complex subunit alpha-2	1	10	1	13	0	19	0	31	57	47	49	33	44	41	4	49	4	51	0	54	0.000111421	0.000500877	8.188e-05	0.000618753	0	0.000831874	0	0.00132326	0.00218148	0.00156625	0.00211371	0.00128135	0.0014635	0.00156471	0.000255297	0.00163721	0.000301887	0.00189951	0	0.00193257	0.00218148	0.00218148	0.00193257	Duodenum	Duodenum	Rectum	0.0551143		0.00354501
Phosphate carrier protein, mitochondrial	12	20	12	13	14	26	0	19	22	21	22	14	19	16	17	26	16	27	11	24	0.00133705	0.00100175	0.00098256	0.000618753	0.00217729	0.00113835	0	0.00081103	0.000841976	0.000699813	0.000949012	0.000543605	0.000631964	0.000610617	0.00108501	0.000868723	0.00120755	0.00100562	0.000861664	0.000858922	0.00217729	0.00217729	0.00113835	Omasum	Omasum	Omasum	0.21378
Histone H2B type 1-N	9	12	10	26	14	35	4	23	19	31	37	50	33	47	10	38	10	45	12	39	0.00100279	0.000601052	0.0008188	0.00123751	0.00217729	0.0015324	0.0011672	0.000981773	0.000727161	0.00103306	0.00159607	0.00194145	0.00109762	0.00179369	0.000638244	0.00126967	0.000754717	0.00167604	0.000939997	0.00139575	0.00217729	0.00217729	0.00194145	Omasum	Omasum	Jejunum		0.886793	0.059956
Heterogeneous nuclear ribonucleoprotein U	3	19	7	22	2	35	1	34	25	50	19	42	55	57	16	48	5	30	9	37	0.000334262	0.000951665	0.00057316	0.00104712	0.000311042	0.0015324	0.0002918	0.00145132	0.000956791	0.00166622	0.000819601	0.00163081	0.00182937	0.00217532	0.00102119	0.0016038	0.000377358	0.00111736	0.000704998	0.00132417	0.00217532	0.00182937	0.00217532	Ileum	Ileum	Ileum	0.128025	0.886793	0.0625701
Transmembrane 9 superfamily member 4	0	5	1	4	1	15	0	24	23	37	11	21	24	21	6	47	6	58	7	49	0	0.000250438	8.188e-05	0.000190386	0.000155521	0.000656743	0	0.00102446	0.000880248	0.001233	0.000474506	0.000815407	0.00079827	0.000801435	0.000382946	0.00157038	0.00045283	0.00216023	0.000548332	0.00175363	0.00216023	0.000880248	0.00216023	Colon	Duodenum	Colon	0.174352		0.0121805
Signal transducer and activator of transcription 3	1	20	4	20	0	24	0	30	44	45	50	52	58	51	3	58	4	30	4	46	0.000111421	0.00100175	0.00032752	0.000951928	0	0.00105079	0	0.00128057	0.00168395	0.0014996	0.00215685	0.0020191	0.00192915	0.00194634	0.000191473	0.00193792	0.000301887	0.00111736	0.000313332	0.00164627	0.00215685	0.00215685	0.0020191	Jejunum	Jejunum	Jejunum	0.0681386		0.00964597
Unconventional myosin-Ia	0	2	0	0	0	0	0	1	44	32	50	32	62	48	8	52	17	39	9	25	0	0.000100175	0	0	0	0	0	4.26858e-05	0.00168395	0.00106638	0.00215685	0.00124253	0.0020622	0.00183185	0.000510595	0.00173745	0.00128302	0.00145257	0.000704998	0.00089471	0.00215685	0.00215685	0.00183185	Jejunum	Jejunum	Ileum		0.886793
Stress-induced-phosphoprotein 1	2	29	17	45	6	43	2	20	17	53	18	39	51	52	26	32	5	35	3	49	0.000222841	0.00145254	0.00139196	0.00214184	0.000933126	0.00188266	0.000583601	0.000853716	0.000650618	0.0017662	0.000776464	0.00151433	0.00169632	0.00198451	0.00165943	0.0010692	0.000377358	0.00130359	0.000234999	0.00175363	0.00214184	0.00169632	0.00214184	Reticulum	Ileum	Reticulum	0.196953	0.887165
S-formylglutathione hydrolase	19	16	21	24	3	15	2	13	21	14	13	15	15	10	13	8	4	11	7	14	0.00211699	0.000801402	0.00171948	0.00114231	0.000466563	0.000656743	0.000583601	0.000554915	0.000803705	0.000466542	0.00056078	0.000582434	0.000498919	0.000381636	0.000829717	0.000267299	0.000301887	0.000409699	0.000548332	0.000501038	0.00211699	0.00211699	0.00114231	Rumen	Rumen	Reticulum
Succinate dehydrogenase [ubiquinone] flavoprotein subunit, mitochondrial	8	31	5	20	6	28	0	24	55	47	29	34	35	37	18	46	12	46	15	50	0.000891365	0.00155272	0.0004094	0.000951928	0.000933126	0.00122592	0	0.00102446	0.00210494	0.00156625	0.00125097	0.00132018	0.00116414	0.00141205	0.00114884	0.00153697	0.00090566	0.00171329	0.001175	0.00178942	0.00210494	0.00210494	0.00178942	Duodenum	Duodenum	Rectum	0.202974		0.0865741
Glycerol-3-phosphate dehydrogenase [NAD(+)], cytoplasmic	0	1	12	7	0	9	0	11	55	24	3	5	10	6	1	3	0	10	0	6	0	5.00877e-05	0.00098256	0.000333175	0	0.000394046	0	0.000469544	0.00210494	0.000799787	0.000129411	0.000194145	0.000332613	0.000228981	6.38244e-05	0.000100237	0	0.000372453	0	0.000214731	0.00210494	0.00210494	0.000799787	Duodenum	Duodenum	Duodenum			0.0692128
Aconitate hydratase, mitochondrial	9	42	16	36	7	34	0	31	46	44	30	36	38	39	22	43	13	39	15	37	0.00100279	0.00210368	0.00131008	0.00171347	0.00108865	0.00148862	0	0.00132326	0.0017605	0.00146628	0.00129411	0.00139784	0.00126393	0.00148838	0.00140414	0.00143673	0.000981132	0.00145257	0.001175	0.00132417	0.00210368	0.0017605	0.00210368	Rumen	Duodenum	Rumen	0.22627
Short-chain specific acyl-CoA dehydrogenase, mitochondrial	10	42	10	22	4	9	0	10	25	17	10	8	13	14	7	17	12	11	6	11	0.00111421	0.00210368	0.0008188	0.00104712	0.000622084	0.000394046	0	0.000426858	0.000956791	0.000566516	0.000431369	0.000310631	0.000432396	0.00053429	0.00044677	0.000568011	0.00090566	0.000409699	0.000469998	0.000393673	0.00210368	0.00111421	0.00210368	Rumen	Rumen	Rumen
Phosphoglucomutase-1	3	42	14	37	5	29	2	46	36	40	31	19	24	18	22	20	10	35	18	26	0.000334262	0.00210368	0.00114632	0.00176107	0.000777605	0.0012697	0.000583601	0.00196355	0.00137778	0.00133298	0.00133724	0.000737749	0.00079827	0.000686944	0.00140414	0.000668248	0.000754717	0.00130359	0.00141	0.000930499	0.00210368	0.00141	0.00210368	Rumen	Rectum	Rumen
Calmegin	4	16	3	18	3	27	0	29	26	41	40	33	36	32	13	46	7	56	8	49	0.000445682	0.000801402	0.00024564	0.000856735	0.000466563	0.00118214	0	0.00123789	0.000995063	0.0013663	0.00172548	0.00128135	0.00119741	0.00122123	0.000829717	0.00153697	0.000528302	0.00208574	0.000626665	0.00175363	0.00208574	0.00172548	0.00208574	Colon	Jejunum	Colon	0.13733		0.0412139
Glutamate dehydrogenase 1, mitochondrial	0	11	1	17	1	16	0	26	49	42	48	39	32	35	13	29	10	28	13	29	0	0.000550964	8.188e-05	0.000809139	0.000155521	0.000700525	0	0.00110983	0.00187531	0.00139963	0.00207057	0.00151433	0.00106436	0.00133572	0.000829717	0.00096896	0.000754717	0.00104287	0.00101833	0.00103786	0.00207057	0.00207057	0.00151433	Jejunum	Jejunum	Jejunum	0.0491101
Phosphatidylethanolamine-binding protein 1	12	24	25	18	11	28	4	21	29	31	17	20	23	18	22	14	9	26	15	23	0.00133705	0.0012021	0.002047	0.000856735	0.00171073	0.00122592	0.0011672	0.000896402	0.00110988	0.00103306	0.000733328	0.000776578	0.000765009	0.000686944	0.00140414	0.000467774	0.000679245	0.000968379	0.001175	0.000823134	0.002047	0.002047	0.00122592	Reticulum	Reticulum	Omasum
Fibrinogen beta chain	3	7	9	9	6	17	7	27	25	8	9	5	21	10	4	5	0	9	0	12	0.000334262	0.000350614	0.00073692	0.000428367	0.000933126	0.000744308	0.0020426	0.00115252	0.000956791	0.000266596	0.000388232	0.000194145	0.000698487	0.000381636	0.000255297	0.000167062	0	0.000335208	0	0.000429461	0.0020426	0.0020426	0.00115252	Abomasum	Abomasum	Abomasum		0.886793	0.128783
Calmodulin	12	16	14	24	3	20	7	19	24	18	26	15	19	15	17	15	21	20	18	20	0.00133705	0.000801402	0.00114632	0.00114231	0.000466563	0.000875657	0.0020426	0.00081103	0.00091852	0.00059984	0.00112156	0.000582434	0.000631964	0.000572454	0.00108501	0.000501186	0.00158491	0.000744907	0.00141	0.000715768	0.0020426	0.0020426	0.00114231	Abomasum	Abomasum	Reticulum			0.0359223
Fatty acid-binding protein, heart	0	0	1	0	0	5	7	8	12	10	9	7	10	11	13	8	8	7	8	6	0	0	8.188e-05	0	0	0.000218914	0.0020426	0.000341486	0.00045926	0.000333244	0.000388232	0.000271802	0.000332613	0.000419799	0.000829717	0.000267299	0.000603774	0.000260717	0.000626665	0.000214731	0.0020426	0.0020426	0.000419799	Abomasum	Abomasum	Ileum			0.0434746
Serpin A3-5	7	8	10	10	4	7	7	3	1	0	4	3	6	4	14	5	12	7	12	7	0.000779944	0.000400701	0.0008188	0.000475964	0.000622084	0.00030648	0.0020426	0.000128057	3.82717e-05	0	0.000172548	0.000116487	0.000199568	0.000152654	0.000893541	0.000167062	0.00090566	0.000260717	0.000939997	0.000250519	0.0020426	0.0020426	0.000475964	Abomasum	Abomasum	Reticulum	0.230208		0.0171333
Breast carcinoma amplified sequence 1	0	0	0	0	0	8	7	18	0	0	0	0	0	0	0	0	0	2	1	1	0	0	0	0	0	0.000350263	0.0020426	0.000768344	0	0	0	0	0	0	0	0	0	7.44907e-05	7.83331e-05	3.57884e-05	0.0020426	0.0020426	0.000768344	Abomasum	Abomasum	Abomasum
Gasdermin B	0	0	0	0	0	0	0	0	40	28	27	30	41	34	32	16	19	25	23	36	0	0	0	0	0	0	0	0	0.00153087	0.000933085	0.0011647	0.00116487	0.00136371	0.00129756	0.00204238	0.000534599	0.00143396	0.000931133	0.00180166	0.00128838	0.00204238	0.00204238	0.00129756	Cecum	Cecum	Ileum
Argininosuccinate synthase	0	0	0	2	0	1	0	0	13	7	5	3	15	11	18	17	19	31	26	31	0	0	0	9.51928e-05	0	4.37828e-05	0	0	0.000497531	0.000233271	0.000215685	0.000116487	0.000498919	0.000419799	0.00114884	0.000568011	0.00143396	0.00115461	0.00203666	0.00110944	0.00203666	0.00203666	0.00115461	Rectum	Rectum	Colon			0.0874454
Rab GDP dissociation inhibitor beta	7	22	20	20	13	26	1	21	42	38	37	26	52	33	30	21	18	29	16	38	0.000779944	0.00110193	0.0016376	0.000951928	0.00202177	0.00113835	0.0002918	0.000896402	0.00160741	0.00126633	0.00159607	0.00100955	0.00172959	0.0012594	0.00191473	0.000701661	0.00135849	0.00108011	0.00125333	0.00135996	0.00202177	0.00202177	0.00135996	Omasum	Omasum	Rectum		0.886793
14-3-3 protein theta	5	15	11	15	13	15	1	12	13	13	8	17	20	15	9	17	7	16	10	14	0.000557103	0.000751315	0.00090068	0.000713946	0.00202177	0.000656743	0.0002918	0.000512229	0.000497531	0.000433218	0.000345095	0.000660092	0.000665225	0.000572454	0.000574419	0.000568011	0.000528302	0.000595925	0.000783331	0.000501038	0.00202177	0.00202177	0.000751315	Omasum	Omasum	Rumen
SH3 domain-binding glutamic acid-rich-like protein 3	1	2	8	11	13	2	0	3	6	4	7	11	13	5	5	9	2	5	1	6	0.000111421	0.000100175	0.00065504	0.00052356	0.00202177	8.75657e-05	0	0.000128057	0.00022963	0.000133298	0.000301958	0.000427118	0.000432396	0.000190818	0.000319122	0.000300712	0.000150943	0.000186227	7.83331e-05	0.000214731	0.00202177	0.00202177	0.00052356	Omasum	Omasum	Reticulum
Histone H1.3	2	15	4	22	3	27	4	34	3	40	21	52	42	50	11	36	10	42	8	37	0.000222841	0.000751315	0.00032752	0.00104712	0.000466563	0.00118214	0.0011672	0.00145132	0.000114815	0.00133298	0.000905875	0.0020191	0.00139697	0.00190818	0.000702068	0.00120285	0.000754717	0.0015643	0.000626665	0.00132417	0.0020191	0.00139697	0.0020191	Jejunum	Ileum	Jejunum	0.0985762	0.887165	0.0498273
GTPase IMAP family member 6	0	0	0	0	1	0	0	1	16	41	34	52	53	44	1	23	3	11	0	10	0	0	0	0	0.000155521	0	0	4.26858e-05	0.000612346	0.0013663	0.00146666	0.0020191	0.00176285	0.0016792	6.38244e-05	0.000768485	0.000226415	0.000409699	0	0.000357884	0.0020191	0.00176285	0.0020191	Jejunum	Ileum	Jejunum			0.0536582
Catenin alpha-1	0	1	1	5	9	21	1	47	29	29	15	21	29	28	4	48	7	35	5	34	0	5.00877e-05	8.188e-05	0.000237982	0.00139969	0.00091944	0.0002918	0.00200623	0.00110988	0.000966409	0.000647054	0.000815407	0.000964577	0.00106858	0.000255297	0.0016038	0.000528302	0.00130359	0.000391665	0.00121681	0.00200623	0.00139969	0.00200623	Abomasum	Omasum	Abomasum			0.0327152
Acidic leucine-rich nuclear phosphoprotein 32 family member B	1	20	4	35	12	31	5	33	36	48	39	47	46	43	16	60	14	38	12	36	0.000111421	0.00100175	0.00032752	0.00166587	0.00186625	0.00135727	0.001459	0.00140863	0.00137778	0.00159957	0.00168234	0.00182496	0.00153002	0.00164103	0.00102119	0.00200474	0.0010566	0.00141532	0.000939997	0.00128838	0.00200474	0.00186625	0.00200474	Cecum	Omasum	Cecum			0.104141
Acyl-CoA synthetase long-chain family member 5	0	0	0	0	0	1	0	2	52	24	19	10	23	13	0	12	1	4	0	8	0	0	0	0	0	4.37828e-05	0	8.53716e-05	0.00199013	0.000799787	0.000819601	0.000388289	0.000765009	0.000496126	0	0.000400949	7.54717e-05	0.000148981	0	0.000286307	0.00199013	0.00199013	0.000799787	Duodenum	Duodenum	Duodenum		0.886793	0.0412768
Ring finger protein 213	0	0	0	0	0	0	0	2	17	7	29	51	29	18	0	3	0	1	0	2	0	0	0	0	0	0	0	8.53716e-05	0.000650618	0.000233271	0.00125097	0.00198027	0.000964577	0.000686944	0	0.000100237	0	3.72453e-05	0	7.15768e-05	0.00198027	0.00125097	0.00198027	Jejunum	Jejunum	Jejunum			0.103731
Unconventional myosin-Id	1	0	0	0	0	2	0	16	32	30	39	30	36	36	7	59	5	48	9	35	0.000111421	0	0	0	0	8.75657e-05	0	0.000682973	0.00122469	0.000999733	0.00168234	0.00116487	0.00119741	0.00137389	0.00044677	0.00197133	0.000377358	0.00178778	0.000704998	0.00125259	0.00197133	0.00168234	0.00197133	Cecum	Jejunum	Cecum			0.0477664
Sulfhydryl oxidase	12	17	13	12	7	14	0	34	11	10	3	3	3	7	9	8	26	8	21	12	0.00133705	0.00085149	0.00106444	0.000571157	0.00108865	0.00061296	0	0.00145132	0.000420988	0.000333244	0.000129411	0.000116487	9.97838e-05	0.000267145	0.000574419	0.000267299	0.00196226	0.000297963	0.00164499	0.000429461	0.00196226	0.00196226	0.00145132	Colon	Colon	Abomasum	0.193215		0.0326386
Zymogen granule protein 16	1	0	1	0	0	0	0	0	3	2	11	0	2	1	24	3	26	0	25	0	0.000111421	0	8.188e-05	0	0	0	0	0	0.000114815	6.66489e-05	0.000474506	0	6.65225e-05	3.81636e-05	0.00153178	0.000100237	0.00196226	0	0.00195833	0	0.00196226	0.00196226	0.000100237	Colon	Colon	Cecum		0.886793	6.36824e-06
Cofilin-1	11	19	9	16	6	14	3	18	18	21	13	30	37	24	25	17	18	25	25	30	0.00122563	0.000951665	0.00073692	0.000761542	0.000933126	0.00061296	0.000875401	0.000768344	0.00068889	0.000699813	0.00056078	0.00116487	0.00123067	0.000915926	0.00159561	0.000568011	0.00135849	0.000931133	0.00195833	0.00107365	0.00195833	0.00195833	0.00116487	Rectum	Rectum	Jejunum			0.0649738
Retinol-binding protein 1	6	15	8	9	1	6	2	1	51	37	7	6	2	1	3	1	0	1	2	2	0.000668524	0.000751315	0.00065504	0.000428367	0.000155521	0.000262697	0.000583601	4.26858e-05	0.00195185	0.001233	0.000301958	0.000232974	6.65225e-05	3.81636e-05	0.000191473	3.34124e-05	0	3.72453e-05	0.000156666	7.15768e-05	0.00195185	0.00195185	0.001233	Duodenum	Duodenum	Duodenum
Enoyl-CoA hydratase domain-containing protein 2, mitochondrial	2	27	2	17	11	21	0	21	50	50	37	29	30	27	10	46	14	40	11	28	0.000222841	0.00135237	0.00016376	0.000809139	0.00171073	0.00091944	0	0.000896402	0.00191358	0.00166622	0.00159607	0.00112604	0.000997838	0.00103042	0.000638244	0.00153697	0.0010566	0.00148981	0.000861664	0.00100208	0.00191358	0.00191358	0.00166622	Duodenum	Duodenum	Duodenum
NADH-ubiquinone oxidoreductase 75 kDa subunit, mitochondrial	0	15	0	9	0	28	0	25	11	41	22	30	29	26	4	57	4	41	1	36	0	0.000751315	0	0.000428367	0	0.00122592	0	0.00106714	0.000420988	0.0013663	0.000949012	0.00116487	0.000964577	0.000992253	0.000255297	0.00190451	0.000301887	0.00152706	7.83331e-05	0.00128838	0.00190451	0.000964577	0.00190451	Cecum	Ileum	Cecum	0.00376722		0.00424701
Heat shock 70 kDa protein 1A	5	14	10	24	6	29	2	34	21	50	23	36	40	32	11	54	4	41	5	53	0.000557103	0.000701227	0.0008188	0.00114231	0.000933126	0.0012697	0.000583601	0.00145132	0.000803705	0.00166622	0.000992149	0.00139784	0.00133045	0.00122123	0.000702068	0.00180427	0.000301887	0.00152706	0.000391665	0.00189679	0.00189679	0.00133045	0.00189679	Rectum	Ileum	Rectum			0.0201871
Aldehyde dehydrogenase X, mitochondrial	10	20	23	29	5	34	0	32	47	35	28	24	20	21	16	33	8	27	10	23	0.00111421	0.00100175	0.00188324	0.0013803	0.000777605	0.00148862	0	0.00136595	0.00179877	0.00116636	0.00120783	0.000931894	0.000665225	0.000801435	0.00102119	0.00110261	0.000603774	0.00100562	0.000783331	0.000823134	0.00188324	0.00188324	0.00148862	Reticulum	Reticulum	Omasum
Thioredoxin reductase 1, cytoplasmic	2	23	2	10	9	20	0	11	43	26	31	23	24	22	24	28	22	29	24	26	0.000222841	0.00115202	0.00016376	0.000475964	0.00139969	0.000875657	0	0.000469544	0.00164568	0.000866436	0.00133724	0.000893065	0.00079827	0.000839599	0.00153178	0.000935547	0.00166038	0.00108011	0.00187999	0.000930499	0.00187999	0.00187999	0.00115202	Rectum	Rectum	Rumen			0.0549691
Mucin 13, cell surface associated	1	0	0	0	0	0	2	8	8	8	7	6	17	7	25	14	21	13	24	15	0.000111421	0	0	0	0	0	0.000583601	0.000341486	0.000306173	0.000266596	0.000301958	0.000232974	0.000565442	0.000267145	0.00159561	0.000467774	0.00158491	0.000484189	0.00187999	0.000536826	0.00187999	0.00187999	0.000536826	Rectum	Rectum	Rectum			0.0106492
Cadherin-1	0	8	1	9	0	10	2	14	12	9	10	6	9	9	16	11	20	12	24	14	0	0.000400701	8.188e-05	0.000428367	0	0.000437828	0.000583601	0.000597601	0.00045926	0.00029992	0.000431369	0.000232974	0.000299351	0.000343472	0.00102119	0.000367537	0.00150943	0.000446944	0.00187999	0.000501038	0.00187999	0.00187999	0.000597601	Rectum	Rectum	Abomasum	0.0689435		0.0152318
Acyl-CoA synthetase short-chain family member 3, mitochondrial	0	1	9	2	0	21	0	44	21	25	16	20	33	25	23	30	18	37	22	43	0	5.00877e-05	0.00073692	9.51928e-05	0	0.00091944	0	0.00187817	0.000803705	0.000833111	0.000690191	0.000776578	0.00109762	0.000954089	0.00146796	0.00100237	0.00135849	0.00137808	0.00172333	0.0015389	0.00187817	0.00172333	0.00187817	Abomasum	Rectum	Abomasum
Thioredoxin domain-containing protein 12	0	3	2	1	1	17	6	44	17	32	9	21	24	16	9	32	9	27	9	35	0	0.000150263	0.00016376	4.75964e-05	0.000155521	0.000744308	0.0017508	0.00187817	0.000650618	0.00106638	0.000388232	0.000815407	0.00079827	0.000610617	0.000574419	0.0010692	0.000679245	0.00100562	0.000704998	0.00125259	0.00187817	0.0017508	0.00187817	Abomasum	Abomasum	Abomasum			0.0867907
Very long-chain specific acyl-CoA dehydrogenase, mitochondrial	8	22	8	24	3	29	0	36	49	40	30	27	24	19	16	40	17	34	21	31	0.000891365	0.00110193	0.00065504	0.00114231	0.000466563	0.0012697	0	0.00153669	0.00187531	0.00133298	0.00129411	0.00104838	0.00079827	0.000725108	0.00102119	0.0013365	0.00128302	0.00126634	0.00164499	0.00110944	0.00187531	0.00187531	0.00153669	Duodenum	Duodenum	Abomasum	0.230208
Cytochrome b-c1 complex subunit 2, mitochondrial	7	20	8	16	12	31	0	23	14	24	28	19	25	28	16	51	19	31	16	33	0.000779944	0.00100175	0.00065504	0.000761542	0.00186625	0.00135727	0	0.000981773	0.000535803	0.000799787	0.00120783	0.000737749	0.000831532	0.00106858	0.00102119	0.00170403	0.00143396	0.00115461	0.00125333	0.00118102	0.00186625	0.00186625	0.00170403	Omasum	Omasum	Cecum
Electron transfer flavoprotein subunit alpha, mitochondrial	10	15	9	9	12	10	1	12	16	18	10	17	17	17	10	18	8	14	10	20	0.00111421	0.000751315	0.00073692	0.000428367	0.00186625	0.000437828	0.0002918	0.000512229	0.000612346	0.00059984	0.000431369	0.000660092	0.000565442	0.000648781	0.000638244	0.000601423	0.000603774	0.000521435	0.000783331	0.000715768	0.00186625	0.00186625	0.000751315	Omasum	Omasum	Rumen	0.228133
Histone H3.2	5	15	6	26	12	24	2	17	15	20	22	46	24	29	7	24	7	26	8	19	0.000557103	0.000751315	0.00049128	0.00123751	0.00186625	0.00105079	0.000583601	0.000725658	0.000574075	0.000666489	0.000949012	0.00178613	0.00079827	0.00110674	0.00044677	0.000801898	0.000528302	0.000968379	0.000626665	0.00067998	0.00186625	0.00186625	0.00178613	Omasum	Omasum	Jejunum		0.886793
High mobility group protein B1	2	18	3	11	0	27	1	27	7	42	42	48	48	46	7	35	7	33	3	35	0.000222841	0.000901578	0.00024564	0.00052356	0	0.00118214	0.0002918	0.00115252	0.000267902	0.00139963	0.00181175	0.00186379	0.00159654	0.00175552	0.00044677	0.00116943	0.000528302	0.0012291	0.000234999	0.00125259	0.00186379	0.00181175	0.00186379	Jejunum	Jejunum	Jejunum	0.113558		0.0377448
Eukaryotic initiation factor 4A-II	12	37	14	36	10	30	0	23	23	34	19	20	29	25	12	32	11	23	12	37	0.00133705	0.00185324	0.00114632	0.00171347	0.00155521	0.00131349	0	0.000981773	0.000880248	0.00113303	0.000819601	0.000776578	0.000964577	0.000954089	0.000765892	0.0010692	0.000830189	0.000856643	0.000939997	0.00132417	0.00185324	0.00155521	0.00185324	Rumen	Omasum	Rumen
Superoxide dismutase [Cu-Zn]	11	18	21	26	5	20	5	16	35	20	19	18	20	23	29	14	21	17	21	15	0.00122563	0.000901578	0.00171948	0.00123751	0.000777605	0.000875657	0.001459	0.000682973	0.00133951	0.000666489	0.000819601	0.000698921	0.000665225	0.000877762	0.00185091	0.000467774	0.00158491	0.000633171	0.00164499	0.000536826	0.00185091	0.00185091	0.00123751	Cecum	Cecum	Reticulum			0.0173008
Phosphoglycerate mutase 1	15	29	18	32	2	28	1	15	27	31	25	27	32	33	29	22	14	29	20	32	0.00167131	0.00145254	0.00147384	0.00152308	0.000311042	0.00122592	0.0002918	0.000640287	0.00103333	0.00103306	0.00107842	0.00104838	0.00106436	0.0012594	0.00185091	0.000735073	0.0010566	0.00108011	0.00156666	0.00114523	0.00185091	0.00185091	0.00152308	Cecum	Cecum	Reticulum
Integrin beta-1	0	3	0	2	1	8	0	43	21	16	8	22	10	13	4	27	4	18	4	13	0	0.000150263	0	9.51928e-05	0.000155521	0.000350263	0	0.00183549	0.000803705	0.000533191	0.000345095	0.000854236	0.000332613	0.000496126	0.000255297	0.000902135	0.000301887	0.000670416	0.000313332	0.000465249	0.00183549	0.000803705	0.00183549	Abomasum	Duodenum	Abomasum			0.089249
Dolichyl-diphosphooligosaccharide--protein glycosyltransferase subunit 1	3	20	4	17	7	30	0	34	23	48	30	32	32	27	15	40	10	47	9	51	0.000334262	0.00100175	0.00032752	0.000809139	0.00108865	0.00131349	0	0.00145132	0.000880248	0.00159957	0.00129411	0.00124253	0.00106436	0.00103042	0.000957365	0.0013365	0.000754717	0.00175053	0.000704998	0.00182521	0.00182521	0.00129411	0.00182521	Rectum	Jejunum	Rectum	0.222586		0.0649738
Fibronectin	12	15	14	3	2	8	1	38	32	23	42	29	15	11	15	17	11	12	10	17	0.00133705	0.000751315	0.00114632	0.000142789	0.000311042	0.000350263	0.0002918	0.00162206	0.00122469	0.000766462	0.00181175	0.00112604	0.000498919	0.000419799	0.000957365	0.000568011	0.000830189	0.000446944	0.000783331	0.000608403	0.00181175	0.00181175	0.00162206	Jejunum	Jejunum	Abomasum		0.886793	0.143802
Sodium/potassium-transporting ATPase subunit beta-1	0	4	0	3	1	16	0	24	36	28	24	19	24	22	23	48	24	27	19	27	0	0.000200351	0	0.000142789	0.000155521	0.000700525	0	0.00102446	0.00137778	0.000933085	0.00103529	0.000737749	0.00079827	0.000839599	0.00146796	0.0016038	0.00181132	0.00100562	0.00148833	0.000966287	0.00181132	0.00181132	0.0016038	Colon	Colon	Cecum	0.124593
Anionic trypsin	3	3	3	14	1	1	0	0	4	3	7	2	0	0	12	5	24	9	18	1	0.000334262	0.000150263	0.00024564	0.000666349	0.000155521	4.37828e-05	0	0	0.000153087	9.99733e-05	0.000301958	7.76578e-05	0	0	0.000765892	0.000167062	0.00181132	0.000335208	0.00141	3.57884e-05	0.00181132	0.00181132	0.000666349	Colon	Colon	Reticulum			0.00791484
Annexin A7	5	18	6	11	2	16	0	30	41	33	40	32	33	31	28	29	24	23	23	26	0.000557103	0.000901578	0.00049128	0.00052356	0.000311042	0.000700525	0	0.00128057	0.00156914	0.00109971	0.00172548	0.00124253	0.00109762	0.00118307	0.00178708	0.00096896	0.00181132	0.000856643	0.00180166	0.000930499	0.00181132	0.00181132	0.00128057	Colon	Colon	Abomasum			0.0315008
ATP-dependent RNA helicase A	0	6	0	6	1	16	1	27	19	48	11	34	42	35	5	54	1	36	0	36	0	0.000300526	0	0.000285578	0.000155521	0.000700525	0.0002918	0.00115252	0.000727161	0.00159957	0.000474506	0.00132018	0.00139697	0.00133572	0.000319122	0.00180427	7.54717e-05	0.00134083	0	0.00128838	0.00180427	0.00139697	0.00180427	Cecum	Ileum	Cecum	0.0771267		0.00245619
Heterogeneous nuclear ribonucleoprotein H2	3	25	4	22	2	20	0	29	26	42	22	41	40	37	13	54	14	37	11	30	0.000334262	0.00125219	0.00032752	0.00104712	0.000311042	0.000875657	0	0.00123789	0.000995063	0.00139963	0.000949012	0.00159199	0.00133045	0.00141205	0.000829717	0.00180427	0.0010566	0.00137808	0.000861664	0.00107365	0.00180427	0.00133045	0.00180427	Cecum	Ileum	Cecum	0.0851233		0.14408
Aspartate aminotransferase, mitochondrial	4	36	8	22	5	23	1	18	36	26	23	15	20	19	20	27	14	24	13	30	0.000445682	0.00180316	0.00065504	0.00104712	0.000777605	0.00100701	0.0002918	0.000768344	0.00137778	0.000866436	0.000992149	0.000582434	0.000665225	0.000725108	0.00127649	0.000902135	0.0010566	0.000893888	0.00101833	0.00107365	0.00180316	0.00137778	0.00180316	Rumen	Duodenum	Rumen
Pyruvate carboxylase, mitochondrial	0	36	0	32	0	29	0	17	35	29	6	9	5	9	3	44	3	39	4	33	0	0.00180316	0	0.00152308	0	0.0012697	0	0.000725658	0.00133951	0.000966409	0.000258821	0.00034946	0.000166306	0.000343472	0.000191473	0.00147015	0.000226415	0.00145257	0.000313332	0.00118102	0.00180316	0.00133951	0.00180316	Rumen	Duodenum	Rumen	0.000368219		0.00903233
Actin-related protein 3	5	19	12	21	5	24	0	25	30	43	35	42	48	47	26	26	11	33	16	37	0.000557103	0.000951665	0.00098256	0.000999524	0.000777605	0.00105079	0	0.00106714	0.00114815	0.00143295	0.00150979	0.00163081	0.00159654	0.00179369	0.00165943	0.000868723	0.000830189	0.0012291	0.00125333	0.00132417	0.00179369	0.00165943	0.00179369	Ileum	Cecum	Ileum
Cylicin-1	0	3	0	3	0	4	1	16	15	29	25	30	39	47	0	22	0	20	0	22	0	0.000150263	0	0.000142789	0	0.000175131	0.0002918	0.000682973	0.000574075	0.000966409	0.00107842	0.00116487	0.00129719	0.00179369	0	0.000735073	0	0.000744907	0	0.000787345	0.00179369	0.00129719	0.00179369	Ileum	Ileum	Ileum	0.111319		0.000167282
Kinesin-like protein KIF3C	1	13	6	17	1	22	0	42	14	25	1	24	40	30	6	32	1	24	1	27	0.000111421	0.000651139	0.00049128	0.000809139	0.000155521	0.000963222	0	0.0017928	0.000535803	0.000833111	4.31369e-05	0.000931894	0.00133045	0.00114491	0.000382946	0.0010692	7.54717e-05	0.000893888	7.83331e-05	0.000966287	0.0017928	0.00133045	0.0017928	Abomasum	Ileum	Abomasum	0.165497		0.0221819
Galectin-1	1	7	5	5	4	9	0	10	27	49	33	31	53	42	23	30	15	26	13	32	0.000111421	0.000350614	0.0004094	0.000237982	0.000622084	0.000394046	0	0.000426858	0.00103333	0.0016329	0.00142352	0.0012037	0.00176285	0.00160287	0.00146796	0.00100237	0.00113208	0.000968379	0.00101833	0.00114523	0.00176285	0.00176285	0.0016329	Ileum	Ileum	Duodenum
Programmed cell death 6 interacting protein	3	18	5	18	0	31	6	22	11	27	9	27	33	22	17	21	9	29	11	29	0.000334262	0.000901578	0.0004094	0.000856735	0	0.00135727	0.0017508	0.000939087	0.000420988	0.00089976	0.000388232	0.00104838	0.00109762	0.000839599	0.00108501	0.000701661	0.000679245	0.00108011	0.000861664	0.00103786	0.0017508	0.0017508	0.00135727	Abomasum	Abomasum	Omasum	0.148345
Protein S100-A2	9	15	9	25	5	14	6	15	3	1	0	0	2	0	10	6	8	4	11	9	0.00100279	0.000751315	0.00073692	0.00118991	0.000777605	0.00061296	0.0017508	0.000640287	0.000114815	3.33244e-05	0	0	6.65225e-05	0	0.000638244	0.000200474	0.000603774	0.000148981	0.000861664	0.000322096	0.0017508	0.0017508	0.00118991	Abomasum	Abomasum	Reticulum			0.0349844
Ig gamma-1 chain C region	6	2	6	5	0	4	6	5	5	6	4	6	5	5	5	7	3	5	4	6	0.000668524	0.000100175	0.00049128	0.000237982	0	0.000175131	0.0017508	0.000213429	0.000191358	0.000199947	0.000172548	0.000232974	0.000166306	0.000190818	0.000319122	0.000233887	0.000226415	0.000186227	0.000313332	0.000214731	0.0017508	0.0017508	0.000237982	Abomasum	Abomasum	Reticulum
Serum amyloid A protein	1	0	0	0	1	0	6	1	0	0	0	0	0	0	0	0	1	0	0	0	0.000111421	0	0	0	0.000155521	0	0.0017508	4.26858e-05	0	0	0	0	0	0	0	0	7.54717e-05	0	0	0	0.0017508	0.0017508	4.26858e-05	Abomasum	Abomasum	Abomasum
Cytoskeleton associated protein 4	0	11	0	8	1	29	0	41	9	36	11	31	17	19	1	46	1	42	1	40	0	0.000550964	0	0.000380771	0.000155521	0.0012697	0	0.00175012	0.000344445	0.00119968	0.000474506	0.0012037	0.000565442	0.000725108	6.38244e-05	0.00153697	7.54717e-05	0.0015643	7.83331e-05	0.00143154	0.00175012	0.000565442	0.00175012	Abomasum	Ileum	Abomasum	0.0271996	0.886793	0.000411248
Plakophilin-3	0	10	3	5	0	5	0	34	9	16	4	9	22	19	5	52	4	23	2	22	0	0.000500877	0.00024564	0.000237982	0	0.000218914	0	0.00145132	0.000344445	0.000533191	0.000172548	0.00034946	0.000731748	0.000725108	0.000319122	0.00173745	0.000301887	0.000856643	0.000156666	0.000787345	0.00173745	0.000731748	0.00173745	Cecum	Ileum	Cecum			0.0215068
Plastin-1	0	0	1	1	2	10	4	33	35	23	21	24	40	29	25	16	23	17	20	34	0	0	8.188e-05	4.75964e-05	0.000311042	0.000437828	0.0011672	0.00140863	0.00133951	0.000766462	0.000905875	0.000931894	0.00133045	0.00110674	0.00159561	0.000534599	0.00173585	0.000633171	0.00156666	0.00121681	0.00173585	0.00173585	0.00140863	Colon	Colon	Abomasum			0.098931
SCP2 sterol-binding domain-containing protein 1	0	12	1	6	0	5	0	8	45	52	22	26	21	13	0	12	0	11	0	10	0	0.000601052	8.188e-05	0.000285578	0	0.000218914	0	0.000341486	0.00172222	0.00173287	0.000949012	0.00100955	0.000698487	0.000496126	0	0.000400949	0	0.000409699	0	0.000357884	0.00173287	0.00172222	0.00173287	Duodenum	Duodenum	Duodenum	0.0931778		0.00214705
Histone H2B type 1	11	20	12	20	2	26	0	36	24	40	40	33	21	37	7	39	8	30	9	27	0.00122563	0.00100175	0.00098256	0.000951928	0.000311042	0.00113835	0	0.00153669	0.00091852	0.00133298	0.00172548	0.00128135	0.000698487	0.00141205	0.00044677	0.00130308	0.000603774	0.00111736	0.000704998	0.000966287	0.00172548	0.00172548	0.00153669	Jejunum	Jejunum	Abomasum			0.089249
Cadherin-5	0	0	1	0	0	0	0	0	4	2	14	1	2	1	24	6	22	3	22	1	0	0	8.188e-05	0	0	0	0	0	0.000153087	6.66489e-05	0.000603917	3.88289e-05	6.65225e-05	3.81636e-05	0.00153178	0.000200474	0.00166038	0.000111736	0.00172333	3.57884e-05	0.00172333	0.00172333	0.000200474	Rectum	Rectum	Cecum		0.886793	0.000660736
Nitric oxide synthase, inducible	0	0	0	0	0	0	0	0	0	0	1	0	0	0	7	3	13	3	22	28	0	0	0	0	0	0	0	0	0	0	4.31369e-05	0	0	0	0.00044677	0.000100237	0.000981132	0.000111736	0.00172333	0.00100208	0.00172333	0.00172333	0.00100208	Rectum	Rectum	Rectum			0.0846645
Non-specific lipid-transfer protein	2	8	5	5	1	3	1	5	45	25	20	23	27	20	6	13	9	15	8	17	0.000222841	0.000400701	0.0004094	0.000237982	0.000155521	0.000131349	0.0002918	0.000213429	0.00172222	0.000833111	0.000862738	0.000893065	0.000898054	0.000763271	0.000382946	0.000434361	0.000679245	0.00055868	0.000626665	0.000608403	0.00172222	0.00172222	0.000893065	Duodenum	Duodenum	Jejunum
Ig gamma-3 chain C region	4	5	21	7	1	5	3	5	5	6	5	19	22	6	5	19	4	5	4	7	0.000445682	0.000250438	0.00171948	0.000333175	0.000155521	0.000218914	0.000875401	0.000213429	0.000191358	0.000199947	0.000215685	0.000737749	0.000731748	0.000228981	0.000319122	0.000634836	0.000301887	0.000186227	0.000313332	0.000250519	0.00171948	0.00171948	0.000737749	Reticulum	Reticulum	Jejunum
Plasminogen	10	5	21	2	8	3	0	1	7	7	3	4	12	7	5	2	5	2	8	27	0.00111421	0.000250438	0.00171948	9.51928e-05	0.00124417	0.000131349	0	4.26858e-05	0.000267902	0.000233271	0.000129411	0.000155316	0.000399135	0.000267145	0.000319122	6.68248e-05	0.000377358	7.44907e-05	0.000626665	0.000966287	0.00171948	0.00171948	0.000966287	Reticulum	Reticulum	Rectum	0.0219251
BOLA class I histocompatibility antigen, alpha chain BL3-6	0	2	0	1	0	3	2	6	32	22	34	40	36	45	13	13	14	10	10	16	0	0.000100175	0	4.75964e-05	0	0.000131349	0.000583601	0.000256115	0.00122469	0.000733138	0.00146666	0.00155316	0.00119741	0.00171736	0.000829717	0.000434361	0.0010566	0.000372453	0.000783331	0.000572615	0.00171736	0.00146666	0.00171736	Ileum	Jejunum	Ileum	0.231258		0.0954035
Persulfide dioxygenase ETHE1, mitochondrial	14	24	13	36	8	18	0	15	16	11	9	16	13	11	15	17	13	22	15	25	0.00155989	0.0012021	0.00106444	0.00171347	0.00124417	0.000788091	0	0.000640287	0.000612346	0.000366569	0.000388232	0.000621263	0.000432396	0.000419799	0.000957365	0.000568011	0.000981132	0.000819397	0.001175	0.00089471	0.00171347	0.00155989	0.00171347	Reticulum	Rumen	Reticulum
Poly(U)-specific endoribonuclease	11	27	14	36	2	19	0	0	0	0	0	0	0	0	0	0	0	0	0	0	0.00122563	0.00135237	0.00114632	0.00171347	0.000311042	0.000831874	0	0	0	0	0	0	0	0	0	0	0	0	0	0	0.00171347	0.00122563	0.00171347	Reticulum	Rumen	Reticulum
Thioredoxin	4	9	8	6	11	14	4	11	12	28	13	16	26	18	18	23	13	9	10	18	0.000445682	0.000450789	0.00065504	0.000285578	0.00171073	0.00061296	0.0011672	0.000469544	0.00045926	0.000933085	0.00056078	0.000621263	0.000864793	0.000686944	0.00114884	0.000768485	0.000981132	0.000335208	0.000783331	0.000644192	0.00171073	0.00171073	0.000933085	Omasum	Omasum	Duodenum
Glyceraldehyde-3-phosphate dehydrogenase, testis-specific	5	2	8	5	11	2	1	3	6	5	6	5	4	3	8	3	4	4	4	4	0.000557103	0.000100175	0.00065504	0.000237982	0.00171073	8.75657e-05	0.0002918	0.000128057	0.00022963	0.000166622	0.000258821	0.000194145	0.000133045	0.000114491	0.000510595	0.000100237	0.000301887	0.000148981	0.000313332	0.000143154	0.00171073	0.00171073	0.000237982	Omasum	Omasum	Reticulum	0.0744616		0.0986301
Keratin, type I cytoskeletal 26	6	6	6	5	11	4	2	0	0	0	2	1	2	0	0	1	1	0	0	0	0.000668524	0.000300526	0.00049128	0.000237982	0.00171073	0.000175131	0.000583601	0	0	0	8.62738e-05	3.88289e-05	6.65225e-05	0	0	3.34124e-05	7.54717e-05	0	0	0	0.00171073	0.00171073	0.000300526	Omasum	Omasum	Rumen	0.176701
Tropomyosin alpha-3 chain	1	16	1	28	8	28	0	40	24	33	22	35	38	36	22	33	9	30	14	34	0.000111421	0.000801402	8.188e-05	0.0013327	0.00124417	0.00122592	0	0.00170743	0.00091852	0.00109971	0.000949012	0.00135901	0.00126393	0.00137389	0.00140414	0.00110261	0.000679245	0.00111736	0.00109666	0.00121681	0.00170743	0.00140414	0.00170743	Abomasum	Cecum	Abomasum	0.200461
40S ribosomal protein S3a	5	31	6	26	2	30	0	32	42	45	32	41	40	38	12	51	10	41	3	39	0.000557103	0.00155272	0.00049128	0.00123751	0.000311042	0.00131349	0	0.00136595	0.00160741	0.0014996	0.00138038	0.00159199	0.00133045	0.00145022	0.000765892	0.00170403	0.000754717	0.00152706	0.000234999	0.00139575	0.00170403	0.00160741	0.00170403	Cecum	Duodenum	Cecum	0.0818072		0.053455
Malic enzyme	6	34	8	21	2	19	0	4	21	16	24	13	18	22	5	12	1	12	1	12	0.000668524	0.00170298	0.00065504	0.000999524	0.000311042	0.000831874	0	0.000170743	0.000803705	0.000533191	0.00103529	0.000504776	0.000598703	0.000839599	0.000319122	0.000400949	7.54717e-05	0.000446944	7.83331e-05	0.000429461	0.00170298	0.00103529	0.00170298	Rumen	Jejunum	Rumen	0.154384
Acyl-CoA synthetase family member 2, mitochondrial	13	34	13	25	8	14	0	13	11	8	2	8	8	12	3	18	8	13	4	9	0.00144847	0.00170298	0.00106444	0.00118991	0.00124417	0.00061296	0	0.000554915	0.000420988	0.000266596	8.62738e-05	0.000310631	0.00026609	0.000457963	0.000191473	0.000601423	0.000603774	0.000484189	0.000313332	0.000322096	0.00170298	0.00144847	0.00170298	Rumen	Rumen	Rumen
Aldehyde dehydrogenase family 3 member B1	5	7	3	8	1	9	0	16	44	25	20	22	16	11	2	14	4	13	2	9	0.000557103	0.000350614	0.00024564	0.000380771	0.000155521	0.000394046	0	0.000682973	0.00168395	0.000833111	0.000862738	0.000854236	0.00053218	0.000419799	0.000127649	0.000467774	0.000301887	0.000484189	0.000156666	0.000322096	0.00168395	0.00168395	0.000854236	Duodenum	Duodenum	Jejunum			0.131756
60S ribosomal protein L3	3	19	6	19	6	22	0	26	44	39	27	31	28	30	1	39	6	39	1	40	0.000334262	0.000951665	0.00049128	0.000904331	0.000933126	0.000963222	0	0.00110983	0.00168395	0.00129965	0.0011647	0.0012037	0.000931315	0.00114491	6.38244e-05	0.00130308	0.00045283	0.00145257	7.83331e-05	0.00143154	0.00168395	0.00168395	0.00145257	Duodenum	Duodenum	Colon			0.00903233
Ribonuclease pancreatic	15	0	13	0	0	0	1	0	6	2	0	0	0	0	3	0	2	0	4	0	0.00167131	0	0.00106444	0	0	0	0.0002918	0	0.00022963	6.66489e-05	0	0	0	0	0.000191473	0	0.000150943	0	0.000313332	0	0.00167131	0.00167131	6.66489e-05	Rumen	Rumen	Duodenum	0.00358052		0.00354501
Acetyl-CoA acetyltransferase, mitochondrial	3	30	6	35	4	36	2	25	35	39	35	22	30	25	22	34	13	41	14	36	0.000334262	0.00150263	0.00049128	0.00166587	0.000622084	0.00157618	0.000583601	0.00106714	0.00133951	0.00129965	0.00150979	0.000854236	0.000997838	0.000954089	0.00140414	0.00113602	0.000981132	0.00152706	0.00109666	0.00128838	0.00166587	0.00150979	0.00166587	Reticulum	Jejunum	Reticulum	0.0735676
Pikachurin	0	4	2	5	5	38	0	32	28	40	16	18	10	13	1	9	0	2	0	7	0	0.000200351	0.00016376	0.000237982	0.000777605	0.00166375	0	0.00136595	0.00107161	0.00133298	0.000690191	0.000698921	0.000332613	0.000496126	6.38244e-05	0.000300712	0	7.44907e-05	0	0.000250519	0.00166375	0.00107161	0.00166375	Omasum	Duodenum	Omasum			0.0576614
UDP-glucose 6-dehydrogenase	8	26	12	26	6	16	2	23	16	15	1	8	15	10	24	14	22	23	18	36	0.000891365	0.00130228	0.00098256	0.00123751	0.000933126	0.000700525	0.000583601	0.000981773	0.000612346	0.000499867	4.31369e-05	0.000310631	0.000498919	0.000381636	0.00153178	0.000467774	0.00166038	0.000856643	0.00141	0.00128838	0.00166038	0.00166038	0.00130228	Colon	Colon	Rumen
Thiosulfate sulfurtransferase	4	33	9	26	3	21	1	21	33	19	19	16	21	16	20	20	7	19	10	18	0.000445682	0.00165289	0.00073692	0.00123751	0.000466563	0.00091944	0.0002918	0.000896402	0.00126296	0.000633164	0.000819601	0.000621263	0.000698487	0.000610617	0.00127649	0.000668248	0.000528302	0.000707661	0.000783331	0.000644192	0.00165289	0.00127649	0.00165289	Rumen	Cecum	Rumen	0.150908
Propionyl-CoA carboxylase beta chain, mitochondrial	1	33	2	22	0	13	0	18	20	15	3	11	5	4	0	27	0	27	0	18	0.000111421	0.00165289	0.00016376	0.00104712	0	0.000569177	0	0.000768344	0.000765433	0.000499867	0.000129411	0.000427118	0.000166306	0.000152654	0	0.000902135	0	0.00100562	0	0.000644192	0.00165289	0.000765433	0.00165289	Rumen	Duodenum	Rumen	0.0264015		0.000100187
Major vault protein	0	6	0	10	0	8	0	13	43	36	30	25	30	31	8	44	8	42	7	35	0	0.000300526	0	0.000475964	0	0.000350263	0	0.000554915	0.00164568	0.00119968	0.00129411	0.000970723	0.000997838	0.00118307	0.000510595	0.00147015	0.000603774	0.0015643	0.000548332	0.00125259	0.00164568	0.00164568	0.0015643	Duodenum	Duodenum	Colon	0.0271996		0.027968
Serpin B6	12	23	15	26	9	18	0	0	19	4	17	9	11	6	16	1	16	5	21	3	0.00133705	0.00115202	0.0012282	0.00123751	0.00139969	0.000788091	0	0	0.000727161	0.000133298	0.000733328	0.00034946	0.000365874	0.000228981	0.00102119	3.34124e-05	0.00120755	0.000186227	0.00164499	0.000107365	0.00164499	0.00164499	0.00123751	Rectum	Rectum	Reticulum		0.886793	0.00117052
Thioredoxin reductase 2, mitochondrial	7	15	8	14	5	11	0	9	32	20	21	23	27	21	25	23	18	23	21	27	0.000779944	0.000751315	0.00065504	0.000666349	0.000777605	0.000481611	0	0.000384172	0.00122469	0.000666489	0.000905875	0.000893065	0.000898054	0.000801435	0.00159561	0.000768485	0.00135849	0.000856643	0.00164499	0.000966287	0.00164499	0.00164499	0.000966287	Rectum	Rectum	Rectum			0.0542181
DNA replication licensing factor MCM7	0	0	1	3	0	2	0	0	0	15	0	32	35	43	0	23	0	16	0	28	0	0	8.188e-05	0.000142789	0	8.75657e-05	0	0	0	0.000499867	0	0.00124253	0.00116414	0.00164103	0	0.000768485	0	0.000595925	0	0.00100208	0.00164103	0.00116414	0.00164103	Ileum	Ileum	Ileum		0.886793	0.000151419
Endoplasmic reticulum aminopeptidase 2	0	2	1	2	2	10	1	25	33	27	38	36	39	32	12	30	7	20	13	26	0	0.000100175	8.188e-05	9.51928e-05	0.000311042	0.000437828	0.0002918	0.00106714	0.00126296	0.00089976	0.0016392	0.00139784	0.00129719	0.00122123	0.000765892	0.00100237	0.000528302	0.000744907	0.00101833	0.000930499	0.0016392	0.0016392	0.00139784	Jejunum	Jejunum	Jejunum
Calcium-binding mitochondrial carrier protein SCaMC-1	0	0	0	2	1	1	0	13	19	13	38	20	27	33	14	27	17	24	13	24	0	0	0	9.51928e-05	0.000155521	4.37828e-05	0	0.000554915	0.000727161	0.000433218	0.0016392	0.000776578	0.000898054	0.0012594	0.000893541	0.000902135	0.00128302	0.000893888	0.00101833	0.000858922	0.0016392	0.0016392	0.0012594	Jejunum	Jejunum	Ileum
Dysferlin	0	1	0	0	2	12	0	38	1	0	2	1	0	1	0	24	0	24	0	32	0	5.00877e-05	0	0	0.000311042	0.000525394	0	0.00162206	3.82717e-05	0	8.62738e-05	3.88289e-05	0	3.81636e-05	0	0.000801898	0	0.000893888	0	0.00114523	0.00162206	0.000311042	0.00162206	Abomasum	Omasum	Abomasum			6.54129e-05
60S ribosomal protein L4	2	13	1	16	1	26	0	31	42	44	28	25	30	35	4	46	5	34	1	44	0.000222841	0.000651139	8.188e-05	0.000761542	0.000155521	0.00113835	0	0.00132326	0.00160741	0.00146628	0.00120783	0.000970723	0.000997838	0.00133572	0.000255297	0.00153697	0.000377358	0.00126634	7.83331e-05	0.00157469	0.00160741	0.00160741	0.00157469	Duodenum	Duodenum	Rectum	0.0743287		0.01222
Peroxisomal acyl-coenzyme A oxidase 1	2	23	5	10	0	4	0	0	42	26	29	6	14	8	0	9	0	7	0	12	0.000222841	0.00115202	0.0004094	0.000475964	0	0.000175131	0	0	0.00160741	0.000866436	0.00125097	0.000232974	0.000465658	0.000305309	0	0.000300712	0	0.000260717	0	0.000429461	0.00160741	0.00160741	0.00115202	Duodenum	Duodenum	Rumen		0.886793	0.00375168
MICOS complex subunit MIC60	0	13	0	12	2	25	0	14	12	32	10	32	29	27	4	48	3	35	4	36	0	0.000651139	0	0.000571157	0.000311042	0.00109457	0	0.000597601	0.00045926	0.00106638	0.000431369	0.00124253	0.000964577	0.00103042	0.000255297	0.0016038	0.000226415	0.00130359	0.000313332	0.00128838	0.0016038	0.000964577	0.0016038	Cecum	Ileum	Cecum	0.048051		0.00879254
Peptidyl-prolyl cis-trans isomerase B	11	32	11	24	6	29	5	22	30	28	32	26	27	26	14	28	20	28	18	33	0.00122563	0.0016028	0.00090068	0.00114231	0.000933126	0.0012697	0.001459	0.000939087	0.00114815	0.000933085	0.00138038	0.00100955	0.000898054	0.000992253	0.000893541	0.000935547	0.00150943	0.00104287	0.00141	0.00118102	0.0016028	0.00150943	0.0016028	Rumen	Colon	Rumen
Sulfotransferase 1A1	12	32	12	26	2	21	0	14	28	14	2	8	10	12	5	11	5	12	6	11	0.00133705	0.0016028	0.00098256	0.00123751	0.000311042	0.00091944	0	0.000597601	0.00107161	0.000466542	8.62738e-05	0.000310631	0.000332613	0.000457963	0.000319122	0.000367537	0.000377358	0.000446944	0.000469998	0.000393673	0.0016028	0.00133705	0.0016028	Rumen	Rumen	Rumen
Lysozyme C, intestinal isozyme	0	0	1	0	0	0	0	0	4	6	2	3	3	5	6	12	21	13	11	6	0	0	8.188e-05	0	0	0	0	0	0.000153087	0.000199947	8.62738e-05	0.000116487	9.97838e-05	0.000190818	0.000382946	0.000400949	0.00158491	0.000484189	0.000861664	0.000214731	0.00158491	0.00158491	0.000484189	Colon	Colon	Colon
Colipase	0	0	0	0	0	0	0	0	3	1	2	0	0	0	12	2	21	0	14	0	0	0	0	0	0	0	0	0	0.000114815	3.33244e-05	8.62738e-05	0	0	0	0.000765892	6.68248e-05	0.00158491	0	0.00109666	0	0.00158491	0.00158491	6.68248e-05	Colon	Colon	Cecum			5.75242e-05
60S ribosomal protein L5	0	16	4	20	1	24	0	22	41	39	24	29	24	30	8	34	3	27	4	37	0	0.000801402	0.00032752	0.000951928	0.000155521	0.00105079	0	0.000939087	0.00156914	0.00129965	0.00103529	0.00112604	0.00079827	0.00114491	0.000510595	0.00113602	0.000226415	0.00100562	0.000313332	0.00132417	0.00156914	0.00156914	0.00132417	Duodenum	Duodenum	Rectum	0.0744616		0.0339188
Protein transport protein Sec24A	0	2	0	4	1	8	0	26	41	37	24	26	24	17	0	25	0	25	0	32	0	0.000100175	0	0.000190386	0.000155521	0.000350263	0	0.00110983	0.00156914	0.001233	0.00103529	0.00100955	0.00079827	0.000648781	0	0.00083531	0	0.000931133	0	0.00114523	0.00156914	0.00156914	0.001233	Duodenum	Duodenum	Duodenum	0.231258		5.75242e-05
Anterior gradient 2, protein disulphide isomerase family member	0	0	0	0	1	26	4	20	8	47	17	20	21	12	15	26	14	29	13	31	0	0	0	0	0.000155521	0.00113835	0.0011672	0.000853716	0.000306173	0.00156625	0.000733328	0.000776578	0.000698487	0.000457963	0.000957365	0.000868723	0.0010566	0.00108011	0.00101833	0.00110944	0.00156625	0.0011672	0.00156625	Duodenum	Abomasum	Duodenum
NACHT, LRR and PYD domains-containing protein 5	14	4	13	10	2	4	0	12	11	10	5	13	12	8	11	11	8	10	9	12	0.00155989	0.000200351	0.00106444	0.000475964	0.000311042	0.000175131	0	0.000512229	0.000420988	0.000333244	0.000215685	0.000504776	0.000399135	0.000305309	0.000702068	0.000367537	0.000603774	0.000372453	0.000704998	0.000429461	0.00155989	0.00155989	0.000512229	Rumen	Rumen	Abomasum	0.193215		0.135737
Hemopexin	8	12	19	14	8	14	2	9	14	10	14	4	11	8	10	11	6	21	11	19	0.000891365	0.000601052	0.00155572	0.000666349	0.00124417	0.00061296	0.000583601	0.000384172	0.000535803	0.000333244	0.000603917	0.000155316	0.000365874	0.000305309	0.000638244	0.000367537	0.00045283	0.000782152	0.000861664	0.00067998	0.00155572	0.00155572	0.000782152	Reticulum	Reticulum	Colon	0.148345
Hemoglobin subunit beta-A	7	8	11	11	10	9	4	9	6	12	17	7	9	7	10	10	5	9	6	9	0.000779944	0.000400701	0.00090068	0.00052356	0.00155521	0.000394046	0.0011672	0.000384172	0.00022963	0.000399893	0.000733328	0.000271802	0.000299351	0.000267145	0.000638244	0.000334124	0.000377358	0.000335208	0.000469998	0.000322096	0.00155521	0.00155521	0.00052356	Omasum	Omasum	Reticulum	0.15621
Apoptosis inducing factor mitochondria associated 1	1	19	0	8	10	22	0	16	15	19	12	16	14	13	5	24	5	22	4	18	0.000111421	0.000951665	0	0.000380771	0.00155521	0.000963222	0	0.000682973	0.000574075	0.000633164	0.000517643	0.000621263	0.000465658	0.000496126	0.000319122	0.000801898	0.000377358	0.000819397	0.000313332	0.000644192	0.00155521	0.00155521	0.000963222	Omasum	Omasum	Omasum			0.0632702
Chloride intracellular channel protein 1	6	6	6	15	10	14	4	21	13	14	5	20	29	18	10	8	9	12	9	18	0.000668524	0.000300526	0.00049128	0.000713946	0.00155521	0.00061296	0.0011672	0.000896402	0.000497531	0.000466542	0.000215685	0.000776578	0.000964577	0.000686944	0.000638244	0.000267299	0.000679245	0.000446944	0.000704998	0.000644192	0.00155521	0.00155521	0.000896402	Omasum	Omasum	Abomasum
14-3-3 protein beta/alpha	9	19	15	26	10	21	2	14	13	18	23	36	26	29	14	17	8	18	11	22	0.00100279	0.000951665	0.0012282	0.00123751	0.00155521	0.00091944	0.000583601	0.000597601	0.000497531	0.00059984	0.000992149	0.00139784	0.000864793	0.00110674	0.000893541	0.000568011	0.000603774	0.000670416	0.000861664	0.000787345	0.00155521	0.00155521	0.00139784	Omasum	Omasum	Jejunum
Actin, cytoplasmic 2	11	4	6	21	2	5	2	7	15	7	11	40	17	11	4	6	3	7	4	11	0.00122563	0.000200351	0.00049128	0.000999524	0.000311042	0.000218914	0.000583601	0.000298801	0.000574075	0.000233271	0.000474506	0.00155316	0.000565442	0.000419799	0.000255297	0.000200474	0.000226415	0.000260717	0.000313332	0.000393673	0.00155316	0.00122563	0.00155316	Jejunum	Rumen	Jejunum
Calpain-1 catalytic subunit	5	16	8	15	1	23	0	20	27	15	36	16	22	20	7	14	10	25	10	28	0.000557103	0.000801402	0.00065504	0.000713946	0.000155521	0.00100701	0	0.000853716	0.00103333	0.000499867	0.00155293	0.000621263	0.000731748	0.000763271	0.00044677	0.000467774	0.000754717	0.000931133	0.000783331	0.00100208	0.00155293	0.00155293	0.00100701	Jejunum	Jejunum	Omasum
Citrate synthase, mitochondrial	5	19	10	14	7	21	0	14	28	16	36	14	21	14	24	24	17	31	15	25	0.000557103	0.000951665	0.0008188	0.000666349	0.00108865	0.00091944	0	0.000597601	0.00107161	0.000533191	0.00155293	0.000543605	0.000698487	0.00053429	0.00153178	0.000801898	0.00128302	0.00115461	0.001175	0.00089471	0.00155293	0.00155293	0.00115461	Jejunum	Jejunum	Colon		0.886793
V-type proton ATPase catalytic subunit A	6	31	12	14	1	12	0	15	7	13	12	10	15	11	3	13	2	16	1	14	0.000668524	0.00155272	0.00098256	0.000666349	0.000155521	0.000525394	0	0.000640287	0.000267902	0.000433218	0.000517643	0.000388289	0.000498919	0.000419799	0.000191473	0.000434361	0.000150943	0.000595925	7.83331e-05	0.000501038	0.00155272	0.00098256	0.00155272	Rumen	Reticulum	Rumen			0.0567825
ATP-dependent RNA helicase DDX55	0	6	0	8	2	12	0	36	16	29	9	19	20	19	0	22	0	19	1	28	0	0.000300526	0	0.000380771	0.000311042	0.000525394	0	0.00153669	0.000612346	0.000966409	0.000388232	0.000737749	0.000665225	0.000725108	0	0.000735073	0	0.000707661	7.83331e-05	0.00100208	0.00153669	0.000665225	0.00153669	Abomasum	Ileum	Abomasum	0.15121		0.000867335
Polyadenylate-binding protein 1	3	22	2	26	3	33	0	14	18	46	34	38	32	36	9	41	2	30	3	35	0.000334262	0.00110193	0.00016376	0.00123751	0.000466563	0.00144483	0	0.000597601	0.00068889	0.00153292	0.00146666	0.0014755	0.00106436	0.00137389	0.000574419	0.00136991	0.000150943	0.00111736	0.000234999	0.00125259	0.00153292	0.00146666	0.00153292	Duodenum	Jejunum	Duodenum	0.0744616		0.031899
N-acetylneuraminate synthase	1	4	4	7	3	14	0	19	15	22	14	12	19	23	24	15	13	19	13	22	0.000111421	0.000200351	0.00032752	0.000333175	0.000466563	0.00061296	0	0.00081103	0.000574075	0.000733138	0.000603917	0.000465947	0.000631964	0.000877762	0.00153178	0.000501186	0.000981132	0.000707661	0.00101833	0.000787345	0.00153178	0.00153178	0.000877762	Cecum	Cecum	Ileum
Angiogenin-2	8	1	5	0	1	2	4	5	10	8	16	19	25	19	24	3	20	2	19	2	0.000891365	5.00877e-05	0.0004094	0	0.000155521	8.75657e-05	0.0011672	0.000213429	0.000382717	0.000266596	0.000690191	0.000737749	0.000831532	0.000725108	0.00153178	0.000100237	0.00150943	7.44907e-05	0.00148833	7.15768e-05	0.00153178	0.00153178	0.000737749	Cecum	Cecum	Jejunum	0.0735676		0.000154479
Dipeptidyl peptidase 3	3	12	9	15	4	17	0	11	40	18	27	13	22	20	20	12	8	12	10	22	0.000334262	0.000601052	0.00073692	0.000713946	0.000622084	0.000744308	0	0.000469544	0.00153087	0.00059984	0.0011647	0.000504776	0.000731748	0.000763271	0.00127649	0.000400949	0.000603774	0.000446944	0.000783331	0.000787345	0.00153087	0.00153087	0.000787345	Duodenum	Duodenum	Rectum
Arylacetamide deacetylase	0	1	0	0	0	0	0	0	40	29	3	1	3	3	0	8	2	6	0	0	0	5.00877e-05	0	0	0	0	0	0	0.00153087	0.000966409	0.000129411	3.88289e-05	9.97838e-05	0.000114491	0	0.000267299	0.000150943	0.000223472	0	0	0.00153087	0.00153087	0.000966409	Duodenum	Duodenum	Duodenum
U1 small nuclear ribonucleoprotein 70 kDa	0	1	0	8	4	16	2	13	9	31	13	32	46	37	3	31	1	18	0	17	0	5.00877e-05	0	0.000380771	0.000622084	0.000700525	0.000583601	0.000554915	0.000344445	0.00103306	0.00056078	0.00124253	0.00153002	0.00141205	0.000191473	0.00103578	7.54717e-05	0.000670416	0	0.000608403	0.00153002	0.00153002	0.00141205	Ileum	Ileum	Ileum			0.00832048
T-complex protein 1 subunit gamma	0	24	3	27	4	25	0	26	8	32	25	31	41	40	9	22	5	23	8	27	0	0.0012021	0.00024564	0.0012851	0.000622084	0.00109457	0	0.00110983	0.000306173	0.00106638	0.00107842	0.0012037	0.00136371	0.00152654	0.000574419	0.000735073	0.000377358	0.000856643	0.000626665	0.000966287	0.00152654	0.00136371	0.00152654	Ileum	Ileum	Ileum	0.101986
T-complex protein 1 subunit beta	2	20	1	22	1	18	0	17	11	34	35	27	30	34	8	16	1	25	3	27	0.000222841	0.00100175	8.188e-05	0.00104712	0.000155521	0.000788091	0	0.000725658	0.000420988	0.00113303	0.00150979	0.00104838	0.000997838	0.00129756	0.000510595	0.000534599	7.54717e-05	0.000931133	0.000234999	0.000966287	0.00150979	0.00150979	0.00129756	Jejunum	Jejunum	Ileum	0.0526725
40S ribosomal protein S4	6	26	9	26	4	25	0	21	37	41	35	27	24	32	10	36	6	36	7	36	0.000668524	0.00130228	0.00073692	0.00123751	0.000622084	0.00109457	0	0.000896402	0.00141605	0.0013663	0.00150979	0.00104838	0.00079827	0.00122123	0.000638244	0.00120285	0.00045283	0.00134083	0.000548332	0.00128838	0.00150979	0.00150979	0.0013663	Jejunum	Jejunum	Duodenum	0.175537		0.0414822
Adenosylhomocysteinase 3	3	9	7	7	1	4	0	6	10	17	6	4	7	6	11	33	20	32	17	28	0.000334262	0.000450789	0.00057316	0.000333175	0.000155521	0.000175131	0	0.000256115	0.000382717	0.000566516	0.000258821	0.000155316	0.000232829	0.000228981	0.000702068	0.00110261	0.00150943	0.00119185	0.00133166	0.00100208	0.00150943	0.00150943	0.00119185	Colon	Colon	Colon
Elongation factor Tu, mitochondrial	9	29	9	15	7	25	0	13	27	34	15	23	27	21	12	45	12	27	11	23	0.00100279	0.00145254	0.00073692	0.000713946	0.00108865	0.00109457	0	0.000554915	0.00103333	0.00113303	0.000647054	0.000893065	0.000898054	0.000801435	0.000765892	0.00150356	0.00090566	0.00100562	0.000861664	0.000823134	0.00150356	0.00108865	0.00150356	Cecum	Omasum	Cecum
ATP-citrate synthase	9	30	15	27	3	22	0	16	12	12	18	18	17	20	7	21	7	31	5	40	0.00100279	0.00150263	0.0012282	0.0012851	0.000466563	0.000963222	0	0.000682973	0.00045926	0.000399893	0.000776464	0.000698921	0.000565442	0.000763271	0.00044677	0.000701661	0.000528302	0.00115461	0.000391665	0.00143154	0.00150263	0.0012282	0.00150263	Rumen	Reticulum	Rumen			0.0679532
Polypeptide N-acetylgalactosaminyltransferase 1	0	0	0	0	0	6	0	35	14	23	11	15	15	8	2	32	4	28	2	25	0	0	0	0	0	0.000262697	0	0.001494	0.000535803	0.000766462	0.000474506	0.000582434	0.000498919	0.000305309	0.000127649	0.0010692	0.000301887	0.00104287	0.000156666	0.00089471	0.001494	0.000535803	0.001494	Abomasum	Duodenum	Abomasum			0.0158046
Fructose-1,6-bisphosphatase 1	0	15	3	5	1	3	0	13	39	26	10	5	10	5	5	2	2	4	0	3	0	0.000751315	0.00024564	0.000237982	0.000155521	0.000131349	0	0.000554915	0.00149259	0.000866436	0.000431369	0.000194145	0.000332613	0.000190818	0.000319122	6.68248e-05	0.000150943	0.000148981	0	0.000107365	0.00149259	0.00149259	0.000866436	Duodenum	Duodenum	Duodenum		0.886793
2-hydroxyacyl-CoA lyase 1	0	0	0	0	0	0	0	0	39	22	5	14	18	12	0	6	0	0	1	0	0	0	0	0	0	0	0	0	0.00149259	0.000733138	0.000215685	0.000543605	0.000598703	0.000457963	0	0.000200474	0	0	7.83331e-05	0	0.00149259	0.00149259	0.000733138	Duodenum	Duodenum	Duodenum
Sodium/potassium/calcium exchanger 1	1	25	5	16	2	27	0	22	18	29	26	27	36	30	9	28	3	40	2	37	0.000111421	0.00125219	0.0004094	0.000761542	0.000311042	0.00118214	0	0.000939087	0.00068889	0.000966409	0.00112156	0.00104838	0.00119741	0.00114491	0.000574419	0.000935547	0.000226415	0.00148981	0.000156666	0.00132417	0.00148981	0.00119741	0.00148981	Colon	Ileum	Colon	0.135482		0.0621751
Coatomer subunit beta	1	6	2	5	1	10	0	27	35	37	8	17	32	24	0	38	0	40	1	39	0.000111421	0.000300526	0.00016376	0.000237982	0.000155521	0.000437828	0	0.00115252	0.00133951	0.001233	0.000345095	0.000660092	0.00106436	0.000915926	0	0.00126967	0	0.00148981	7.83331e-05	0.00139575	0.00148981	0.00133951	0.00148981	Colon	Duodenum	Colon			9.46336e-05
T-complex protein 1 subunit theta	1	22	3	24	4	16	0	15	4	29	28	31	37	39	6	16	4	23	4	31	0.000111421	0.00110193	0.00024564	0.00114231	0.000622084	0.000700525	0	0.000640287	0.000153087	0.000966409	0.00120783	0.0012037	0.00123067	0.00148838	0.000382946	0.000534599	0.000301887	0.000856643	0.000313332	0.00110944	0.00148838	0.00123067	0.00148838	Ileum	Ileum	Ileum	0.204357		0.0850686
High mobility group protein B2	1	7	2	3	0	12	0	18	2	27	34	35	41	39	4	11	3	22	2	33	0.000111421	0.000350614	0.00016376	0.000142789	0	0.000525394	0	0.000768344	7.65433e-05	0.00089976	0.00146666	0.00135901	0.00136371	0.00148838	0.000255297	0.000367537	0.000226415	0.000819397	0.000156666	0.00118102	0.00148838	0.00146666	0.00148838	Ileum	Jejunum	Ileum			0.0874454
Annexin A11	2	4	1	3	0	10	0	22	17	18	21	26	22	24	20	23	15	15	19	19	0.000222841	0.000200351	8.188e-05	0.000142789	0	0.000437828	0	0.000939087	0.000650618	0.00059984	0.000905875	0.00100955	0.000731748	0.000915926	0.00127649	0.000768485	0.00113208	0.00055868	0.00148833	0.00067998	0.00148833	0.00148833	0.00100955	Rectum	Rectum	Jejunum			0.0493333
Rho GDP-dissociation inhibitor 1	6	19	10	17	4	20	0	13	20	20	22	19	24	20	20	16	15	20	19	20	0.000668524	0.000951665	0.0008188	0.000809139	0.000622084	0.000875657	0	0.000554915	0.000765433	0.000666489	0.000949012	0.000737749	0.00079827	0.000763271	0.00127649	0.000534599	0.00113208	0.000744907	0.00148833	0.000715768	0.00148833	0.00148833	0.000951665	Rectum	Rectum	Rumen			0.0549691
Epithelial cell adhesion molecule	1	10	0	2	0	2	0	15	20	27	19	23	28	21	16	38	14	32	19	26	0.000111421	0.000500877	0	9.51928e-05	0	8.75657e-05	0	0.000640287	0.000765433	0.00089976	0.000819601	0.000893065	0.000931315	0.000801435	0.00102119	0.00126967	0.0010566	0.00119185	0.00148833	0.000930499	0.00148833	0.00148833	0.00126967	Rectum	Rectum	Cecum	0.201547
Aspartate aminotransferase, cytoplasmic	3	11	9	15	1	13	0	7	21	19	17	12	13	15	23	15	17	10	19	16	0.000334262	0.000550964	0.00073692	0.000713946	0.000155521	0.000569177	0	0.000298801	0.000803705	0.000633164	0.000733328	0.000465947	0.000432396	0.000572454	0.00146796	0.000501186	0.00128302	0.000372453	0.00148833	0.000572615	0.00148833	0.00148833	0.000713946	Rectum	Rectum	Reticulum			0.0184119
Meprin A subunit	0	0	0	0	0	0	0	0	1	0	3	0	1	0	11	2	14	0	19	0	0	0	0	0	0	0	0	0	3.82717e-05	0	0.000129411	0	3.32613e-05	0	0.000702068	6.68248e-05	0.0010566	0	0.00148833	0	0.00148833	0.00148833	6.68248e-05	Rectum	Rectum	Cecum		0.886793	7.80298e-05
Plasma kallikrein	2	3	2	4	0	4	0	0	1	0	0	0	0	0	6	1	9	1	19	6	0.000222841	0.000150263	0.00016376	0.000190386	0	0.000175131	0	0	3.82717e-05	0	0	0	0	0	0.000382946	3.34124e-05	0.000679245	3.72453e-05	0.00148833	0.000214731	0.00148833	0.00148833	0.000214731	Rectum	Rectum	Rectum			0.0037559
Desmoglein-1	2	27	4	31	2	30	0	22	7	14	11	10	14	11	10	34	7	19	11	19	0.000222841	0.00135237	0.00032752	0.00147549	0.000311042	0.00131349	0	0.000939087	0.000267902	0.000466542	0.000474506	0.000388289	0.000465658	0.000419799	0.000638244	0.00113602	0.000528302	0.000707661	0.000861664	0.00067998	0.00147549	0.000861664	0.00147549	Reticulum	Rectum	Reticulum	0.0491101
Complement factor H	3	6	18	6	4	5	0	7	7	21	3	12	10	6	0	3	2	9	0	9	0.000334262	0.000300526	0.00147384	0.000285578	0.000622084	0.000218914	0	0.000298801	0.000267902	0.000699813	0.000129411	0.000465947	0.000332613	0.000228981	0	0.000100237	0.000150943	0.000335208	0	0.000322096	0.00147384	0.00147384	0.000699813	Reticulum	Reticulum	Duodenum			0.0874412
Tubulin beta-4A chain	10	13	13	11	0	13	0	22	18	42	4	19	28	15	7	44	4	19	6	17	0.00111421	0.000651139	0.00106444	0.00052356	0	0.000569177	0	0.000939087	0.00068889	0.00139963	0.000172548	0.000737749	0.000931315	0.000572454	0.00044677	0.00147015	0.000301887	0.000707661	0.000469998	0.000608403	0.00147015	0.00111421	0.00147015	Cecum	Rumen	Cecum			0.10011
Coatomer subunit beta'	3	10	5	9	4	22	0	25	32	35	14	22	27	17	8	44	6	39	6	39	0.000334262	0.000500877	0.0004094	0.000428367	0.000622084	0.000963222	0	0.00106714	0.00122469	0.00116636	0.000603917	0.000854236	0.000898054	0.000648781	0.000510595	0.00147015	0.00045283	0.00145257	0.000469998	0.00139575	0.00147015	0.00122469	0.00147015	Cecum	Duodenum	Cecum			0.0214831
Transforming protein RhoA	8	10	9	12	0	16	3	19	17	21	23	19	27	21	23	22	11	18	13	17	0.000891365	0.000500877	0.00073692	0.000571157	0	0.000700525	0.000875401	0.00081103	0.000650618	0.000699813	0.000992149	0.000737749	0.000898054	0.000801435	0.00146796	0.000735073	0.000830189	0.000670416	0.00101833	0.000608403	0.00146796	0.00146796	0.00081103	Cecum	Cecum	Abomasum			0.11235
Protein S100-G	0	0	0	0	0	0	5	0	15	10	3	0	0	0	0	0	0	0	0	0	0	0	0	0	0	0	0.001459	0	0.000574075	0.000333244	0.000129411	0	0	0	0	0	0	0	0	0	0.001459	0.001459	0.000333244	Abomasum	Abomasum	Duodenum
Protein S100-A1	4	9	4	5	3	5	5	9	4	7	9	6	7	7	6	5	6	5	6	6	0.000445682	0.000450789	0.00032752	0.000237982	0.000466563	0.000218914	0.001459	0.000384172	0.000153087	0.000233271	0.000388232	0.000232974	0.000232829	0.000267145	0.000382946	0.000167062	0.00045283	0.000186227	0.000469998	0.000214731	0.001459	0.001459	0.000450789	Abomasum	Abomasum	Rumen			0.0942305
Mucin-15	0	0	0	0	0	0	5	0	0	0	0	0	0	0	0	0	0	0	0	0	0	0	0	0	0	0	0.001459	0	0	0	0	0	0	0	0	0	0	0	0	0	0.001459	0.001459	0	Abomasum	Abomasum	Rumen
BoLa class II histocompatibility antigen, DQB*0101 beta chain	0	11	0	2	0	2	0	0	38	32	18	23	22	29	1	5	0	3	0	2	0	0.000550964	0	9.51928e-05	0	8.75657e-05	0	0	0.00145432	0.00106638	0.000776464	0.000893065	0.000731748	0.00110674	6.38244e-05	0.000167062	0	0.000111736	0	7.15768e-05	0.00145432	0.00145432	0.00110674	Duodenum	Duodenum	Ileum	0.0771267
Golgi glycoprotein 1	0	2	0	2	2	6	0	24	21	28	2	24	9	13	6	32	5	39	1	37	0	0.000100175	0	9.51928e-05	0.000311042	0.000262697	0	0.00102446	0.000803705	0.000933085	8.62738e-05	0.000931894	0.000299351	0.000496126	0.000382946	0.0010692	0.000377358	0.00145257	7.83331e-05	0.00132417	0.00145257	0.000803705	0.00145257	Colon	Duodenum	Colon			0.0279722
Receptor of activated protein C kinase 1	13	17	12	13	0	21	0	25	25	30	20	17	28	27	14	27	6	35	6	31	0.00144847	0.00085149	0.00098256	0.000618753	0	0.00091944	0	0.00106714	0.000956791	0.000999733	0.000862738	0.000660092	0.000931315	0.00103042	0.000893541	0.000902135	0.00045283	0.00130359	0.000469998	0.00110944	0.00144847	0.00144847	0.00130359	Rumen	Rumen	Colon
ADP/ATP translocase 2	13	10	5	14	1	10	0	11	17	19	12	12	31	14	9	29	12	16	11	18	0.00144847	0.000500877	0.0004094	0.000666349	0.000155521	0.000437828	0	0.000469544	0.000650618	0.000633164	0.000517643	0.000465947	0.0010311	0.00053429	0.000574419	0.00096896	0.00090566	0.000595925	0.000861664	0.000644192	0.00144847	0.00144847	0.00096896	Rumen	Rumen	Cecum
Dynamin-2	0	4	1	4	0	10	0	18	20	21	1	26	29	30	0	43	1	29	1	30	0	0.000200351	8.188e-05	0.000190386	0	0.000437828	0	0.000768344	0.000765433	0.000699813	4.31369e-05	0.00100955	0.000964577	0.00114491	0	0.00143673	7.54717e-05	0.00108011	7.83331e-05	0.00107365	0.00143673	0.000964577	0.00143673	Cecum	Ileum	Cecum	0.158886		0.0006922
Protein FAM3C	0	1	2	1	2	3	0	9	8	16	7	11	12	12	9	28	8	36	10	40	0	5.00877e-05	0.00016376	4.75964e-05	0.000311042	0.000131349	0	0.000384172	0.000306173	0.000533191	0.000301958	0.000427118	0.000399135	0.000457963	0.000574419	0.000935547	0.000603774	0.00134083	0.000783331	0.00143154	0.00143154	0.000783331	0.00143154	Rectum	Rectum	Rectum			0.0618021
F-actin-capping protein subunit beta	2	13	6	15	4	14	1	16	20	26	33	21	31	23	15	19	7	21	6	20	0.000222841	0.000651139	0.00049128	0.000713946	0.000622084	0.00061296	0.0002918	0.000682973	0.000765433	0.000866436	0.00142352	0.000815407	0.0010311	0.000877762	0.000957365	0.000634836	0.000528302	0.000782152	0.000469998	0.000715768	0.00142352	0.00142352	0.000877762	Jejunum	Jejunum	Ileum
Carnitine O-palmitoyltransferase 2, mitochondrial	0	9	1	9	0	11	0	9	37	18	20	12	14	12	2	22	4	24	3	14	0	0.000450789	8.188e-05	0.000428367	0	0.000481611	0	0.000384172	0.00141605	0.00059984	0.000862738	0.000465947	0.000465658	0.000457963	0.000127649	0.000735073	0.000301887	0.000893888	0.000234999	0.000501038	0.00141605	0.00141605	0.000893888	Duodenum	Duodenum	Colon	0.0602862		0.0532352
Galectin-3-binding protein	1	5	1	4	1	6	0	17	26	30	10	26	15	15	19	13	15	12	18	13	0.000111421	0.000250438	8.188e-05	0.000190386	0.000155521	0.000262697	0	0.000725658	0.000995063	0.000999733	0.000431369	0.00100955	0.000498919	0.000572454	0.00121266	0.000434361	0.00113208	0.000446944	0.00141	0.000465249	0.00141	0.00141	0.00100955	Rectum	Rectum	Jejunum			0.0218569
Solute carrier family 3 member 1	0	0	0	0	0	0	0	0	3	0	7	3	5	3	13	0	16	0	18	0	0	0	0	0	0	0	0	0	0.000114815	0	0.000301958	0.000116487	0.000166306	0.000114491	0.000829717	0	0.00120755	0	0.00141	0	0.00141	0.00141	0.000116487	Rectum	Rectum	Jejunum			1.10752e-06
Peptidase inhibitor 3	0	0	1	0	2	0	0	0	0	0	0	0	0	0	7	4	14	1	18	13	0	0	8.188e-05	0	0.000311042	0	0	0	0	0	0	0	0	0	0.00044677	0.00013365	0.0010566	3.72453e-05	0.00141	0.000465249	0.00141	0.00141	0.000465249	Rectum	Rectum	Rectum	0.202936		0.0372873
Serpin A3-7	4	9	9	22	0	13	2	7	7	5	10	5	16	3	22	13	14	6	14	12	0.000445682	0.000450789	0.00073692	0.00104712	0	0.000569177	0.000583601	0.000298801	0.000267902	0.000166622	0.000431369	0.000194145	0.00053218	0.000114491	0.00140414	0.000434361	0.0010566	0.000223472	0.00109666	0.000429461	0.00140414	0.00140414	0.00104712	Cecum	Cecum	Reticulum		0.886793	0.0218569
Monofunctional C1-tetrahydrofolate synthase, mitochondrial	2	28	7	13	1	14	0	0	18	20	18	29	26	27	5	15	2	21	5	19	0.000222841	0.00140245	0.00057316	0.000618753	0.000155521	0.00061296	0	0	0.00068889	0.000666489	0.000776464	0.00112604	0.000864793	0.00103042	0.000319122	0.000501186	0.000150943	0.000782152	0.000391665	0.00067998	0.00140245	0.000864793	0.00140245	Rumen	Ileum	Rumen			0.11759
Peroxiredoxin-2	5	25	10	21	9	22	1	20	23	27	9	9	24	16	21	21	10	26	7	24	0.000557103	0.00125219	0.0008188	0.000999524	0.00139969	0.000963222	0.0002918	0.000853716	0.000880248	0.00089976	0.000388232	0.00034946	0.00079827	0.000610617	0.00134031	0.000701661	0.000754717	0.000968379	0.000548332	0.000858922	0.00139969	0.00139969	0.00125219	Omasum	Omasum	Rumen
Na(+)/H(+) exchange regulatory cofactor NHE-RF1	0	10	3	13	9	15	0	1	7	11	16	18	25	26	8	4	10	8	9	13	0	0.000500877	0.00024564	0.000618753	0.00139969	0.000656743	0	4.26858e-05	0.000267902	0.000366569	0.000690191	0.000698921	0.000831532	0.000992253	0.000510595	0.00013365	0.000754717	0.000297963	0.000704998	0.000465249	0.00139969	0.00139969	0.000992253	Omasum	Omasum	Ileum			0.0866406
Cofilin-2	4	17	5	13	9	9	1	8	3	5	5	11	8	15	10	7	8	12	8	10	0.000445682	0.00085149	0.0004094	0.000618753	0.00139969	0.000394046	0.0002918	0.000341486	0.000114815	0.000166622	0.000215685	0.000427118	0.00026609	0.000572454	0.000638244	0.000233887	0.000603774	0.000446944	0.000626665	0.000357884	0.00139969	0.00139969	0.00085149	Omasum	Omasum	Rumen		0.886793	0.136867
3'(2'),5'-bisphosphate nucleotidase 1	6	6	7	11	9	11	1	9	19	15	9	7	10	13	14	8	8	11	7	12	0.000668524	0.000300526	0.00057316	0.00052356	0.00139969	0.000481611	0.0002918	0.000384172	0.000727161	0.000499867	0.000388232	0.000271802	0.000332613	0.000496126	0.000893541	0.000267299	0.000603774	0.000409699	0.000548332	0.000429461	0.00139969	0.00139969	0.00052356	Omasum	Omasum	Reticulum
Interferon-induced GTP-binding protein Mx2	0	0	0	1	0	3	0	13	13	6	7	36	18	17	0	2	0	1	0	1	0	0	0	4.75964e-05	0	0.000131349	0	0.000554915	0.000497531	0.000199947	0.000301958	0.00139784	0.000598703	0.000648781	0	6.68248e-05	0	3.72453e-05	0	3.57884e-05	0.00139784	0.000598703	0.00139784	Jejunum	Ileum	Jejunum
Heat shock-related 70 kDa protein 2	12	14	17	25	2	15	3	13	16	18	26	31	33	17	13	28	10	15	11	16	0.00133705	0.000701227	0.00139196	0.00118991	0.000311042	0.000656743	0.000875401	0.000554915	0.000612346	0.00059984	0.00112156	0.0012037	0.00109762	0.000648781	0.000829717	0.000935547	0.000754717	0.00055868	0.000861664	0.000572615	0.00139196	0.00139196	0.0012037	Reticulum	Reticulum	Jejunum
Zeta-crystallin	10	20	17	20	8	18	0	14	21	17	17	13	19	20	12	13	10	24	12	25	0.00111421	0.00100175	0.00139196	0.000951928	0.00124417	0.000788091	0	0.000597601	0.000803705	0.000566516	0.000733328	0.000504776	0.000631964	0.000763271	0.000765892	0.000434361	0.000754717	0.000893888	0.000939997	0.00089471	0.00139196	0.00139196	0.00100175	Reticulum	Reticulum	Rumen
Protein/nucleic acid deglycase DJ-1	8	18	17	23	1	17	2	16	19	14	15	13	20	14	20	11	8	13	9	20	0.000891365	0.000901578	0.00139196	0.00109472	0.000155521	0.000744308	0.000583601	0.000682973	0.000727161	0.000466542	0.000647054	0.000504776	0.000665225	0.00053429	0.00127649	0.000367537	0.000603774	0.000484189	0.000704998	0.000715768	0.00139196	0.00139196	0.00109472	Reticulum	Reticulum	Reticulum
Ceruloplasmin	3	6	17	16	5	8	0	4	12	8	9	6	5	5	4	4	3	16	4	13	0.000334262	0.000300526	0.00139196	0.000761542	0.000777605	0.000350263	0	0.000170743	0.00045926	0.000266596	0.000388232	0.000232974	0.000166306	0.000190818	0.000255297	0.00013365	0.000226415	0.000595925	0.000313332	0.000465249	0.00139196	0.00139196	0.000761542	Reticulum	Reticulum	Reticulum
Hydroxysteroid dehydrogenase-like protein 2	2	10	3	11	1	8	0	4	36	24	8	18	22	12	3	16	2	14	0	14	0.000222841	0.000500877	0.00024564	0.00052356	0.000155521	0.000350263	0	0.000170743	0.00137778	0.000799787	0.000345095	0.000698921	0.000731748	0.000457963	0.000191473	0.000534599	0.000150943	0.000521435	0	0.000501038	0.00137778	0.00137778	0.000799787	Duodenum	Duodenum	Duodenum			0.0483911
Tyrosine-protein kinase Fyn	0	1	0	1	0	8	0	19	33	29	25	27	41	34	9	20	14	16	15	16	0	5.00877e-05	0	4.75964e-05	0	0.000350263	0	0.00081103	0.00126296	0.000966409	0.00107842	0.00104838	0.00136371	0.00129756	0.000574419	0.000668248	0.0010566	0.000595925	0.001175	0.000572615	0.00136371	0.00136371	0.00129756	Ileum	Ileum	Ileum	0.168983
Interferon-induced GTP-binding protein Mx1	0	1	0	2	1	5	0	21	16	6	29	35	22	10	0	1	0	2	0	1	0	5.00877e-05	0	9.51928e-05	0.000155521	0.000218914	0	0.000896402	0.000612346	0.000199947	0.00125097	0.00135901	0.000731748	0.000381636	0	3.34124e-05	0	7.44907e-05	0	3.57884e-05	0.00135901	0.00125097	0.00135901	Jejunum	Jejunum	Jejunum
Ectonucleotide pyrophosphatase/phosphodiesterase family member 6	0	0	0	0	0	0	0	0	0	0	7	0	0	0	19	1	18	0	17	0	0	0	0	0	0	0	0	0	0	0	0.000301958	0	0	0	0.00121266	3.34124e-05	0.00135849	0	0.00133166	0	0.00135849	0.00135849	3.34124e-05	Colon	Colon	Cecum			3.57029e-06
Mucosal pentraxin	0	0	0	0	0	0	0	0	8	30	5	2	1	1	16	7	18	0	15	0	0	0	0	0	0	0	0	0	0.000306173	0.000999733	0.000215685	7.76578e-05	3.32613e-05	3.81636e-05	0.00102119	0.000233887	0.00135849	0	0.001175	0	0.00135849	0.00135849	0.000999733	Colon	Colon	Duodenum			0.000517957
Cytochrome c	5	27	9	16	5	17	4	13	28	12	25	8	14	14	20	14	12	13	17	14	0.000557103	0.00135237	0.00073692	0.000761542	0.000777605	0.000744308	0.0011672	0.000554915	0.00107161	0.000399893	0.00107842	0.000310631	0.000465658	0.00053429	0.00127649	0.000467774	0.00090566	0.000484189	0.00133166	0.000501038	0.00135237	0.00133166	0.00135237	Rumen	Rectum	Rumen			0.03642
Fumarate hydratase	1	27	5	24	5	28	0	17	21	24	25	19	20	14	15	31	12	21	13	24	0.000111421	0.00135237	0.0004094	0.00114231	0.000777605	0.00122592	0	0.000725658	0.000803705	0.000799787	0.00107842	0.000737749	0.000665225	0.00053429	0.000957365	0.00103578	0.00090566	0.000782152	0.00101833	0.000858922	0.00135237	0.00107842	0.00135237	Rumen	Jejunum	Rumen	0.172191
Prohibitin-2	6	27	7	21	8	25	0	19	26	36	19	22	20	24	13	31	13	25	12	21	0.000668524	0.00135237	0.00057316	0.000999524	0.00124417	0.00109457	0	0.00081103	0.000995063	0.00119968	0.000819601	0.000854236	0.000665225	0.000915926	0.000829717	0.00103578	0.000981132	0.000931133	0.000939997	0.000751557	0.00135237	0.00124417	0.00135237	Rumen	Omasum	Rumen
Erlin-2	4	7	5	8	0	10	0	14	35	20	17	21	17	12	5	25	10	18	6	22	0.000445682	0.000350614	0.0004094	0.000380771	0	0.000437828	0	0.000597601	0.00133951	0.000666489	0.000733328	0.000815407	0.000565442	0.000457963	0.000319122	0.00083531	0.000754717	0.000670416	0.000469998	0.000787345	0.00133951	0.00133951	0.00083531	Duodenum	Duodenum	Cecum
Threonine--tRNA ligase, cytoplasmic	5	8	5	14	1	21	0	13	35	39	31	30	28	26	14	22	15	33	12	31	0.000557103	0.000400701	0.0004094	0.000666349	0.000155521	0.00091944	0	0.000554915	0.00133951	0.00129965	0.00133724	0.00116487	0.000931315	0.000992253	0.000893541	0.000735073	0.00113208	0.0012291	0.000939997	0.00110944	0.00133951	0.00133951	0.00129965	Duodenum	Duodenum	Duodenum
Caspase-3	0	0	0	1	0	2	0	8	28	16	31	23	27	31	20	16	17	12	14	21	0	0	0	4.75964e-05	0	8.75657e-05	0	0.000341486	0.00107161	0.000533191	0.00133724	0.000893065	0.000898054	0.00118307	0.00127649	0.000534599	0.00128302	0.000446944	0.00109666	0.000751557	0.00133724	0.00133724	0.00118307	Jejunum	Jejunum	Ileum			0.0623942
40S ribosomal protein S3	12	24	12	21	6	22	0	17	26	36	24	25	22	17	8	34	8	27	8	31	0.00133705	0.0012021	0.00098256	0.000999524	0.000933126	0.000963222	0	0.000725658	0.000995063	0.00119968	0.00103529	0.000970723	0.000731748	0.000648781	0.000510595	0.00113602	0.000603774	0.00100562	0.000626665	0.00110944	0.00133705	0.00133705	0.0012021	Rumen	Rumen	Rumen			0.0680472
Plakophilin-1	12	9	14	7	3	8	0	7	2	4	2	3	5	2	1	17	0	6	1	3	0.00133705	0.000450789	0.00114632	0.000333175	0.000466563	0.000350263	0	0.000298801	7.65433e-05	0.000133298	8.62738e-05	0.000116487	0.000166306	7.63271e-05	6.38244e-05	0.000568011	0	0.000223472	7.83331e-05	0.000107365	0.00133705	0.00133705	0.000568011	Rumen	Rumen	Cecum	0.146434		0.0716615
Short-chain dehydrogenase/reductase family 16C member 6	12	14	10	11	0	6	0	6	14	8	11	5	5	5	0	9	0	7	0	3	0.00133705	0.000701227	0.0008188	0.00052356	0	0.000262697	0	0.000256115	0.000535803	0.000266596	0.000474506	0.000194145	0.000166306	0.000190818	0	0.000300712	0	0.000260717	0	0.000107365	0.00133705	0.00133705	0.000701227	Rumen	Rumen	Rumen			0.011769
Lysosomal alpha-mannosidase	1	8	0	6	0	1	2	4	28	18	18	12	13	17	18	12	15	11	17	10	0.000111421	0.000400701	0	0.000285578	0	4.37828e-05	0.000583601	0.000170743	0.00107161	0.00059984	0.000776464	0.000465947	0.000432396	0.000648781	0.00114884	0.000400949	0.00113208	0.000409699	0.00133166	0.000357884	0.00133166	0.00133166	0.000648781	Rectum	Rectum	Ileum	0.171565		0.0205358
4-trimethylaminobutyraldehyde dehydrogenase	6	16	16	17	7	23	0	21	29	34	19	29	28	28	20	19	8	26	13	22	0.000668524	0.000801402	0.00131008	0.000809139	0.00108865	0.00100701	0	0.000896402	0.00110988	0.00113303	0.000819601	0.00112604	0.000931315	0.00106858	0.00127649	0.000634836	0.000603774	0.000968379	0.00101833	0.000787345	0.00131008	0.00131008	0.00113303	Reticulum	Reticulum	Duodenum
Catenin beta-1	2	6	3	6	1	16	0	26	17	24	15	16	24	21	2	39	4	21	5	21	0.000222841	0.000300526	0.00024564	0.000285578	0.000155521	0.000700525	0	0.00110983	0.000650618	0.000799787	0.000647054	0.000621263	0.00079827	0.000801435	0.000127649	0.00130308	0.000301887	0.000782152	0.000391665	0.000751557	0.00130308	0.00079827	0.00130308	Cecum	Ileum	Cecum			0.0816583
Heterogeneous nuclear ribonucleoprotein A1	4	26	8	14	5	24	1	22	21	37	26	17	25	32	16	23	7	29	13	30	0.000445682	0.00130228	0.00065504	0.000666349	0.000777605	0.00105079	0.0002918	0.000939087	0.000803705	0.001233	0.00112156	0.000660092	0.000831532	0.00122123	0.00102119	0.000768485	0.000528302	0.00108011	0.00101833	0.00107365	0.00130228	0.00112156	0.00130228	Rumen	Jejunum	Rumen
Peroxisomal carnitine O-octanoyltransferase	0	6	0	1	0	7	0	9	34	20	13	11	15	12	6	12	4	13	2	11	0	0.000300526	0	4.75964e-05	0	0.00030648	0	0.000384172	0.00130124	0.000666489	0.00056078	0.000427118	0.000498919	0.000457963	0.000382946	0.000400949	0.000301887	0.000484189	0.000156666	0.000393673	0.00130124	0.00130124	0.000666489	Duodenum	Duodenum	Duodenum	0.0889353
Arginine/serine-rich coiled-coil protein 2	0	4	0	5	1	10	0	12	10	21	10	19	30	34	0	23	0	16	0	14	0	0.000200351	0	0.000237982	0.000155521	0.000437828	0	0.000512229	0.000382717	0.000699813	0.000431369	0.000737749	0.000997838	0.00129756	0	0.000768485	0	0.000595925	0	0.000501038	0.00129756	0.000997838	0.00129756	Ileum	Ileum	Ileum	0.143763	0.886793	0.000422641
Neuron-specific calcium-binding protein hippocalcin	1	5	0	3	0	1	0	5	0	0	0	0	6	4	2	8	6	5	12	36	0.000111421	0.000250438	0	0.000142789	0	4.37828e-05	0	0.000213429	0	0	0	0	0.000199568	0.000152654	0.000127649	0.000267299	0.00045283	0.000186227	0.000939997	0.00128838	0.00128838	0.000939997	0.00128838	Rectum	Rectum	Rectum
Serine hydroxymethyltransferase, cytosolic	0	20	7	14	1	12	0	5	33	25	21	19	18	16	16	19	17	24	15	25	0	0.00100175	0.00057316	0.000666349	0.000155521	0.000525394	0	0.000213429	0.00126296	0.000833111	0.000905875	0.000737749	0.000598703	0.000610617	0.00102119	0.000634836	0.00128302	0.000893888	0.001175	0.00089471	0.00128302	0.00128302	0.00100175	Colon	Colon	Rumen
GTP-binding nuclear protein Ran	8	18	12	14	0	16	0	14	14	24	16	21	20	25	17	15	17	20	11	20	0.000891365	0.000901578	0.00098256	0.000666349	0	0.000700525	0	0.000597601	0.000535803	0.000799787	0.000690191	0.000815407	0.000665225	0.000954089	0.00108501	0.000501186	0.00128302	0.000744907	0.000861664	0.000715768	0.00128302	0.00128302	0.000954089	Colon	Colon	Ileum			0.116524
Ras-related protein Rab-4A	5	23	8	20	5	27	1	30	31	30	11	14	29	25	18	29	11	31	16	27	0.000557103	0.00115202	0.00065504	0.000951928	0.000777605	0.00118214	0.0002918	0.00128057	0.00118642	0.000999733	0.000474506	0.000543605	0.000964577	0.000954089	0.00114884	0.00096896	0.000830189	0.00115461	0.00125333	0.000966287	0.00128057	0.00125333	0.00128057	Abomasum	Rectum	Abomasum
60S ribosomal protein L7a	2	15	3	15	0	22	0	30	26	35	20	31	29	28	3	34	6	27	2	31	0.000222841	0.000751315	0.00024564	0.000713946	0	0.000963222	0	0.00128057	0.000995063	0.00116636	0.000862738	0.0012037	0.000964577	0.00106858	0.000191473	0.00113602	0.00045283	0.00100562	0.000156666	0.00110944	0.00128057	0.000995063	0.00128057	Abomasum	Duodenum	Abomasum	0.0947999		0.0339188
Alcohol dehydrogenase [NADP(+)]	5	21	15	18	0	20	1	20	27	21	26	17	24	23	20	18	16	17	13	13	0.000557103	0.00105184	0.0012282	0.000856735	0	0.000875657	0.0002918	0.000853716	0.00103333	0.000699813	0.00112156	0.000660092	0.00079827	0.000877762	0.00127649	0.000601423	0.00120755	0.000633171	0.00101833	0.000465249	0.00127649	0.00127649	0.00105184	Cecum	Cecum	Rumen			0.0425572
Nucleophosmin	0	12	0	8	5	16	1	20	16	18	18	14	16	28	20	10	9	13	14	25	0	0.000601052	0	0.000380771	0.000777605	0.000700525	0.0002918	0.000853716	0.000612346	0.00059984	0.000776464	0.000543605	0.00053218	0.00106858	0.00127649	0.000334124	0.000679245	0.000484189	0.00109666	0.00089471	0.00127649	0.00127649	0.00106858	Cecum	Cecum	Ileum	0.185662
ATP synthase subunit O, mitochondrial	4	23	2	17	7	19	0	10	11	18	24	15	18	16	10	38	12	22	11	23	0.000445682	0.00115202	0.00016376	0.000809139	0.00108865	0.000831874	0	0.000426858	0.000420988	0.00059984	0.00103529	0.000582434	0.000598703	0.000610617	0.000638244	0.00126967	0.00090566	0.000819397	0.000861664	0.000823134	0.00126967	0.00108865	0.00126967	Cecum	Omasum	Cecum
ATP-dependent 6-phosphofructokinase, liver type	1	16	6	17	0	21	0	15	19	22	24	18	22	18	13	27	12	34	6	33	0.000111421	0.000801402	0.00049128	0.000809139	0	0.00091944	0	0.000640287	0.000727161	0.000733138	0.00103529	0.000698921	0.000731748	0.000686944	0.000829717	0.000902135	0.00090566	0.00126634	0.000469998	0.00118102	0.00126634	0.00103529	0.00126634	Colon	Jejunum	Colon	0.147025
Coatomer subunit gamma-1	0	12	4	11	0	15	0	24	24	38	12	27	30	24	1	34	5	33	4	34	0	0.000601052	0.00032752	0.00052356	0	0.000656743	0	0.00102446	0.00091852	0.00126633	0.000517643	0.00104838	0.000997838	0.000915926	6.38244e-05	0.00113602	0.000377358	0.0012291	0.000313332	0.00121681	0.00126633	0.000997838	0.00126633	Duodenum	Ileum	Duodenum	0.125037		0.0221819
Glucose-6-phosphate 1-dehydrogenase	3	19	7	18	4	23	0	21	26	38	28	22	28	32	18	17	6	26	5	25	0.000334262	0.000951665	0.00057316	0.000856735	0.000622084	0.00100701	0	0.000896402	0.000995063	0.00126633	0.00120783	0.000854236	0.000931315	0.00122123	0.00114884	0.000568011	0.00045283	0.000968379	0.000391665	0.00089471	0.00126633	0.00120783	0.00126633	Duodenum	Jejunum	Duodenum	0.222196
Aspartyl aminopeptidase	2	4	4	4	0	6	0	0	13	11	12	6	8	6	13	4	12	8	16	7	0.000222841	0.000200351	0.00032752	0.000190386	0	0.000262697	0	0	0.000497531	0.000366569	0.000517643	0.000232974	0.00026609	0.000228981	0.000829717	0.00013365	0.00090566	0.000297963	0.00125333	0.000250519	0.00125333	0.00125333	0.000366569	Rectum	Rectum	Duodenum			0.015789
Epididymal secretory protein E1	0	0	1	1	2	0	1	1	7	3	3	2	4	4	16	4	9	2	16	6	0	0	8.188e-05	4.75964e-05	0.000311042	0	0.0002918	4.26858e-05	0.000267902	9.99733e-05	0.000129411	7.76578e-05	0.000133045	0.000152654	0.00102119	0.00013365	0.000679245	7.44907e-05	0.00125333	0.000214731	0.00125333	0.00125333	0.000214731	Rectum	Rectum	Rectum			0.00445654
Ectonucleotide pyrophosphatase/phosphodiesterase family member 7	0	0	0	0	0	0	0	0	0	0	6	0	0	0	18	1	14	0	16	0	0	0	0	0	0	0	0	0	0	0	0.000258821	0	0	0	0.00114884	3.34124e-05	0.0010566	0	0.00125333	0	0.00125333	0.00125333	3.34124e-05	Rectum	Rectum	Cecum			7.00066e-06
Electron transfer flavoprotein subunit beta	6	19	5	16	8	11	0	15	14	19	6	11	15	17	8	16	9	18	6	19	0.000668524	0.000951665	0.0004094	0.000761542	0.00124417	0.000481611	0	0.000640287	0.000535803	0.000633164	0.000258821	0.000427118	0.000498919	0.000648781	0.000510595	0.000534599	0.000679245	0.000670416	0.000469998	0.00067998	0.00124417	0.00124417	0.000951665	Omasum	Omasum	Rumen
3-hydroxyacyl-CoA dehydrogenase type-2	0	18	4	15	8	17	0	14	7	22	14	14	18	15	9	17	6	15	8	19	0	0.000901578	0.00032752	0.000713946	0.00124417	0.000744308	0	0.000597601	0.000267902	0.000733138	0.000603917	0.000543605	0.000598703	0.000572454	0.000574419	0.000568011	0.00045283	0.00055868	0.000626665	0.00067998	0.00124417	0.00124417	0.000901578	Omasum	Omasum	Rumen
Protein S100-A14	10	2	6	5	8	4	0	6	0	1	0	0	1	0	1	4	2	5	2	5	0.00111421	0.000100175	0.00049128	0.000237982	0.00124417	0.000175131	0	0.000256115	0	3.33244e-05	0	0	3.32613e-05	0	6.38244e-05	0.00013365	0.000150943	0.000186227	0.000156666	0.000178942	0.00124417	0.00124417	0.000256115	Omasum	Omasum	Abomasum	0.0816086
Proteasome subunit alpha type-1	4	12	8	15	8	15	1	11	20	18	18	15	22	18	12	11	5	16	9	15	0.000445682	0.000601052	0.00065504	0.000713946	0.00124417	0.000656743	0.0002918	0.000469544	0.000765433	0.00059984	0.000776464	0.000582434	0.000731748	0.000686944	0.000765892	0.000367537	0.000377358	0.000595925	0.000704998	0.000536826	0.00124417	0.00124417	0.000713946	Omasum	Omasum	Reticulum
Cystatin-C	7	2	8	0	8	3	0	8	2	1	2	1	2	4	2	1	2	3	5	0	0.000779944	0.000100175	0.00065504	0	0.00124417	0.000131349	0	0.000341486	7.65433e-05	3.33244e-05	8.62738e-05	3.88289e-05	6.65225e-05	0.000152654	0.000127649	3.34124e-05	0.000150943	0.000111736	0.000391665	0	0.00124417	0.00124417	0.000341486	Omasum	Omasum	Abomasum	0.0123387		0.136867
Pancreatic adenocarcinoma upregulated factor-like	7	3	8	3	8	5	0	0	0	0	0	0	0	0	0	0	0	0	0	0	0.000779944	0.000150263	0.00065504	0.000142789	0.00124417	0.000218914	0	0	0	0	0	0	0	0	0	0	0	0	0	0	0.00124417	0.00124417	0.000218914	Omasum	Omasum	Omasum	0.0491101
Peptidoglycan recognition protein 1	4	1	4	0	8	2	1	0	2	2	1	0	2	2	4	0	3	1	4	6	0.000445682	5.00877e-05	0.00032752	0	0.00124417	8.75657e-05	0.0002918	0	7.65433e-05	6.66489e-05	4.31369e-05	0	6.65225e-05	7.63271e-05	0.000255297	0	0.000226415	3.72453e-05	0.000313332	0.000214731	0.00124417	0.00124417	0.000214731	Omasum	Omasum	Rectum	0.0189922		0.136867
Cathelin-related peptide SC5	3	1	2	1	8	0	0	0	1	3	1	1	2	1	3	1	3	2	7	10	0.000334262	5.00877e-05	0.00016376	4.75964e-05	0.00124417	0	0	0	3.82717e-05	9.99733e-05	4.31369e-05	3.88289e-05	6.65225e-05	3.81636e-05	0.000191473	3.34124e-05	0.000226415	7.44907e-05	0.000548332	0.000357884	0.00124417	0.00124417	0.000357884	Omasum	Omasum	Rectum	0.0491101
CUGBP Elav-like family member 3	3	12	6	16	3	13	0	15	24	28	23	32	33	32	9	14	3	15	3	20	0.000334262	0.000601052	0.00049128	0.000761542	0.000466563	0.000569177	0	0.000640287	0.00091852	0.000933085	0.000992149	0.00124253	0.00109762	0.00122123	0.000574419	0.000467774	0.000226415	0.00055868	0.000234999	0.000715768	0.00124253	0.00109762	0.00124253	Jejunum	Ileum	Jejunum
Cytochrome b-c1 complex subunit 1, mitochondrial	5	24	6	15	6	25	0	16	18	37	23	25	25	26	13	33	13	29	15	33	0.000557103	0.0012021	0.00049128	0.000713946	0.000933126	0.00109457	0	0.000682973	0.00068889	0.001233	0.000992149	0.000970723	0.000831532	0.000992253	0.000829717	0.00110261	0.000981132	0.00108011	0.001175	0.00118102	0.001233	0.001175	0.001233	Duodenum	Rectum	Duodenum
2-oxoglutarate dehydrogenase, mitochondrial	1	17	4	15	5	15	0	12	15	16	12	16	20	18	9	34	9	33	7	27	0.000111421	0.00085149	0.00032752	0.000713946	0.000777605	0.000656743	0	0.000512229	0.000574075	0.000533191	0.000517643	0.000621263	0.000665225	0.000686944	0.000574419	0.00113602	0.000679245	0.0012291	0.000548332	0.000966287	0.0012291	0.000777605	0.0012291	Colon	Omasum	Colon			0.0657998
Serine/threonine-protein phosphatase 2A 65 kDa regulatory subunit A alpha isoform	2	19	15	22	7	18	0	15	10	18	13	20	24	21	7	19	6	22	6	27	0.000222841	0.000951665	0.0012282	0.00104712	0.00108865	0.000788091	0	0.000640287	0.000382717	0.00059984	0.00056078	0.000776578	0.00079827	0.000801435	0.00044677	0.000634836	0.00045283	0.000819397	0.000469998	0.000966287	0.0012282	0.0012282	0.00104712	Reticulum	Reticulum	Reticulum			0.115614
Fibrinogen alpha chain	3	10	15	18	3	12	4	13	14	14	3	7	16	19	3	11	0	7	1	11	0.000334262	0.000500877	0.0012282	0.000856735	0.000466563	0.000525394	0.0011672	0.000554915	0.000535803	0.000466542	0.000129411	0.000271802	0.00053218	0.000725108	0.000191473	0.000367537	0	0.000260717	7.83331e-05	0.000393673	0.0012282	0.0012282	0.000856735	Reticulum	Reticulum	Reticulum			0.0871259
Rab GDP dissociation inhibitor alpha	5	24	15	19	5	17	0	10	24	20	17	15	17	17	16	11	8	19	9	20	0.000557103	0.0012021	0.0012282	0.000904331	0.000777605	0.000744308	0	0.000426858	0.00091852	0.000666489	0.000733328	0.000582434	0.000565442	0.000648781	0.00102119	0.000367537	0.000603774	0.000707661	0.000704998	0.000715768	0.0012282	0.0012282	0.0012021	Reticulum	Reticulum	Rumen
ADP-ribosylation factor 1	11	18	10	12	0	17	2	9	19	30	17	7	8	8	12	15	10	20	12	17	0.00122563	0.000901578	0.0008188	0.000571157	0	0.000744308	0.000583601	0.000384172	0.000727161	0.000999733	0.000733328	0.000271802	0.00026609	0.000305309	0.000765892	0.000501186	0.000754717	0.000744907	0.000939997	0.000608403	0.00122563	0.00122563	0.000999733	Rumen	Rumen	Duodenum
Prolyl endopeptidase	0	13	3	16	2	18	0	9	32	10	21	9	16	12	6	7	2	14	4	17	0	0.000651139	0.00024564	0.000761542	0.000311042	0.000788091	0	0.000384172	0.00122469	0.000333244	0.000905875	0.00034946	0.00053218	0.000457963	0.000382946	0.000233887	0.000150943	0.000521435	0.000313332	0.000608403	0.00122469	0.00122469	0.000788091	Duodenum	Duodenum	Omasum	0.111526	0.886793
Serine--tRNA ligase, cytoplasmic	1	7	6	11	7	18	0	11	9	29	28	22	27	29	13	10	3	16	5	25	0.000111421	0.000350614	0.00049128	0.00052356	0.00108865	0.000788091	0	0.000469544	0.000344445	0.000966409	0.00120783	0.000854236	0.000898054	0.00110674	0.000829717	0.000334124	0.000226415	0.000595925	0.000391665	0.00089471	0.00120783	0.00120783	0.00110674	Jejunum	Jejunum	Ileum
Secretion-regulating guanine nucleotide exchange factor	0	3	0	6	0	8	0	11	11	17	28	27	20	14	2	7	0	12	0	13	0	0.000150263	0	0.000285578	0	0.000350263	0	0.000469544	0.000420988	0.000566516	0.00120783	0.00104838	0.000665225	0.00053429	0.000127649	0.000233887	0	0.000446944	0	0.000465249	0.00120783	0.00120783	0.00104838	Jejunum	Jejunum	Jejunum	0.0574738		0.038397
60S ribosomal protein L7	4	18	6	19	0	26	0	25	21	33	28	26	30	23	7	34	6	26	3	27	0.000445682	0.000901578	0.00049128	0.000904331	0	0.00113835	0	0.00106714	0.000803705	0.00109971	0.00120783	0.00100955	0.000997838	0.000877762	0.00044677	0.00113602	0.00045283	0.000968379	0.000234999	0.000966287	0.00120783	0.00120783	0.00113835	Jejunum	Jejunum	Omasum	0.209151		0.0415904
Peptidase D	0	1	2	3	0	2	0	2	9	6	11	6	7	7	12	4	16	2	11	2	0	5.00877e-05	0.00016376	0.000142789	0	8.75657e-05	0	8.53716e-05	0.000344445	0.000199947	0.000474506	0.000232974	0.000232829	0.000267145	0.000765892	0.00013365	0.00120755	7.44907e-05	0.000861664	7.15768e-05	0.00120755	0.00120755	0.000267145	Colon	Colon	Ileum			0.00292511
Sodium/glucose cotransporter 1	1	0	0	0	0	0	0	0	8	6	9	7	11	10	8	2	16	2	13	2	0.000111421	0	0	0	0	0	0	0	0.000306173	0.000199947	0.000388232	0.000271802	0.000365874	0.000381636	0.000510595	6.68248e-05	0.00120755	7.44907e-05	0.00101833	7.15768e-05	0.00120755	0.00120755	0.000381636	Colon	Colon	Ileum			0.0017137
T-complex protein 1 subunit alpha	3	15	2	20	1	17	0	15	13	24	21	31	35	30	5	18	4	20	1	15	0.000334262	0.000751315	0.00016376	0.000951928	0.000155521	0.000744308	0	0.000640287	0.000497531	0.000799787	0.000905875	0.0012037	0.00116414	0.00114491	0.000319122	0.000601423	0.000301887	0.000744907	7.83331e-05	0.000536826	0.0012037	0.00116414	0.0012037	Jejunum	Ileum	Jejunum	0.105379		0.0723665
Prohibitin	9	22	8	16	3	15	0	15	17	25	17	25	19	18	10	36	10	22	8	20	0.00100279	0.00110193	0.00065504	0.000761542	0.000466563	0.000656743	0	0.000640287	0.000650618	0.000833111	0.000733328	0.000970723	0.000631964	0.000686944	0.000638244	0.00120285	0.000754717	0.000819397	0.000626665	0.000715768	0.00120285	0.00100279	0.00120285	Cecum	Rumen	Cecum
PRPF8 protein	0	0	0	1	0	6	0	12	12	29	16	20	29	28	0	36	0	24	0	18	0	0	0	4.75964e-05	0	0.000262697	0	0.000512229	0.00045926	0.000966409	0.000690191	0.000776578	0.000964577	0.00106858	0	0.00120285	0	0.000893888	0	0.000644192	0.00120285	0.000964577	0.00120285	Cecum	Ileum	Cecum			7.80298e-05
Transport and Golgi organization protein 1 homolog	0	1	0	0	0	9	1	28	0	10	0	5	1	1	0	14	0	14	0	7	0	5.00877e-05	0	0	0	0.000394046	0.0002918	0.0011952	0	0.000333244	0	0.000194145	3.32613e-05	3.81636e-05	0	0.000467774	0	0.000521435	0	0.000250519	0.0011952	0.0002918	0.0011952	Abomasum	Abomasum	Abomasum		0.886793	0.00187523
Dolichyl-diphosphooligosaccharide--protein glycosyltransferase subunit STT3A	3	9	2	8	2	17	0	21	14	22	20	14	15	10	5	32	8	32	4	31	0.000334262	0.000450789	0.00016376	0.000380771	0.000311042	0.000744308	0	0.000896402	0.000535803	0.000733138	0.000862738	0.000543605	0.000498919	0.000381636	0.000319122	0.0010692	0.000603774	0.00119185	0.000313332	0.00110944	0.00119185	0.000862738	0.00119185	Colon	Jejunum	Colon			0.0408484
Desmocollin-2	0	10	2	25	2	13	0	11	4	3	3	2	2	5	7	9	7	7	5	5	0	0.000500877	0.00016376	0.00118991	0.000311042	0.000569177	0	0.000469544	0.000153087	9.99733e-05	0.000129411	7.76578e-05	6.65225e-05	0.000190818	0.00044677	0.000300712	0.000528302	0.000260717	0.000391665	0.000178942	0.00118991	0.000528302	0.00118991	Reticulum	Colon	Reticulum	0.0981289
Carbonic anhydrase 3	6	8	13	25	7	11	0	3	1	0	2	0	0	0	3	2	0	2	0	0	0.000668524	0.000400701	0.00106444	0.00118991	0.00108865	0.000481611	0	0.000128057	3.82717e-05	0	8.62738e-05	0	0	0	0.000191473	6.68248e-05	0	7.44907e-05	0	0	0.00118991	0.00108865	0.00118991	Reticulum	Omasum	Reticulum
Ferritin light chain	2	13	1	3	0	4	0	0	31	20	7	2	4	3	7	5	7	2	6	3	0.000222841	0.000651139	8.188e-05	0.000142789	0	0.000175131	0	0	0.00118642	0.000666489	0.000301958	7.76578e-05	0.000133045	0.000114491	0.00044677	0.000167062	0.000528302	7.44907e-05	0.000469998	0.000107365	0.00118642	0.00118642	0.000666489	Duodenum	Duodenum	Duodenum		0.886793	0.0408484
Intelectin 2	0	0	0	0	0	0	0	0	0	3	1	0	0	1	12	14	13	8	15	3	0	0	0	0	0	0	0	0	0	9.99733e-05	4.31369e-05	0	0	3.81636e-05	0.000765892	0.000467774	0.000981132	0.000297963	0.001175	0.000107365	0.001175	0.001175	0.000467774	Rectum	Rectum	Cecum			0.0873741
40S ribosomal protein S19	0	15	2	15	4	19	0	12	23	28	19	24	24	20	8	35	5	22	9	20	0	0.000751315	0.00016376	0.000713946	0.000622084	0.000831874	0	0.000512229	0.000880248	0.000933085	0.000819601	0.000931894	0.00079827	0.000763271	0.000510595	0.00116943	0.000377358	0.000819397	0.000704998	0.000715768	0.00116943	0.000880248	0.00116943	Cecum	Duodenum	Cecum	0.192872
Glutaredoxin-1	0	3	1	2	0	3	4	5	9	6	3	5	5	6	9	4	6	7	6	9	0	0.000150263	8.188e-05	9.51928e-05	0	0.000131349	0.0011672	0.000213429	0.000344445	0.000199947	0.000129411	0.000194145	0.000166306	0.000228981	0.000574419	0.00013365	0.00045283	0.000260717	0.000469998	0.000322096	0.0011672	0.0011672	0.000322096	Abomasum	Abomasum	Rectum			0.14352
Proteasome activator complex subunit 1	1	11	2	6	1	16	4	8	14	24	23	17	27	21	12	12	6	16	8	23	0.000111421	0.000550964	0.00016376	0.000285578	0.000155521	0.000700525	0.0011672	0.000341486	0.000535803	0.000799787	0.000992149	0.000660092	0.000898054	0.000801435	0.000765892	0.000400949	0.00045283	0.000595925	0.000626665	0.000823134	0.0011672	0.0011672	0.000823134	Abomasum	Abomasum	Rectum	0.173539
PDZ and LIM domain protein 1	0	4	0	5	3	11	4	23	5	9	2	6	9	9	6	8	3	13	4	11	0	0.000200351	0	0.000237982	0.000466563	0.000481611	0.0011672	0.000981773	0.000191358	0.00029992	8.62738e-05	0.000232974	0.000299351	0.000343472	0.000382946	0.000267299	0.000226415	0.000484189	0.000313332	0.000393673	0.0011672	0.0011672	0.000981773	Abomasum	Abomasum	Abomasum
Joining chain of multimeric IgA and IgM	2	0	3	0	1	0	4	1	5	8	2	2	4	4	8	3	9	5	13	9	0.000222841	0	0.00024564	0	0.000155521	0	0.0011672	4.26858e-05	0.000191358	0.000266596	8.62738e-05	7.76578e-05	0.000133045	0.000152654	0.000510595	0.000100237	0.000679245	0.000186227	0.00101833	0.000322096	0.0011672	0.0011672	0.000322096	Abomasum	Abomasum	Rectum	0.0373146		0.0263226
Protein CASC4	1	1	1	1	0	5	4	10	0	11	2	5	3	4	3	16	3	18	2	13	0.000111421	5.00877e-05	8.188e-05	4.75964e-05	0	0.000218914	0.0011672	0.000426858	0	0.000366569	8.62738e-05	0.000194145	9.97838e-05	0.000152654	0.000191473	0.000534599	0.000226415	0.000670416	0.000156666	0.000465249	0.0011672	0.0011672	0.000670416	Abomasum	Abomasum	Colon			0.057562
Thymosin beta-4	0	0	0	12	1	13	4	4	7	11	5	13	13	6	9	6	0	11	1	7	0	0	0	0.000571157	0.000155521	0.000569177	0.0011672	0.000170743	0.000267902	0.000366569	0.000215685	0.000504776	0.000432396	0.000228981	0.000574419	0.000200474	0	0.000409699	7.83331e-05	0.000250519	0.0011672	0.0011672	0.000571157	Abomasum	Abomasum	Reticulum	0.166027
Lipocalin 2	10	5	13	1	2	3	4	4	5	6	0	0	1	2	7	1	9	0	9	8	0.00111421	0.000250438	0.00106444	4.75964e-05	0.000311042	0.000131349	0.0011672	0.000170743	0.000191358	0.000199947	0	0	3.32613e-05	7.63271e-05	0.00044677	3.34124e-05	0.000679245	0	0.000704998	0.000286307	0.0011672	0.0011672	0.000286307	Abomasum	Abomasum	Rectum	0.0837629		0.0174639
Lumican	0	14	2	18	0	16	4	19	6	10	4	3	4	4	8	9	0	5	1	8	0	0.000701227	0.00016376	0.000856735	0	0.000700525	0.0011672	0.00081103	0.00022963	0.000333244	0.000172548	0.000116487	0.000133045	0.000152654	0.000510595	0.000300712	0	0.000186227	7.83331e-05	0.000286307	0.0011672	0.0011672	0.000856735	Abomasum	Abomasum	Reticulum	0.0361472
WAP four-disulfide core domain 2	0	0	0	0	3	0	4	3	0	0	0	0	0	0	1	0	1	2	3	5	0	0	0	0	0.000466563	0	0.0011672	0.000128057	0	0	0	0	0	0	6.38244e-05	0	7.54717e-05	7.44907e-05	0.000234999	0.000178942	0.0011672	0.0011672	0.000178942	Abomasum	Abomasum	Rectum
Apolipoprotein E	0	2	0	3	0	1	4	0	1	0	1	0	13	11	0	2	1	1	1	0	0	0.000100175	0	0.000142789	0	4.37828e-05	0.0011672	0	3.82717e-05	0	4.31369e-05	0	0.000432396	0.000419799	0	6.68248e-05	7.54717e-05	3.72453e-05	7.83331e-05	0	0.0011672	0.0011672	0.000419799	Abomasum	Abomasum	Ileum	0.193215
Protein S100-A4	1	5	2	6	4	6	4	9	2	2	2	0	1	0	4	3	0	5	0	3	0.000111421	0.000250438	0.00016376	0.000285578	0.000622084	0.000262697	0.0011672	0.000384172	7.65433e-05	6.66489e-05	8.62738e-05	0	3.32613e-05	0	0.000255297	0.000100237	0	0.000186227	0	0.000107365	0.0011672	0.0011672	0.000384172	Abomasum	Abomasum	Abomasum
Sodium-dependent phosphate transport protein 2B	0	0	0	0	0	0	4	0	0	0	2	0	2	0	1	0	3	0	3	0	0	0	0	0	0	0	0.0011672	0	0	0	8.62738e-05	0	6.65225e-05	0	6.38244e-05	0	0.000226415	0	0.000234999	0	0.0011672	0.0011672	0	Abomasum	Abomasum	Rumen			0.00830967
SEC31 homolog A, COPII coat complex component	0	5	0	5	2	10	0	24	22	35	12	22	24	25	5	24	3	21	3	21	0	0.000250438	0	0.000237982	0.000311042	0.000437828	0	0.00102446	0.000841976	0.00116636	0.000517643	0.000854236	0.00079827	0.000954089	0.000319122	0.000801898	0.000226415	0.000782152	0.000234999	0.000751557	0.00116636	0.000841976	0.00116636	Duodenum	Duodenum	Duodenum			0.0414822
RuvB-like 2	0	13	0	12	0	23	0	22	12	25	19	30	28	26	1	28	0	25	0	18	0	0.000651139	0	0.000571157	0	0.00100701	0	0.000939087	0.00045926	0.000833111	0.000819601	0.00116487	0.000931315	0.000992253	6.38244e-05	0.000935547	0	0.000931133	0	0.000644192	0.00116487	0.000931315	0.00116487	Jejunum	Ileum	Jejunum	0.0039452		0.000794568
Succinate--CoA ligase [GDP-forming] subunit beta, mitochondrial	1	18	4	20	2	26	0	19	28	31	27	22	27	23	16	24	11	22	13	21	0.000111421	0.000901578	0.00032752	0.000951928	0.000311042	0.00113835	0	0.00081103	0.00107161	0.00103306	0.0011647	0.000854236	0.000898054	0.000877762	0.00102119	0.000801898	0.000830189	0.000819397	0.00101833	0.000751557	0.0011647	0.0011647	0.00113835	Jejunum	Jejunum	Omasum	0.0816086
Trifunctional enzyme subunit beta, mitochondrial	1	16	0	12	0	17	0	9	19	25	25	12	12	17	4	20	2	31	4	21	0.000111421	0.000801402	0	0.000571157	0	0.000744308	0	0.000384172	0.000727161	0.000833111	0.00107842	0.000465947	0.000399135	0.000648781	0.000255297	0.000668248	0.000150943	0.00115461	0.000313332	0.000751557	0.00115461	0.00107842	0.00115461	Colon	Jejunum	Colon	0.0264015		0.0525411
Tropomyosin alpha-1 chain	0	18	0	22	4	23	0	27	6	13	9	18	13	9	13	13	0	17	1	8	0	0.000901578	0	0.00104712	0.000622084	0.00100701	0	0.00115252	0.00022963	0.000433218	0.000388232	0.000698921	0.000432396	0.000343472	0.000829717	0.000434361	0	0.000633171	7.83331e-05	0.000286307	0.00115252	0.000829717	0.00115252	Abomasum	Cecum	Abomasum	0.0539127
Mitochondrial 2-oxoglutarate/malate carrier protein	3	23	3	11	2	21	0	21	22	18	11	6	9	4	4	27	11	27	4	20	0.000334262	0.00115202	0.00024564	0.00052356	0.000311042	0.00091944	0	0.000896402	0.000841976	0.00059984	0.000474506	0.000232974	0.000299351	0.000152654	0.000255297	0.000902135	0.000830189	0.00100562	0.000313332	0.000715768	0.00115202	0.000841976	0.00115202	Rumen	Duodenum	Rumen	0.126042	0.887165
10 kDa heat shock protein, mitochondrial	5	14	9	19	7	11	2	12	18	20	14	17	14	19	18	14	14	16	14	17	0.000557103	0.000701227	0.00073692	0.000904331	0.00108865	0.000481611	0.000583601	0.000512229	0.00068889	0.000666489	0.000603917	0.000660092	0.000465658	0.000725108	0.00114884	0.000467774	0.0010566	0.000595925	0.00109666	0.000608403	0.00114884	0.00114884	0.000904331	Cecum	Cecum	Reticulum			0.0556471
Peptidyl-prolyl cis-trans isomerase FKBP4	3	17	4	18	7	21	1	17	28	29	26	14	26	26	18	13	5	27	9	32	0.000334262	0.00085149	0.00032752	0.000856735	0.00108865	0.00091944	0.0002918	0.000725658	0.00107161	0.000966409	0.00112156	0.000543605	0.000864793	0.000992253	0.00114884	0.000434361	0.000377358	0.00100562	0.000704998	0.00114523	0.00114884	0.00114884	0.00114523	Cecum	Cecum	Rectum
GDP-mannose 4,6-dehydratase	0	2	1	5	1	13	0	23	16	25	10	10	10	11	18	15	14	23	14	22	0	0.000100175	8.188e-05	0.000237982	0.000155521	0.000569177	0	0.000981773	0.000612346	0.000833111	0.000431369	0.000388289	0.000332613	0.000419799	0.00114884	0.000501186	0.0010566	0.000856643	0.00109666	0.000787345	0.00114884	0.00114884	0.000981773	Cecum	Cecum	Abomasum	0.221507
Nucleoside diphosphate kinase B	2	11	7	10	0	11	0	7	12	11	20	4	10	10	18	6	7	10	10	12	0.000222841	0.000550964	0.00057316	0.000475964	0	0.000481611	0	0.000298801	0.00045926	0.000366569	0.000862738	0.000155316	0.000332613	0.000381636	0.00114884	0.000200474	0.000528302	0.000372453	0.000783331	0.000429461	0.00114884	0.00114884	0.000550964	Cecum	Cecum	Rumen
Transcobalamin 1	0	0	0	0	0	0	0	0	0	0	1	0	0	0	18	0	12	0	12	0	0	0	0	0	0	0	0	0	0	0	4.31369e-05	0	0	0	0.00114884	0	0.00090566	0	0.000939997	0	0.00114884	0.00114884	0	Cecum	Cecum	Rumen			1.98019e-06
Enoyl-CoA hydratase and 3-hydroxyacyl CoA dehydrogenase	0	1	0	1	0	0	0	0	30	30	22	16	34	12	1	11	1	7	0	5	0	5.00877e-05	0	4.75964e-05	0	0	0	0	0.00114815	0.000999733	0.000949012	0.000621263	0.00113088	0.000457963	6.38244e-05	0.000367537	7.54717e-05	0.000260717	0	0.000178942	0.00114815	0.00114815	0.000999733	Duodenum	Duodenum	Duodenum			0.0588451
Cathepsin D	9	21	14	15	4	16	0	10	18	13	19	11	19	17	13	10	3	11	3	14	0.00100279	0.00105184	0.00114632	0.000713946	0.000622084	0.000700525	0	0.000426858	0.00068889	0.000433218	0.000819601	0.000427118	0.000631964	0.000648781	0.000829717	0.000334124	0.000226415	0.000409699	0.000234999	0.000501038	0.00114632	0.00114632	0.00105184	Reticulum	Reticulum	Rumen
Fermitin family homolog 3	6	22	14	13	5	17	0	6	11	21	22	16	23	16	11	17	2	21	1	22	0.000668524	0.00110193	0.00114632	0.000618753	0.000777605	0.000744308	0	0.000256115	0.000420988	0.000699813	0.000949012	0.000621263	0.000765009	0.000610617	0.000702068	0.000568011	0.000150943	0.000782152	7.83331e-05	0.000787345	0.00114632	0.00114632	0.00110193	Reticulum	Reticulum	Rumen
Alpha-1B-glycoprotein	1	6	14	14	0	15	1	4	4	11	5	4	7	10	5	9	0	10	3	16	0.000111421	0.000300526	0.00114632	0.000666349	0	0.000656743	0.0002918	0.000170743	0.000153087	0.000366569	0.000215685	0.000155316	0.000232829	0.000381636	0.000319122	0.000300712	0	0.000372453	0.000234999	0.000572615	0.00114632	0.00114632	0.000666349	Reticulum	Reticulum	Reticulum
Eukaryotic translation initiation factor 4 gamma 2	1	11	2	7	3	11	0	11	12	19	14	9	21	13	1	19	0	19	2	32	0.000111421	0.000550964	0.00016376	0.000333175	0.000466563	0.000481611	0	0.000469544	0.00045926	0.000633164	0.000603917	0.00034946	0.000698487	0.000496126	6.38244e-05	0.000634836	0	0.000707661	0.000156666	0.00114523	0.00114523	0.000698487	0.00114523	Rectum	Ileum	Rectum			0.00451898
Poly [ADP-ribose] polymerase 1	0	4	0	4	0	18	0	7	13	15	18	23	22	30	2	6	1	9	0	7	0	0.000200351	0	0.000190386	0	0.000788091	0	0.000298801	0.000497531	0.000499867	0.000776464	0.000893065	0.000731748	0.00114491	0.000127649	0.000200474	7.54717e-05	0.000335208	0	0.000250519	0.00114491	0.000776464	0.00114491	Ileum	Jejunum	Ileum	0.0383104		0.119777
Cullin-associated NEDD8-dissociated protein 1	2	16	9	24	0	16	0	22	22	27	18	24	34	28	9	15	0	26	0	31	0.000222841	0.000801402	0.00073692	0.00114231	0	0.000700525	0	0.000939087	0.000841976	0.00089976	0.000776464	0.000931894	0.00113088	0.00106858	0.000574419	0.000501186	0	0.000968379	0	0.00110944	0.00114231	0.00113088	0.00114231	Reticulum	Ileum	Reticulum	0.202396		0.0266326
Delta-1-pyrroline-5-carboxylate dehydrogenase, mitochondrial	3	13	6	24	0	8	0	4	8	3	4	3	2	5	5	9	2	11	2	4	0.000334262	0.000651139	0.00049128	0.00114231	0	0.000350263	0	0.000170743	0.000306173	9.99733e-05	0.000172548	0.000116487	6.65225e-05	0.000190818	0.000319122	0.000300712	0.000150943	0.000409699	0.000156666	0.000143154	0.00114231	0.00049128	0.00114231	Reticulum	Reticulum	Reticulum	0.15621
Nucleobindin-1	0	11	1	12	2	25	2	20	18	34	11	14	19	14	9	34	2	28	7	30	0	0.000550964	8.188e-05	0.000571157	0.000311042	0.00109457	0.000583601	0.000853716	0.00068889	0.00113303	0.000474506	0.000543605	0.000631964	0.00053429	0.000574419	0.00113602	0.000150943	0.00104287	0.000548332	0.00107365	0.00113602	0.00068889	0.00113602	Cecum	Duodenum	Cecum	0.0725033		0.0756279
Low-density lipoprotein receptor	0	5	0	4	0	4	0	7	14	14	6	16	1	4	0	34	1	11	0	10	0	0.000250438	0	0.000190386	0	0.000175131	0	0.000298801	0.000535803	0.000466542	0.000258821	0.000621263	3.32613e-05	0.000152654	0	0.00113602	7.54717e-05	0.000409699	0	0.000357884	0.00113602	0.000535803	0.00113602	Cecum	Duodenum	Cecum	0.0771267		0.00437487
Delta-1-pyrroline-5-carboxylate synthase	0	0	0	3	0	3	0	3	24	25	24	29	24	19	1	20	2	19	0	24	0	0	0	0.000142789	0	0.000131349	0	0.000128057	0.00091852	0.000833111	0.00103529	0.00112604	0.00079827	0.000725108	6.38244e-05	0.000668248	0.000150943	0.000707661	0	0.000858922	0.00112604	0.00103529	0.00112604	Jejunum	Jejunum	Jejunum			0.00791484
Structural maintenance of chromosomes protein 1A	0	0	0	0	0	2	0	3	1	15	12	29	22	26	0	25	0	6	0	9	0	0	0	0	0	8.75657e-05	0	0.000128057	3.82717e-05	0.000499867	0.000517643	0.00112604	0.000731748	0.000992253	0	0.00083531	0	0.000223472	0	0.000322096	0.00112604	0.000731748	0.00112604	Jejunum	Ileum	Jejunum			0.00170627
1-phosphatidylinositol 4,5-bisphosphate phosphodiesterase beta-1	0	1	0	0	0	0	0	3	23	19	26	14	19	14	1	0	0	0	0	1	0	5.00877e-05	0	0	0	0	0	0.000128057	0.000880248	0.000633164	0.00112156	0.000543605	0.000631964	0.00053429	6.38244e-05	0	0	0	0	3.57884e-05	0.00112156	0.00112156	0.000633164	Jejunum	Jejunum	Duodenum
Serine/arginine-rich splicing factor 1	0	7	0	9	1	19	0	18	2	27	19	22	22	27	1	28	0	30	0	22	0	0.000350614	0	0.000428367	0.000155521	0.000831874	0	0.000768344	7.65433e-05	0.00089976	0.000819601	0.000854236	0.000731748	0.00103042	6.38244e-05	0.000935547	0	0.00111736	0	0.000787345	0.00111736	0.000819601	0.00111736	Colon	Jejunum	Colon	0.0497164		0.000517957
Endoplasmic reticulum metallopeptidase 1	10	16	9	8	1	14	0	26	19	18	16	15	11	9	13	21	14	17	10	14	0.00111421	0.000801402	0.00073692	0.000380771	0.000155521	0.00061296	0	0.00110983	0.000727161	0.00059984	0.000690191	0.000582434	0.000365874	0.000343472	0.000829717	0.000701661	0.0010566	0.000633171	0.000783331	0.000501038	0.00111421	0.00111421	0.00110983	Rumen	Rumen	Abomasum
Phosphoglucomutase 2	2	10	9	14	3	20	0	12	29	18	16	6	13	8	14	4	4	14	10	16	0.000222841	0.000500877	0.00073692	0.000666349	0.000466563	0.000875657	0	0.000512229	0.00110988	0.00059984	0.000690191	0.000232974	0.000432396	0.000305309	0.000893541	0.00013365	0.000301887	0.000521435	0.000783331	0.000572615	0.00110988	0.00110988	0.000875657	Duodenum	Duodenum	Omasum		0.886793
Dimethylaniline monooxygenase [N-oxide-forming] 3	0	0	0	0	0	0	0	1	29	9	7	8	16	8	0	7	0	8	0	8	0	0	0	0	0	0	0	4.26858e-05	0.00110988	0.00029992	0.000301958	0.000310631	0.00053218	0.000305309	0	0.000233887	0	0.000297963	0	0.000286307	0.00110988	0.00110988	0.000310631	Duodenum	Duodenum	Jejunum			0.00632678
ATP-dependent 6-phosphofructokinase, muscle type	1	3	3	10	0	13	0	8	29	23	5	11	12	9	2	6	1	6	1	6	0.000111421	0.000150263	0.00024564	0.000475964	0	0.000569177	0	0.000341486	0.00110988	0.000766462	0.000215685	0.000427118	0.000399135	0.000343472	0.000127649	0.000200474	7.54717e-05	0.000223472	7.83331e-05	0.000214731	0.00110988	0.00110988	0.000766462	Duodenum	Duodenum	Duodenum
Glutathione S-transferase A2	1	6	5	10	4	10	3	6	29	14	1	0	1	0	3	0	3	1	6	6	0.000111421	0.000300526	0.0004094	0.000475964	0.000622084	0.000437828	0.000875401	0.000256115	0.00110988	0.000466542	4.31369e-05	0	3.32613e-05	0	0.000191473	0	0.000226415	3.72453e-05	0.000469998	0.000214731	0.00110988	0.00110988	0.000475964	Duodenum	Duodenum	Reticulum		0.886793	0.0866406
UDP-glucose:glycoprotein glucosyltransferase 1	0	8	0	6	0	11	0	17	13	18	20	11	15	14	0	21	1	26	0	31	0	0.000400701	0	0.000285578	0	0.000481611	0	0.000725658	0.000497531	0.00059984	0.000862738	0.000427118	0.000498919	0.00053429	0	0.000701661	7.54717e-05	0.000968379	0	0.00110944	0.00110944	0.000862738	0.00110944	Rectum	Jejunum	Rectum	0.0271996		0.000616491
Staphylococcal nuclease domain-containing protein 1	0	12	0	15	4	22	0	19	15	29	15	23	19	27	12	20	1	18	1	31	0	0.000601052	0	0.000713946	0.000622084	0.000963222	0	0.00081103	0.000574075	0.000966409	0.000647054	0.000893065	0.000631964	0.00103042	0.000765892	0.000668248	7.54717e-05	0.000670416	7.83331e-05	0.00110944	0.00110944	0.000765892	0.00110944	Rectum	Cecum	Rectum	0.0837629	0.886793	0.13212
Na(+)/H(+) exchange regulatory cofactor NHE-RF3	0	0	0	0	0	0	0	0	3	0	14	12	29	29	7	0	10	0	12	0	0	0	0	0	0	0	0	0	0.000114815	0	0.000603917	0.000465947	0.000964577	0.00110674	0.00044677	0	0.000754717	0	0.000939997	0	0.00110674	0.000964577	0.00110674	Ileum	Ileum	Ileum			1.34841e-05
Serine/arginine-rich splicing factor 6	0	5	0	6	0	7	0	14	6	17	7	18	28	29	1	25	1	9	0	8	0	0.000250438	0	0.000285578	0	0.00030648	0	0.000597601	0.00022963	0.000566516	0.000301958	0.000698921	0.000931315	0.00110674	6.38244e-05	0.00083531	7.54717e-05	0.000335208	0	0.000286307	0.00110674	0.000931315	0.00110674	Ileum	Ileum	Ileum	0.0491101		0.0158046
Transmembrane emp24 domain-containing protein 9	6	11	5	6	3	14	0	21	21	21	13	17	8	13	3	33	4	20	9	17	0.000668524	0.000550964	0.0004094	0.000285578	0.000466563	0.00061296	0	0.000896402	0.000803705	0.000699813	0.00056078	0.000660092	0.00026609	0.000496126	0.000191473	0.00110261	0.000301887	0.000744907	0.000704998	0.000608403	0.00110261	0.000803705	0.00110261	Cecum	Duodenum	Cecum
Pyruvate dehydrogenase protein X component	0	15	0	13	0	16	0	14	15	14	9	12	11	15	4	33	4	26	1	25	0	0.000751315	0	0.000618753	0	0.000700525	0	0.000597601	0.000574075	0.000466542	0.000388232	0.000465947	0.000365874	0.000572454	0.000255297	0.00110261	0.000301887	0.000968379	7.83331e-05	0.00089471	0.00110261	0.000574075	0.00110261	Cecum	Duodenum	Cecum	0.00435509		0.0201838
40S ribosomal protein SA	3	10	3	12	4	19	0	11	17	33	17	10	13	17	8	19	5	25	3	23	0.000334262	0.000500877	0.00024564	0.000571157	0.000622084	0.000831874	0	0.000469544	0.000650618	0.00109971	0.000733328	0.000388289	0.000432396	0.000648781	0.000510595	0.000634836	0.000377358	0.000931133	0.000234999	0.000823134	0.00109971	0.000733328	0.00109971	Duodenum	Jejunum	Duodenum			0.116312
Calpain small subunit 1	4	11	5	7	1	17	0	17	19	14	14	18	24	23	13	26	13	27	14	24	0.000445682	0.000550964	0.0004094	0.000333175	0.000155521	0.000744308	0	0.000725658	0.000727161	0.000466542	0.000603917	0.000698921	0.00079827	0.000877762	0.000829717	0.000868723	0.000981132	0.00100562	0.00109666	0.000858922	0.00109666	0.00109666	0.00100562	Rectum	Rectum	Colon
Caveolae-associated protein 4	7	18	12	23	2	24	0	5	0	9	9	8	8	3	0	1	0	10	1	9	0.000779944	0.000901578	0.00098256	0.00109472	0.000311042	0.00105079	0	0.000213429	0	0.00029992	0.000388232	0.000310631	0.00026609	0.000114491	0	3.34124e-05	0	0.000372453	7.83331e-05	0.000322096	0.00109472	0.00098256	0.00109472	Reticulum	Reticulum	Reticulum			0.0605388
Serine peptidase inhibitor, Kazal type 5	0	18	0	23	4	6	0	0	0	0	0	0	0	0	0	0	0	0	0	0	0	0.000901578	0	0.00109472	0.000622084	0.000262697	0	0	0	0	0	0	0	0	0	0	0	0	0	0	0.00109472	0.000622084	0.00109472	Reticulum	Omasum	Reticulum	0.110851
60S ribosomal protein L13	1	21	1	17	2	25	0	17	19	26	19	25	24	24	3	29	2	27	4	25	0.000111421	0.00105184	8.188e-05	0.000809139	0.000311042	0.00109457	0	0.000725658	0.000727161	0.000866436	0.000819601	0.000970723	0.00079827	0.000915926	0.000191473	0.00096896	0.000150943	0.00100562	0.000313332	0.00089471	0.00109457	0.000819601	0.00109457	Omasum	Jejunum	Omasum	0.0497164		0.0221819
Cytochrome c oxidase subunit 4 isoform 1, mitochondrial	5	16	7	14	6	25	0	8	14	18	17	21	20	19	12	28	12	22	12	21	0.000557103	0.000801402	0.00057316	0.000666349	0.000933126	0.00109457	0	0.000341486	0.000535803	0.00059984	0.000733328	0.000815407	0.000665225	0.000725108	0.000765892	0.000935547	0.00090566	0.000819397	0.000939997	0.000751557	0.00109457	0.000939997	0.00109457	Omasum	Rectum	Omasum
Ras-related C3 botulinum toxin substrate 1	5	13	10	11	7	9	0	12	12	19	21	18	23	23	12	14	12	12	11	15	0.000557103	0.000651139	0.0008188	0.00052356	0.00108865	0.000394046	0	0.000512229	0.00045926	0.000633164	0.000905875	0.000698921	0.000765009	0.000877762	0.000765892	0.000467774	0.00090566	0.000446944	0.000861664	0.000536826	0.00108865	0.00108865	0.000877762	Omasum	Omasum	Ileum			0.100538
Extracellular matrix protein 1	4	9	3	4	7	1	0	0	0	0	0	0	0	0	0	0	0	0	0	0	0.000445682	0.000450789	0.00024564	0.000190386	0.00108865	4.37828e-05	0	0	0	0	0	0	0	0	0	0	0	0	0	0	0.00108865	0.00108865	0.000450789	Omasum	Omasum	Rumen
Protein S100-A12	6	5	7	4	7	3	1	0	2	2	0	0	0	1	3	0	2	0	3	2	0.000668524	0.000250438	0.00057316	0.000190386	0.00108865	0.000131349	0.0002918	0	7.65433e-05	6.66489e-05	0	0	0	3.81636e-05	0.000191473	0	0.000150943	0	0.000234999	7.15768e-05	0.00108865	0.00108865	0.000250438	Omasum	Omasum	Rumen	0.101088		0.0495805
Cathelicidin-7	5	0	3	0	7	1	0	0	1	1	0	0	1	1	1	0	3	1	8	14	0.000557103	0	0.00024564	0	0.00108865	4.37828e-05	0	0	3.82717e-05	3.33244e-05	0	0	3.32613e-05	3.81636e-05	6.38244e-05	0	0.000226415	3.72453e-05	0.000626665	0.000501038	0.00108865	0.00108865	0.000501038	Omasum	Omasum	Rectum	0.00435509
Parathymosin	0	5	0	6	7	4	0	3	1	4	0	3	5	5	2	5	0	5	1	5	0	0.000250438	0	0.000285578	0.00108865	0.000175131	0	0.000128057	3.82717e-05	0.000133298	0	0.000116487	0.000166306	0.000190818	0.000127649	0.000167062	0	0.000186227	7.83331e-05	0.000178942	0.00108865	0.00108865	0.000285578	Omasum	Omasum	Reticulum
Keratin, type I cytoskeletal 19	1	2	1	1	7	3	1	5	2	2	1	3	3	6	3	2	3	4	2	3	0.000111421	0.000100175	8.188e-05	4.75964e-05	0.00108865	0.000131349	0.0002918	0.000213429	7.65433e-05	6.66489e-05	4.31369e-05	0.000116487	9.97838e-05	0.000228981	0.000191473	6.68248e-05	0.000226415	0.000148981	0.000156666	0.000107365	0.00108865	0.00108865	0.000228981	Omasum	Omasum	Ileum
Karyopherin subunit beta 1	2	15	11	16	4	18	0	13	15	18	19	23	25	24	17	19	9	25	12	22	0.000222841	0.000751315	0.00090068	0.000761542	0.000622084	0.000788091	0	0.000554915	0.000574075	0.00059984	0.000819601	0.000893065	0.000831532	0.000915926	0.00108501	0.000634836	0.000679245	0.000931133	0.000939997	0.000787345	0.00108501	0.00108501	0.000931133	Cecum	Cecum	Colon
AP-2 complex subunit beta	1	5	5	10	1	11	0	22	21	28	20	19	28	19	11	28	6	29	6	26	0.000111421	0.000250438	0.0004094	0.000475964	0.000155521	0.000481611	0	0.000939087	0.000803705	0.000933085	0.000862738	0.000737749	0.000931315	0.000725108	0.000702068	0.000935547	0.00045283	0.00108011	0.000469998	0.000930499	0.00108011	0.000931315	0.00108011	Colon	Ileum	Colon			0.100538
Protein kinase C and casein kinase substrate in neurons protein 1	0	5	1	2	1	17	0	7	16	11	25	13	16	16	1	3	1	10	2	12	0	0.000250438	8.188e-05	9.51928e-05	0.000155521	0.000744308	0	0.000298801	0.000612346	0.000366569	0.00107842	0.000504776	0.00053218	0.000610617	6.38244e-05	0.000100237	7.54717e-05	0.000372453	0.000156666	0.000429461	0.00107842	0.00107842	0.000744308	Jejunum	Jejunum	Omasum	0.231258		0.128775
40S ribosomal protein S8	3	11	4	12	0	12	0	20	18	26	15	18	19	19	6	27	7	22	2	30	0.000334262	0.000550964	0.00032752	0.000571157	0	0.000525394	0	0.000853716	0.00068889	0.000866436	0.000647054	0.000698921	0.000631964	0.000725108	0.000382946	0.000902135	0.000528302	0.000819397	0.000156666	0.00107365	0.00107365	0.00068889	0.00107365	Rectum	Duodenum	Rectum			0.100814
Importin 5	0	4	2	6	3	10	0	12	13	17	7	12	21	19	0	12	1	21	1	30	0	0.000200351	0.00016376	0.000285578	0.000466563	0.000437828	0	0.000512229	0.000497531	0.000566516	0.000301958	0.000465947	0.000698487	0.000725108	0	0.000400949	7.54717e-05	0.000782152	7.83331e-05	0.00107365	0.00107365	0.000698487	0.00107365	Rectum	Ileum	Rectum			0.00354501
Pyruvate dehydrogenase E1 component subunit alpha, somatic form, mitochondrial	1	14	0	16	1	18	0	7	8	19	13	17	15	14	8	29	8	25	9	30	0.000111421	0.000701227	0	0.000761542	0.000155521	0.000788091	0	0.000298801	0.000306173	0.000633164	0.00056078	0.000660092	0.000498919	0.00053429	0.000510595	0.00096896	0.000603774	0.000931133	0.000704998	0.00107365	0.00107365	0.000704998	0.00107365	Rectum	Rectum	Rectum	0.0477718		0.107971
Sorbitol dehydrogenase	0	4	2	5	1	3	0	4	28	16	9	8	14	13	4	1	0	4	2	6	0	0.000200351	0.00016376	0.000237982	0.000155521	0.000131349	0	0.000170743	0.00107161	0.000533191	0.000388232	0.000310631	0.000465658	0.000496126	0.000255297	3.34124e-05	0	0.000148981	0.000156666	0.000214731	0.00107161	0.00107161	0.000533191	Duodenum	Duodenum	Duodenum
Cytochrome P450 2F3	2	5	1	3	0	5	0	11	28	20	17	12	18	13	0	11	0	3	0	0	0.000222841	0.000250438	8.188e-05	0.000142789	0	0.000218914	0	0.000469544	0.00107161	0.000666489	0.000733328	0.000465947	0.000598703	0.000496126	0	0.000367537	0	0.000111736	0	0	0.00107161	0.00107161	0.000666489	Duodenum	Duodenum	Duodenum			0.0801707
Mitochondrial proton/calcium exchanger protein	0	7	0	3	1	9	0	7	8	15	12	13	16	12	0	32	6	20	2	15	0	0.000350614	0	0.000142789	0.000155521	0.000394046	0	0.000298801	0.000306173	0.000499867	0.000517643	0.000504776	0.00053218	0.000457963	0	0.0010692	0.00045283	0.000744907	0.000156666	0.000536826	0.0010692	0.00053218	0.0010692	Cecum	Ileum	Cecum	0.148345		0.0605388
40S ribosomal protein S6	3	12	2	13	2	18	0	20	23	32	18	25	25	20	4	32	3	20	4	24	0.000334262	0.000601052	0.00016376	0.000618753	0.000311042	0.000788091	0	0.000853716	0.000880248	0.00106638	0.000776464	0.000970723	0.000831532	0.000763271	0.000255297	0.0010692	0.000226415	0.000744907	0.000313332	0.000858922	0.0010692	0.000880248	0.0010692	Cecum	Duodenum	Cecum	0.167217		0.0328202
40S ribosomal protein S18	5	16	3	20	6	17	0	17	25	22	18	14	22	20	9	32	6	17	2	19	0.000557103	0.000801402	0.00024564	0.000951928	0.000933126	0.000744308	0	0.000725658	0.000956791	0.000733138	0.000776464	0.000543605	0.000731748	0.000763271	0.000574419	0.0010692	0.00045283	0.000633171	0.000156666	0.00067998	0.0010692	0.000956791	0.0010692	Cecum	Duodenum	Cecum			0.101033
Serine palmitoyltransferase 1	0	4	0	4	1	4	0	10	12	11	24	14	18	17	2	32	2	21	1	23	0	0.000200351	0	0.000190386	0.000155521	0.000175131	0	0.000426858	0.00045926	0.000366569	0.00103529	0.000543605	0.000598703	0.000648781	0.000127649	0.0010692	0.000150943	0.000782152	7.83331e-05	0.000823134	0.0010692	0.00103529	0.0010692	Cecum	Jejunum	Cecum			0.00830967
60S ribosomal protein L10a	4	15	5	13	0	14	0	16	22	27	16	20	23	20	4	32	3	20	1	21	0.000445682	0.000751315	0.0004094	0.000618753	0	0.00061296	0	0.000682973	0.000841976	0.00089976	0.000690191	0.000776578	0.000765009	0.000763271	0.000255297	0.0010692	0.000226415	0.000744907	7.83331e-05	0.000751557	0.0010692	0.000841976	0.0010692	Cecum	Duodenum	Cecum			0.0221819
Cytochrome c oxidase subunit 6B1	0	6	1	11	1	15	0	19	8	20	14	20	21	24	10	32	8	23	6	20	0	0.000300526	8.188e-05	0.00052356	0.000155521	0.000656743	0	0.00081103	0.000306173	0.000666489	0.000603917	0.000776578	0.000698487	0.000915926	0.000638244	0.0010692	0.000603774	0.000856643	0.000469998	0.000715768	0.0010692	0.000698487	0.0010692	Cecum	Ileum	Cecum	0.0837629
Luc7-like protein 3	1	1	1	2	0	3	0	12	5	17	15	21	17	28	2	25	0	12	3	7	0.000111421	5.00877e-05	8.188e-05	9.51928e-05	0	0.000131349	0	0.000512229	0.000191358	0.000566516	0.000647054	0.000815407	0.000565442	0.00106858	0.000127649	0.00083531	0	0.000446944	0.000234999	0.000250519	0.00106858	0.000647054	0.00106858	Ileum	Jejunum	Ileum		0.886793	0.101033
Histone H1.2	0	3	0	2	0	12	0	19	4	18	9	24	22	28	1	18	0	19	0	18	0	0.000150263	0	9.51928e-05	0	0.000525394	0	0.00081103	0.000153087	0.00059984	0.000388232	0.000931894	0.000731748	0.00106858	6.38244e-05	0.000601423	0	0.000707661	0	0.000644192	0.00106858	0.000731748	0.00106858	Ileum	Ileum	Ileum	0.0771267	0.886793	0.00220601
Carboxypeptidase E	0	0	0	0	0	6	0	25	5	5	0	0	1	2	0	14	0	16	0	7	0	0	0	0	0	0.000262697	0	0.00106714	0.000191358	0.000166622	0	0	3.32613e-05	7.63271e-05	0	0.000467774	0	0.000595925	0	0.000250519	0.00106714	0.000191358	0.00106714	Abomasum	Duodenum	Abomasum			0.00164221
Hemoglobin fetal subunit beta	4	8	13	10	1	11	1	6	10	11	10	4	12	12	11	8	5	10	6	11	0.000445682	0.000400701	0.00106444	0.000475964	0.000155521	0.000481611	0.0002918	0.000256115	0.000382717	0.000366569	0.000431369	0.000155316	0.000399135	0.000457963	0.000702068	0.000267299	0.000377358	0.000372453	0.000469998	0.000393673	0.00106444	0.00106444	0.000481611	Reticulum	Reticulum	Omasum
Cornifelin	8	0	13	0	1	0	0	0	0	0	0	0	0	0	0	0	0	0	1	0	0.000891365	0	0.00106444	0	0.000155521	0	0	0	0	0	0	0	0	0	0	0	0	0	7.83331e-05	0	0.00106444	0.00106444	0	Reticulum	Reticulum	Rumen	0.00106027
Calpastatin	0	2	0	11	0	3	1	1	0	2	1	11	32	23	0	4	0	2	0	2	0	0.000100175	0	0.00052356	0	0.000131349	0.0002918	4.26858e-05	0	6.66489e-05	4.31369e-05	0.000427118	0.00106436	0.000877762	0	0.00013365	0	7.44907e-05	0	7.15768e-05	0.00106436	0.00106436	0.000877762	Ileum	Ileum	Ileum	0.065775		0.0660489
Annexin A5	3	21	2	16	0	23	0	21	23	26	23	19	12	18	11	21	9	13	13	17	0.000334262	0.00105184	0.00016376	0.000761542	0	0.00100701	0	0.000896402	0.000880248	0.000866436	0.000992149	0.000737749	0.000399135	0.000686944	0.000702068	0.000701661	0.000679245	0.000484189	0.00101833	0.000608403	0.00105184	0.00101833	0.00105184	Rumen	Rectum	Rumen	0.0743287
T-complex protein 1 subunit eta	0	21	2	15	1	12	0	17	6	19	20	17	22	25	4	17	1	18	3	21	0	0.00105184	0.00016376	0.000713946	0.000155521	0.000525394	0	0.000725658	0.00022963	0.000633164	0.000862738	0.000660092	0.000731748	0.000954089	0.000255297	0.000568011	7.54717e-05	0.000670416	0.000234999	0.000751557	0.00105184	0.000862738	0.00105184	Rumen	Jejunum	Rumen	0.0744616		0.0543244
ATP synthase subunit gamma, mitochondrial	3	21	4	12	4	11	2	9	13	18	20	17	14	17	11	24	9	18	5	18	0.000334262	0.00105184	0.00032752	0.000571157	0.000622084	0.000481611	0.000583601	0.000384172	0.000497531	0.00059984	0.000862738	0.000660092	0.000465658	0.000648781	0.000702068	0.000801898	0.000679245	0.000670416	0.000391665	0.000644192	0.00105184	0.000862738	0.00105184	Rumen	Jejunum	Rumen
Purine nucleoside phosphorylase	8	12	8	22	3	7	0	2	20	10	8	3	6	3	3	1	4	5	8	7	0.000891365	0.000601052	0.00065504	0.00104712	0.000466563	0.00030648	0	8.53716e-05	0.000765433	0.000333244	0.000345095	0.000116487	0.000199568	0.000114491	0.000191473	3.34124e-05	0.000301887	0.000186227	0.000626665	0.000250519	0.00104712	0.000891365	0.00104712	Reticulum	Rumen	Reticulum		0.886793	0.118594
NADH dehydrogenase [ubiquinone] flavoprotein 1, mitochondrial	0	10	0	7	2	15	0	15	18	31	13	12	18	16	5	27	2	28	1	22	0	0.000500877	0	0.000333175	0.000311042	0.000656743	0	0.000640287	0.00068889	0.00103306	0.00056078	0.000465947	0.000598703	0.000610617	0.000319122	0.000902135	0.000150943	0.00104287	7.83331e-05	0.000787345	0.00104287	0.00068889	0.00104287	Colon	Duodenum	Colon	0.105668		0.0228605
Coatomer subunit delta	2	12	6	14	0	19	0	24	24	27	16	25	26	24	15	26	10	26	10	29	0.000222841	0.000601052	0.00049128	0.000666349	0	0.000831874	0	0.00102446	0.00091852	0.00089976	0.000690191	0.000970723	0.000864793	0.000915926	0.000957365	0.000868723	0.000754717	0.000968379	0.000783331	0.00103786	0.00103786	0.000957365	0.00103786	Rectum	Cecum	Rectum
60S ribosomal protein L6	2	14	2	13	1	17	0	21	21	25	17	18	21	17	4	24	4	27	2	29	0.000222841	0.000701227	0.00016376	0.000618753	0.000155521	0.000744308	0	0.000896402	0.000803705	0.000833111	0.000733328	0.000698921	0.000698487	0.000648781	0.000255297	0.000801898	0.000301887	0.00100562	0.000156666	0.00103786	0.00103786	0.000803705	0.00103786	Rectum	Duodenum	Rectum	0.104822		0.0266326
Actin-related protein 2	3	17	5	12	0	19	0	20	17	21	24	17	24	25	14	14	4	16	8	20	0.000334262	0.00085149	0.0004094	0.000571157	0	0.000831874	0	0.000853716	0.000650618	0.000699813	0.00103529	0.000660092	0.00079827	0.000954089	0.000893541	0.000467774	0.000301887	0.000595925	0.000626665	0.000715768	0.00103529	0.00103529	0.000954089	Jejunum	Jejunum	Ileum
Medium-chain specific acyl-CoA dehydrogenase, mitochondrial	0	15	3	13	1	13	0	6	25	25	24	20	19	14	7	20	4	18	5	14	0	0.000751315	0.00024564	0.000618753	0.000155521	0.000569177	0	0.000256115	0.000956791	0.000833111	0.00103529	0.000776578	0.000631964	0.00053429	0.00044677	0.000668248	0.000301887	0.000670416	0.000391665	0.000501038	0.00103529	0.00103529	0.000833111	Jejunum	Jejunum	Duodenum	0.123202
Actin-related protein 2/3 complex subunit 2	3	8	5	13	0	13	0	15	22	14	24	13	18	18	10	10	9	15	10	19	0.000334262	0.000400701	0.0004094	0.000618753	0	0.000569177	0	0.000640287	0.000841976	0.000466542	0.00103529	0.000504776	0.000598703	0.000686944	0.000638244	0.000334124	0.000679245	0.00055868	0.000783331	0.00067998	0.00103529	0.00103529	0.000686944	Jejunum	Jejunum	Ileum
ATP-binding cassette sub-family F member 2	0	0	0	1	0	2	0	4	27	18	2	9	7	6	0	16	0	2	0	6	0	0	0	4.75964e-05	0	8.75657e-05	0	0.000170743	0.00103333	0.00059984	8.62738e-05	0.00034946	0.000232829	0.000228981	0	0.000534599	0	7.44907e-05	0	0.000214731	0.00103333	0.00103333	0.00059984	Duodenum	Duodenum	Duodenum			0.00860973
Transmembrane emp24 domain-containing protein 10	4	8	3	13	1	16	0	22	20	31	12	13	10	14	10	24	8	21	6	18	0.000445682	0.000400701	0.00024564	0.000618753	0.000155521	0.000700525	0	0.000939087	0.000765433	0.00103306	0.000517643	0.000504776	0.000332613	0.00053429	0.000638244	0.000801898	0.000603774	0.000782152	0.000469998	0.000644192	0.00103306	0.000765433	0.00103306	Duodenum	Duodenum	Duodenum
Premature ovarian failure, 1B	3	6	3	7	1	2	0	24	0	10	0	13	13	12	1	23	0	3	0	1	0.000334262	0.000300526	0.00024564	0.000333175	0.000155521	8.75657e-05	0	0.00102446	0	0.000333244	0	0.000504776	0.000432396	0.000457963	6.38244e-05	0.000768485	0	0.000111736	0	3.57884e-05	0.00102446	0.000432396	0.00102446	Abomasum	Ileum	Abomasum		0.886793	0.0388328
UDP-glucose 4-epimerase	1	1	0	1	0	5	0	19	8	12	0	2	12	6	11	14	10	13	13	17	0.000111421	5.00877e-05	0	4.75964e-05	0	0.000218914	0	0.00081103	0.000306173	0.000399893	0	7.76578e-05	0.000399135	0.000228981	0.000702068	0.000467774	0.000754717	0.000484189	0.00101833	0.000608403	0.00101833	0.00101833	0.00081103	Rectum	Rectum	Abomasum
Adenylate kinase isoenzyme 1	0	8	1	10	1	15	0	3	1	7	2	3	3	1	8	5	7	14	13	10	0	0.000400701	8.188e-05	0.000475964	0.000155521	0.000656743	0	0.000128057	3.82717e-05	0.000233271	8.62738e-05	0.000116487	9.97838e-05	3.81636e-05	0.000510595	0.000167062	0.000528302	0.000521435	0.00101833	0.000357884	0.00101833	0.00101833	0.000656743	Rectum	Rectum	Omasum	0.0816086
Alpha-aminoadipic semialdehyde dehydrogenase	5	17	11	18	5	23	0	15	19	21	8	16	12	12	14	16	5	14	6	14	0.000557103	0.00085149	0.00090068	0.000856735	0.000777605	0.00100701	0	0.000640287	0.000727161	0.000699813	0.000345095	0.000621263	0.000399135	0.000457963	0.000893541	0.000534599	0.000377358	0.000521435	0.000469998	0.000501038	0.00100701	0.00090068	0.00100701	Omasum	Reticulum	Omasum
Methylmalonate-semialdehyde dehydrogenase [acylating], mitochondrial	0	14	2	13	1	23	0	12	25	20	8	15	15	14	2	19	2	17	1	11	0	0.000701227	0.00016376	0.000618753	0.000155521	0.00100701	0	0.000512229	0.000956791	0.000666489	0.000345095	0.000582434	0.000498919	0.00053429	0.000127649	0.000634836	0.000150943	0.000633171	7.83331e-05	0.000393673	0.00100701	0.000956791	0.00100701	Omasum	Duodenum	Omasum	0.0633323		0.0321033
Craniofacial development protein 2	1	6	2	9	1	12	0	11	16	16	15	11	19	20	3	12	0	27	0	20	0.000111421	0.000300526	0.00016376	0.000428367	0.000155521	0.000525394	0	0.000469544	0.000612346	0.000533191	0.000647054	0.000427118	0.000631964	0.000763271	0.000191473	0.000400949	0	0.00100562	0	0.000715768	0.00100562	0.000647054	0.00100562	Colon	Jejunum	Colon	0.200461		0.0120993
DNA damage-binding protein 1	0	16	5	15	2	19	0	14	24	14	20	15	21	16	6	16	1	27	1	26	0	0.000801402	0.0004094	0.000713946	0.000311042	0.000831874	0	0.000597601	0.00091852	0.000466542	0.000862738	0.000582434	0.000698487	0.000610617	0.000382946	0.000534599	7.54717e-05	0.00100562	7.83331e-05	0.000930499	0.00100562	0.00091852	0.00100562	Colon	Duodenum	Colon	0.195937		0.0635421
Protein-arginine deiminase type-3	9	16	10	20	2	12	0	0	0	0	0	1	0	1	0	0	0	0	0	0	0.00100279	0.000801402	0.0008188	0.000951928	0.000311042	0.000525394	0	0	0	0	0	3.88289e-05	0	3.81636e-05	0	0	0	0	0	0	0.00100279	0.00100279	0.000951928	Rumen	Rumen	Reticulum
Haptoglobin	9	0	7	0	3	1	0	0	5	3	0	0	0	0	0	0	1	0	12	26	0.00100279	0	0.00057316	0	0.000466563	4.37828e-05	0	0	0.000191358	9.99733e-05	0	0	0	0	0	0	7.54717e-05	0	0.000939997	0.000930499	0.00100279	0.00100279	0.000930499	Rumen	Rumen	Rectum	0.00367906
40S ribosomal protein S9	9	17	7	16	1	20	0	16	23	23	23	16	18	18	3	23	5	21	1	20	0.00100279	0.00085149	0.00057316	0.000761542	0.000155521	0.000875657	0	0.000682973	0.000880248	0.000766462	0.000992149	0.000621263	0.000598703	0.000686944	0.000191473	0.000768485	0.000377358	0.000782152	7.83331e-05	0.000715768	0.00100279	0.00100279	0.000875657	Rumen	Rumen	Omasum			0.0506461
Thioredoxin-dependent peroxide reductase, mitochondrial	1	13	1	13	1	15	0	9	13	22	9	12	15	9	3	30	5	13	5	15	0.000111421	0.000651139	8.188e-05	0.000618753	0.000155521	0.000656743	0	0.000384172	0.000497531	0.000733138	0.000388232	0.000465947	0.000498919	0.000343472	0.000191473	0.00100237	0.000377358	0.000484189	0.000391665	0.000536826	0.00100237	0.000498919	0.00100237	Cecum	Ileum	Cecum	0.0771186
Eukaryotic translation initiation factor 3 subunit C	0	6	0	6	2	9	0	10	9	18	5	20	18	16	0	30	0	24	0	18	0	0.000300526	0	0.000285578	0.000311042	0.000394046	0	0.000426858	0.000344445	0.00059984	0.000215685	0.000776578	0.000598703	0.000610617	0	0.00100237	0	0.000893888	0	0.000644192	0.00100237	0.000598703	0.00100237	Cecum	Ileum	Cecum	0.219516		0.000100187
Galectin	5	20	7	9	1	10	2	10	2	0	0	0	0	0	3	1	4	0	4	1	0.000557103	0.00100175	0.00057316	0.000428367	0.000155521	0.000437828	0.000583601	0.000426858	7.65433e-05	0	0	0	0	0	0.000191473	3.34124e-05	0.000301887	0	0.000313332	3.57884e-05	0.00100175	0.000583601	0.00100175	Rumen	Abomasum	Rumen			0.020024
Succinate dehydrogenase [ubiquinone] iron-sulfur subunit, mitochondrial	3	13	2	12	2	14	0	13	26	17	14	19	18	15	4	25	5	17	7	15	0.000334262	0.000651139	0.00016376	0.000571157	0.000311042	0.00061296	0	0.000554915	0.000995063	0.000566516	0.000603917	0.000737749	0.000598703	0.000572454	0.000255297	0.00083531	0.000377358	0.000633171	0.000548332	0.000536826	0.000995063	0.000995063	0.00083531	Duodenum	Duodenum	Cecum	0.194129
Putative helicase MOV-10	0	1	0	3	0	7	0	12	26	22	14	17	21	11	0	23	1	13	0	17	0	5.00877e-05	0	0.000142789	0	0.00030648	0	0.000512229	0.000995063	0.000733138	0.000603917	0.000660092	0.000698487	0.000419799	0	0.000768485	7.54717e-05	0.000484189	0	0.000608403	0.000995063	0.000995063	0.000768485	Duodenum	Duodenum	Cecum	0.12377		0.00316955
T-complex protein 1 subunit zeta	1	15	3	15	0	15	0	16	14	22	23	24	24	26	6	11	1	22	3	24	0.000111421	0.000751315	0.00024564	0.000713946	0	0.000656743	0	0.000682973	0.000535803	0.000733138	0.000992149	0.000931894	0.00079827	0.000992253	0.000382946	0.000367537	7.54717e-05	0.000819397	0.000234999	0.000858922	0.000992253	0.000992149	0.000992253	Ileum	Jejunum	Ileum	0.0821166
Arachidonate 15-lipoxygenase	6	10	6	9	1	5	0	0	6	12	20	21	26	26	2	2	2	0	1	0	0.000668524	0.000500877	0.00049128	0.000428367	0.000155521	0.000218914	0	0	0.00022963	0.000399893	0.000862738	0.000815407	0.000864793	0.000992253	0.000127649	6.68248e-05	0.000150943	0	7.83331e-05	0	0.000992253	0.000864793	0.000992253	Ileum	Ileum	Ileum
Splicing factor 3B subunit 3	0	8	0	7	0	13	0	9	14	17	23	15	23	16	1	22	1	25	0	22	0	0.000400701	0	0.000333175	0	0.000569177	0	0.000384172	0.000535803	0.000566516	0.000992149	0.000582434	0.000765009	0.000610617	6.38244e-05	0.000735073	7.54717e-05	0.000931133	0	0.000787345	0.000992149	0.000992149	0.000931133	Jejunum	Jejunum	Colon	0.0236476		0.002318
Translationally-controlled tumor protein	6	13	12	19	5	16	3	15	11	13	14	8	8	14	11	4	9	13	11	14	0.000668524	0.000651139	0.00098256	0.000904331	0.000777605	0.000700525	0.000875401	0.000640287	0.000420988	0.000433218	0.000603917	0.000310631	0.00026609	0.00053429	0.000702068	0.00013365	0.000679245	0.000484189	0.000861664	0.000501038	0.00098256	0.00098256	0.000904331	Reticulum	Reticulum	Reticulum
Decorin	2	15	12	7	2	14	0	10	0	4	0	2	2	1	0	1	0	2	0	4	0.000222841	0.000751315	0.00098256	0.000333175	0.000311042	0.00061296	0	0.000426858	0	0.000133298	0	7.76578e-05	6.65225e-05	3.81636e-05	0	3.34124e-05	0	7.44907e-05	0	0.000143154	0.00098256	0.00098256	0.000751315	Reticulum	Reticulum	Rumen			0.0886122
Lactoylglutathione lyase	7	9	12	14	0	11	0	7	12	5	9	4	8	9	10	4	6	8	7	6	0.000779944	0.000450789	0.00098256	0.000666349	0	0.000481611	0	0.000298801	0.00045926	0.000166622	0.000388232	0.000155316	0.00026609	0.000343472	0.000638244	0.00013365	0.00045283	0.000297963	0.000548332	0.000214731	0.00098256	0.00098256	0.000666349	Reticulum	Reticulum	Reticulum			0.0987759
Ras-related protein Rab-27B	0	3	0	5	0	4	0	23	0	1	0	2	2	3	0	4	0	1	0	2	0	0.000150263	0	0.000237982	0	0.000175131	0	0.000981773	0	3.33244e-05	0	7.76578e-05	6.65225e-05	0.000114491	0	0.00013365	0	3.72453e-05	0	7.15768e-05	0.000981773	6.65225e-05	0.000981773	Abomasum	Ileum	Abomasum	0.0837629		0.0865221
Dihydrolipoyllysine-residue succinyltransferase component of 2-oxoglutarate dehydrogenase complex, mitochondrial	0	18	4	15	1	15	1	14	20	19	13	14	18	14	10	21	13	20	10	20	0	0.000901578	0.00032752	0.000713946	0.000155521	0.000656743	0.0002918	0.000597601	0.000765433	0.000633164	0.00056078	0.000543605	0.000598703	0.00053429	0.000638244	0.000701661	0.000981132	0.000744907	0.000783331	0.000715768	0.000981132	0.000981132	0.000901578	Colon	Colon	Rumen	0.128104
Endothelin-converting enzyme 1	1	0	0	0	0	0	0	0	2	10	8	1	0	0	8	0	13	0	9	0	0.000111421	0	0	0	0	0	0	0	7.65433e-05	0.000333244	0.000345095	3.88289e-05	0	0	0.000510595	0	0.000981132	0	0.000704998	0	0.000981132	0.000981132	0.000333244	Colon	Colon	Duodenum			1.1632e-05
ADP/ATP translocase 3	4	9	3	7	1	11	0	11	11	17	13	17	20	10	10	29	12	9	8	15	0.000445682	0.000450789	0.00024564	0.000333175	0.000155521	0.000481611	0	0.000469544	0.000420988	0.000566516	0.00056078	0.000660092	0.000665225	0.000381636	0.000638244	0.00096896	0.00090566	0.000335208	0.000626665	0.000536826	0.00096896	0.00090566	0.00096896	Cecum	Colon	Cecum
60S ribosomal protein L8	0	11	0	10	1	14	0	18	19	24	12	17	20	20	1	23	1	26	1	27	0	0.000550964	0	0.000475964	0.000155521	0.00061296	0	0.000768344	0.000727161	0.000799787	0.000517643	0.000660092	0.000665225	0.000763271	6.38244e-05	0.000768485	7.54717e-05	0.000968379	7.83331e-05	0.000966287	0.000968379	0.000727161	0.000968379	Colon	Duodenum	Colon	0.0491101		0.00308946
Proliferation-associated 2G4	1	13	3	13	1	18	0	10	15	27	17	20	19	20	5	27	1	26	0	24	0.000111421	0.000651139	0.00024564	0.000618753	0.000155521	0.000788091	0	0.000426858	0.000574075	0.00089976	0.000733328	0.000776578	0.000631964	0.000763271	0.000319122	0.000902135	7.54717e-05	0.000968379	0	0.000858922	0.000968379	0.000733328	0.000968379	Colon	Jejunum	Colon	0.109978		0.0162382
Polypeptide N-acetylgalactosaminyltransferase 6	0	0	0	0	1	4	0	10	7	14	4	4	5	3	0	18	2	26	2	20	0	0	0	0	0.000155521	0.000175131	0	0.000426858	0.000267902	0.000466542	0.000172548	0.000155316	0.000166306	0.000114491	0	0.000601423	0.000150943	0.000968379	0.000156666	0.000715768	0.000968379	0.000267902	0.000968379	Colon	Duodenum	Colon			0.0113776
Adipocyte plasma membrane-associated protein	5	12	6	6	1	13	0	17	20	19	14	13	11	12	5	21	6	26	6	20	0.000557103	0.000601052	0.00049128	0.000285578	0.000155521	0.000569177	0	0.000725658	0.000765433	0.000633164	0.000603917	0.000504776	0.000365874	0.000457963	0.000319122	0.000701661	0.00045283	0.000968379	0.000469998	0.000715768	0.000968379	0.000765433	0.000968379	Colon	Duodenum	Colon			0.0875526
60S acidic ribosomal protein P0	5	15	6	17	6	19	0	17	14	29	12	13	16	16	7	18	6	19	5	18	0.000557103	0.000751315	0.00049128	0.000809139	0.000933126	0.000831874	0	0.000725658	0.000535803	0.000966409	0.000517643	0.000504776	0.00053218	0.000610617	0.00044677	0.000601423	0.00045283	0.000707661	0.000391665	0.000644192	0.000966409	0.000933126	0.000966409	Duodenum	Omasum	Duodenum
26S proteasome regulatory subunit 8	0	16	2	19	1	13	0	16	18	26	16	18	24	25	4	24	1	16	1	27	0	0.000801402	0.00016376	0.000904331	0.000155521	0.000569177	0	0.000682973	0.00068889	0.000866436	0.000690191	0.000698921	0.00079827	0.000954089	0.000255297	0.000801898	7.54717e-05	0.000595925	7.83331e-05	0.000966287	0.000966287	0.00079827	0.000966287	Rectum	Ileum	Rectum	0.0618169		0.0215144
Inorganic pyrophosphatase	2	18	3	13	0	10	0	9	24	15	17	15	21	23	9	11	5	20	4	27	0.000222841	0.000901578	0.00024564	0.000618753	0	0.000437828	0	0.000384172	0.00091852	0.000499867	0.000733328	0.000582434	0.000698487	0.000877762	0.000574419	0.000367537	0.000377358	0.000744907	0.000313332	0.000966287	0.000966287	0.00091852	0.000966287	Rectum	Duodenum	Rectum	0.111766
Glycyl-tRNA synthetase	0	9	3	7	3	11	0	9	1	4	9	13	15	13	6	2	1	11	2	27	0	0.000450789	0.00024564	0.000333175	0.000466563	0.000481611	0	0.000384172	3.82717e-05	0.000133298	0.000388232	0.000504776	0.000498919	0.000496126	0.000382946	6.68248e-05	7.54717e-05	0.000409699	0.000156666	0.000966287	0.000966287	0.000498919	0.000966287	Rectum	Ileum	Rectum
Succinate--CoA ligase [ADP/GDP-forming] subunit alpha, mitochondrial	2	14	3	10	1	11	0	9	14	14	17	13	14	14	15	14	10	17	8	16	0.000222841	0.000701227	0.00024564	0.000475964	0.000155521	0.000481611	0	0.000384172	0.000535803	0.000466542	0.000733328	0.000504776	0.000465658	0.00053429	0.000957365	0.000467774	0.000754717	0.000633171	0.000626665	0.000572615	0.000957365	0.000957365	0.000701227	Cecum	Cecum	Rumen	0.184227
Proteasome subunit alpha type-6	5	12	10	11	1	11	0	12	24	21	13	16	17	19	15	15	9	15	12	21	0.000557103	0.000601052	0.0008188	0.00052356	0.000155521	0.000481611	0	0.000512229	0.00091852	0.000699813	0.00056078	0.000621263	0.000565442	0.000725108	0.000957365	0.000501186	0.000679245	0.00055868	0.000939997	0.000751557	0.000957365	0.000957365	0.000751557	Cecum	Cecum	Rectum
UTP--glucose-1-phosphate uridylyltransferase	5	14	6	20	4	16	0	6	13	17	17	9	11	14	15	8	10	16	10	21	0.000557103	0.000701227	0.00049128	0.000951928	0.000622084	0.000700525	0	0.000256115	0.000497531	0.000566516	0.000733328	0.00034946	0.000365874	0.00053429	0.000957365	0.000267299	0.000754717	0.000595925	0.000783331	0.000751557	0.000957365	0.000957365	0.000951928	Cecum	Cecum	Reticulum
Ras-related protein Rab-8B	7	9	6	11	3	15	0	16	19	16	15	15	20	16	15	12	9	15	8	23	0.000779944	0.000450789	0.00049128	0.00052356	0.000466563	0.000656743	0	0.000682973	0.000727161	0.000533191	0.000647054	0.000582434	0.000665225	0.000610617	0.000957365	0.000400949	0.000679245	0.00055868	0.000626665	0.000823134	0.000957365	0.000957365	0.000823134	Cecum	Cecum	Rectum
Coactosin-like protein	0	7	1	4	2	12	0	8	14	18	22	14	21	15	15	4	5	7	10	9	0	0.000350614	8.188e-05	0.000190386	0.000311042	0.000525394	0	0.000341486	0.000535803	0.00059984	0.000949012	0.000543605	0.000698487	0.000572454	0.000957365	0.00013365	0.000377358	0.000260717	0.000783331	0.000322096	0.000957365	0.000957365	0.00059984	Cecum	Cecum	Duodenum			0.128783
Carboxypeptidase B	0	0	0	0	0	0	0	0	11	3	4	0	0	0	15	2	11	0	11	0	0	0	0	0	0	0	0	0	0.000420988	9.99733e-05	0.000172548	0	0	0	0.000957365	6.68248e-05	0.000830189	0	0.000861664	0	0.000957365	0.000957365	9.99733e-05	Cecum	Cecum	Duodenum		0.886793	0.000129566
Long-chain fatty acid transport protein 1	0	0	0	0	0	0	0	0	25	11	14	6	8	5	0	4	0	1	0	1	0	0	0	0	0	0	0	0	0.000956791	0.000366569	0.000603917	0.000232974	0.00026609	0.000190818	0	0.00013365	0	3.72453e-05	0	3.57884e-05	0.000956791	0.000956791	0.000366569	Duodenum	Duodenum	Duodenum		0.886793	0.109248
Aldose 1-epimerase	3	5	5	6	0	7	0	7	25	12	11	9	7	8	9	5	8	4	8	6	0.000334262	0.000250438	0.0004094	0.000285578	0	0.00030648	0	0.000298801	0.000956791	0.000399893	0.000474506	0.00034946	0.000232829	0.000305309	0.000574419	0.000167062	0.000603774	0.000148981	0.000626665	0.000214731	0.000956791	0.000956791	0.000399893	Duodenum	Duodenum	Duodenum			0.0359223
Acyl-CoA synthetase long-chain family member 1	0	0	10	6	4	14	0	5	25	17	14	9	11	5	0	5	0	15	0	5	0	0	0.0008188	0.000285578	0.000622084	0.00061296	0	0.000213429	0.000956791	0.000566516	0.000603917	0.00034946	0.000365874	0.000190818	0	0.000167062	0	0.00055868	0	0.000178942	0.000956791	0.000956791	0.00061296	Duodenum	Duodenum	Omasum		0.886793	0.00638073
Isovaleryl-CoA dehydrogenase, mitochondrial	0	8	0	10	0	8	0	13	25	17	8	9	10	11	2	10	2	15	2	11	0	0.000400701	0	0.000475964	0	0.000350263	0	0.000554915	0.000956791	0.000566516	0.000345095	0.00034946	0.000332613	0.000419799	0.000127649	0.000334124	0.000150943	0.00055868	0.000156666	0.000393673	0.000956791	0.000956791	0.000566516	Duodenum	Duodenum	Duodenum	0.0242633		0.0761974
Deoxynucleoside triphosphate triphosphohydrolase SAMHD1	0	1	0	3	0	2	0	0	5	14	14	16	15	25	1	6	0	9	1	8	0	5.00877e-05	0	0.000142789	0	8.75657e-05	0	0	0.000191358	0.000466542	0.000603917	0.000621263	0.000498919	0.000954089	6.38244e-05	0.000200474	0	0.000335208	7.83331e-05	0.000286307	0.000954089	0.000603917	0.000954089	Ileum	Jejunum	Ileum	0.201547		0.0663093
Hsp90 co-chaperone Cdc37	1	7	4	20	1	16	0	13	4	16	4	15	23	21	1	8	1	11	1	14	0.000111421	0.000350614	0.00032752	0.000951928	0.000155521	0.000700525	0	0.000554915	0.000153087	0.000533191	0.000172548	0.000582434	0.000765009	0.000801435	6.38244e-05	0.000267299	7.54717e-05	0.000409699	7.83331e-05	0.000501038	0.000951928	0.000765009	0.000951928	Reticulum	Ileum	Reticulum	0.126042		0.0414822
Methylmalonyl-CoA mutase, mitochondrial	2	19	1	10	1	5	0	3	8	6	1	8	7	6	0	12	3	9	1	5	0.000222841	0.000951665	8.188e-05	0.000475964	0.000155521	0.000218914	0	0.000128057	0.000306173	0.000199947	4.31369e-05	0.000310631	0.000232829	0.000228981	0	0.000400949	0.000226415	0.000335208	7.83331e-05	0.000178942	0.000951665	0.000306173	0.000951665	Rumen	Duodenum	Rumen	0.158021
Electron transfer flavoprotein-ubiquinone oxidoreductase, mitochondrial	2	19	4	10	1	8	0	3	10	8	3	6	3	0	0	9	0	4	0	4	0.000222841	0.000951665	0.00032752	0.000475964	0.000155521	0.000350263	0	0.000128057	0.000382717	0.000266596	0.000129411	0.000232974	9.97838e-05	0	0	0.000300712	0	0.000148981	0	0.000143154	0.000951665	0.000382717	0.000951665	Rumen	Duodenum	Rumen			0.0153355
Lysine--tRNA ligase	0	12	3	11	1	13	0	10	13	22	22	21	24	17	4	12	2	14	2	18	0	0.000601052	0.00024564	0.00052356	0.000155521	0.000569177	0	0.000426858	0.000497531	0.000733138	0.000949012	0.000815407	0.00079827	0.000648781	0.000255297	0.000400949	0.000150943	0.000521435	0.000156666	0.000644192	0.000949012	0.000949012	0.000815407	Jejunum	Jejunum	Jejunum	0.148345		0.0878357
Nucleoside diphosphate kinase A 1	5	13	9	11	1	15	2	12	21	15	22	6	11	11	13	9	9	16	12	14	0.000557103	0.000651139	0.00073692	0.00052356	0.000155521	0.000656743	0.000583601	0.000512229	0.000803705	0.000499867	0.000949012	0.000232974	0.000365874	0.000419799	0.000829717	0.000300712	0.000679245	0.000595925	0.000939997	0.000501038	0.000949012	0.000949012	0.000656743	Jejunum	Jejunum	Omasum
C4b-binding protein alpha chain	1	0	1	0	1	0	0	1	3	9	0	5	2	2	5	3	6	2	12	6	0.000111421	0	8.188e-05	0	0.000155521	0	0	4.26858e-05	0.000114815	0.00029992	0	0.000194145	6.65225e-05	7.63271e-05	0.000319122	0.000100237	0.00045283	7.44907e-05	0.000939997	0.000214731	0.000939997	0.000939997	0.00029992	Rectum	Rectum	Duodenum	0.101986		0.0297594
Testin	1	2	3	1	3	12	0	22	5	7	2	11	13	18	3	13	2	13	2	12	0.000111421	0.000100175	0.00024564	4.75964e-05	0.000466563	0.000525394	0	0.000939087	0.000191358	0.000233271	8.62738e-05	0.000427118	0.000432396	0.000686944	0.000191473	0.000434361	0.000150943	0.000484189	0.000156666	0.000429461	0.000939087	0.000466563	0.000939087	Abomasum	Omasum	Abomasum			0.0792876
B-cell receptor-associated protein 29	1	11	1	8	4	13	0	15	3	21	3	20	17	13	4	28	2	16	2	19	0.000111421	0.000550964	8.188e-05	0.000380771	0.000622084	0.000569177	0	0.000640287	0.000114815	0.000699813	0.000129411	0.000776578	0.000565442	0.000496126	0.000255297	0.000935547	0.000150943	0.000595925	0.000156666	0.00067998	0.000935547	0.000622084	0.000935547	Cecum	Omasum	Cecum			0.0293561
LY6/PLAUR domain containing 3	1	2	4	2	6	1	0	0	0	0	0	0	0	0	0	0	0	0	0	0	0.000111421	0.000100175	0.00032752	9.51928e-05	0.000933126	4.37828e-05	0	0	0	0	0	0	0	0	0	0	0	0	0	0	0.000933126	0.000933126	0.000100175	Omasum	Omasum	Rumen	0.209189
60S ribosomal protein L18a	2	9	3	3	6	9	0	11	17	15	10	12	10	9	1	15	1	15	3	17	0.000222841	0.000450789	0.00024564	0.000142789	0.000933126	0.000394046	0	0.000469544	0.000650618	0.000499867	0.000431369	0.000465947	0.000332613	0.000343472	6.38244e-05	0.000501186	7.54717e-05	0.00055868	0.000234999	0.000608403	0.000933126	0.000933126	0.000608403	Omasum	Omasum	Rectum			0.0388328
Myosin light polypeptide 6	6	14	6	10	6	11	2	14	16	17	16	18	12	16	11	23	8	17	7	16	0.000668524	0.000701227	0.00049128	0.000475964	0.000933126	0.000481611	0.000583601	0.000597601	0.000612346	0.000566516	0.000690191	0.000698921	0.000399135	0.000610617	0.000702068	0.000768485	0.000603774	0.000633171	0.000548332	0.000572615	0.000933126	0.000933126	0.000768485	Omasum	Omasum	Cecum
F-actin-capping protein subunit alpha-1	2	6	6	11	6	9	0	9	18	13	15	22	26	14	13	13	4	14	5	12	0.000222841	0.000300526	0.00049128	0.00052356	0.000933126	0.000394046	0	0.000384172	0.00068889	0.000433218	0.000647054	0.000854236	0.000864793	0.00053429	0.000829717	0.000434361	0.000301887	0.000521435	0.000391665	0.000429461	0.000933126	0.000933126	0.000854236	Omasum	Omasum	Jejunum
Beta-enolase	1	1	6	2	6	3	0	1	2	3	1	3	1	4	3	1	1	4	1	2	0.000111421	5.00877e-05	0.00049128	9.51928e-05	0.000933126	0.000131349	0	4.26858e-05	7.65433e-05	9.99733e-05	4.31369e-05	0.000116487	3.32613e-05	0.000152654	0.000191473	3.34124e-05	7.54717e-05	0.000148981	7.83331e-05	7.15768e-05	0.000933126	0.000933126	0.000152654	Omasum	Omasum	Ileum	0.104822
General vesicular transport factor p115	0	11	2	12	1	16	0	19	11	28	12	15	23	16	5	20	1	24	1	24	0	0.000550964	0.00016376	0.000571157	0.000155521	0.000700525	0	0.00081103	0.000420988	0.000933085	0.000517643	0.000582434	0.000765009	0.000610617	0.000319122	0.000668248	7.54717e-05	0.000893888	7.83331e-05	0.000858922	0.000933085	0.000765009	0.000933085	Duodenum	Ileum	Duodenum	0.0851233		0.0399276
Actin, alpha skeletal muscle	0	0	0	1	0	0	0	0	0	28	0	2	2	0	0	5	0	0	0	0	0	0	0	4.75964e-05	0	0	0	0	0	0.000933085	0	7.76578e-05	6.65225e-05	0	0	0.000167062	0	0	0	0	0.000933085	6.65225e-05	0.000933085	Duodenum	Ileum	Duodenum		0.886793
Spliceosome RNA helicase DDX39B	4	8	5	9	0	15	0	18	12	21	16	24	26	24	9	11	7	13	8	22	0.000445682	0.000400701	0.0004094	0.000428367	0	0.000656743	0	0.000768344	0.00045926	0.000699813	0.000690191	0.000931894	0.000864793	0.000915926	0.000574419	0.000367537	0.000528302	0.000484189	0.000626665	0.000787345	0.000931894	0.000864793	0.000931894	Jejunum	Ileum	Jejunum
Ras-related protein Rap-1b	3	16	11	16	2	17	0	13	9	17	15	13	14	10	7	22	5	25	7	19	0.000334262	0.000801402	0.00090068	0.000761542	0.000311042	0.000744308	0	0.000554915	0.000344445	0.000566516	0.000647054	0.000504776	0.000465658	0.000381636	0.00044677	0.000735073	0.000377358	0.000931133	0.000548332	0.00067998	0.000931133	0.00090068	0.000931133	Colon	Reticulum	Colon			0.143802
ATP synthase F(0) complex subunit B1, mitochondrial	7	17	5	10	5	21	0	8	9	18	16	15	19	18	6	27	6	23	6	21	0.000779944	0.00085149	0.0004094	0.000475964	0.000777605	0.00091944	0	0.000341486	0.000344445	0.00059984	0.000690191	0.000582434	0.000631964	0.000686944	0.000382946	0.000902135	0.00045283	0.000856643	0.000469998	0.000751557	0.00091944	0.000779944	0.00091944	Omasum	Rumen	Omasum			0.0838249
ATP synthase subunit d, mitochondrial	2	15	4	11	0	21	0	9	1	19	13	14	15	15	7	21	5	16	7	17	0.000222841	0.000751315	0.00032752	0.00052356	0	0.00091944	0	0.000384172	3.82717e-05	0.000633164	0.00056078	0.000543605	0.000498919	0.000572454	0.00044677	0.000701661	0.000377358	0.000595925	0.000548332	0.000608403	0.00091944	0.00056078	0.00091944	Omasum	Jejunum	Omasum	0.187194
Proteasome subunit alpha type-7	4	14	5	11	0	14	0	9	24	19	18	13	15	17	9	8	8	14	7	16	0.000445682	0.000701227	0.0004094	0.00052356	0	0.00061296	0	0.000384172	0.00091852	0.000633164	0.000776464	0.000504776	0.000498919	0.000648781	0.000574419	0.000267299	0.000603774	0.000521435	0.000548332	0.000572615	0.00091852	0.00091852	0.000701227	Duodenum	Duodenum	Rumen
GCN1, eIF2 alpha kinase activator homolog	0	1	0	0	0	4	0	12	24	19	0	10	11	6	0	25	0	7	0	5	0	5.00877e-05	0	0	0	0.000175131	0	0.000512229	0.00091852	0.000633164	0	0.000388289	0.000365874	0.000228981	0	0.00083531	0	0.000260717	0	0.000178942	0.00091852	0.00091852	0.00083531	Duodenum	Duodenum	Cecum			0.00242833
Retinal dehydrogenase 1	1	1	2	2	2	2	0	1	24	20	19	15	8	7	2	2	1	5	1	8	0.000111421	5.00877e-05	0.00016376	9.51928e-05	0.000311042	8.75657e-05	0	4.26858e-05	0.00091852	0.000666489	0.000819601	0.000582434	0.00026609	0.000267145	0.000127649	6.68248e-05	7.54717e-05	0.000186227	7.83331e-05	0.000286307	0.00091852	0.00091852	0.000666489	Duodenum	Duodenum	Duodenum
Glycine amidinotransferase, mitochondrial	0	3	0	2	0	11	0	17	8	12	15	19	19	24	1	1	0	2	1	6	0	0.000150263	0	9.51928e-05	0	0.000481611	0	0.000725658	0.000306173	0.000399893	0.000647054	0.000737749	0.000631964	0.000915926	6.38244e-05	3.34124e-05	0	7.44907e-05	7.83331e-05	0.000214731	0.000915926	0.000647054	0.000915926	Ileum	Jejunum	Ileum	0.0815745
Tyrosine--tRNA ligase, cytoplasmic	0	7	2	12	2	19	0	10	20	19	21	11	25	15	8	4	1	13	0	21	0	0.000350614	0.00016376	0.000571157	0.000311042	0.000831874	0	0.000426858	0.000765433	0.000633164	0.000905875	0.000427118	0.000831532	0.000572454	0.000510595	0.00013365	7.54717e-05	0.000484189	0	0.000751557	0.000905875	0.000905875	0.000831874	Jejunum	Jejunum	Omasum	0.125037	0.887165
RNA-binding Raly-like protein	0	9	0	5	1	20	0	16	14	24	21	16	25	13	4	25	6	16	3	14	0	0.000450789	0	0.000237982	0.000155521	0.000875657	0	0.000682973	0.000535803	0.000799787	0.000905875	0.000621263	0.000831532	0.000496126	0.000255297	0.00083531	0.00045283	0.000595925	0.000234999	0.000501038	0.000905875	0.000905875	0.000875657	Jejunum	Jejunum	Omasum	0.05859		0.126715
Claudin-7	0	0	0	0	0	0	0	2	7	4	2	5	14	4	6	13	12	12	5	6	0	0	0	0	0	0	0	8.53716e-05	0.000267902	0.000133298	8.62738e-05	0.000194145	0.000465658	0.000152654	0.000382946	0.000434361	0.00090566	0.000446944	0.000391665	0.000214731	0.00090566	0.00090566	0.000446944	Colon	Colon	Colon
Carbonic anhydrase 4	0	0	0	0	0	0	0	0	0	0	1	0	2	1	6	3	12	3	10	5	0	0	0	0	0	0	0	0	0	0	4.31369e-05	0	6.65225e-05	3.81636e-05	0.000382946	0.000100237	0.00090566	0.000111736	0.000783331	0.000178942	0.00090566	0.00090566	0.000178942	Colon	Colon	Rectum			0.0184588
Lysosome-associated membrane glycoprotein 1	6	6	1	3	2	3	0	6	8	7	7	5	7	3	9	7	12	9	9	6	0.000668524	0.000300526	8.188e-05	0.000142789	0.000311042	0.000131349	0	0.000256115	0.000306173	0.000233271	0.000301958	0.000194145	0.000232829	0.000114491	0.000574419	0.000233887	0.00090566	0.000335208	0.000704998	0.000214731	0.00090566	0.00090566	0.000335208	Colon	Colon	Colon			0.0400776
26S proteasome regulatory subunit 6B	0	14	2	19	1	11	0	10	13	17	6	9	22	21	7	18	0	12	0	20	0	0.000701227	0.00016376	0.000904331	0.000155521	0.000481611	0	0.000426858	0.000497531	0.000566516	0.000258821	0.00034946	0.000731748	0.000801435	0.00044677	0.000601423	0	0.000446944	0	0.000715768	0.000904331	0.000731748	0.000904331	Reticulum	Ileum	Reticulum	0.0741835		0.0452316
Calumenin	0	15	5	19	1	17	0	9	11	17	12	10	10	11	9	18	2	18	5	19	0	0.000751315	0.0004094	0.000904331	0.000155521	0.000744308	0	0.000384172	0.000420988	0.000566516	0.000517643	0.000388289	0.000332613	0.000419799	0.000574419	0.000601423	0.000150943	0.000670416	0.000391665	0.00067998	0.000904331	0.000574419	0.000904331	Reticulum	Cecum	Reticulum	0.125037
Pyruvate dehydrogenase E1 component subunit beta, mitochondrial	1	15	1	15	0	18	0	9	9	18	11	11	12	13	11	27	7	18	7	16	0.000111421	0.000751315	8.188e-05	0.000713946	0	0.000788091	0	0.000384172	0.000344445	0.00059984	0.000474506	0.000427118	0.000399135	0.000496126	0.000702068	0.000902135	0.000528302	0.000670416	0.000548332	0.000572615	0.000902135	0.000702068	0.000902135	Cecum	Cecum	Cecum	0.0375797
Activating signal cointegrator 1 complex subunit 3	0	1	0	1	0	3	0	6	14	22	12	22	19	13	0	27	1	17	1	12	0	5.00877e-05	0	4.75964e-05	0	0.000131349	0	0.000256115	0.000535803	0.000733138	0.000517643	0.000854236	0.000631964	0.000496126	0	0.000902135	7.54717e-05	0.000633171	7.83331e-05	0.000429461	0.000902135	0.000631964	0.000902135	Cecum	Ileum	Cecum			0.00779928
Myosin regulatory light chain 12B	1	9	1	6	0	14	0	13	12	16	17	20	26	14	9	27	4	21	6	23	0.000111421	0.000450789	8.188e-05	0.000285578	0	0.00061296	0	0.000554915	0.00045926	0.000533191	0.000733328	0.000776578	0.000864793	0.00053429	0.000574419	0.000902135	0.000301887	0.000782152	0.000469998	0.000823134	0.000902135	0.000864793	0.000902135	Cecum	Ileum	Cecum	0.113201		0.0923138
Tetratricopeptide repeat protein 1	0	4	0	6	2	6	0	11	8	19	1	18	24	17	1	27	0	13	0	17	0	0.000200351	0	0.000285578	0.000311042	0.000262697	0	0.000469544	0.000306173	0.000633164	4.31369e-05	0.000698921	0.00079827	0.000648781	6.38244e-05	0.000902135	0	0.000484189	0	0.000608403	0.000902135	0.00079827	0.000902135	Cecum	Ileum	Cecum			0.00178927
26S proteasome non-ATPase regulatory subunit 3	0	18	3	12	2	10	0	9	7	11	14	8	13	8	2	12	1	13	0	18	0	0.000901578	0.00024564	0.000571157	0.000311042	0.000437828	0	0.000384172	0.000267902	0.000366569	0.000603917	0.000310631	0.000432396	0.000305309	0.000127649	0.000400949	7.54717e-05	0.000484189	0	0.000644192	0.000901578	0.000603917	0.000901578	Rumen	Jejunum	Rumen	0.230442		0.0280768
Acrosin	8	12	11	15	2	9	0	0	0	0	0	0	0	0	0	0	0	0	0	0	0.000891365	0.000601052	0.00090068	0.000713946	0.000311042	0.000394046	0	0	0	0	0	0	0	0	0	0	0	0	0	0	0.00090068	0.00090068	0.000713946	Reticulum	Reticulum	Reticulum
Tubulin alpha-4A chain	4	11	11	4	0	7	0	12	9	18	2	12	19	14	7	22	6	7	4	14	0.000445682	0.000550964	0.00090068	0.000190386	0	0.00030648	0	0.000512229	0.000344445	0.00059984	8.62738e-05	0.000465947	0.000631964	0.00053429	0.00044677	0.000735073	0.00045283	0.000260717	0.000313332	0.000501038	0.00090068	0.00090068	0.000735073	Reticulum	Reticulum	Cecum
Alanyl-tRNA synthetase	2	11	11	13	2	14	0	5	11	15	11	11	18	15	4	6	0	10	1	11	0.000222841	0.000550964	0.00090068	0.000618753	0.000311042	0.00061296	0	0.000213429	0.000420988	0.000499867	0.000474506	0.000427118	0.000598703	0.000572454	0.000255297	0.000200474	0	0.000372453	7.83331e-05	0.000393673	0.00090068	0.00090068	0.000618753	Reticulum	Reticulum	Reticulum
Spermatid perinuclear RNA-binding protein	0	3	0	3	0	12	0	10	11	27	13	21	24	22	0	22	0	20	0	13	0	0.000150263	0	0.000142789	0	0.000525394	0	0.000426858	0.000420988	0.00089976	0.00056078	0.000815407	0.00079827	0.000839599	0	0.000735073	0	0.000744907	0	0.000465249	0.00089976	0.00079827	0.00089976	Duodenum	Ileum	Duodenum	0.0696291		0.000359252
LIM domain-containing protein 2	0	1	0	1	0	0	1	14	5	3	0	9	27	18	1	20	0	7	1	5	0	5.00877e-05	0	4.75964e-05	0	0	0.0002918	0.000597601	0.000191358	9.99733e-05	0	0.00034946	0.000898054	0.000686944	6.38244e-05	0.000668248	0	0.000260717	7.83331e-05	0.000178942	0.000898054	0.000898054	0.000686944	Ileum	Ileum	Ileum			0.0398903
Peroxiredoxin-4	6	9	6	11	3	13	0	21	17	25	11	11	10	11	8	20	6	17	5	13	0.000668524	0.000450789	0.00049128	0.00052356	0.000466563	0.000569177	0	0.000896402	0.000650618	0.000833111	0.000474506	0.000427118	0.000332613	0.000419799	0.000510595	0.000668248	0.00045283	0.000633171	0.000391665	0.000465249	0.000896402	0.000668524	0.000896402	Abomasum	Rumen	Abomasum
Integrin alpha-3	0	0	0	1	0	5	0	21	21	18	11	15	7	5	2	18	6	17	4	23	0	0	0	4.75964e-05	0	0.000218914	0	0.000896402	0.000803705	0.00059984	0.000474506	0.000582434	0.000232829	0.000190818	0.000127649	0.000601423	0.00045283	0.000633171	0.000313332	0.000823134	0.000896402	0.000803705	0.000896402	Abomasum	Duodenum	Abomasum			0.100538
Microseminoprotein beta	0	0	0	0	1	0	2	21	0	0	0	0	0	0	0	2	0	2	0	0	0	0	0	0	0.000155521	0	0.000583601	0.000896402	0	0	0	0	0	0	0	6.68248e-05	0	7.44907e-05	0	0	0.000896402	0.000583601	0.000896402	Abomasum	Abomasum	Abomasum
VIP36-like protein	3	8	2	6	3	17	0	17	13	17	11	11	13	9	4	19	5	23	4	25	0.000334262	0.000400701	0.00016376	0.000285578	0.000466563	0.000744308	0	0.000725658	0.000497531	0.000566516	0.000474506	0.000427118	0.000432396	0.000343472	0.000255297	0.000634836	0.000377358	0.000856643	0.000313332	0.00089471	0.00089471	0.000497531	0.00089471	Rectum	Duodenum	Rectum			0.0512532
Serpin H1	8	17	9	14	0	13	0	12	3	18	2	10	12	9	4	20	3	14	2	25	0.000891365	0.00085149	0.00073692	0.000666349	0	0.000569177	0	0.000512229	0.000114815	0.00059984	8.62738e-05	0.000388289	0.000399135	0.000343472	0.000255297	0.000668248	0.000226415	0.000521435	0.000156666	0.00089471	0.00089471	0.000891365	0.00089471	Rectum	Rumen	Rectum			0.0549691
Glutamine--tRNA ligase	0	9	0	10	0	10	0	10	11	16	13	15	22	18	5	10	0	19	0	25	0	0.000450789	0	0.000475964	0	0.000437828	0	0.000426858	0.000420988	0.000533191	0.00056078	0.000582434	0.000731748	0.000686944	0.000319122	0.000334124	0	0.000707661	0	0.00089471	0.00089471	0.000731748	0.00089471	Rectum	Ileum	Rectum	0.0182977		0.0321735
Leucine-rich repeat-containing protein 59	0	2	0	2	2	7	0	13	19	21	11	17	16	15	6	25	5	16	4	25	0	0.000100175	0	9.51928e-05	0.000311042	0.00030648	0	0.000554915	0.000727161	0.000699813	0.000474506	0.000660092	0.00053218	0.000572454	0.000382946	0.00083531	0.000377358	0.000595925	0.000313332	0.00089471	0.00089471	0.000727161	0.00089471	Rectum	Duodenum	Rectum			0.0766605
UMP-CMP kinase	4	13	3	8	5	12	1	15	18	13	7	8	10	12	14	8	11	13	11	13	0.000445682	0.000651139	0.00024564	0.000380771	0.000777605	0.000525394	0.0002918	0.000640287	0.00068889	0.000433218	0.000301958	0.000310631	0.000332613	0.000457963	0.000893541	0.000267299	0.000830189	0.000484189	0.000861664	0.000465249	0.000893541	0.000893541	0.000651139	Cecum	Cecum	Rumen			0.0716615
40S ribosomal protein S5	3	11	3	10	1	13	0	14	23	22	17	16	17	20	4	24	5	16	3	23	0.000334262	0.000550964	0.00024564	0.000475964	0.000155521	0.000569177	0	0.000597601	0.000880248	0.000733138	0.000733328	0.000621263	0.000565442	0.000763271	0.000255297	0.000801898	0.000377358	0.000595925	0.000234999	0.000823134	0.000880248	0.000880248	0.000823134	Duodenum	Duodenum	Rectum			0.0692128
Protein transport protein Sec23A	0	6	0	4	1	6	0	7	23	17	8	15	15	16	2	6	0	11	0	13	0	0.000300526	0	0.000190386	0.000155521	0.000262697	0	0.000298801	0.000880248	0.000566516	0.000345095	0.000582434	0.000498919	0.000610617	0.000127649	0.000200474	0	0.000409699	0	0.000465249	0.000880248	0.000880248	0.000610617	Duodenum	Duodenum	Ileum	0.187194		0.0464825
Copine-1	2	9	3	6	0	5	0	8	23	21	8	12	15	7	7	24	6	20	8	18	0.000222841	0.000450789	0.00024564	0.000285578	0	0.000218914	0	0.000341486	0.000880248	0.000699813	0.000345095	0.000465947	0.000498919	0.000267145	0.00044677	0.000801898	0.00045283	0.000744907	0.000626665	0.000644192	0.000880248	0.000880248	0.000801898	Duodenum	Duodenum	Cecum
Cytochrome P450 2E1	1	17	1	7	0	8	0	12	23	22	2	5	3	3	0	3	0	0	0	0	0.000111421	0.00085149	8.188e-05	0.000333175	0	0.000350263	0	0.000512229	0.000880248	0.000733138	8.62738e-05	0.000194145	9.97838e-05	0.000114491	0	0.000100237	0	0	0	0	0.000880248	0.000880248	0.00085149	Duodenum	Duodenum	Rumen	0.0825202
Ferritin heavy chain	4	5	3	4	0	4	0	3	23	5	4	4	3	4	5	4	3	5	5	4	0.000445682	0.000250438	0.00024564	0.000190386	0	0.000175131	0	0.000128057	0.000880248	0.000166622	0.000172548	0.000155316	9.97838e-05	0.000152654	0.000319122	0.00013365	0.000226415	0.000186227	0.000391665	0.000143154	0.000880248	0.000880248	0.000250438	Duodenum	Duodenum	Rumen
Stathmin	3	1	7	9	0	6	0	2	0	4	0	10	25	23	8	6	1	6	2	8	0.000334262	5.00877e-05	0.00057316	0.000428367	0	0.000262697	0	8.53716e-05	0	0.000133298	0	0.000388289	0.000831532	0.000877762	0.000510595	0.000200474	7.54717e-05	0.000223472	0.000156666	0.000286307	0.000877762	0.000831532	0.000877762	Ileum	Ileum	Ileum		0.886793
Septin-7	0	12	2	13	1	11	0	6	3	11	8	21	22	23	2	9	0	12	0	16	0	0.000601052	0.00016376	0.000618753	0.000155521	0.000481611	0	0.000256115	0.000114815	0.000366569	0.000345095	0.000815407	0.000731748	0.000877762	0.000127649	0.000300712	0	0.000446944	0	0.000572615	0.000877762	0.000731748	0.000877762	Ileum	Ileum	Ileum	0.0999428		0.0247356
Receptor-type tyrosine-protein phosphatase F	0	0	1	2	0	5	0	0	13	14	11	21	25	23	2	7	1	1	2	4	0	0	8.188e-05	9.51928e-05	0	0.000218914	0	0	0.000497531	0.000466542	0.000474506	0.000815407	0.000831532	0.000877762	0.000127649	0.000233887	7.54717e-05	3.72453e-05	0.000156666	0.000143154	0.000877762	0.000831532	0.000877762	Ileum	Ileum	Ileum
Membrane-associated progesterone receptor component 1	1	11	0	10	0	20	0	7	11	18	14	10	10	10	1	16	0	13	0	9	0.000111421	0.000550964	0	0.000475964	0	0.000875657	0	0.000298801	0.000420988	0.00059984	0.000603917	0.000388289	0.000332613	0.000381636	6.38244e-05	0.000534599	0	0.000484189	0	0.000322096	0.000875657	0.000603917	0.000875657	Omasum	Jejunum	Omasum	0.0373146		0.00693509
Synaptosomal-associated protein 25	0	0	0	1	0	2	3	6	6	8	6	10	5	4	2	10	2	13	0	6	0	0	0	4.75964e-05	0	8.75657e-05	0.000875401	0.000256115	0.00022963	0.000266596	0.000258821	0.000388289	0.000166306	0.000152654	0.000127649	0.000334124	0.000150943	0.000484189	0	0.000214731	0.000875401	0.000875401	0.000484189	Abomasum	Abomasum	Colon			0.0742217
ATP-binding cassette sub-family G member 2	0	0	0	0	0	0	3	0	4	2	7	1	2	2	4	1	6	0	4	0	0	0	0	0	0	0	0.000875401	0	0.000153087	6.66489e-05	0.000301958	3.88289e-05	6.65225e-05	7.63271e-05	0.000255297	3.34124e-05	0.00045283	0	0.000313332	0	0.000875401	0.000875401	7.63271e-05	Abomasum	Abomasum	Ileum			0.0041024
CD9 antigen	5	8	5	7	3	6	3	9	4	6	4	7	6	8	6	8	8	9	6	9	0.000557103	0.000400701	0.0004094	0.000333175	0.000466563	0.000262697	0.000875401	0.000384172	0.000153087	0.000199947	0.000172548	0.000271802	0.000199568	0.000305309	0.000382946	0.000267299	0.000603774	0.000335208	0.000469998	0.000322096	0.000875401	0.000875401	0.000400701	Abomasum	Abomasum	Rumen
BPI fold-containing family A member 1	4	1	2	0	0	0	3	0	1	0	0	1	0	0	0	1	0	0	0	0	0.000445682	5.00877e-05	0.00016376	0	0	0	0.000875401	0	3.82717e-05	0	0	3.88289e-05	0	0	0	3.34124e-05	0	0	0	0	0.000875401	0.000875401	5.00877e-05	Abomasum	Abomasum	Rumen	0.166027
Ras-related protein Rab-18	0	5	2	4	1	5	3	7	5	6	2	4	5	4	6	6	3	8	2	8	0	0.000250438	0.00016376	0.000190386	0.000155521	0.000218914	0.000875401	0.000298801	0.000191358	0.000199947	8.62738e-05	0.000155316	0.000166306	0.000152654	0.000382946	0.000200474	0.000226415	0.000297963	0.000156666	0.000286307	0.000875401	0.000875401	0.000298801	Abomasum	Abomasum	Abomasum
Gastric intrinsic factor	0	0	0	0	0	2	3	5	0	0	0	0	0	0	1	0	0	0	0	0	0	0	0	0	0	8.75657e-05	0.000875401	0.000213429	0	0	0	0	0	0	6.38244e-05	0	0	0	0	0	0.000875401	0.000875401	0.000213429	Abomasum	Abomasum	Abomasum
Complement component C7	0	0	4	1	3	0	3	0	2	0	0	0	1	2	1	0	1	1	1	1	0	0	0.00032752	4.75964e-05	0.000466563	0	0.000875401	0	7.65433e-05	0	0	0	3.32613e-05	7.63271e-05	6.38244e-05	0	7.54717e-05	3.72453e-05	7.83331e-05	3.57884e-05	0.000875401	0.000875401	7.63271e-05	Abomasum	Abomasum	Ileum	0.124593
Mucin-1	0	0	0	0	0	2	3	4	1	1	0	0	1	0	1	1	1	1	1	1	0	0	0	0	0	8.75657e-05	0.000875401	0.000170743	3.82717e-05	3.33244e-05	0	0	3.32613e-05	0	6.38244e-05	3.34124e-05	7.54717e-05	3.72453e-05	7.83331e-05	3.57884e-05	0.000875401	0.000875401	0.000170743	Abomasum	Abomasum	Abomasum
Coagulation factor VII	0	0	0	0	0	0	3	0	0	0	0	0	0	0	0	0	0	0	0	0	0	0	0	0	0	0	0.000875401	0	0	0	0	0	0	0	0	0	0	0	0	0	0.000875401	0.000875401	0	Abomasum	Abomasum	Rumen
Chromogranin-A	0	0	0	0	1	6	0	2	9	26	0	3	6	3	1	3	1	18	0	7	0	0	0	0	0.000155521	0.000262697	0	8.53716e-05	0.000344445	0.000866436	0	0.000116487	0.000199568	0.000114491	6.38244e-05	0.000100237	7.54717e-05	0.000670416	0	0.000250519	0.000866436	0.000344445	0.000866436	Duodenum	Duodenum	Duodenum			0.0623942
Vasodilator-stimulated phosphoprotein	1	3	2	3	0	8	1	7	9	12	19	12	26	16	11	11	5	11	5	15	0.000111421	0.000150263	0.00016376	0.000142789	0	0.000350263	0.0002918	0.000298801	0.000344445	0.000399893	0.000819601	0.000465947	0.000864793	0.000610617	0.000702068	0.000367537	0.000377358	0.000409699	0.000391665	0.000536826	0.000864793	0.000864793	0.000610617	Ileum	Ileum	Ileum
Ras suppressor protein 1	0	10	0	5	1	7	0	9	3	9	20	11	17	12	5	17	0	17	1	14	0	0.000500877	0	0.000237982	0.000155521	0.00030648	0	0.000384172	0.000114815	0.00029992	0.000862738	0.000427118	0.000565442	0.000457963	0.000319122	0.000568011	0	0.000633171	7.83331e-05	0.000501038	0.000862738	0.000862738	0.000633171	Jejunum	Jejunum	Colon	0.119381		0.0649738
Arginine--tRNA ligase, cytoplasmic	4	14	5	9	3	13	0	14	14	23	20	12	16	21	5	11	0	18	0	22	0.000445682	0.000701227	0.0004094	0.000428367	0.000466563	0.000569177	0	0.000597601	0.000535803	0.000766462	0.000862738	0.000465947	0.00053218	0.000801435	0.000319122	0.000367537	0	0.000670416	0	0.000787345	0.000862738	0.000862738	0.000801435	Jejunum	Jejunum	Ileum			0.0339188
Superoxide dismutase [Mn], mitochondrial	2	15	4	4	0	5	0	3	12	7	6	4	3	4	7	5	9	8	11	6	0.000222841	0.000751315	0.00032752	0.000190386	0	0.000218914	0	0.000128057	0.00045926	0.000233271	0.000258821	0.000155316	9.97838e-05	0.000152654	0.00044677	0.000167062	0.000679245	0.000297963	0.000861664	0.000214731	0.000861664	0.000861664	0.000751315	Rectum	Rectum	Rumen			0.0493333
Vitamin K-dependent protein C	2	0	4	0	1	0	0	3	1	6	2	4	5	1	6	1	10	3	11	3	0.000222841	0	0.00032752	0	0.000155521	0	0	0.000128057	3.82717e-05	0.000199947	8.62738e-05	0.000155316	0.000166306	3.81636e-05	0.000382946	3.34124e-05	0.000754717	0.000111736	0.000861664	0.000107365	0.000861664	0.000861664	0.000199947	Rectum	Rectum	Duodenum	0.0271996		0.00632678
Phospholipase B1	0	0	0	0	0	0	0	0	0	0	2	0	0	0	8	0	10	0	11	0	0	0	0	0	0	0	0	0	0	0	8.62738e-05	0	0	0	0.000510595	0	0.000754717	0	0.000861664	0	0.000861664	0.000861664	0	Rectum	Rectum	Rumen			1.28922e-05
Proteasome 26S subunit, non-ATPase 1	0	10	5	12	1	17	0	20	20	18	15	12	22	15	2	20	0	22	0	24	0	0.000500877	0.0004094	0.000571157	0.000155521	0.000744308	0	0.000853716	0.000765433	0.00059984	0.000647054	0.000465947	0.000731748	0.000572454	0.000127649	0.000668248	0	0.000819397	0	0.000858922	0.000858922	0.000765433	0.000858922	Rectum	Duodenum	Rectum	0.228989		0.00345756
26S proteasome non-ATPase regulatory subunit 2	3	15	7	16	1	11	0	13	16	17	19	9	15	13	4	18	1	23	1	24	0.000334262	0.000751315	0.00057316	0.000761542	0.000155521	0.000481611	0	0.000554915	0.000612346	0.000566516	0.000819601	0.00034946	0.000498919	0.000496126	0.000255297	0.000601423	7.54717e-05	0.000856643	7.83331e-05	0.000858922	0.000858922	0.000819601	0.000858922	Rectum	Jejunum	Rectum			0.0321056
60S acidic ribosomal protein P2	4	14	6	18	3	15	2	8	10	22	12	12	15	13	6	14	7	16	5	19	0.000445682	0.000701227	0.00049128	0.000856735	0.000466563	0.000656743	0.000583601	0.000341486	0.000382717	0.000733138	0.000517643	0.000465947	0.000498919	0.000496126	0.000382946	0.000467774	0.000528302	0.000595925	0.000391665	0.00067998	0.000856735	0.000583601	0.000856735	Reticulum	Abomasum	Reticulum
Nuclease-sensitive element-binding protein 1	0	8	0	18	2	9	0	7	1	13	0	9	17	9	4	8	0	13	0	18	0	0.000400701	0	0.000856735	0.000311042	0.000394046	0	0.000298801	3.82717e-05	0.000433218	0	0.00034946	0.000565442	0.000343472	0.000255297	0.000267299	0	0.000484189	0	0.000644192	0.000856735	0.000565442	0.000856735	Reticulum	Ileum	Reticulum	0.0952357	0.887165	0.053455
Beta-hexosaminidase subunit alpha	2	16	2	18	0	12	0	5	20	15	14	5	8	10	6	5	2	10	2	13	0.000222841	0.000801402	0.00016376	0.000856735	0	0.000525394	0	0.000213429	0.000765433	0.000499867	0.000603917	0.000194145	0.00026609	0.000381636	0.000382946	0.000167062	0.000150943	0.000372453	0.000156666	0.000465249	0.000856735	0.000765433	0.000856735	Reticulum	Duodenum	Reticulum	0.0744616
Glutathione S-transferase A1	4	6	6	18	2	8	2	6	16	11	0	1	0	0	3	1	4	4	5	5	0.000445682	0.000300526	0.00049128	0.000856735	0.000311042	0.000350263	0.000583601	0.000256115	0.000612346	0.000366569	0	3.88289e-05	0	0	0.000191473	3.34124e-05	0.000301887	0.000148981	0.000391665	0.000178942	0.000856735	0.000612346	0.000856735	Reticulum	Duodenum	Reticulum			0.131756
40S ribosomal protein S7	1	11	4	10	0	14	0	11	17	20	15	8	11	11	3	21	2	23	4	23	0.000111421	0.000550964	0.00032752	0.000475964	0	0.00061296	0	0.000469544	0.000650618	0.000666489	0.000647054	0.000310631	0.000365874	0.000419799	0.000191473	0.000701661	0.000150943	0.000856643	0.000313332	0.000823134	0.000856643	0.000650618	0.000856643	Colon	Duodenum	Colon	0.218656		0.0353359
40S ribosomal protein S11	1	14	3	11	0	12	0	9	17	18	14	22	13	15	4	15	5	17	3	17	0.000111421	0.000701227	0.00024564	0.00052356	0	0.000525394	0	0.000384172	0.000650618	0.00059984	0.000603917	0.000854236	0.000432396	0.000572454	0.000255297	0.000501186	0.000377358	0.000633171	0.000234999	0.000608403	0.000854236	0.000650618	0.000854236	Jejunum	Duodenum	Jejunum	0.127904		0.105281
Collagen alpha-1(III) chain	4	16	4	17	3	11	0	20	0	3	1	3	4	2	0	0	0	0	0	0	0.000445682	0.000801402	0.00032752	0.000809139	0.000466563	0.000481611	0	0.000853716	0	9.99733e-05	4.31369e-05	0.000116487	0.000133045	7.63271e-05	0	0	0	0	0	0	0.000853716	0.000466563	0.000853716	Abomasum	Omasum	Abomasum
Protein-glutamine gamma-glutamyltransferase 2	0	4	0	2	0	17	0	20	0	6	1	5	9	6	0	3	0	1	0	7	0	0.000200351	0	9.51928e-05	0	0.000744308	0	0.000853716	0	0.000199947	4.31369e-05	0.000194145	0.000299351	0.000228981	0	0.000100237	0	3.72453e-05	0	0.000250519	0.000853716	0.000299351	0.000853716	Abomasum	Ileum	Abomasum	0.0543035		0.0468926
Myosin-7	0	1	2	1	0	2	0	20	4	4	2	1	2	1	0	19	0	5	0	2	0	5.00877e-05	0.00016376	4.75964e-05	0	8.75657e-05	0	0.000853716	0.000153087	0.000133298	8.62738e-05	3.88289e-05	6.65225e-05	3.81636e-05	0	0.000634836	0	0.000186227	0	7.15768e-05	0.000853716	0.00016376	0.000853716	Abomasum	Reticulum	Abomasum			0.00791484
EF-hand domain-containing protein D2	0	3	1	3	1	14	1	16	22	9	19	14	18	14	7	3	3	1	4	7	0	0.000150263	8.188e-05	0.000142789	0.000155521	0.00061296	0.0002918	0.000682973	0.000841976	0.00029992	0.000819601	0.000543605	0.000598703	0.00053429	0.00044677	0.000100237	0.000226415	3.72453e-05	0.000313332	0.000250519	0.000841976	0.000841976	0.000682973	Duodenum	Duodenum	Abomasum
Proteasome subunit beta type-8	0	0	0	0	1	3	0	2	22	12	11	9	12	6	6	8	7	10	5	13	0	0	0	0	0.000155521	0.000131349	0	8.53716e-05	0.000841976	0.000399893	0.000474506	0.00034946	0.000399135	0.000228981	0.000382946	0.000267299	0.000528302	0.000372453	0.000391665	0.000465249	0.000841976	0.000841976	0.000465249	Duodenum	Duodenum	Rectum		0.886793
Proteasome subunit beta type-1	3	8	4	15	0	13	0	10	22	16	17	15	19	12	10	11	2	9	6	16	0.000334262	0.000400701	0.00032752	0.000713946	0	0.000569177	0	0.000426858	0.000841976	0.000533191	0.000733328	0.000582434	0.000631964	0.000457963	0.000638244	0.000367537	0.000150943	0.000335208	0.000469998	0.000572615	0.000841976	0.000841976	0.000713946	Duodenum	Duodenum	Reticulum
Uncharacterized protein FLJ20699	2	12	0	11	0	8	0	5	22	15	11	8	10	7	4	4	2	6	3	6	0.000222841	0.000601052	0	0.00052356	0	0.000350263	0	0.000213429	0.000841976	0.000499867	0.000474506	0.000310631	0.000332613	0.000267145	0.000255297	0.00013365	0.000150943	0.000223472	0.000234999	0.000214731	0.000841976	0.000841976	0.000601052	Duodenum	Duodenum	Rumen	0.0917331
Glycerol-3-phosphate dehydrogenase, mitochondrial	0	0	0	0	0	0	0	3	22	9	19	10	14	13	4	5	7	9	5	7	0	0	0	0	0	0	0	0.000128057	0.000841976	0.00029992	0.000819601	0.000388289	0.000465658	0.000496126	0.000255297	0.000167062	0.000528302	0.000335208	0.000391665	0.000250519	0.000841976	0.000841976	0.000496126	Duodenum	Duodenum	Ileum
Argininosuccinate lyase	0	2	2	4	0	11	0	4	22	13	10	3	9	9	5	6	4	6	1	3	0	0.000100175	0.00016376	0.000190386	0	0.000481611	0	0.000170743	0.000841976	0.000433218	0.000431369	0.000116487	0.000299351	0.000343472	0.000319122	0.000200474	0.000301887	0.000223472	7.83331e-05	0.000107365	0.000841976	0.000841976	0.000481611	Duodenum	Duodenum	Omasum
Proteasome subunit alpha type-3	5	11	8	11	4	13	0	13	22	19	18	19	21	19	12	13	9	16	9	17	0.000557103	0.000550964	0.00065504	0.00052356	0.000622084	0.000569177	0	0.000554915	0.000841976	0.000633164	0.000776464	0.000737749	0.000698487	0.000725108	0.000765892	0.000434361	0.000679245	0.000595925	0.000704998	0.000608403	0.000841976	0.000841976	0.000737749	Duodenum	Duodenum	Jejunum
Histone H1.1	4	14	4	13	5	15	2	16	6	17	14	21	20	22	9	24	9	22	8	18	0.000445682	0.000701227	0.00032752	0.000618753	0.000777605	0.000656743	0.000583601	0.000682973	0.00022963	0.000566516	0.000603917	0.000815407	0.000665225	0.000839599	0.000574419	0.000801898	0.000679245	0.000819397	0.000626665	0.000644192	0.000839599	0.000777605	0.000839599	Ileum	Omasum	Ileum
Histone H2A.V	2	7	2	17	1	10	2	8	4	17	13	16	18	11	2	25	2	13	3	10	0.000222841	0.000350614	0.00016376	0.000809139	0.000155521	0.000437828	0.000583601	0.000341486	0.000153087	0.000566516	0.00056078	0.000621263	0.000598703	0.000419799	0.000127649	0.00083531	0.000150943	0.000484189	0.000234999	0.000357884	0.00083531	0.000598703	0.00083531	Cecum	Ileum	Cecum	0.199362		0.0915655
Cytochrome c oxidase subunit 2	4	16	4	11	4	19	0	9	11	23	13	4	12	7	12	19	11	17	8	11	0.000445682	0.000801402	0.00032752	0.00052356	0.000622084	0.000831874	0	0.000384172	0.000420988	0.000766462	0.00056078	0.000155316	0.000399135	0.000267145	0.000765892	0.000634836	0.000830189	0.000633171	0.000626665	0.000393673	0.000831874	0.000830189	0.000831874	Omasum	Colon	Omasum
Aspartate--tRNA ligase, cytoplasmic	0	10	3	13	0	19	0	13	20	22	5	10	23	14	5	16	1	17	1	22	0	0.000500877	0.00024564	0.000618753	0	0.000831874	0	0.000554915	0.000765433	0.000733138	0.000215685	0.000388289	0.000765009	0.00053429	0.000319122	0.000534599	7.54717e-05	0.000633171	7.83331e-05	0.000787345	0.000831874	0.000765433	0.000831874	Omasum	Duodenum	Omasum	0.0816086		0.0692128
Chloride intracellular channel protein 4	3	6	4	6	2	19	2	3	3	2	2	10	8	7	2	5	2	3	3	6	0.000334262	0.000300526	0.00032752	0.000285578	0.000311042	0.000831874	0.000583601	0.000128057	0.000114815	6.66489e-05	8.62738e-05	0.000388289	0.00026609	0.000267145	0.000127649	0.000167062	0.000150943	0.000111736	0.000234999	0.000214731	0.000831874	0.000583601	0.000831874	Omasum	Abomasum	Omasum
Cadherin related family member 5	0	0	0	0	0	0	0	0	1	0	3	0	1	1	10	2	11	0	10	1	0	0	0	0	0	0	0	0	3.82717e-05	0	0.000129411	0	3.32613e-05	3.81636e-05	0.000638244	6.68248e-05	0.000830189	0	0.000783331	3.57884e-05	0.000830189	0.000830189	6.68248e-05	Colon	Colon	Cecum			0.000806106
Chymotrypsinogen A	0	0	0	0	0	0	0	0	10	4	4	0	0	0	9	3	11	0	7	0	0	0	0	0	0	0	0	0	0.000382717	0.000133298	0.000172548	0	0	0	0.000574419	0.000100237	0.000830189	0	0.000548332	0	0.000830189	0.000830189	0.000133298	Colon	Colon	Duodenum		0.886793	0.00143905
Proteasome activator complex subunit 2	0	6	1	6	0	12	0	10	11	20	10	10	18	14	13	8	9	13	9	20	0	0.000300526	8.188e-05	0.000285578	0	0.000525394	0	0.000426858	0.000420988	0.000666489	0.000431369	0.000388289	0.000598703	0.00053429	0.000829717	0.000267299	0.000679245	0.000484189	0.000704998	0.000715768	0.000829717	0.000829717	0.000715768	Cecum	Cecum	Rectum	0.0917331
Caspase-6	0	0	0	0	0	2	0	6	21	15	9	9	10	12	13	8	9	14	9	14	0	0	0	0	0	8.75657e-05	0	0.000256115	0.000803705	0.000499867	0.000388232	0.00034946	0.000332613	0.000457963	0.000829717	0.000267299	0.000679245	0.000521435	0.000704998	0.000501038	0.000829717	0.000829717	0.000521435	Cecum	Cecum	Colon
Exportin 1	0	7	0	7	0	11	0	10	14	11	9	9	18	13	1	9	0	15	0	23	0	0.000350614	0	0.000333175	0	0.000481611	0	0.000426858	0.000535803	0.000366569	0.000388232	0.00034946	0.000598703	0.000496126	6.38244e-05	0.000300712	0	0.00055868	0	0.000823134	0.000823134	0.000598703	0.000823134	Rectum	Ileum	Rectum	0.0271996		0.00566609
Actin-related protein 2/3 complex subunit 1B	2	5	4	4	0	7	0	11	16	19	19	19	22	21	10	12	6	16	4	12	0.000222841	0.000250438	0.00032752	0.000190386	0	0.00030648	0	0.000469544	0.000612346	0.000633164	0.000819601	0.000737749	0.000731748	0.000801435	0.000638244	0.000400949	0.00045283	0.000595925	0.000313332	0.000429461	0.000819601	0.000819601	0.000801435	Jejunum	Jejunum	Ileum
Epoxide hydrolase 2	0	11	4	8	0	4	0	0	15	6	19	12	11	13	0	0	0	0	0	0	0	0.000550964	0.00032752	0.000380771	0	0.000175131	0	0	0.000574075	0.000199947	0.000819601	0.000465947	0.000365874	0.000496126	0	0	0	0	0	0	0.000819601	0.000819601	0.000550964	Jejunum	Jejunum	Rumen
60S ribosomal protein L26	1	10	1	15	1	16	0	14	14	23	19	16	15	14	1	21	2	19	1	19	0.000111421	0.000500877	8.188e-05	0.000713946	0.000155521	0.000700525	0	0.000597601	0.000535803	0.000766462	0.000819601	0.000621263	0.000498919	0.00053429	6.38244e-05	0.000701661	0.000150943	0.000707661	7.83331e-05	0.00067998	0.000819601	0.000819601	0.000766462	Jejunum	Jejunum	Duodenum	0.0786748		0.0125285
Pyridoxal-dependent decarboxylase domain-containing protein 1	0	0	0	0	0	9	0	19	17	24	0	7	14	10	2	18	1	22	3	20	0	0	0	0	0	0.000394046	0	0.00081103	0.000650618	0.000799787	0	0.000271802	0.000465658	0.000381636	0.000127649	0.000601423	7.54717e-05	0.000819397	0.000234999	0.000715768	0.000819397	0.000650618	0.000819397	Colon	Duodenum	Colon			0.0275382
Rho-associated protein kinase 2	0	2	0	6	2	6	0	13	4	4	4	13	11	7	2	11	0	22	0	12	0	0.000100175	0	0.000285578	0.000311042	0.000262697	0	0.000554915	0.000153087	0.000133298	0.000172548	0.000504776	0.000365874	0.000267145	0.000127649	0.000367537	0	0.000819397	0	0.000429461	0.000819397	0.000365874	0.000819397	Colon	Ileum	Colon			0.0146258
Destrin	6	6	10	8	1	8	0	16	10	8	2	8	11	9	12	15	9	13	7	16	0.000668524	0.000300526	0.0008188	0.000380771	0.000155521	0.000350263	0	0.000682973	0.000382717	0.000266596	8.62738e-05	0.000310631	0.000365874	0.000343472	0.000765892	0.000501186	0.000679245	0.000484189	0.000548332	0.000572615	0.0008188	0.0008188	0.000682973	Reticulum	Reticulum	Abomasum
Inter-alpha-trypsin inhibitor heavy chain H3	1	3	10	12	1	10	0	2	4	3	5	3	5	4	2	7	0	9	0	5	0.000111421	0.000150263	0.0008188	0.000571157	0.000155521	0.000437828	0	8.53716e-05	0.000153087	9.99733e-05	0.000215685	0.000116487	0.000166306	0.000152654	0.000127649	0.000233887	0	0.000335208	0	0.000178942	0.0008188	0.0008188	0.000571157	Reticulum	Reticulum	Reticulum			0.0872366
DnaJ homolog subfamily A member 2	0	4	0	0	0	0	0	4	17	18	18	21	16	15	0	24	2	6	2	9	0	0.000200351	0	0	0	0	0	0.000170743	0.000650618	0.00059984	0.000776464	0.000815407	0.00053218	0.000572454	0	0.000801898	0.000150943	0.000223472	0.000156666	0.000322096	0.000815407	0.000776464	0.000815407	Jejunum	Jejunum	Jejunum			0.109621
Tapasin	0	0	0	0	0	1	0	3	1	6	9	21	18	13	1	12	0	6	0	5	0	0	0	0	0	4.37828e-05	0	0.000128057	3.82717e-05	0.000199947	0.000388232	0.000815407	0.000598703	0.000496126	6.38244e-05	0.000400949	0	0.000223472	0	0.000178942	0.000815407	0.000598703	0.000815407	Jejunum	Ileum	Jejunum			0.0291516
ATP-dependent RNA helicase DDX1	0	5	0	4	0	9	0	19	12	22	7	14	18	20	0	16	0	13	0	14	0	0.000250438	0	0.000190386	0	0.000394046	0	0.00081103	0.00045926	0.000733138	0.000301958	0.000543605	0.000598703	0.000763271	0	0.000534599	0	0.000484189	0	0.000501038	0.00081103	0.000598703	0.00081103	Abomasum	Ileum	Abomasum	0.0539127		0.000806106
Inositol-3-phosphate synthase 1	3	11	7	17	1	13	0	0	0	0	0	0	0	0	0	0	0	0	0	0	0.000334262	0.000550964	0.00057316	0.000809139	0.000155521	0.000569177	0	0	0	0	0	0	0	0	0	0	0	0	0	0	0.000809139	0.00057316	0.000809139	Reticulum	Reticulum	Reticulum
Acetolactate synthase-like protein	0	0	0	1	0	3	0	8	21	11	14	8	18	9	2	14	4	11	3	9	0	0	0	4.75964e-05	0	0.000131349	0	0.000341486	0.000803705	0.000366569	0.000603917	0.000310631	0.000598703	0.000343472	0.000127649	0.000467774	0.000301887	0.000409699	0.000234999	0.000322096	0.000803705	0.000803705	0.000467774	Duodenum	Duodenum	Cecum		0.886793
Mitochondrial carrier homolog 2	2	6	1	5	0	8	0	11	21	22	10	15	10	17	5	20	5	19	2	13	0.000222841	0.000300526	8.188e-05	0.000237982	0	0.000350263	0	0.000469544	0.000803705	0.000733138	0.000431369	0.000582434	0.000332613	0.000648781	0.000319122	0.000668248	0.000377358	0.000707661	0.000156666	0.000465249	0.000803705	0.000803705	0.000733138	Duodenum	Duodenum	Duodenum			0.0841705
Ornithine carbamoyltransferase, mitochondrial	0	0	0	0	0	0	0	0	21	13	16	7	9	14	0	0	0	0	0	0	0	0	0	0	0	0	0	0	0.000803705	0.000433218	0.000690191	0.000271802	0.000299351	0.00053429	0	0	0	0	0	0	0.000803705	0.000803705	0.00053429	Duodenum	Duodenum	Ileum
Dehydrogenase/reductase SDR family member 4	0	8	1	7	0	11	0	9	21	14	11	9	10	7	1	7	1	12	2	11	0	0.000400701	8.188e-05	0.000333175	0	0.000481611	0	0.000384172	0.000803705	0.000466542	0.000474506	0.00034946	0.000332613	0.000267145	6.38244e-05	0.000233887	7.54717e-05	0.000446944	0.000156666	0.000393673	0.000803705	0.000803705	0.000481611	Duodenum	Duodenum	Omasum	0.0771186		0.0742217
Echinoderm microtubule associated protein like 4	0	2	0	1	0	3	0	6	21	18	5	11	17	9	0	3	0	6	0	7	0	0.000100175	0	4.75964e-05	0	0.000131349	0	0.000256115	0.000803705	0.00059984	0.000215685	0.000427118	0.000565442	0.000343472	0	0.000100237	0	0.000223472	0	0.000250519	0.000803705	0.000803705	0.00059984	Duodenum	Duodenum	Duodenum	0.231258		0.0180526
MICOS complex subunit MIC19	1	9	1	7	3	11	0	4	3	12	1	16	14	13	2	24	1	13	2	18	0.000111421	0.000450789	8.188e-05	0.000333175	0.000466563	0.000481611	0	0.000170743	0.000114815	0.000399893	4.31369e-05	0.000621263	0.000465658	0.000496126	0.000127649	0.000801898	7.54717e-05	0.000484189	0.000156666	0.000644192	0.000801898	0.000466563	0.000801898	Cecum	Omasum	Cecum			0.0218451
60S ribosomal protein L23	2	11	3	10	0	9	1	7	12	20	11	11	11	11	2	24	2	12	1	14	0.000222841	0.000550964	0.00024564	0.000475964	0	0.000394046	0.0002918	0.000298801	0.00045926	0.000666489	0.000474506	0.000427118	0.000365874	0.000419799	0.000127649	0.000801898	0.000150943	0.000446944	7.83331e-05	0.000501038	0.000801898	0.000474506	0.000801898	Cecum	Jejunum	Cecum	0.194129		0.0326386
Guanine nucleotide-binding protein G(I)/G(S)/G(T) subunit beta-1	3	7	4	7	0	8	1	14	18	22	10	14	17	21	6	19	4	18	6	21	0.000334262	0.000350614	0.00032752	0.000333175	0	0.000350263	0.0002918	0.000597601	0.00068889	0.000733138	0.000431369	0.000543605	0.000565442	0.000801435	0.000382946	0.000634836	0.000301887	0.000670416	0.000469998	0.000751557	0.000801435	0.00068889	0.000801435	Ileum	Duodenum	Ileum			0.125684
Heterogeneous nuclear ribonucleoprotein F	0	7	1	5	1	9	0	9	16	23	11	20	15	21	4	14	2	14	3	11	0	0.000350614	8.188e-05	0.000237982	0.000155521	0.000394046	0	0.000384172	0.000612346	0.000766462	0.000474506	0.000776578	0.000498919	0.000801435	0.000255297	0.000467774	0.000150943	0.000521435	0.000234999	0.000393673	0.000801435	0.000612346	0.000801435	Ileum	Duodenum	Ileum	0.189468		0.125684
HNRNPUL2	0	5	0	5	1	10	0	11	11	17	12	19	20	21	3	17	0	18	0	16	0	0.000250438	0	0.000237982	0.000155521	0.000437828	0	0.000469544	0.000420988	0.000566516	0.000517643	0.000737749	0.000665225	0.000801435	0.000191473	0.000568011	0	0.000670416	0	0.000572615	0.000801435	0.000665225	0.000801435	Ileum	Ileum	Ileum	0.129967		0.013974
LIM and SH3 domain protein 1	1	3	5	1	1	3	1	13	5	11	1	12	21	21	5	13	5	7	6	9	0.000111421	0.000150263	0.0004094	4.75964e-05	0.000155521	0.000131349	0.0002918	0.000554915	0.000191358	0.000366569	4.31369e-05	0.000465947	0.000698487	0.000801435	0.000319122	0.000434361	0.000377358	0.000260717	0.000469998	0.000322096	0.000801435	0.000698487	0.000801435	Ileum	Ileum	Ileum
Aldose reductase	6	9	9	11	2	16	1	5	14	10	10	10	19	21	10	10	4	10	4	15	0.000668524	0.000450789	0.00073692	0.00052356	0.000311042	0.000700525	0.0002918	0.000213429	0.000535803	0.000333244	0.000431369	0.000388289	0.000631964	0.000801435	0.000638244	0.000334124	0.000301887	0.000372453	0.000313332	0.000536826	0.000801435	0.00073692	0.000801435	Ileum	Reticulum	Ileum
Short/branched chain specific acyl-CoA dehydrogenase, mitochondrial	2	16	2	10	1	10	0	8	6	11	2	8	3	4	2	16	3	12	0	10	0.000222841	0.000801402	0.00016376	0.000475964	0.000155521	0.000437828	0	0.000341486	0.00022963	0.000366569	8.62738e-05	0.000310631	9.97838e-05	0.000152654	0.000127649	0.000534599	0.000226415	0.000446944	0	0.000357884	0.000801402	0.00022963	0.000801402	Rumen	Duodenum	Rumen	0.146615		0.0679532
Tubulin beta-5 chain	1	7	6	5	0	13	0	8	9	24	8	16	17	10	5	20	3	13	3	14	0.000111421	0.000350614	0.00049128	0.000237982	0	0.000569177	0	0.000341486	0.000344445	0.000799787	0.000345095	0.000621263	0.000565442	0.000381636	0.000319122	0.000668248	0.000226415	0.000484189	0.000234999	0.000501038	0.000799787	0.000565442	0.000799787	Duodenum	Ileum	Duodenum			0.0956179
Rho GTPase-activating protein 10	0	2	0	1	1	1	0	5	5	6	3	17	24	15	2	3	0	4	0	5	0	0.000100175	0	4.75964e-05	0.000155521	4.37828e-05	0	0.000213429	0.000191358	0.000199947	0.000129411	0.000660092	0.00079827	0.000572454	0.000127649	0.000100237	0	0.000148981	0	0.000178942	0.00079827	0.00079827	0.000660092	Ileum	Ileum	Jejunum
Serine/threonine-protein phosphatase 4 catalytic subunit	0	4	0	7	0	7	0	4	10	7	6	11	13	14	2	8	1	9	0	22	0	0.000200351	0	0.000333175	0	0.00030648	0	0.000170743	0.000382717	0.000233271	0.000258821	0.000427118	0.000432396	0.00053429	0.000127649	0.000267299	7.54717e-05	0.000335208	0	0.000787345	0.000787345	0.000432396	0.000787345	Rectum	Ileum	Rectum	0.0491101		0.0593672
DnaJ homolog subfamily C member 3	0	2	0	2	3	11	0	13	5	16	13	20	14	14	0	18	0	16	2	22	0	0.000100175	0	9.51928e-05	0.000466563	0.000481611	0	0.000554915	0.000191358	0.000533191	0.00056078	0.000776578	0.000465658	0.00053429	0	0.000601423	0	0.000595925	0.000156666	0.000787345	0.000787345	0.00056078	0.000787345	Rectum	Jejunum	Rectum			0.00566609
Serine/threonine-protein phosphatase 2A catalytic subunit alpha isoform	6	7	9	11	3	8	0	9	17	12	10	6	11	8	12	8	9	15	10	13	0.000668524	0.000350614	0.00073692	0.00052356	0.000466563	0.000350263	0	0.000384172	0.000650618	0.000399893	0.000431369	0.000232974	0.000365874	0.000305309	0.000765892	0.000267299	0.000679245	0.00055868	0.000783331	0.000465249	0.000783331	0.000783331	0.00055868	Rectum	Rectum	Colon
Ras-related protein Rab-7a	5	10	7	14	0	7	1	14	12	17	16	16	14	15	11	14	10	13	10	13	0.000557103	0.000500877	0.00057316	0.000666349	0	0.00030648	0.0002918	0.000597601	0.00045926	0.000566516	0.000690191	0.000621263	0.000465658	0.000572454	0.000702068	0.000467774	0.000754717	0.000484189	0.000783331	0.000465249	0.000783331	0.000783331	0.000666349	Rectum	Rectum	Reticulum
Mesencephalic astrocyte-derived neurotrophic factor	0	4	0	2	1	3	1	14	20	20	13	9	13	11	11	5	5	4	10	14	0	0.000200351	0	9.51928e-05	0.000155521	0.000131349	0.0002918	0.000597601	0.000765433	0.000666489	0.00056078	0.00034946	0.000432396	0.000419799	0.000702068	0.000167062	0.000377358	0.000148981	0.000783331	0.000501038	0.000783331	0.000783331	0.000666489	Rectum	Rectum	Duodenum			0.102836
Integrin beta-2	0	0	0	0	1	0	0	0	7	10	4	20	7	6	8	0	8	0	10	0	0	0	0	0	0.000155521	0	0	0	0.000267902	0.000333244	0.000172548	0.000776578	0.000232829	0.000228981	0.000510595	0	0.000603774	0	0.000783331	0	0.000783331	0.000783331	0.000776578	Rectum	Rectum	Jejunum			2.50257e-05
Choline transporter-like protein 4	1	0	2	0	0	1	0	8	5	1	6	1	5	3	7	3	10	3	10	4	0.000111421	0	0.00016376	0	0	4.37828e-05	0	0.000341486	0.000191358	3.33244e-05	0.000258821	3.88289e-05	0.000166306	0.000114491	0.00044677	0.000100237	0.000754717	0.000111736	0.000783331	0.000143154	0.000783331	0.000783331	0.000341486	Rectum	Rectum	Abomasum		0.886793	0.0142898
Elongation factor 1-delta	2	6	4	14	0	15	1	11	5	10	7	15	15	13	4	18	3	21	4	18	0.000222841	0.000300526	0.00032752	0.000666349	0	0.000656743	0.0002918	0.000469544	0.000191358	0.000333244	0.000301958	0.000582434	0.000498919	0.000496126	0.000255297	0.000601423	0.000226415	0.000782152	0.000313332	0.000644192	0.000782152	0.000498919	0.000782152	Colon	Ileum	Colon			0.0621937
60S ribosomal protein L10	3	13	2	6	3	10	0	13	15	23	16	18	13	20	1	21	2	21	2	20	0.000334262	0.000651139	0.00016376	0.000285578	0.000466563	0.000437828	0	0.000554915	0.000574075	0.000766462	0.000690191	0.000698921	0.000432396	0.000763271	6.38244e-05	0.000701661	0.000150943	0.000782152	0.000156666	0.000715768	0.000782152	0.000690191	0.000782152	Colon	Jejunum	Colon			0.0159031
Corticosteroid 11-beta-dehydrogenase isozyme 2	0	2	0	0	0	0	0	3	1	3	9	6	11	8	0	20	8	21	2	12	0	0.000100175	0	0	0	0	0	0.000128057	3.82717e-05	9.99733e-05	0.000388232	0.000232974	0.000365874	0.000305309	0	0.000668248	0.000603774	0.000782152	0.000156666	0.000429461	0.000782152	0.000603774	0.000782152	Colon	Colon	Colon			0.136867
26S proteasome regulatory subunit 7	0	10	6	8	5	9	0	4	5	12	8	9	15	14	4	9	1	12	1	12	0	0.000500877	0.00049128	0.000380771	0.000777605	0.000394046	0	0.000170743	0.000191358	0.000399893	0.000345095	0.00034946	0.000498919	0.00053429	0.000255297	0.000300712	7.54717e-05	0.000446944	7.83331e-05	0.000429461	0.000777605	0.000777605	0.00053429	Omasum	Omasum	Ileum
Uridine phosphorylase	5	9	7	14	5	5	0	0	0	0	1	1	1	0	0	0	0	0	0	1	0.000557103	0.000450789	0.00057316	0.000666349	0.000777605	0.000218914	0	0	0	0	4.31369e-05	3.88289e-05	3.32613e-05	0	0	0	0	0	0	3.57884e-05	0.000777605	0.000777605	0.000666349	Omasum	Omasum	Reticulum
40S ribosomal protein S2	4	10	1	9	5	10	0	16	19	21	12	19	15	20	5	22	5	19	2	17	0.000445682	0.000500877	8.188e-05	0.000428367	0.000777605	0.000437828	0	0.000682973	0.000727161	0.000699813	0.000517643	0.000737749	0.000498919	0.000763271	0.000319122	0.000735073	0.000377358	0.000707661	0.000156666	0.000608403	0.000777605	0.000777605	0.000763271	Omasum	Omasum	Ileum			0.0667545
Anterior gradient 2 homologue	0	0	0	0	5	4	1	7	6	7	10	2	2	6	10	4	3	4	7	12	0	0	0	0	0.000777605	0.000175131	0.0002918	0.000298801	0.00022963	0.000233271	0.000431369	7.76578e-05	6.65225e-05	0.000228981	0.000638244	0.00013365	0.000226415	0.000148981	0.000548332	0.000429461	0.000777605	0.000777605	0.000429461	Omasum	Omasum	Rectum
Serine/threonine-protein kinase PLK1	0	4	1	1	0	7	0	8	14	15	12	20	14	18	1	16	0	7	2	10	0	0.000200351	8.188e-05	4.75964e-05	0	0.00030648	0	0.000341486	0.000535803	0.000499867	0.000517643	0.000776578	0.000465658	0.000686944	6.38244e-05	0.000534599	0	0.000260717	0.000156666	0.000357884	0.000776578	0.000535803	0.000776578	Jejunum	Duodenum	Jejunum			0.0519701
Endoribonuclease Dicer	0	0	0	0	0	0	0	4	2	0	11	20	12	4	0	0	0	1	0	0	0	0	0	0	0	0	0	0.000170743	7.65433e-05	0	0.000474506	0.000776578	0.000399135	0.000152654	0	0	0	3.72453e-05	0	0	0.000776578	0.000474506	0.000776578	Jejunum	Jejunum	Jejunum
N-myc-interactor	0	0	0	0	0	3	0	2	1	7	9	20	14	11	0	3	0	2	0	7	0	0	0	0	0	0.000131349	0	8.53716e-05	3.82717e-05	0.000233271	0.000388232	0.000776578	0.000465658	0.000419799	0	0.000100237	0	7.44907e-05	0	0.000250519	0.000776578	0.000465658	0.000776578	Jejunum	Ileum	Jejunum			0.0371463
Solute carrier family 3 member 2	0	0	0	0	0	0	0	0	9	3	18	10	16	12	0	2	2	0	2	2	0	0	0	0	0	0	0	0	0.000344445	9.99733e-05	0.000776464	0.000388289	0.00053218	0.000457963	0	6.68248e-05	0.000150943	0	0.000156666	7.15768e-05	0.000776464	0.000776464	0.000457963	Jejunum	Jejunum	Ileum
Proteasome subunit alpha type-2	3	11	4	11	0	11	0	12	18	15	18	9	13	14	12	8	2	9	6	14	0.000334262	0.000550964	0.00032752	0.00052356	0	0.000481611	0	0.000512229	0.00068889	0.000499867	0.000776464	0.00034946	0.000432396	0.00053429	0.000765892	0.000267299	0.000150943	0.000335208	0.000469998	0.000501038	0.000776464	0.000776464	0.000550964	Jejunum	Jejunum	Rumen
Apolipoprotein B	0	0	1	0	0	0	0	0	15	2	18	4	8	0	0	0	0	0	2	0	0	0	8.188e-05	0	0	0	0	0	0.000574075	6.66489e-05	0.000776464	0.000155316	0.00026609	0	0	0	0	0	0.000156666	0	0.000776464	0.000776464	0.000155316	Jejunum	Jejunum	Jejunum		0.886793
Fascin-2	2	7	7	15	1	6	0	3	11	11	18	16	21	18	11	6	0	7	2	9	0.000222841	0.000350614	0.00057316	0.000713946	0.000155521	0.000262697	0	0.000128057	0.000420988	0.000366569	0.000776464	0.000621263	0.000698487	0.000686944	0.000702068	0.000200474	0	0.000260717	0.000156666	0.000322096	0.000776464	0.000776464	0.000713946	Jejunum	Jejunum	Reticulum
Cytochrome b-c1 complex subunit 7	3	5	1	7	0	11	0	3	1	10	18	7	13	12	6	22	9	18	9	17	0.000334262	0.000250438	8.188e-05	0.000333175	0	0.000481611	0	0.000128057	3.82717e-05	0.000333244	0.000776464	0.000271802	0.000432396	0.000457963	0.000382946	0.000735073	0.000679245	0.000670416	0.000704998	0.000608403	0.000776464	0.000776464	0.000735073	Jejunum	Jejunum	Cecum
AP-2 complex subunit mu	0	3	2	4	1	8	0	14	12	18	18	11	14	12	0	12	0	12	1	12	0	0.000150263	0.00016376	0.000190386	0.000155521	0.000350263	0	0.000597601	0.00045926	0.00059984	0.000776464	0.000427118	0.000465658	0.000457963	0	0.000400949	0	0.000446944	7.83331e-05	0.000429461	0.000776464	0.000776464	0.00059984	Jejunum	Jejunum	Duodenum			0.00909194
NADH dehydrogenase [ubiquinone] 1 alpha subcomplex subunit 10, mitochondrial	0	2	0	4	1	8	0	3	15	15	13	11	13	10	3	23	2	13	2	18	0	0.000100175	0	0.000190386	0.000155521	0.000350263	0	0.000128057	0.000574075	0.000499867	0.00056078	0.000427118	0.000432396	0.000381636	0.000191473	0.000768485	0.000150943	0.000484189	0.000156666	0.000644192	0.000768485	0.000574075	0.000768485	Cecum	Duodenum	Cecum	0.231258		0.0378661
116 kDa U5 small nuclear ribonucleoprotein component	0	0	0	1	0	4	0	4	8	16	15	17	15	16	0	23	0	13	0	13	0	0	0	4.75964e-05	0	0.000175131	0	0.000170743	0.000306173	0.000533191	0.000647054	0.000660092	0.000498919	0.000610617	0	0.000768485	0	0.000484189	0	0.000465249	0.000768485	0.000647054	0.000768485	Cecum	Jejunum	Cecum			0.000590072
Cytochrome c1, heme protein, mitochondrial	2	8	2	8	0	11	0	12	19	14	11	8	10	11	10	23	9	15	7	19	0.000222841	0.000400701	0.00016376	0.000380771	0	0.000481611	0	0.000512229	0.000727161	0.000466542	0.000474506	0.000310631	0.000332613	0.000419799	0.000638244	0.000768485	0.000679245	0.00055868	0.000548332	0.00067998	0.000768485	0.000727161	0.000768485	Cecum	Duodenum	Cecum	0.221507
Flavin reductase	2	11	6	12	4	11	0	18	4	7	10	6	9	4	6	8	3	10	5	10	0.000222841	0.000550964	0.00049128	0.000571157	0.000622084	0.000481611	0	0.000768344	0.000153087	0.000233271	0.000431369	0.000232974	0.000299351	0.000152654	0.000382946	0.000267299	0.000226415	0.000372453	0.000391665	0.000357884	0.000768344	0.000622084	0.000768344	Abomasum	Omasum	Abomasum
Disintegrin and metalloproteinase domain-containing protein 10	0	0	0	0	0	2	0	18	9	8	4	13	7	9	1	8	1	4	1	5	0	0	0	0	0	8.75657e-05	0	0.000768344	0.000344445	0.000266596	0.000172548	0.000504776	0.000232829	0.000343472	6.38244e-05	0.000267299	7.54717e-05	0.000148981	7.83331e-05	0.000178942	0.000768344	0.000344445	0.000768344	Abomasum	Duodenum	Abomasum
40S ribosomal protein S13	2	14	1	11	0	15	0	18	14	21	15	14	14	15	0	21	3	20	0	19	0.000222841	0.000701227	8.188e-05	0.00052356	0	0.000656743	0	0.000768344	0.000535803	0.000699813	0.000647054	0.000543605	0.000465658	0.000572454	0	0.000701661	0.000226415	0.000744907	0	0.00067998	0.000768344	0.000647054	0.000768344	Abomasum	Jejunum	Abomasum	0.0816086		0.00830967
Thyroid receptor-interacting protein 6	4	8	6	6	1	6	0	18	0	4	0	9	20	13	0	5	0	12	0	12	0.000445682	0.000400701	0.00049128	0.000285578	0.000155521	0.000262697	0	0.000768344	0	0.000133298	0	0.00034946	0.000665225	0.000496126	0	0.000167062	0	0.000446944	0	0.000429461	0.000768344	0.000665225	0.000768344	Abomasum	Ileum	Abomasum			0.00373645
Retinol saturase	0	0	0	0	0	4	0	18	13	12	17	7	13	6	0	4	0	7	0	5	0	0	0	0	0	0.000175131	0	0.000768344	0.000497531	0.000399893	0.000733328	0.000271802	0.000432396	0.000228981	0	0.00013365	0	0.000260717	0	0.000178942	0.000768344	0.000733328	0.000768344	Abomasum	Jejunum	Abomasum		0.887165	0.0171333
Calcium/calmodulin-dependent protein kinase type II subunit delta	0	3	0	3	1	11	0	18	8	8	9	6	5	8	1	12	2	12	0	5	0	0.000150263	0	0.000142789	0.000155521	0.000481611	0	0.000768344	0.000306173	0.000266596	0.000388232	0.000232974	0.000166306	0.000305309	6.38244e-05	0.000400949	0.000150943	0.000446944	0	0.000178942	0.000768344	0.000388232	0.000768344	Abomasum	Jejunum	Abomasum	0.182255		0.0549691
Serine/threonine-protein phosphatase PP1-beta catalytic subunit	3	8	8	6	0	5	0	14	17	10	9	9	12	15	12	9	10	13	7	16	0.000334262	0.000400701	0.00065504	0.000285578	0	0.000218914	0	0.000597601	0.000650618	0.000333244	0.000388232	0.00034946	0.000399135	0.000572454	0.000765892	0.000300712	0.000754717	0.000484189	0.000548332	0.000572615	0.000765892	0.000765892	0.000597601	Cecum	Cecum	Abomasum
Endoplasmic reticulum resident protein 29	2	8	4	14	0	11	2	14	17	20	17	15	14	13	12	19	6	15	9	18	0.000222841	0.000400701	0.00032752	0.000666349	0	0.000481611	0.000583601	0.000597601	0.000650618	0.000666489	0.000733328	0.000582434	0.000465658	0.000496126	0.000765892	0.000634836	0.00045283	0.00055868	0.000704998	0.000644192	0.000765892	0.000765892	0.000666489	Cecum	Cecum	Duodenum	0.209124
Complement C4	1	0	9	4	1	6	0	2	20	17	10	10	4	8	6	3	7	5	7	4	0.000111421	0	0.00073692	0.000190386	0.000155521	0.000262697	0	8.53716e-05	0.000765433	0.000566516	0.000431369	0.000388289	0.000133045	0.000305309	0.000382946	0.000100237	0.000528302	0.000186227	0.000548332	0.000143154	0.000765433	0.000765433	0.000566516	Duodenum	Duodenum	Duodenum			0.0453855
Biliverdin reductase A	0	2	2	3	0	11	1	14	20	6	11	4	5	4	9	4	7	11	6	13	0	0.000100175	0.00016376	0.000142789	0	0.000481611	0.0002918	0.000597601	0.000765433	0.000199947	0.000474506	0.000155316	0.000166306	0.000152654	0.000574419	0.00013365	0.000528302	0.000409699	0.000469998	0.000465249	0.000765433	0.000765433	0.000597601	Duodenum	Duodenum	Abomasum		0.886793
Tissue alpha-L-fucosidase	0	5	0	3	0	2	0	6	20	8	6	3	4	4	5	4	4	5	3	6	0	0.000250438	0	0.000142789	0	8.75657e-05	0	0.000256115	0.000765433	0.000266596	0.000258821	0.000116487	0.000133045	0.000152654	0.000319122	0.00013365	0.000301887	0.000186227	0.000234999	0.000214731	0.000765433	0.000765433	0.000266596	Duodenum	Duodenum	Duodenum	0.106925
Apoptosis-associated speck-like protein containing a CARD	0	1	0	0	0	0	0	0	14	7	9	13	23	16	3	2	1	0	1	1	0	5.00877e-05	0	0	0	0	0	0	0.000535803	0.000233271	0.000388232	0.000504776	0.000765009	0.000610617	0.000191473	6.68248e-05	7.54717e-05	0	7.83331e-05	3.57884e-05	0.000765009	0.000765009	0.000610617	Ileum	Ileum	Ileum
Mitogen-activated protein kinase 1	2	5	4	6	0	14	0	15	16	16	17	18	18	20	6	9	3	15	5	21	0.000222841	0.000250438	0.00032752	0.000285578	0	0.00061296	0	0.000640287	0.000612346	0.000533191	0.000733328	0.000698921	0.000598703	0.000763271	0.000382946	0.000300712	0.000226415	0.00055868	0.000391665	0.000751557	0.000763271	0.000733328	0.000763271	Ileum	Jejunum	Ileum
Transcription elongation factor A protein 1	0	1	0	0	0	3	0	4	1	5	6	10	22	20	3	2	1	2	1	4	0	5.00877e-05	0	0	0	0.000131349	0	0.000170743	3.82717e-05	0.000166622	0.000258821	0.000388289	0.000731748	0.000763271	0.000191473	6.68248e-05	7.54717e-05	7.44907e-05	7.83331e-05	0.000143154	0.000763271	0.000731748	0.000763271	Ileum	Ileum	Ileum
Septin-11	1	9	1	6	0	8	0	4	10	9	9	18	21	20	4	8	1	12	0	11	0.000111421	0.000450789	8.188e-05	0.000285578	0	0.000350263	0	0.000170743	0.000382717	0.00029992	0.000388232	0.000698921	0.000698487	0.000763271	0.000255297	0.000267299	7.54717e-05	0.000446944	0	0.000393673	0.000763271	0.000698487	0.000763271	Ileum	Ileum	Ileum	0.143218
Peptidyl-prolyl cis-trans isomerase D	1	13	2	16	2	12	1	14	6	7	9	11	21	17	7	7	3	10	1	16	0.000111421	0.000651139	0.00016376	0.000761542	0.000311042	0.000525394	0.0002918	0.000597601	0.00022963	0.000233271	0.000388232	0.000427118	0.000698487	0.000648781	0.00044677	0.000233887	0.000226415	0.000372453	7.83331e-05	0.000572615	0.000761542	0.000698487	0.000761542	Reticulum	Ileum	Reticulum	0.14149
Cystatin-B	3	6	6	16	1	8	0	5	5	6	5	5	6	6	5	6	3	5	5	4	0.000334262	0.000300526	0.00049128	0.000761542	0.000155521	0.000350263	0	0.000213429	0.000191358	0.000199947	0.000215685	0.000194145	0.000199568	0.000228981	0.000319122	0.000200474	0.000226415	0.000186227	0.000391665	0.000143154	0.000761542	0.00049128	0.000761542	Reticulum	Reticulum	Reticulum
Voltage-dependent anion-selective channel protein 3	2	6	2	6	2	12	0	13	15	14	10	9	11	7	7	22	10	17	9	14	0.000222841	0.000300526	0.00016376	0.000285578	0.000311042	0.000525394	0	0.000554915	0.000574075	0.000466542	0.000431369	0.00034946	0.000365874	0.000267145	0.00044677	0.000735073	0.000754717	0.000633171	0.000704998	0.000501038	0.000754717	0.000754717	0.000735073	Colon	Colon	Cecum
Solute carrier family 13 member 2	0	0	0	0	0	0	0	0	0	0	3	1	4	3	8	2	10	0	9	0	0	0	0	0	0	0	0	0	0	0	0.000129411	3.88289e-05	0.000133045	0.000114491	0.000510595	6.68248e-05	0.000754717	0	0.000704998	0	0.000754717	0.000754717	0.000114491	Colon	Colon	Ileum			0.000747375
Lysozyme C, tracheal isozyme	0	0	0	0	0	0	0	0	3	6	2	2	3	4	5	10	10	3	8	5	0	0	0	0	0	0	0	0	0.000114815	0.000199947	8.62738e-05	7.76578e-05	9.97838e-05	0.000152654	0.000319122	0.000334124	0.000754717	0.000111736	0.000626665	0.000178942	0.000754717	0.000754717	0.000334124	Colon	Colon	Cecum
Coproporphyrinogen oxidase	0	2	0	0	0	3	0	3	15	9	7	8	4	5	10	14	10	5	9	5	0	0.000100175	0	0	0	0.000131349	0	0.000128057	0.000574075	0.00029992	0.000301958	0.000310631	0.000133045	0.000190818	0.000638244	0.000467774	0.000754717	0.000186227	0.000704998	0.000178942	0.000754717	0.000754717	0.000467774	Colon	Colon	Cecum			0.11235
Nicastrin	0	2	0	1	0	0	0	2	2	1	4	1	2	0	5	4	10	6	8	5	0	0.000100175	0	4.75964e-05	0	0	0	8.53716e-05	7.65433e-05	3.33244e-05	0.000172548	3.88289e-05	6.65225e-05	0	0.000319122	0.00013365	0.000754717	0.000223472	0.000626665	0.000178942	0.000754717	0.000754717	0.000223472	Colon	Colon	Colon		0.887165	0.0478538
Metalloproteinase inhibitor 2	0	1	0	0	0	0	0	0	1	0	0	0	0	0	5	0	10	2	9	1	0	5.00877e-05	0	0	0	0	0	0	3.82717e-05	0	0	0	0	0	0.000319122	0	0.000754717	7.44907e-05	0.000704998	3.57884e-05	0.000754717	0.000754717	7.44907e-05	Colon	Colon	Colon			0.00189428
Eukaryotic translation initiation factor 3 subunit B	0	6	1	6	0	10	0	10	14	12	10	9	9	12	0	16	0	17	1	21	0	0.000300526	8.188e-05	0.000285578	0	0.000437828	0	0.000426858	0.000535803	0.000399893	0.000431369	0.00034946	0.000299351	0.000457963	0	0.000534599	0	0.000633171	7.83331e-05	0.000751557	0.000751557	0.000535803	0.000751557	Rectum	Duodenum	Rectum	0.100613		0.00233329
ERO1-like protein alpha	3	15	3	10	1	7	0	7	1	4	4	3	1	5	1	6	1	6	1	7	0.000334262	0.000751315	0.00024564	0.000475964	0.000155521	0.00030648	0	0.000298801	3.82717e-05	0.000133298	0.000172548	0.000116487	3.32613e-05	0.000190818	6.38244e-05	0.000200474	7.54717e-05	0.000223472	7.83331e-05	0.000250519	0.000751315	0.000334262	0.000751315	Rumen	Rumen	Rumen			0.13212
S-adenosylmethionine synthase isoform type-1	6	15	8	11	2	11	0	14	19	14	15	14	12	14	4	4	2	7	1	10	0.000668524	0.000751315	0.00065504	0.00052356	0.000311042	0.000481611	0	0.000597601	0.000727161	0.000466542	0.000647054	0.000543605	0.000399135	0.00053429	0.000255297	0.00013365	0.000150943	0.000260717	7.83331e-05	0.000357884	0.000751315	0.000727161	0.000751315	Rumen	Duodenum	Rumen
UV excision repair protein RAD23 homolog B	1	15	3	10	1	10	2	7	11	14	9	4	8	7	8	7	1	7	0	12	0.000111421	0.000751315	0.00024564	0.000475964	0.000155521	0.000437828	0.000583601	0.000298801	0.000420988	0.000466542	0.000388232	0.000155316	0.00026609	0.000267145	0.000510595	0.000233887	7.54717e-05	0.000260717	0	0.000429461	0.000751315	0.000583601	0.000751315	Rumen	Abomasum	Rumen	0.176337
Transferrin receptor	0	0	0	1	0	2	0	0	10	17	4	3	0	1	1	17	0	20	0	18	0	0	0	4.75964e-05	0	8.75657e-05	0	0	0.000382717	0.000566516	0.000172548	0.000116487	0	3.81636e-05	6.38244e-05	0.000568011	0	0.000744907	0	0.000644192	0.000744907	0.000382717	0.000744907	Colon	Duodenum	Colon			0.00226592
60S ribosomal protein L27	0	11	0	11	0	17	0	16	17	20	15	11	15	12	4	20	2	18	0	19	0	0.000550964	0	0.00052356	0	0.000744308	0	0.000682973	0.000650618	0.000666489	0.000647054	0.000427118	0.000498919	0.000457963	0.000255297	0.000668248	0.000150943	0.000670416	0	0.00067998	0.000744308	0.000650618	0.000744308	Omasum	Duodenum	Omasum	0.00755441		0.0399281
Interferon induced protein with tetratricopeptide repeats 1	0	0	0	0	0	0	0	6	6	1	7	19	15	10	0	0	0	0	0	0	0	0	0	0	0	0	0	0.000256115	0.00022963	3.33244e-05	0.000301958	0.000737749	0.000498919	0.000381636	0	0	0	0	0	0	0.000737749	0.000498919	0.000737749	Jejunum	Ileum	Jejunum
Pigment epithelium-derived factor	3	7	9	5	0	7	0	1	2	3	2	2	2	0	3	1	2	3	1	3	0.000334262	0.000350614	0.00073692	0.000237982	0	0.00030648	0	4.26858e-05	7.65433e-05	9.99733e-05	8.62738e-05	7.76578e-05	6.65225e-05	0	0.000191473	3.34124e-05	0.000150943	0.000111736	7.83331e-05	0.000107365	0.00073692	0.00073692	0.000350614	Reticulum	Reticulum	Rumen
Creatine kinase B-type	3	2	9	3	0	2	0	2	2	1	2	1	2	1	2	2	2	1	2	2	0.000334262	0.000100175	0.00073692	0.000142789	0	8.75657e-05	0	8.53716e-05	7.65433e-05	3.33244e-05	8.62738e-05	3.88289e-05	6.65225e-05	3.81636e-05	0.000127649	6.68248e-05	0.000150943	3.72453e-05	0.000156666	7.15768e-05	0.00073692	0.00073692	0.000142789	Reticulum	Reticulum	Reticulum
Carnitine O-palmitoyltransferase 1, muscle isoform	0	1	0	1	2	8	0	12	10	12	14	13	19	12	3	22	8	19	3	16	0	5.00877e-05	0	4.75964e-05	0.000311042	0.000350263	0	0.000512229	0.000382717	0.000399893	0.000603917	0.000504776	0.000631964	0.000457963	0.000191473	0.000735073	0.000603774	0.000707661	0.000234999	0.000572615	0.000735073	0.000631964	0.000735073	Cecum	Ileum	Cecum
NADH dehydrogenase [ubiquinone] iron-sulfur protein 2, mitochondrial	0	3	0	3	0	10	0	6	11	13	8	8	7	6	0	22	0	17	0	10	0	0.000150263	0	0.000142789	0	0.000437828	0	0.000256115	0.000420988	0.000433218	0.000345095	0.000310631	0.000232829	0.000228981	0	0.000735073	0	0.000633171	0	0.000357884	0.000735073	0.000420988	0.000735073	Cecum	Duodenum	Cecum	0.0745966		0.000597302
26S proteasome regulatory subunit 10B	0	5	1	6	0	6	0	15	13	16	6	13	18	15	4	22	1	8	1	14	0	0.000250438	8.188e-05	0.000285578	0	0.000262697	0	0.000640287	0.000497531	0.000533191	0.000258821	0.000504776	0.000598703	0.000572454	0.000255297	0.000735073	7.54717e-05	0.000297963	7.83331e-05	0.000501038	0.000735073	0.000598703	0.000735073	Cecum	Ileum	Cecum	0.13686		0.0513017
Lon protease homolog, mitochondrial	0	7	0	6	0	13	0	8	12	16	3	10	12	8	0	22	1	14	0	9	0	0.000350614	0	0.000285578	0	0.000569177	0	0.000341486	0.00045926	0.000533191	0.000129411	0.000388289	0.000399135	0.000305309	0	0.000735073	7.54717e-05	0.000521435	0	0.000322096	0.000735073	0.00045926	0.000735073	Cecum	Duodenum	Cecum	0.0271996		0.00525627
Proteasome subunit alpha type-4	2	11	4	12	0	12	0	12	19	12	17	17	18	17	7	10	6	15	5	15	0.000222841	0.000550964	0.00032752	0.000571157	0	0.000525394	0	0.000512229	0.000727161	0.000399893	0.000733328	0.000660092	0.000598703	0.000648781	0.00044677	0.000334124	0.00045283	0.00055868	0.000391665	0.000536826	0.000733328	0.000733328	0.000660092	Jejunum	Jejunum	Jejunum	0.200461
GTP:AMP phosphotransferase AK3, mitochondrial	0	4	0	5	3	12	0	8	7	13	17	7	12	12	8	10	3	8	5	10	0	0.000200351	0	0.000237982	0.000466563	0.000525394	0	0.000341486	0.000267902	0.000433218	0.000733328	0.000271802	0.000399135	0.000457963	0.000510595	0.000334124	0.000226415	0.000297963	0.000391665	0.000357884	0.000733328	0.000733328	0.000525394	Jejunum	Jejunum	Omasum
Protein 4.1	0	2	0	5	0	7	0	11	7	8	12	16	22	13	0	13	0	17	0	7	0	0.000100175	0	0.000237982	0	0.00030648	0	0.000469544	0.000267902	0.000266596	0.000517643	0.000621263	0.000731748	0.000496126	0	0.000434361	0	0.000633171	0	0.000250519	0.000731748	0.000731748	0.000633171	Ileum	Ileum	Colon	0.0771267		0.00166058
Coronin-7	0	0	0	0	0	2	0	3	5	11	4	14	22	18	0	12	0	7	0	11	0	0	0	0	0	8.75657e-05	0	0.000128057	0.000191358	0.000366569	0.000172548	0.000543605	0.000731748	0.000686944	0	0.000400949	0	0.000260717	0	0.000393673	0.000731748	0.000731748	0.000686944	Ileum	Ileum	Ileum			0.0030534
Fumarylacetoacetase	0	0	1	0	0	2	0	0	19	6	1	0	0	0	0	0	0	2	0	0	0	0	8.188e-05	0	0	8.75657e-05	0	0	0.000727161	0.000199947	4.31369e-05	0	0	0	0	0	0	7.44907e-05	0	0	0.000727161	0.000727161	0.000199947	Duodenum	Duodenum	Duodenum		0.887165
Vacuolar protein sorting-associated protein 35	3	9	7	7	1	10	0	17	15	11	12	8	12	9	4	7	3	18	2	18	0.000334262	0.000450789	0.00057316	0.000333175	0.000155521	0.000437828	0	0.000725658	0.000574075	0.000366569	0.000517643	0.000310631	0.000399135	0.000343472	0.000255297	0.000233887	0.000226415	0.000670416	0.000156666	0.000644192	0.000725658	0.000574075	0.000725658	Abomasum	Duodenum	Abomasum
NADPH--cytochrome P450 reductase	0	4	0	3	2	12	0	17	16	13	10	10	12	13	0	13	1	7	0	11	0	0.000200351	0	0.000142789	0.000311042	0.000525394	0	0.000725658	0.000612346	0.000433218	0.000431369	0.000388289	0.000399135	0.000496126	0	0.000434361	7.54717e-05	0.000260717	0	0.000393673	0.000725658	0.000612346	0.000725658	Abomasum	Duodenum	Abomasum			0.0174639
Cell cycle and apoptosis regulator 2	0	6	0	9	1	12	0	13	3	13	4	18	17	19	6	18	0	12	0	15	0	0.000300526	0	0.000428367	0.000155521	0.000525394	0	0.000554915	0.000114815	0.000433218	0.000172548	0.000698921	0.000565442	0.000725108	0.000382946	0.000601423	0	0.000446944	0	0.000536826	0.000725108	0.000565442	0.000725108	Ileum	Ileum	Ileum	0.0771267	0.887165	0.047091
Tyrosine-protein phosphatase non-receptor type	0	0	0	0	0	0	0	0	2	12	7	10	21	19	0	2	0	0	0	0	0	0	0	0	0	0	0	0	7.65433e-05	0.000399893	0.000301958	0.000388289	0.000698487	0.000725108	0	6.68248e-05	0	0	0	0	0.000725108	0.000698487	0.000725108	Ileum	Ileum	Ileum
Endoplasmic reticulum resident protein 44	4	6	7	9	1	7	0	11	14	16	9	10	14	9	4	15	6	19	8	20	0.000445682	0.000300526	0.00057316	0.000428367	0.000155521	0.00030648	0	0.000469544	0.000535803	0.000533191	0.000388232	0.000388289	0.000465658	0.000343472	0.000255297	0.000501186	0.00045283	0.000707661	0.000626665	0.000715768	0.000715768	0.000626665	0.000715768	Rectum	Rectum	Rectum
Protein transport protein Sec23B	0	1	0	3	0	9	0	14	5	17	0	5	7	5	5	12	2	18	0	20	0	5.00877e-05	0	0.000142789	0	0.000394046	0	0.000597601	0.000191358	0.000566516	0	0.000194145	0.000232829	0.000190818	0.000319122	0.000400949	0.000150943	0.000670416	0	0.000715768	0.000715768	0.000319122	0.000715768	Rectum	Cecum	Rectum	0.104822		0.0998564
Eukaryotic translation initiation factor 3 subunit I	0	10	1	5	3	5	0	6	8	12	4	8	9	14	1	16	0	11	0	20	0	0.000500877	8.188e-05	0.000237982	0.000466563	0.000218914	0	0.000256115	0.000306173	0.000399893	0.000172548	0.000310631	0.000299351	0.00053429	6.38244e-05	0.000534599	0	0.000409699	0	0.000715768	0.000715768	0.000466563	0.000715768	Rectum	Omasum	Rectum			0.00397154
1-phosphatidylinositol 4,5-bisphosphate phosphodiesterase delta-1	5	9	7	15	3	12	0	7	2	0	3	2	3	2	0	5	0	2	0	0	0.000557103	0.000450789	0.00057316	0.000713946	0.000466563	0.000525394	0	0.000298801	7.65433e-05	0	0.000129411	7.76578e-05	9.97838e-05	7.63271e-05	0	0.000167062	0	7.44907e-05	0	0	0.000713946	0.00057316	0.000713946	Reticulum	Reticulum	Reticulum
Glucosidase 2 subunit beta	1	10	4	15	2	12	0	7	8	17	11	12	14	12	6	15	2	16	6	17	0.000111421	0.000500877	0.00032752	0.000713946	0.000311042	0.000525394	0	0.000298801	0.000306173	0.000566516	0.000474506	0.000465947	0.000465658	0.000457963	0.000382946	0.000501186	0.000150943	0.000595925	0.000469998	0.000608403	0.000713946	0.000474506	0.000713946	Reticulum	Jejunum	Reticulum	0.200461
Elongation factor 1-beta	1	6	3	15	1	7	0	5	2	12	4	9	9	10	7	7	1	6	2	15	0.000111421	0.000300526	0.00024564	0.000713946	0.000155521	0.00030648	0	0.000213429	7.65433e-05	0.000399893	0.000172548	0.00034946	0.000299351	0.000381636	0.00044677	0.000233887	7.54717e-05	0.000223472	0.000156666	0.000536826	0.000713946	0.00044677	0.000713946	Reticulum	Cecum	Reticulum	0.221507
Neurofilament medium polypeptide	0	3	0	15	0	9	0	7	1	9	3	12	14	12	0	6	0	16	0	8	0	0.000150263	0	0.000713946	0	0.000394046	0	0.000298801	3.82717e-05	0.00029992	0.000129411	0.000465947	0.000465658	0.000457963	0	0.000200474	0	0.000595925	0	0.000286307	0.000713946	0.000465658	0.000713946	Reticulum	Ileum	Reticulum	0.0269762		0.00354501
Proteasome subunit beta type-5	3	14	7	15	2	14	0	9	0	0	0	0	0	0	0	1	0	2	0	0	0.000334262	0.000701227	0.00057316	0.000713946	0.000311042	0.00061296	0	0.000384172	0	0	0	0	0	0	0	3.34124e-05	0	7.44907e-05	0	0	0.000713946	0.00057316	0.000713946	Reticulum	Reticulum	Reticulum
Thiopurine S-methyltransferase	5	14	5	15	0	12	0	6	2	1	2	1	0	2	2	1	0	0	0	0	0.000557103	0.000701227	0.0004094	0.000713946	0	0.000525394	0	0.000256115	7.65433e-05	3.33244e-05	8.62738e-05	3.88289e-05	0	7.63271e-05	0.000127649	3.34124e-05	0	0	0	0	0.000713946	0.000557103	0.000713946	Reticulum	Rumen	Reticulum
Histone H2A type 2-C	0	6	0	8	0	9	0	15	4	15	7	16	12	15	1	18	2	19	1	19	0	0.000300526	0	0.000380771	0	0.000394046	0	0.000640287	0.000153087	0.000499867	0.000301958	0.000621263	0.000399135	0.000572454	6.38244e-05	0.000601423	0.000150943	0.000707661	7.83331e-05	0.00067998	0.000707661	0.000399135	0.000707661	Colon	Ileum	Colon	0.0312127	0.886793	0.0144815
cAMP-dependent protein kinase type II-alpha regulatory subunit	0	13	3	11	4	12	0	8	11	17	9	13	9	11	10	17	3	19	3	16	0	0.000651139	0.00024564	0.00052356	0.000622084	0.000525394	0	0.000341486	0.000420988	0.000566516	0.000388232	0.000504776	0.000299351	0.000419799	0.000638244	0.000568011	0.000226415	0.000707661	0.000234999	0.000572615	0.000707661	0.000638244	0.000707661	Colon	Cecum	Colon
Coatomer subunit epsilon	0	7	0	6	0	10	0	7	11	15	12	9	8	13	3	15	2	19	1	17	0	0.000350614	0	0.000285578	0	0.000437828	0	0.000298801	0.000420988	0.000499867	0.000517643	0.00034946	0.00026609	0.000496126	0.000191473	0.000501186	0.000150943	0.000707661	7.83331e-05	0.000608403	0.000707661	0.000517643	0.000707661	Colon	Jejunum	Colon	0.0328126		0.0391178
Dehydrogenase/reductase SDR family member 11	0	0	0	0	1	3	0	2	15	11	9	3	7	10	10	5	9	5	9	5	0	0	0	0	0.000155521	0.000131349	0	8.53716e-05	0.000574075	0.000366569	0.000388232	0.000116487	0.000232829	0.000381636	0.000638244	0.000167062	0.000679245	0.000186227	0.000704998	0.000178942	0.000704998	0.000704998	0.000381636	Rectum	Rectum	Ileum			0.0252709
Cathelicidin-2	5	0	5	0	1	2	0	0	6	3	0	0	3	3	4	0	4	4	9	10	0.000557103	0	0.0004094	0	0.000155521	8.75657e-05	0	0	0.00022963	9.99733e-05	0	0	9.97838e-05	0.000114491	0.000255297	0	0.000301887	0.000148981	0.000704998	0.000357884	0.000704998	0.000704998	0.000357884	Rectum	Rectum	Rectum	0.0647161		0.125578
Cytochrome c oxidase subunit 6C	1	8	0	8	1	13	0	2	2	12	16	11	11	9	3	15	5	11	9	11	0.000111421	0.000400701	0	0.000380771	0.000155521	0.000569177	0	8.53716e-05	7.65433e-05	0.000399893	0.000690191	0.000427118	0.000365874	0.000343472	0.000191473	0.000501186	0.000377358	0.000409699	0.000704998	0.000393673	0.000704998	0.000704998	0.000569177	Rectum	Rectum	Omasum	0.111526
Phospholipid scramblase 2	2	0	1	0	0	0	0	2	4	0	4	8	7	4	4	1	9	2	9	6	0.000222841	0	8.188e-05	0	0	0	0	8.53716e-05	0.000153087	0	0.000172548	0.000310631	0.000232829	0.000152654	0.000255297	3.34124e-05	0.000679245	7.44907e-05	0.000704998	0.000214731	0.000704998	0.000704998	0.000310631	Rectum	Rectum	Jejunum			0.0266326
5'-nucleotidase	1	10	2	5	0	4	1	4	11	5	10	5	13	6	7	4	9	5	9	7	0.000111421	0.000500877	0.00016376	0.000237982	0	0.000175131	0.0002918	0.000170743	0.000420988	0.000166622	0.000431369	0.000194145	0.000432396	0.000228981	0.00044677	0.00013365	0.000679245	0.000186227	0.000704998	0.000250519	0.000704998	0.000704998	0.000500877	Rectum	Rectum	Rumen		0.886793	0.0388328
VH region	0	1	2	1	0	1	0	2	2	2	2	0	1	0	10	1	7	4	9	3	0	5.00877e-05	0.00016376	4.75964e-05	0	4.37828e-05	0	8.53716e-05	7.65433e-05	6.66489e-05	8.62738e-05	0	3.32613e-05	0	0.000638244	3.34124e-05	0.000528302	0.000148981	0.000704998	0.000107365	0.000704998	0.000704998	0.000148981	Rectum	Rectum	Colon			0.0152318
Platelet-activating factor acetylhydrolase IB subunit alpha	2	3	8	10	0	11	0	11	15	14	10	9	15	8	11	9	2	11	4	10	0.000222841	0.000150263	0.00065504	0.000475964	0	0.000481611	0	0.000469544	0.000574075	0.000466542	0.000431369	0.00034946	0.000498919	0.000305309	0.000702068	0.000300712	0.000150943	0.000409699	0.000313332	0.000357884	0.000702068	0.000702068	0.000481611	Cecum	Cecum	Omasum
Ubiquitin-conjugating enzyme E2 L3	2	4	4	5	1	8	0	5	6	6	13	5	9	9	11	4	6	6	7	6	0.000222841	0.000200351	0.00032752	0.000237982	0.000155521	0.000350263	0	0.000213429	0.00022963	0.000199947	0.00056078	0.000194145	0.000299351	0.000343472	0.000702068	0.00013365	0.00045283	0.000223472	0.000548332	0.000214731	0.000702068	0.000702068	0.000350263	Cecum	Cecum	Omasum			0.0660489
Heat shock protein 75 kDa, mitochondrial	2	13	2	14	1	11	0	6	10	17	9	16	9	11	5	21	2	14	3	13	0.000222841	0.000651139	0.00016376	0.000666349	0.000155521	0.000481611	0	0.000256115	0.000382717	0.000566516	0.000388232	0.000621263	0.000299351	0.000419799	0.000319122	0.000701661	0.000150943	0.000521435	0.000234999	0.000465249	0.000701661	0.000388232	0.000701661	Cecum	Jejunum	Cecum	0.129967		0.0790821
NADH dehydrogenase [ubiquinone] 1 alpha subcomplex subunit 9, mitochondrial	0	6	0	2	1	14	0	10	15	17	15	12	13	14	2	21	4	16	2	15	0	0.000300526	0	9.51928e-05	0.000155521	0.00061296	0	0.000426858	0.000574075	0.000566516	0.000647054	0.000465947	0.000432396	0.00053429	0.000127649	0.000701661	0.000301887	0.000595925	0.000156666	0.000536826	0.000701661	0.000647054	0.000701661	Cecum	Jejunum	Cecum	0.133093		0.0623942
60S ribosomal protein L15	3	8	1	8	2	14	0	12	17	16	12	11	13	12	2	21	3	16	3	16	0.000334262	0.000400701	8.188e-05	0.000380771	0.000311042	0.00061296	0	0.000512229	0.000650618	0.000533191	0.000517643	0.000427118	0.000432396	0.000457963	0.000127649	0.000701661	0.000226415	0.000595925	0.000234999	0.000572615	0.000701661	0.000650618	0.000701661	Cecum	Duodenum	Cecum			0.0553872
Eukaryotic initiation factor 4A-I	0	14	1	12	0	15	0	12	16	14	12	9	11	7	4	8	2	16	5	17	0	0.000701227	8.188e-05	0.000571157	0	0.000656743	0	0.000512229	0.000612346	0.000466542	0.000517643	0.00034946	0.000365874	0.000267145	0.000255297	0.000267299	0.000150943	0.000595925	0.000391665	0.000608403	0.000701227	0.000612346	0.000701227	Rumen	Duodenum	Rumen	0.0288119
Beta-centractin	1	14	3	12	2	7	0	11	4	11	12	8	15	12	5	18	1	9	2	15	0.000111421	0.000701227	0.00024564	0.000571157	0.000311042	0.00030648	0	0.000469544	0.000153087	0.000366569	0.000517643	0.000310631	0.000498919	0.000457963	0.000319122	0.000601423	7.54717e-05	0.000335208	0.000156666	0.000536826	0.000701227	0.000517643	0.000701227	Rumen	Jejunum	Rumen			0.0816583
Amine oxidase [flavin-containing] B	4	14	3	5	0	4	0	6	17	8	3	4	3	4	0	4	2	1	1	3	0.000445682	0.000701227	0.00024564	0.000237982	0	0.000175131	0	0.000256115	0.000650618	0.000266596	0.000129411	0.000155316	9.97838e-05	0.000152654	0	0.00013365	0.000150943	3.72453e-05	7.83331e-05	0.000107365	0.000701227	0.000650618	0.000701227	Rumen	Duodenum	Rumen
Dehydrogenase/reductase SDR family member 7B	5	14	3	4	1	2	0	1	0	6	4	7	6	2	0	16	2	10	2	13	0.000557103	0.000701227	0.00024564	0.000190386	0.000155521	8.75657e-05	0	4.26858e-05	0	0.000199947	0.000172548	0.000271802	0.000199568	7.63271e-05	0	0.000534599	0.000150943	0.000372453	0.000156666	0.000465249	0.000701227	0.000557103	0.000701227	Rumen	Rumen	Rumen			0.0660308
Peptidyl-prolyl cis-trans isomerase F, mitochondrial	6	14	6	11	4	5	0	0	3	3	1	0	0	2	1	3	1	1	0	2	0.000668524	0.000701227	0.00049128	0.00052356	0.000622084	0.000218914	0	0	0.000114815	9.99733e-05	4.31369e-05	0	0	7.63271e-05	6.38244e-05	0.000100237	7.54717e-05	3.72453e-05	0	7.15768e-05	0.000701227	0.000668524	0.000701227	Rumen	Rumen	Rumen
V-type proton ATPase subunit B, kidney isoform	4	14	5	8	0	5	0	3	1	7	4	3	4	7	0	4	0	7	2	4	0.000445682	0.000701227	0.0004094	0.000380771	0	0.000218914	0	0.000128057	3.82717e-05	0.000233271	0.000172548	0.000116487	0.000133045	0.000267145	0	0.00013365	0	0.000260717	0.000156666	0.000143154	0.000701227	0.000445682	0.000701227	Rumen	Rumen	Rumen
Monocarboxylate transporter 1	0	14	0	11	1	6	0	3	0	0	0	0	0	0	0	3	1	7	0	3	0	0.000701227	0	0.00052356	0.000155521	0.000262697	0	0.000128057	0	0	0	0	0	0	0	0.000100237	7.54717e-05	0.000260717	0	0.000107365	0.000701227	0.000155521	0.000701227	Rumen	Omasum	Rumen	0.0741835		0.100538
Sodium/potassium-transporting ATPase subunit beta	0	0	0	0	0	16	0	0	0	0	0	0	0	0	0	0	0	0	0	0	0	0	0	0	0	0.000700525	0	0	0	0	0	0	0	0	0	0	0	0	0	0	0.000700525	0	0.000700525	Omasum	Rumen	Omasum
60S ribosomal protein L12	4	9	4	7	0	8	0	11	12	21	9	13	16	11	3	18	4	12	4	13	0.000445682	0.000450789	0.00032752	0.000333175	0	0.000350263	0	0.000469544	0.00045926	0.000699813	0.000388232	0.000504776	0.00053218	0.000419799	0.000191473	0.000601423	0.000301887	0.000446944	0.000313332	0.000465249	0.000699813	0.00053218	0.000699813	Duodenum	Ileum	Duodenum
Dolichyl-diphosphooligosaccharide--protein glycosyltransferase subunit 2	1	10	3	9	3	12	0	16	11	21	14	10	17	8	9	20	5	15	5	18	0.000111421	0.000500877	0.00024564	0.000428367	0.000466563	0.000525394	0	0.000682973	0.000420988	0.000699813	0.000603917	0.000388289	0.000565442	0.000305309	0.000574419	0.000668248	0.000377358	0.00055868	0.000391665	0.000644192	0.000699813	0.000603917	0.000699813	Duodenum	Jejunum	Duodenum
Poly [ADP-ribose] polymerase	2	1	2	0	1	1	0	2	11	9	7	18	9	9	1	10	0	5	0	8	0.000222841	5.00877e-05	0.00016376	0	0.000155521	4.37828e-05	0	8.53716e-05	0.000420988	0.00029992	0.000301958	0.000698921	0.000299351	0.000343472	6.38244e-05	0.000334124	0	0.000186227	0	0.000286307	0.000698921	0.000420988	0.000698921	Jejunum	Duodenum	Jejunum	0.198711		0.0297594
Proteasome subunit beta type-10	0	0	0	0	0	4	0	3	17	11	16	10	11	12	7	7	0	9	4	13	0	0	0	0	0	0.000175131	0	0.000128057	0.000650618	0.000366569	0.000690191	0.000388289	0.000365874	0.000457963	0.00044677	0.000233887	0	0.000335208	0.000313332	0.000465249	0.000690191	0.000690191	0.000465249	Jejunum	Jejunum	Rectum
Fatty acid amide hydrolase	0	0	0	0	0	0	0	0	18	1	7	4	12	4	0	0	0	0	0	0	0	0	0	0	0	0	0	0	0.00068889	3.33244e-05	0.000301958	0.000155316	0.000399135	0.000152654	0	0	0	0	0	0	0.00068889	0.00068889	0.000155316	Duodenum	Duodenum	Jejunum		0.886793
Glucosamine-6-phosphate isomerase 1	0	2	1	2	0	4	0	5	18	9	7	2	5	3	3	2	0	5	0	4	0	0.000100175	8.188e-05	9.51928e-05	0	0.000175131	0	0.000213429	0.00068889	0.00029992	0.000301958	7.76578e-05	0.000166306	0.000114491	0.000191473	6.68248e-05	0	0.000186227	0	0.000143154	0.00068889	0.00068889	0.00029992	Duodenum	Duodenum	Duodenum		0.886793
Ester hydrolase C11orf54 homolog	2	5	4	3	4	6	1	9	18	12	8	6	5	5	10	2	7	5	7	5	0.000222841	0.000250438	0.00032752	0.000142789	0.000622084	0.000262697	0.0002918	0.000384172	0.00068889	0.000399893	0.000345095	0.000232974	0.000166306	0.000190818	0.000638244	6.68248e-05	0.000528302	0.000186227	0.000548332	0.000178942	0.00068889	0.00068889	0.000399893	Duodenum	Duodenum	Duodenum			0.0435733
Serum paraoxonase/arylesterase 2	0	2	5	7	0	5	0	4	18	12	11	4	3	3	0	6	0	8	0	3	0	0.000100175	0.0004094	0.000333175	0	0.000218914	0	0.000170743	0.00068889	0.000399893	0.000474506	0.000155316	9.97838e-05	0.000114491	0	0.000200474	0	0.000297963	0	0.000107365	0.00068889	0.00068889	0.000399893	Duodenum	Duodenum	Duodenum			0.0152318
26S proteasome non-ATPase regulatory subunit 13	0	11	2	9	0	10	0	13	8	15	13	8	17	18	2	11	0	14	1	16	0	0.000550964	0.00016376	0.000428367	0	0.000437828	0	0.000554915	0.000306173	0.000499867	0.00056078	0.000310631	0.000565442	0.000686944	0.000127649	0.000367537	0	0.000521435	7.83331e-05	0.000572615	0.000686944	0.000565442	0.000686944	Ileum	Ileum	Ileum	0.0981289		0.030514
Drebrin-like protein	0	10	4	8	1	8	0	8	7	10	8	16	20	18	7	14	3	14	5	18	0	0.000500877	0.00032752	0.000380771	0.000155521	0.000350263	0	0.000341486	0.000267902	0.000333244	0.000345095	0.000621263	0.000665225	0.000686944	0.00044677	0.000467774	0.000226415	0.000521435	0.000391665	0.000644192	0.000686944	0.000665225	0.000686944	Ileum	Ileum	Ileum
SF3B2 protein	0	0	0	0	0	0	0	1	0	4	1	9	15	18	0	5	0	0	0	1	0	0	0	0	0	0	0	4.26858e-05	0	0.000133298	4.31369e-05	0.00034946	0.000498919	0.000686944	0	0.000167062	0	0	0	3.57884e-05	0.000686944	0.000498919	0.000686944	Ileum	Ileum	Ileum
40S ribosomal protein S17	1	13	1	8	0	15	0	11	14	15	11	8	12	16	0	17	2	14	0	19	0.000111421	0.000651139	8.188e-05	0.000380771	0	0.000656743	0	0.000469544	0.000535803	0.000499867	0.000474506	0.000310631	0.000399135	0.000610617	0	0.000568011	0.000150943	0.000521435	0	0.00067998	0.00067998	0.000535803	0.00067998	Rectum	Duodenum	Rectum	0.0744616		0.00902771
60S ribosomal protein L23a	0	4	0	5	0	10	0	13	12	16	10	10	10	17	3	14	3	12	2	19	0	0.000200351	0	0.000237982	0	0.000437828	0	0.000554915	0.00045926	0.000533191	0.000431369	0.000388289	0.000332613	0.000648781	0.000191473	0.000467774	0.000226415	0.000446944	0.000156666	0.00067998	0.00067998	0.00045926	0.00067998	Rectum	Duodenum	Rectum	0.0497164		0.0761974
40S ribosomal protein S16	5	12	6	13	2	15	0	12	16	16	15	14	15	14	8	19	4	18	5	14	0.000557103	0.000601052	0.00049128	0.000618753	0.000311042	0.000656743	0	0.000512229	0.000612346	0.000533191	0.000647054	0.000543605	0.000498919	0.00053429	0.000510595	0.000634836	0.000301887	0.000670416	0.000391665	0.000501038	0.000670416	0.000647054	0.000670416	Colon	Jejunum	Colon
Cation-independent mannose-6-phosphate receptor	0	1	0	1	0	1	0	1	7	8	0	2	2	1	0	15	0	18	0	5	0	5.00877e-05	0	4.75964e-05	0	4.37828e-05	0	4.26858e-05	0.000267902	0.000266596	0	7.76578e-05	6.65225e-05	3.81636e-05	0	0.000501186	0	0.000670416	0	0.000178942	0.000670416	0.000267902	0.000670416	Colon	Duodenum	Colon			0.00170994
Isoleucyl-tRNA synthetase	0	7	0	7	0	6	0	3	7	13	10	8	17	7	1	11	0	18	0	15	0	0.000350614	0	0.000333175	0	0.000262697	0	0.000128057	0.000267902	0.000433218	0.000431369	0.000310631	0.000565442	0.000267145	6.38244e-05	0.000367537	0	0.000670416	0	0.000536826	0.000670416	0.000565442	0.000670416	Colon	Ileum	Colon	0.0383104		0.00555213
Resistin	6	2	4	0	0	0	0	0	0	3	0	0	0	1	6	0	4	1	5	5	0.000668524	0.000100175	0.00032752	0	0	0	0	0	0	9.99733e-05	0	0	0	3.81636e-05	0.000382946	0	0.000301887	3.72453e-05	0.000391665	0.000178942	0.000668524	0.000668524	0.000178942	Rumen	Rumen	Rectum	0.110173		0.0513017
Palladin, cytoskeletal associated protein	6	11	6	4	0	2	0	5	0	4	3	3	3	1	0	2	0	5	0	3	0.000668524	0.000550964	0.00049128	0.000190386	0	8.75657e-05	0	0.000213429	0	0.000133298	0.000129411	0.000116487	9.97838e-05	3.81636e-05	0	6.68248e-05	0	0.000186227	0	0.000107365	0.000668524	0.000668524	0.000550964	Rumen	Rumen	Rumen			0.0477664
Eukaryotic translation initiation factor 5A-1	6	11	7	9	2	8	1	9	13	18	7	8	13	7	9	6	5	5	5	7	0.000668524	0.000550964	0.00057316	0.000428367	0.000311042	0.000350263	0.0002918	0.000384172	0.000497531	0.00059984	0.000301958	0.000310631	0.000432396	0.000267145	0.000574419	0.000200474	0.000377358	0.000186227	0.000391665	0.000250519	0.000668524	0.000668524	0.00059984	Rumen	Rumen	Duodenum			0.126362
Keratin, type II cytoskeletal 74	6	4	6	8	3	7	2	0	0	0	0	0	0	0	0	0	0	0	0	0	0.000668524	0.000200351	0.00049128	0.000380771	0.000466563	0.00030648	0.000583601	0	0	0	0	0	0	0	0	0	0	0	0	0	0.000668524	0.000668524	0.000380771	Rumen	Rumen	Reticulum
Lanosterol synthase	0	0	0	0	0	1	0	6	15	6	3	5	1	3	0	20	0	12	0	15	0	0	0	0	0	4.37828e-05	0	0.000256115	0.000574075	0.000199947	0.000129411	0.000194145	3.32613e-05	0.000114491	0	0.000668248	0	0.000446944	0	0.000536826	0.000668248	0.000574075	0.000668248	Cecum	Duodenum	Cecum			0.000654928
AFG3-like protein 2	0	11	0	3	0	5	0	3	10	9	0	12	9	8	0	20	0	8	0	9	0	0.000550964	0	0.000142789	0	0.000218914	0	0.000128057	0.000382717	0.00029992	0	0.000465947	0.000299351	0.000305309	0	0.000668248	0	0.000297963	0	0.000322096	0.000668248	0.000382717	0.000668248	Cecum	Duodenum	Cecum	0.0497164		0.00173716
Pre-mRNA-splicing factor ATP-dependent RNA helicase PRP16	0	0	0	2	1	6	0	7	15	10	14	12	19	14	0	20	0	13	0	10	0	0	0	9.51928e-05	0.000155521	0.000262697	0	0.000298801	0.000574075	0.000333244	0.000603917	0.000465947	0.000631964	0.00053429	0	0.000668248	0	0.000484189	0	0.000357884	0.000668248	0.000631964	0.000668248	Cecum	Ileum	Cecum			0.000867335
Protein FAM162A	0	11	1	6	0	2	0	0	1	2	2	2	1	2	5	20	7	9	5	11	0	0.000550964	8.188e-05	0.000285578	0	8.75657e-05	0	0	3.82717e-05	6.66489e-05	8.62738e-05	7.76578e-05	3.32613e-05	7.63271e-05	0.000319122	0.000668248	0.000528302	0.000335208	0.000391665	0.000393673	0.000668248	0.000528302	0.000668248	Cecum	Colon	Cecum	0.131526
60S ribosomal protein L24	0	10	1	7	0	10	0	10	10	20	7	15	13	14	1	18	0	16	2	13	0	0.000500877	8.188e-05	0.000333175	0	0.000437828	0	0.000426858	0.000382717	0.000666489	0.000301958	0.000582434	0.000432396	0.00053429	6.38244e-05	0.000601423	0	0.000595925	0.000156666	0.000465249	0.000666489	0.000432396	0.000666489	Duodenum	Ileum	Duodenum	0.0743287		0.0215144
Ubiquitin carboxyl-terminal hydrolase isozyme L3	2	5	4	14	0	7	0	5	2	5	2	6	5	4	5	2	1	4	2	4	0.000222841	0.000250438	0.00032752	0.000666349	0	0.00030648	0	0.000213429	7.65433e-05	0.000166622	8.62738e-05	0.000232974	0.000166306	0.000152654	0.000319122	6.68248e-05	7.54717e-05	0.000148981	0.000156666	0.000143154	0.000666349	0.00032752	0.000666349	Reticulum	Reticulum	Reticulum
Serine/threonine-protein kinase 25	0	6	0	6	1	6	0	3	6	11	3	13	20	16	4	10	3	8	4	7	0	0.000300526	0	0.000285578	0.000155521	0.000262697	0	0.000128057	0.00022963	0.000366569	0.000129411	0.000504776	0.000665225	0.000610617	0.000255297	0.000334124	0.000226415	0.000297963	0.000313332	0.000250519	0.000665225	0.000665225	0.000610617	Ileum	Ileum	Ileum	0.154095
Rho GDP-dissociation inhibitor 2	0	2	1	1	0	3	0	2	12	10	14	14	20	15	8	3	0	4	7	10	0	0.000100175	8.188e-05	4.75964e-05	0	0.000131349	0	8.53716e-05	0.00045926	0.000333244	0.000603917	0.000543605	0.000665225	0.000572454	0.000510595	0.000100237	0	0.000148981	0.000548332	0.000357884	0.000665225	0.000665225	0.000572454	Ileum	Ileum	Ileum
Histone-lysine N-methyltransferase SUV39H1	0	5	0	8	0	10	0	9	7	14	7	17	7	12	0	14	0	15	0	9	0	0.000250438	0	0.000380771	0	0.000437828	0	0.000384172	0.000267902	0.000466542	0.000301958	0.000660092	0.000232829	0.000457963	0	0.000467774	0	0.00055868	0	0.000322096	0.000660092	0.000301958	0.000660092	Jejunum	Jejunum	Jejunum	0.0328126	0.886793	0.00135863
NADH dehydrogenase [ubiquinone] iron-sulfur protein 3, mitochondrial	0	5	0	5	0	15	0	8	6	11	11	10	14	12	1	17	2	17	1	14	0	0.000250438	0	0.000237982	0	0.000656743	0	0.000341486	0.00022963	0.000366569	0.000474506	0.000388289	0.000465658	0.000457963	6.38244e-05	0.000568011	0.000150943	0.000633171	7.83331e-05	0.000501038	0.000656743	0.000474506	0.000656743	Omasum	Jejunum	Omasum	0.0346892		0.0221819
Ubiquitin carboxyl-terminal hydrolase 13	1	9	3	13	3	15	0	6	9	15	3	11	17	14	1	15	1	11	3	10	0.000111421	0.000450789	0.00024564	0.000618753	0.000466563	0.000656743	0	0.000256115	0.000344445	0.000499867	0.000129411	0.000427118	0.000565442	0.00053429	6.38244e-05	0.000501186	7.54717e-05	0.000409699	0.000234999	0.000357884	0.000656743	0.000565442	0.000656743	Omasum	Ileum	Omasum	0.228857		0.0942939
60S ribosomal protein L35	1	12	0	7	0	15	0	14	17	17	14	7	11	15	0	15	1	17	0	15	0.000111421	0.000601052	0	0.000333175	0	0.000656743	0	0.000597601	0.000650618	0.000566516	0.000603917	0.000271802	0.000365874	0.000572454	0	0.000501186	7.54717e-05	0.000633171	0	0.000536826	0.000656743	0.000650618	0.000656743	Omasum	Duodenum	Omasum	0.0496137		0.00372454
Hepatoma-derived growth factor	0	7	6	13	3	15	2	3	9	8	11	10	15	10	7	7	3	12	2	14	0	0.000350614	0.00049128	0.000618753	0.000466563	0.000656743	0.000583601	0.000128057	0.000344445	0.000266596	0.000474506	0.000388289	0.000498919	0.000381636	0.00044677	0.000233887	0.000226415	0.000446944	0.000156666	0.000501038	0.000656743	0.000583601	0.000656743	Omasum	Abomasum	Omasum
Protein ABHD14B	4	10	8	6	0	10	0	9	11	9	8	4	8	4	7	6	4	8	8	6	0.000445682	0.000500877	0.00065504	0.000285578	0	0.000437828	0	0.000384172	0.000420988	0.00029992	0.000345095	0.000155316	0.00026609	0.000152654	0.00044677	0.000200474	0.000301887	0.000297963	0.000626665	0.000214731	0.00065504	0.00065504	0.000500877	Reticulum	Reticulum	Rumen
SH3 domain-binding glutamic acid-rich-like protein	1	8	8	11	0	8	1	3	8	5	11	3	4	2	8	6	2	5	3	5	0.000111421	0.000400701	0.00065504	0.00052356	0	0.000350263	0.0002918	0.000128057	0.000306173	0.000166622	0.000474506	0.000116487	0.000133045	7.63271e-05	0.000510595	0.000200474	0.000150943	0.000186227	0.000234999	0.000178942	0.00065504	0.00065504	0.00052356	Reticulum	Reticulum	Reticulum		0.886793
Integrin-linked protein kinase	1	11	8	5	0	7	0	5	2	9	6	12	10	5	0	8	0	11	0	7	0.000111421	0.000550964	0.00065504	0.000237982	0	0.00030648	0	0.000213429	7.65433e-05	0.00029992	0.000258821	0.000465947	0.000332613	0.000190818	0	0.000267299	0	0.000409699	0	0.000250519	0.00065504	0.00065504	0.000550964	Reticulum	Reticulum	Rumen			0.00451898
Cathepsin B	3	13	4	10	1	3	0	4	11	6	6	4	5	6	9	4	4	6	5	7	0.000334262	0.000651139	0.00032752	0.000475964	0.000155521	0.000131349	0	0.000170743	0.000420988	0.000199947	0.000258821	0.000155316	0.000166306	0.000228981	0.000574419	0.00013365	0.000301887	0.000223472	0.000391665	0.000250519	0.000651139	0.000574419	0.000651139	Rumen	Cecum	Rumen
26S proteasome non-ATPase regulatory subunit 7	0	13	0	9	1	12	0	6	7	9	13	10	10	12	0	15	0	10	0	18	0	0.000651139	0	0.000428367	0.000155521	0.000525394	0	0.000256115	0.000267902	0.00029992	0.00056078	0.000388289	0.000332613	0.000457963	0	0.000501186	0	0.000372453	0	0.000644192	0.000651139	0.00056078	0.000651139	Rumen	Jejunum	Rumen	0.0527509		0.000867335
Amine oxidase [flavin-containing] A	1	13	1	7	0	1	0	0	7	8	11	10	14	14	0	11	2	16	0	13	0.000111421	0.000651139	8.188e-05	0.000333175	0	4.37828e-05	0	0	0.000267902	0.000266596	0.000474506	0.000388289	0.000465658	0.00053429	0	0.000367537	0.000150943	0.000595925	0	0.000465249	0.000651139	0.000474506	0.000651139	Rumen	Jejunum	Rumen	0.164904		0.0158046
Actin-related protein 2/3 complex subunit 1A	3	13	6	11	2	13	0	13	10	8	12	6	9	4	3	6	7	13	4	14	0.000334262	0.000651139	0.00049128	0.00052356	0.000311042	0.000569177	0	0.000554915	0.000382717	0.000266596	0.000517643	0.000232974	0.000299351	0.000152654	0.000191473	0.000200474	0.000528302	0.000484189	0.000313332	0.000501038	0.000651139	0.000528302	0.000651139	Rumen	Colon	Rumen		0.887165
Peroxiredoxin-5, mitochondrial	3	13	4	7	0	10	1	9	9	12	6	4	7	4	10	9	4	6	6	7	0.000334262	0.000651139	0.00032752	0.000333175	0	0.000437828	0.0002918	0.000384172	0.000344445	0.000399893	0.000258821	0.000155316	0.000232829	0.000152654	0.000638244	0.000300712	0.000301887	0.000223472	0.000469998	0.000250519	0.000651139	0.000638244	0.000651139	Rumen	Cecum	Rumen
Hydroxymethylglutaryl-CoA lyase, mitochondrial	2	13	4	6	0	7	0	4	9	2	5	1	2	1	3	4	1	3	1	4	0.000222841	0.000651139	0.00032752	0.000285578	0	0.00030648	0	0.000170743	0.000344445	6.66489e-05	0.000215685	3.88289e-05	6.65225e-05	3.81636e-05	0.000191473	0.00013365	7.54717e-05	0.000111736	7.83331e-05	0.000143154	0.000651139	0.000344445	0.000651139	Rumen	Duodenum	Rumen		0.886793
60S ribosomal protein L35a	4	13	5	11	3	11	0	12	12	17	13	12	10	6	1	12	2	13	0	13	0.000445682	0.000651139	0.0004094	0.00052356	0.000466563	0.000481611	0	0.000512229	0.00045926	0.000566516	0.00056078	0.000465947	0.000332613	0.000228981	6.38244e-05	0.000400949	0.000150943	0.000484189	0	0.000465249	0.000651139	0.00056078	0.000651139	Rumen	Jejunum	Rumen			0.0326581
Acylamino-acid-releasing enzyme	0	9	2	13	1	9	0	11	17	10	7	7	8	8	2	8	1	5	2	9	0	0.000450789	0.00016376	0.000618753	0.000155521	0.000394046	0	0.000469544	0.000650618	0.000333244	0.000301958	0.000271802	0.00026609	0.000305309	0.000127649	0.000267299	7.54717e-05	0.000186227	0.000156666	0.000322096	0.000650618	0.000650618	0.000618753	Duodenum	Duodenum	Reticulum	0.125045
Bleomycin hydrolase	0	2	1	5	0	5	0	2	17	8	10	5	5	11	1	6	1	1	1	4	0	0.000100175	8.188e-05	0.000237982	0	0.000218914	0	8.53716e-05	0.000650618	0.000266596	0.000431369	0.000194145	0.000166306	0.000419799	6.38244e-05	0.000200474	7.54717e-05	3.72453e-05	7.83331e-05	0.000143154	0.000650618	0.000650618	0.000419799	Duodenum	Duodenum	Ileum	0.230689
Ketohexokinase	0	0	0	0	0	0	0	1	17	9	1	1	1	2	0	0	0	0	0	0	0	0	0	0	0	0	0	4.26858e-05	0.000650618	0.00029992	4.31369e-05	3.88289e-05	3.32613e-05	7.63271e-05	0	0	0	0	0	0	0.000650618	0.000650618	0.00029992	Duodenum	Duodenum	Duodenum
Non-lysosomal glucosylceramidase	0	0	0	0	0	0	0	2	17	10	9	8	8	6	0	13	0	7	0	4	0	0	0	0	0	0	0	8.53716e-05	0.000650618	0.000333244	0.000388232	0.000310631	0.00026609	0.000228981	0	0.000434361	0	0.000260717	0	0.000143154	0.000650618	0.000650618	0.000434361	Duodenum	Duodenum	Cecum			0.00643846
MHC class II antigen	0	4	0	1	0	2	0	0	17	7	5	6	7	6	1	3	0	2	0	1	0	0.000200351	0	4.75964e-05	0	8.75657e-05	0	0	0.000650618	0.000233271	0.000215685	0.000232974	0.000232829	0.000228981	6.38244e-05	0.000100237	0	7.44907e-05	0	3.57884e-05	0.000650618	0.000650618	0.000233271	Duodenum	Duodenum	Duodenum	0.185391
RNA-binding protein FUS	0	0	0	1	2	8	0	11	4	12	12	16	16	17	0	16	2	15	2	13	0	0	0	4.75964e-05	0.000311042	0.000350263	0	0.000469544	0.000153087	0.000399893	0.000517643	0.000621263	0.00053218	0.000648781	0	0.000534599	0.000150943	0.00055868	0.000156666	0.000465249	0.000648781	0.00053218	0.000648781	Ileum	Ileum	Ileum			0.0415904
DNA replication licensing factor MCM5	0	0	0	1	0	3	0	0	0	8	1	14	17	17	0	10	0	4	0	10	0	0	0	4.75964e-05	0	0.000131349	0	0	0	0.000266596	4.31369e-05	0.000543605	0.000565442	0.000648781	0	0.000334124	0	0.000148981	0	0.000357884	0.000648781	0.000565442	0.000648781	Ileum	Ileum	Ileum		0.886793	0.00632678
Guanine nucleotide-binding protein G(i) subunit alpha-1	0	4	1	5	1	9	0	4	10	14	5	10	13	17	0	13	1	13	0	12	0	0.000200351	8.188e-05	0.000237982	0.000155521	0.000394046	0	0.000170743	0.000382717	0.000466542	0.000215685	0.000388289	0.000432396	0.000648781	0	0.000434361	7.54717e-05	0.000484189	0	0.000429461	0.000648781	0.000432396	0.000648781	Ileum	Ileum	Ileum	0.228133		0.00753416
Protein quaking	0	3	1	2	1	5	0	3	5	8	8	10	17	17	2	6	0	9	1	6	0	0.000150263	8.188e-05	9.51928e-05	0.000155521	0.000218914	0	0.000128057	0.000191358	0.000266596	0.000345095	0.000388289	0.000565442	0.000648781	0.000127649	0.000200474	0	0.000335208	7.83331e-05	0.000214731	0.000648781	0.000565442	0.000648781	Ileum	Ileum	Ileum
Proteasome subunit beta type-4	4	9	5	8	0	8	0	6	15	8	15	9	10	10	6	7	5	8	5	8	0.000445682	0.000450789	0.0004094	0.000380771	0	0.000350263	0	0.000256115	0.000574075	0.000266596	0.000647054	0.00034946	0.000332613	0.000381636	0.000382946	0.000233887	0.000377358	0.000297963	0.000391665	0.000286307	0.000647054	0.000647054	0.000450789	Jejunum	Jejunum	Rumen
Phosphatidylinositol transfer protein alpha isoform	1	1	1	0	1	0	0	1	16	6	15	7	9	6	3	3	4	8	5	6	0.000111421	5.00877e-05	8.188e-05	0	0.000155521	0	0	4.26858e-05	0.000612346	0.000199947	0.000647054	0.000271802	0.000299351	0.000228981	0.000191473	0.000100237	0.000301887	0.000297963	0.000391665	0.000214731	0.000647054	0.000647054	0.000297963	Jejunum	Jejunum	Colon		0.886793
Ubiquitin-like protein ISG15	0	2	0	3	0	2	0	5	7	4	15	9	7	8	1	1	0	3	1	2	0	0.000100175	0	0.000142789	0	8.75657e-05	0	0.000213429	0.000267902	0.000133298	0.000647054	0.00034946	0.000232829	0.000305309	6.38244e-05	3.34124e-05	0	0.000111736	7.83331e-05	7.15768e-05	0.000647054	0.000647054	0.00034946	Jejunum	Jejunum	Jejunum	0.164904
Pre-mRNA-processing factor 19	0	1	0	6	0	5	0	4	9	15	15	14	12	14	4	11	2	16	0	14	0	5.00877e-05	0	0.000285578	0	0.000218914	0	0.000170743	0.000344445	0.000499867	0.000647054	0.000543605	0.000399135	0.00053429	0.000255297	0.000367537	0.000150943	0.000595925	0	0.000501038	0.000647054	0.000647054	0.000595925	Jejunum	Jejunum	Colon	0.0931778		0.109621
Calcium-binding protein 39	0	1	3	2	2	2	0	5	7	4	15	1	7	4	2	0	3	5	3	7	0	5.00877e-05	0.00024564	9.51928e-05	0.000311042	8.75657e-05	0	0.000213429	0.000267902	0.000133298	0.000647054	3.88289e-05	0.000232829	0.000152654	0.000127649	0	0.000226415	0.000186227	0.000234999	0.000250519	0.000647054	0.000647054	0.000250519	Jejunum	Jejunum	Rectum
Eukaryotic initiation factor 4A-III	0	8	0	5	1	10	0	11	6	13	15	10	17	6	2	14	1	12	0	15	0	0.000400701	0	0.000237982	0.000155521	0.000437828	0	0.000469544	0.00022963	0.000433218	0.000647054	0.000388289	0.000565442	0.000228981	0.000127649	0.000467774	7.54717e-05	0.000446944	0	0.000536826	0.000647054	0.000647054	0.000536826	Jejunum	Jejunum	Rectum	0.10458		0.0267118
60S ribosomal protein L17	1	8	0	4	4	7	0	10	16	18	12	7	7	11	1	10	0	15	0	18	0.000111421	0.000400701	0	0.000190386	0.000622084	0.00030648	0	0.000426858	0.000612346	0.00059984	0.000517643	0.000271802	0.000232829	0.000419799	6.38244e-05	0.000334124	0	0.00055868	0	0.000644192	0.000644192	0.000622084	0.000644192	Rectum	Omasum	Rectum			0.00632678
Very-long-chain 3-oxoacyl-CoA reductase	5	12	3	9	1	8	0	14	14	14	11	9	13	13	3	16	5	17	0	18	0.000557103	0.000601052	0.00024564	0.000428367	0.000155521	0.000350263	0	0.000597601	0.000535803	0.000466542	0.000474506	0.00034946	0.000432396	0.000496126	0.000191473	0.000534599	0.000377358	0.000633171	0	0.000644192	0.000644192	0.000557103	0.000644192	Rectum	Rumen	Rectum			0.10542
40S ribosomal protein S10	0	12	1	5	0	9	0	6	9	14	10	6	8	11	2	15	0	13	1	18	0	0.000601052	8.188e-05	0.000237982	0	0.000394046	0	0.000256115	0.000344445	0.000466542	0.000431369	0.000232974	0.00026609	0.000419799	0.000127649	0.000501186	0	0.000484189	7.83331e-05	0.000644192	0.000644192	0.000431369	0.000644192	Rectum	Jejunum	Rectum	0.0837629		0.0184119
Acidic leucine-rich nuclear phosphoprotein 32 family member A	0	7	1	9	0	9	0	15	13	18	10	11	18	14	2	14	1	17	1	17	0	0.000350614	8.188e-05	0.000428367	0	0.000394046	0	0.000640287	0.000497531	0.00059984	0.000431369	0.000427118	0.000598703	0.00053429	0.000127649	0.000467774	7.54717e-05	0.000633171	7.83331e-05	0.000608403	0.000640287	0.000598703	0.000640287	Abomasum	Ileum	Abomasum	0.0744616		0.0234299
Nck-associated protein 1	0	3	0	2	0	4	0	15	7	8	4	7	9	7	1	11	0	8	1	12	0	0.000150263	0	9.51928e-05	0	0.000175131	0	0.000640287	0.000267902	0.000266596	0.000172548	0.000271802	0.000299351	0.000267145	6.38244e-05	0.000367537	0	0.000297963	7.83331e-05	0.000429461	0.000640287	0.000299351	0.000640287	Abomasum	Ileum	Abomasum	0.135996		0.0283826
Diaphanous related formin 1	0	1	0	3	1	6	0	15	5	9	6	8	18	14	1	11	0	11	0	15	0	5.00877e-05	0	0.000142789	0.000155521	0.000262697	0	0.000640287	0.000191358	0.00029992	0.000258821	0.000310631	0.000598703	0.00053429	6.38244e-05	0.000367537	0	0.000409699	0	0.000536826	0.000640287	0.000598703	0.000640287	Abomasum	Ileum	Abomasum			0.00859299
Inositol 1,4,5-trisphosphate receptor type 3	0	0	0	0	0	3	0	15	0	0	0	4	1	1	0	17	0	6	0	7	0	0	0	0	0	0.000131349	0	0.000640287	0	0	0	0.000155316	3.32613e-05	3.81636e-05	0	0.000568011	0	0.000223472	0	0.000250519	0.000640287	3.32613e-05	0.000640287	Abomasum	Ileum	Abomasum			0.00354501
Synaptotagmin-like protein 2	0	2	0	0	0	3	0	15	0	0	1	1	0	0	0	0	0	0	0	0	0	0.000100175	0	0	0	0.000131349	0	0.000640287	0	0	4.31369e-05	3.88289e-05	0	0	0	0	0	0	0	0	0.000640287	4.31369e-05	0.000640287	Abomasum	Jejunum	Abomasum
Histidine--tRNA ligase, cytoplasmic	1	8	0	5	0	9	0	5	14	11	14	9	11	8	10	5	4	5	3	7	0.000111421	0.000400701	0	0.000237982	0	0.000394046	0	0.000213429	0.000535803	0.000366569	0.000603917	0.00034946	0.000365874	0.000305309	0.000638244	0.000167062	0.000301887	0.000186227	0.000234999	0.000250519	0.000638244	0.000638244	0.000400701	Cecum	Cecum	Rumen	0.100609
Nicotinate phosphoribosyltransferase	0	4	2	4	0	8	0	12	15	16	7	8	8	9	10	10	7	10	5	9	0	0.000200351	0.00016376	0.000190386	0	0.000350263	0	0.000512229	0.000574075	0.000533191	0.000301958	0.000310631	0.00026609	0.000343472	0.000638244	0.000334124	0.000528302	0.000372453	0.000391665	0.000322096	0.000638244	0.000638244	0.000533191	Cecum	Cecum	Duodenum
Succinyl-CoA:3-ketoacid-coenzyme A transferase	2	5	5	6	0	14	0	6	8	8	12	12	12	11	10	17	5	17	7	15	0.000222841	0.000250438	0.0004094	0.000285578	0	0.00061296	0	0.000256115	0.000306173	0.000266596	0.000517643	0.000465947	0.000399135	0.000419799	0.000638244	0.000568011	0.000377358	0.000633171	0.000548332	0.000536826	0.000638244	0.000638244	0.000633171	Cecum	Cecum	Colon
Ubiquitin-conjugating enzyme E2 N	2	9	4	7	1	8	0	8	6	8	11	7	7	12	10	5	5	11	8	7	0.000222841	0.000450789	0.00032752	0.000333175	0.000155521	0.000350263	0	0.000341486	0.00022963	0.000266596	0.000474506	0.000271802	0.000232829	0.000457963	0.000638244	0.000167062	0.000377358	0.000409699	0.000626665	0.000250519	0.000638244	0.000638244	0.000457963	Cecum	Cecum	Ileum
40S ribosomal protein S12	4	6	5	5	0	4	0	11	16	18	4	16	13	15	5	19	2	16	5	17	0.000445682	0.000300526	0.0004094	0.000237982	0	0.000175131	0	0.000469544	0.000612346	0.00059984	0.000172548	0.000621263	0.000432396	0.000572454	0.000319122	0.000634836	0.000150943	0.000595925	0.000391665	0.000608403	0.000634836	0.000612346	0.000634836	Cecum	Duodenum	Cecum			0.100312
Sorting and assembly machinery component 50 homolog	0	5	0	4	0	7	0	9	14	15	6	7	10	6	1	19	2	12	0	10	0	0.000250438	0	0.000190386	0	0.00030648	0	0.000384172	0.000535803	0.000499867	0.000258821	0.000271802	0.000332613	0.000228981	6.38244e-05	0.000634836	0.000150943	0.000446944	0	0.000357884	0.000634836	0.000535803	0.000634836	Cecum	Duodenum	Cecum	0.0642095		0.0277944
Eukaryotic translation initiation factor 3 subunit L	0	10	1	4	1	12	0	12	10	12	8	10	10	8	1	19	1	15	0	17	0	0.000500877	8.188e-05	0.000190386	0.000155521	0.000525394	0	0.000512229	0.000382717	0.000399893	0.000345095	0.000388289	0.000332613	0.000305309	6.38244e-05	0.000634836	7.54717e-05	0.00055868	0	0.000608403	0.000634836	0.000382717	0.000634836	Cecum	Duodenum	Cecum	0.158425		0.00657212
Cytochrome b5	2	6	3	4	0	6	0	4	12	13	9	12	16	8	2	17	4	17	3	12	0.000222841	0.000300526	0.00024564	0.000190386	0	0.000262697	0	0.000170743	0.00045926	0.000433218	0.000388232	0.000465947	0.00053218	0.000305309	0.000127649	0.000568011	0.000301887	0.000633171	0.000234999	0.000429461	0.000633171	0.00053218	0.000633171	Colon	Ileum	Colon			0.0871727
Protein FAM49B	0	2	0	2	0	3	0	1	0	8	7	9	19	9	5	3	1	4	3	6	0	0.000100175	0	9.51928e-05	0	0.000131349	0	4.26858e-05	0	0.000266596	0.000301958	0.00034946	0.000631964	0.000343472	0.000319122	0.000100237	7.54717e-05	0.000148981	0.000234999	0.000214731	0.000631964	0.000631964	0.00034946	Ileum	Ileum	Jejunum	0.176337
Twinfilin-1	0	4	0	4	1	7	0	8	12	11	5	9	19	14	9	7	2	10	4	13	0	0.000200351	0	0.000190386	0.000155521	0.00030648	0	0.000341486	0.00045926	0.000366569	0.000215685	0.00034946	0.000631964	0.00053429	0.000574419	0.000233887	0.000150943	0.000372453	0.000313332	0.000465249	0.000631964	0.000631964	0.00053429	Ileum	Ileum	Ileum	0.200461
Serine/threonine-protein kinase PAK 1	0	1	0	2	0	3	0	4	3	6	0	11	19	16	5	11	0	10	0	11	0	5.00877e-05	0	9.51928e-05	0	0.000131349	0	0.000170743	0.000114815	0.000199947	0	0.000427118	0.000631964	0.000610617	0.000319122	0.000367537	0	0.000372453	0	0.000393673	0.000631964	0.000631964	0.000610617	Ileum	Ileum	Ileum	0.221507		0.0865923
Ras-related protein Rab-11A	5	9	7	5	4	8	1	10	9	9	11	9	10	9	8	8	7	11	8	11	0.000557103	0.000450789	0.00057316	0.000237982	0.000622084	0.000350263	0.0002918	0.000426858	0.000344445	0.00029992	0.000474506	0.00034946	0.000332613	0.000343472	0.000510595	0.000267299	0.000528302	0.000409699	0.000626665	0.000393673	0.000626665	0.000626665	0.000450789	Rectum	Rectum	Rumen
Carboxypeptidase O	0	0	0	0	0	0	0	0	0	0	7	0	0	0	8	1	7	0	8	0	0	0	0	0	0	0	0	0	0	0	0.000301958	0	0	0	0.000510595	3.34124e-05	0.000528302	0	0.000626665	0	0.000626665	0.000626665	3.34124e-05	Rectum	Rectum	Cecum			0.00046755
EPS8 like 2	0	0	0	1	1	5	0	10	3	3	4	4	8	8	6	8	8	5	8	5	0	0	0	4.75964e-05	0.000155521	0.000218914	0	0.000426858	0.000114815	9.99733e-05	0.000172548	0.000155316	0.00026609	0.000305309	0.000382946	0.000267299	0.000603774	0.000186227	0.000626665	0.000178942	0.000626665	0.000626665	0.000426858	Rectum	Rectum	Abomasum			0.0939122
Acylpyruvase FAHD1, mitochondrial	0	0	0	0	0	0	0	2	11	4	4	3	2	2	7	0	7	1	8	0	0	0	0	0	0	0	0	8.53716e-05	0.000420988	0.000133298	0.000172548	0.000116487	6.65225e-05	7.63271e-05	0.00044677	0	0.000528302	3.72453e-05	0.000626665	0	0.000626665	0.000626665	0.000133298	Rectum	Rectum	Duodenum			0.000575103
Complement component C9	0	2	4	3	0	1	2	3	0	2	3	4	3	2	3	4	3	3	8	9	0	0.000100175	0.00032752	0.000142789	0	4.37828e-05	0.000583601	0.000128057	0	6.66489e-05	0.000129411	0.000155316	9.97838e-05	7.63271e-05	0.000191473	0.00013365	0.000226415	0.000111736	0.000626665	0.000322096	0.000626665	0.000626665	0.000322096	Rectum	Rectum	Rectum
Glycoprotein A33	0	0	0	0	0	0	0	4	10	7	9	9	10	11	7	11	8	11	8	12	0	0	0	0	0	0	0	0.000170743	0.000382717	0.000233271	0.000388232	0.00034946	0.000332613	0.000419799	0.00044677	0.000367537	0.000603774	0.000409699	0.000626665	0.000429461	0.000626665	0.000626665	0.000429461	Rectum	Rectum	Rectum
Integrin alpha-L	0	1	0	1	0	0	0	0	4	4	0	9	4	1	7	0	8	0	8	0	0	5.00877e-05	0	4.75964e-05	0	0	0	0	0.000153087	0.000133298	0	0.00034946	0.000133045	3.81636e-05	0.00044677	0	0.000603774	0	0.000626665	0	0.000626665	0.000626665	0.00034946	Rectum	Rectum	Jejunum			5.44787e-05
Factor XIIa inhibitor	0	1	1	1	0	0	1	0	2	0	3	0	0	1	8	0	8	0	8	1	0	5.00877e-05	8.188e-05	4.75964e-05	0	0	0.0002918	0	7.65433e-05	0	0.000129411	0	0	3.81636e-05	0.000510595	0	0.000603774	0	0.000626665	3.57884e-05	0.000626665	0.000626665	5.00877e-05	Rectum	Rectum	Rumen			0.000359252
Macrophage-capping protein	0	5	2	13	4	6	0	3	1	2	9	12	10	7	7	2	4	2	3	8	0	0.000250438	0.00016376	0.000618753	0.000622084	0.000262697	0	0.000128057	3.82717e-05	6.66489e-05	0.000388232	0.000465947	0.000332613	0.000267145	0.00044677	6.68248e-05	0.000301887	7.44907e-05	0.000234999	0.000286307	0.000622084	0.000622084	0.000618753	Omasum	Omasum	Reticulum
Charged multivesicular body protein 4a	3	11	6	6	4	7	0	7	9	9	12	12	9	9	2	13	3	9	3	11	0.000334262	0.000550964	0.00049128	0.000285578	0.000622084	0.00030648	0	0.000298801	0.000344445	0.00029992	0.000517643	0.000465947	0.000299351	0.000343472	0.000127649	0.000434361	0.000226415	0.000335208	0.000234999	0.000393673	0.000622084	0.000622084	0.000550964	Omasum	Omasum	Rumen
N(G),N(G)-dimethylarginine dimethylaminohydrolase 2	3	6	7	12	4	14	0	8	8	5	7	6	6	5	9	7	1	10	1	8	0.000334262	0.000300526	0.00057316	0.000571157	0.000622084	0.00061296	0	0.000341486	0.000306173	0.000166622	0.000301958	0.000232974	0.000199568	0.000190818	0.000574419	0.000233887	7.54717e-05	0.000372453	7.83331e-05	0.000286307	0.000622084	0.000622084	0.00061296	Omasum	Omasum	Omasum
GDP-mannose pyrophosphorylase A	0	5	0	2	4	3	0	5	5	9	7	3	5	5	2	4	0	6	1	8	0	0.000250438	0	9.51928e-05	0.000622084	0.000131349	0	0.000213429	0.000191358	0.00029992	0.000301958	0.000116487	0.000166306	0.000190818	0.000127649	0.00013365	0	0.000223472	7.83331e-05	0.000286307	0.000622084	0.000622084	0.00029992	Omasum	Omasum	Duodenum
Protein NDRG2	0	5	0	4	4	6	0	5	0	11	0	0	0	0	2	6	0	8	0	5	0	0.000250438	0	0.000190386	0.000622084	0.000262697	0	0.000213429	0	0.000366569	0	0	0	0	0.000127649	0.000200474	0	0.000297963	0	0.000178942	0.000622084	0.000622084	0.000366569	Omasum	Omasum	Duodenum			0.108424
60S ribosomal protein L31	1	7	1	9	4	8	0	4	10	9	8	9	9	7	1	11	1	5	0	9	0.000111421	0.000350614	8.188e-05	0.000428367	0.000622084	0.000350263	0	0.000170743	0.000382717	0.00029992	0.000345095	0.00034946	0.000299351	0.000267145	6.38244e-05	0.000367537	7.54717e-05	0.000186227	0	0.000322096	0.000622084	0.000622084	0.000428367	Omasum	Omasum	Reticulum			0.0576614
15-hydroxyprostaglandin dehydrogenase [NAD(+)]	1	7	1	7	4	2	0	4	6	3	0	1	1	2	1	2	1	2	2	2	0.000111421	0.000350614	8.188e-05	0.000333175	0.000622084	8.75657e-05	0	0.000170743	0.00022963	9.99733e-05	0	3.88289e-05	3.32613e-05	7.63271e-05	6.38244e-05	6.68248e-05	7.54717e-05	7.44907e-05	0.000156666	7.15768e-05	0.000622084	0.000622084	0.000350614	Omasum	Omasum	Rumen
Ribonuclease 4	3	0	3	1	4	1	0	8	2	1	1	0	1	0	3	0	2	3	6	3	0.000334262	0	0.00024564	4.75964e-05	0.000622084	4.37828e-05	0	0.000341486	7.65433e-05	3.33244e-05	4.31369e-05	0	3.32613e-05	0	0.000191473	0	0.000150943	0.000111736	0.000469998	0.000107365	0.000622084	0.000622084	0.000341486	Omasum	Omasum	Abomasum	0.0491101		0.118836
ATP synthase subunit delta, mitochondrial	0	2	2	6	4	3	0	1	1	5	3	10	7	3	2	16	2	5	2	6	0	0.000100175	0.00016376	0.000285578	0.000622084	0.000131349	0	4.26858e-05	3.82717e-05	0.000166622	0.000129411	0.000388289	0.000232829	0.000114491	0.000127649	0.000534599	0.000150943	0.000186227	0.000156666	0.000214731	0.000622084	0.000622084	0.000534599	Omasum	Omasum	Cecum
Small ubiquitin-related modifier 2	1	3	1	2	4	4	1	2	1	4	3	4	3	3	2	1	1	3	2	3	0.000111421	0.000150263	8.188e-05	9.51928e-05	0.000622084	0.000175131	0.0002918	8.53716e-05	3.82717e-05	0.000133298	0.000129411	0.000155316	9.97838e-05	0.000114491	0.000127649	3.34124e-05	7.54717e-05	0.000111736	0.000156666	0.000107365	0.000622084	0.000622084	0.000175131	Omasum	Omasum	Omasum
Keratin, type II cytoskeletal 80	2	8	3	13	4	4	0	0	0	0	0	0	0	0	0	0	0	0	0	0	0.000222841	0.000400701	0.00024564	0.000618753	0.000622084	0.000175131	0	0	0	0	0	0	0	0	0	0	0	0	0	0	0.000622084	0.000622084	0.000618753	Omasum	Omasum	Reticulum
Claudin-18	0	0	0	0	4	4	0	9	0	0	0	0	0	0	0	0	0	0	0	0	0	0	0	0	0.000622084	0.000175131	0	0.000384172	0	0	0	0	0	0	0	0	0	0	0	0	0.000622084	0.000622084	0.000384172	Omasum	Omasum	Abomasum
Vitelline membrane outer layer 1 homolog	1	0	1	0	4	1	0	0	0	0	0	0	0	0	0	0	0	0	0	0	0.000111421	0	8.188e-05	0	0.000622084	4.37828e-05	0	0	0	0	0	0	0	0	0	0	0	0	0	0	0.000622084	0.000622084	4.37828e-05	Omasum	Omasum	Omasum	0.0771267
60S ribosomal protein L18	5	6	6	9	0	10	0	10	12	12	9	16	14	8	1	16	3	11	0	15	0.000557103	0.000300526	0.00049128	0.000428367	0	0.000437828	0	0.000426858	0.00045926	0.000399893	0.000388232	0.000621263	0.000465658	0.000305309	6.38244e-05	0.000534599	0.000226415	0.000409699	0	0.000536826	0.000621263	0.000557103	0.000621263	Jejunum	Rumen	Jejunum			0.0549691
26S proteasome non-ATPase regulatory subunit 12	1	12	0	13	3	13	0	14	8	13	13	12	11	10	1	14	0	11	0	15	0.000111421	0.000601052	0	0.000618753	0.000466563	0.000569177	0	0.000597601	0.000306173	0.000433218	0.00056078	0.000465947	0.000365874	0.000381636	6.38244e-05	0.000467774	0	0.000409699	0	0.000536826	0.000618753	0.00056078	0.000618753	Reticulum	Jejunum	Reticulum	0.186479		0.00632678
ATP synthase subunit g, mitochondrial	1	9	2	6	0	14	0	9	9	16	10	5	11	6	3	11	3	8	3	10	0.000111421	0.000450789	0.00016376	0.000285578	0	0.00061296	0	0.000384172	0.000344445	0.000533191	0.000431369	0.000194145	0.000365874	0.000228981	0.000191473	0.000367537	0.000226415	0.000297963	0.000234999	0.000357884	0.00061296	0.000431369	0.00061296	Omasum	Jejunum	Omasum	0.181497
NADH-cytochrome b5 reductase 3	0	6	1	6	0	14	0	14	15	15	4	7	6	8	0	11	0	8	0	9	0	0.000300526	8.188e-05	0.000285578	0	0.00061296	0	0.000597601	0.000574075	0.000499867	0.000172548	0.000271802	0.000199568	0.000305309	0	0.000367537	0	0.000297963	0	0.000322096	0.00061296	0.000574075	0.00061296	Omasum	Duodenum	Omasum	0.0837629		0.00363403
2',3'-cyclic-nucleotide 3'-phosphodiesterase	0	5	3	2	0	3	0	7	16	13	10	10	9	5	0	8	0	5	0	6	0	0.000250438	0.00024564	9.51928e-05	0	0.000131349	0	0.000298801	0.000612346	0.000433218	0.000431369	0.000388289	0.000299351	0.000190818	0	0.000267299	0	0.000186227	0	0.000214731	0.000612346	0.000612346	0.000433218	Duodenum	Duodenum	Duodenum			0.0106668
Pyridoxal kinase	0	5	2	3	0	5	0	4	16	14	14	10	12	11	6	6	1	6	4	5	0	0.000250438	0.00016376	0.000142789	0	0.000218914	0	0.000170743	0.000612346	0.000466542	0.000603917	0.000388289	0.000399135	0.000419799	0.000382946	0.000200474	7.54717e-05	0.000223472	0.000313332	0.000178942	0.000612346	0.000612346	0.000466542	Duodenum	Duodenum	Duodenum
Ribose-phosphate pyrophosphokinase 1	0	4	0	5	0	4	0	2	16	14	9	12	12	10	0	5	0	9	1	9	0	0.000200351	0	0.000237982	0	0.000175131	0	8.53716e-05	0.000612346	0.000466542	0.000388232	0.000465947	0.000399135	0.000381636	0	0.000167062	0	0.000335208	7.83331e-05	0.000322096	0.000612346	0.000612346	0.000466542	Duodenum	Duodenum	Duodenum	0.0771186		0.0330054
Sodium/potassium-transporting ATPase subunit beta-3	0	7	0	5	0	1	0	0	16	9	11	11	11	12	5	9	6	9	7	7	0	0.000350614	0	0.000237982	0	4.37828e-05	0	0	0.000612346	0.00029992	0.000474506	0.000427118	0.000365874	0.000457963	0.000319122	0.000300712	0.00045283	0.000335208	0.000548332	0.000250519	0.000612346	0.000612346	0.000457963	Duodenum	Duodenum	Ileum	0.0771267
26S proteasome non-ATPase regulatory subunit 11	1	11	0	8	0	11	0	13	12	13	10	11	14	16	4	9	0	12	0	17	0.000111421	0.000550964	0	0.000380771	0	0.000481611	0	0.000554915	0.00045926	0.000433218	0.000431369	0.000427118	0.000465658	0.000610617	0.000255297	0.000300712	0	0.000446944	0	0.000608403	0.000610617	0.000465658	0.000610617	Ileum	Ileum	Ileum	0.0583754		0.05369
DNA replication licensing factor MCM6	0	0	0	0	0	1	0	0	1	6	1	9	11	16	0	5	0	5	0	10	0	0	0	0	0	4.37828e-05	0	0	3.82717e-05	0.000199947	4.31369e-05	0.00034946	0.000365874	0.000610617	0	0.000167062	0	0.000186227	0	0.000357884	0.000610617	0.000365874	0.000610617	Ileum	Ileum	Ileum		0.886793	0.0101584
Proliferating cell nuclear antigen	0	7	3	12	1	10	0	7	8	8	7	13	14	16	8	10	3	9	5	12	0	0.000350614	0.00024564	0.000571157	0.000155521	0.000437828	0	0.000298801	0.000306173	0.000266596	0.000301958	0.000504776	0.000465658	0.000610617	0.000510595	0.000334124	0.000226415	0.000335208	0.000391665	0.000429461	0.000610617	0.000510595	0.000610617	Ileum	Cecum	Ileum	0.171565
Coronin-2A	0	0	0	0	0	0	0	1	13	13	9	7	16	16	0	10	0	13	1	6	0	0	0	0	0	0	0	4.26858e-05	0.000497531	0.000433218	0.000388232	0.000271802	0.00053218	0.000610617	0	0.000334124	0	0.000484189	7.83331e-05	0.000214731	0.000610617	0.00053218	0.000610617	Ileum	Ileum	Ileum			0.0224686
Granulysin	0	0	0	0	0	0	0	0	1	0	2	3	17	16	0	0	0	0	0	0	0	0	0	0	0	0	0	0	3.82717e-05	0	8.62738e-05	0.000116487	0.000565442	0.000610617	0	0	0	0	0	0	0.000610617	0.000565442	0.000610617	Ileum	Ileum	Ileum
1-phosphatidylinositol 4,5-bisphosphate phosphodiesterase gamma-1	0	0	0	0	0	0	0	1	1	0	1	7	14	16	0	0	0	0	0	0	0	0	0	0	0	0	0	4.26858e-05	3.82717e-05	0	4.31369e-05	0.000271802	0.000465658	0.000610617	0	0	0	0	0	0	0.000610617	0.000465658	0.000610617	Ileum	Ileum	Ileum
Protein NDRG1	0	5	0	5	0	5	0	9	2	3	1	4	4	5	2	10	1	12	4	17	0	0.000250438	0	0.000237982	0	0.000218914	0	0.000384172	7.65433e-05	9.99733e-05	4.31369e-05	0.000155316	0.000133045	0.000190818	0.000127649	0.000334124	7.54717e-05	0.000446944	0.000313332	0.000608403	0.000608403	0.000313332	0.000608403	Rectum	Rectum	Rectum	0.065775		0.0867118
UDP-N-acetylglucosamine pyrophosphorylase 1	0	0	0	1	0	5	0	13	13	14	14	4	9	7	9	3	2	11	7	16	0	0	0	4.75964e-05	0	0.000218914	0	0.000554915	0.000497531	0.000466542	0.000603917	0.000155316	0.000299351	0.000267145	0.000574419	0.000100237	0.000150943	0.000409699	0.000548332	0.000572615	0.000603917	0.000603917	0.000572615	Jejunum	Jejunum	Rectum
Plasma membrane calcium-transporting ATPase 4	0	4	0	1	0	2	0	2	4	12	14	13	14	13	0	17	0	8	1	7	0	0.000200351	0	4.75964e-05	0	8.75657e-05	0	8.53716e-05	0.000153087	0.000399893	0.000603917	0.000504776	0.000465658	0.000496126	0	0.000568011	0	0.000297963	7.83331e-05	0.000250519	0.000603917	0.000603917	0.000568011	Jejunum	Jejunum	Cecum	0.185391		0.0184248
Acid ceramidase	0	0	0	1	0	3	0	4	9	7	14	3	7	9	0	4	0	5	1	4	0	0	0	4.75964e-05	0	0.000131349	0	0.000170743	0.000344445	0.000233271	0.000603917	0.000116487	0.000232829	0.000343472	0	0.00013365	0	0.000186227	7.83331e-05	0.000143154	0.000603917	0.000603917	0.000343472	Jejunum	Jejunum	Ileum			0.11235
Protein arginine N-methyltransferase 6	0	5	0	9	0	8	0	3	8	10	14	6	15	5	0	6	0	7	0	14	0	0.000250438	0	0.000428367	0	0.000350263	0	0.000128057	0.000306173	0.000333244	0.000603917	0.000232974	0.000498919	0.000190818	0	0.000200474	0	0.000260717	0	0.000501038	0.000603917	0.000603917	0.000501038	Jejunum	Jejunum	Rectum	0.0340382		0.00456844
AP-3 complex subunit beta-1	0	1	0	0	0	3	0	5	11	5	14	2	3	4	0	14	0	6	0	4	0	5.00877e-05	0	0	0	0.000131349	0	0.000213429	0.000420988	0.000166622	0.000603917	7.76578e-05	9.97838e-05	0.000152654	0	0.000467774	0	0.000223472	0	0.000143154	0.000603917	0.000603917	0.000467774	Jejunum	Jejunum	Cecum			0.0066743
Cytochrome c oxidase subunit 5A, mitochondrial	4	11	4	7	0	11	1	10	11	16	13	15	8	10	6	12	8	16	7	14	0.000445682	0.000550964	0.00032752	0.000333175	0	0.000481611	0.0002918	0.000426858	0.000420988	0.000533191	0.00056078	0.000582434	0.00026609	0.000381636	0.000382946	0.000400949	0.000603774	0.000595925	0.000548332	0.000501038	0.000603774	0.000603774	0.000595925	Colon	Colon	Colon
Sodium- and chloride-dependent glycine transporter 1	0	0	0	0	0	0	0	0	0	1	0	0	0	0	2	7	8	4	5	4	0	0	0	0	0	0	0	0	0	3.33244e-05	0	0	0	0	0.000127649	0.000233887	0.000603774	0.000148981	0.000391665	0.000143154	0.000603774	0.000603774	0.000233887	Colon	Colon	Cecum
Eukaryotic translation initiation factor 3 subunit H	0	1	0	2	1	4	0	8	2	4	3	3	6	9	1	18	0	10	0	13	0	5.00877e-05	0	9.51928e-05	0.000155521	0.000175131	0	0.000341486	7.65433e-05	0.000133298	0.000129411	0.000116487	0.000199568	0.000343472	6.38244e-05	0.000601423	0	0.000372453	0	0.000465249	0.000601423	0.000199568	0.000601423	Cecum	Ileum	Cecum			0.00547934
Succinate--CoA ligase [ADP-forming] subunit beta, mitochondrial	1	2	2	3	1	10	0	10	15	16	5	14	10	12	6	18	5	13	7	11	0.000111421	0.000100175	0.00016376	0.000142789	0.000155521	0.000437828	0	0.000426858	0.000574075	0.000533191	0.000215685	0.000543605	0.000332613	0.000457963	0.000382946	0.000601423	0.000377358	0.000484189	0.000548332	0.000393673	0.000601423	0.000574075	0.000601423	Cecum	Duodenum	Cecum
Alpha-soluble NSF attachment protein	2	6	2	6	0	4	0	13	9	11	7	9	12	10	0	18	1	15	3	15	0.000222841	0.000300526	0.00016376	0.000285578	0	0.000175131	0	0.000554915	0.000344445	0.000366569	0.000301958	0.00034946	0.000399135	0.000381636	0	0.000601423	7.54717e-05	0.00055868	0.000234999	0.000536826	0.000601423	0.000399135	0.000601423	Cecum	Ileum	Cecum			0.0386854
Nucleolar protein 56	0	0	0	1	0	5	0	10	5	16	3	12	12	15	0	18	0	11	0	15	0	0	0	4.75964e-05	0	0.000218914	0	0.000426858	0.000191358	0.000533191	0.000129411	0.000465947	0.000399135	0.000572454	0	0.000601423	0	0.000409699	0	0.000536826	0.000601423	0.000399135	0.000601423	Cecum	Ileum	Cecum		0.886793	0.000806106
60S ribosomal protein L13a	1	6	1	6	2	10	0	10	15	17	13	11	12	10	0	18	2	10	0	13	0.000111421	0.000300526	8.188e-05	0.000285578	0.000311042	0.000437828	0	0.000426858	0.000574075	0.000566516	0.00056078	0.000427118	0.000399135	0.000381636	0	0.000601423	0.000150943	0.000372453	0	0.000465249	0.000601423	0.000574075	0.000601423	Cecum	Duodenum	Cecum			0.0185207
Eukaryotic translation initiation factor 3 subunit E	0	6	0	4	0	9	0	7	8	11	10	9	8	10	0	18	0	12	0	13	0	0.000300526	0	0.000190386	0	0.000394046	0	0.000298801	0.000306173	0.000366569	0.000431369	0.00034946	0.00026609	0.000381636	0	0.000601423	0	0.000446944	0	0.000465249	0.000601423	0.000431369	0.000601423	Cecum	Jejunum	Cecum	0.0491101		0.00083064
Dipeptidyl peptidase 1	4	12	5	6	0	4	0	3	15	12	8	11	12	12	5	6	3	8	5	13	0.000445682	0.000601052	0.0004094	0.000285578	0	0.000175131	0	0.000128057	0.000574075	0.000399893	0.000345095	0.000427118	0.000399135	0.000457963	0.000319122	0.000200474	0.000226415	0.000297963	0.000391665	0.000465249	0.000601052	0.000574075	0.000601052	Rumen	Duodenum	Rumen
Ectonucleoside triphosphate diphosphohydrolase 5	0	12	1	8	0	5	0	11	9	2	0	0	0	0	0	1	0	0	1	1	0	0.000601052	8.188e-05	0.000380771	0	0.000218914	0	0.000469544	0.000344445	6.66489e-05	0	0	0	0	0	3.34124e-05	0	0	7.83331e-05	3.57884e-05	0.000601052	0.000344445	0.000601052	Rumen	Duodenum	Rumen	0.0771267
Reticulocalbin-3	3	12	1	11	1	5	0	0	1	3	0	2	1	0	4	7	0	1	0	4	0.000334262	0.000601052	8.188e-05	0.00052356	0.000155521	0.000218914	0	0	3.82717e-05	9.99733e-05	0	7.76578e-05	3.32613e-05	0	0.000255297	0.000233887	0	3.72453e-05	0	0.000143154	0.000601052	0.000334262	0.000601052	Rumen	Rumen	Rumen
HID1 domain containing	0	0	0	0	0	3	0	14	1	4	0	0	0	0	0	3	0	13	0	10	0	0	0	0	0	0.000131349	0	0.000597601	3.82717e-05	0.000133298	0	0	0	0	0	0.000100237	0	0.000484189	0	0.000357884	0.000597601	3.82717e-05	0.000597601	Abomasum	Duodenum	Abomasum			0.00586639
26S proteasome non-ATPase regulatory subunit 5	0	9	4	9	1	12	0	7	6	9	6	4	8	8	1	7	0	16	1	11	0	0.000450789	0.00032752	0.000428367	0.000155521	0.000525394	0	0.000298801	0.00022963	0.00029992	0.000258821	0.000155316	0.00026609	0.000305309	6.38244e-05	0.000233887	0	0.000595925	7.83331e-05	0.000393673	0.000595925	0.00032752	0.000595925	Colon	Reticulum	Colon			0.0327152
Clathrin light chain A	0	1	0	3	0	10	0	0	1	14	0	14	3	9	0	16	0	16	0	15	0	5.00877e-05	0	0.000142789	0	0.000437828	0	0	3.82717e-05	0.000466542	0	0.000543605	9.97838e-05	0.000343472	0	0.000534599	0	0.000595925	0	0.000536826	0.000595925	9.97838e-05	0.000595925	Colon	Ileum	Colon	0.0981468	0.886793	0.000616491
Lysosomal-trafficking regulator	0	2	0	1	0	5	0	5	11	13	5	9	9	5	0	15	0	16	0	3	0	0.000100175	0	4.75964e-05	0	0.000218914	0	0.000213429	0.000420988	0.000433218	0.000215685	0.00034946	0.000299351	0.000190818	0	0.000501186	0	0.000595925	0	0.000107365	0.000595925	0.000420988	0.000595925	Colon	Duodenum	Colon	0.180708		0.00273869
40S ribosomal protein S15a	3	9	3	7	1	12	0	12	12	14	9	9	11	12	0	13	2	16	0	14	0.000334262	0.000450789	0.00024564	0.000333175	0.000155521	0.000525394	0	0.000512229	0.00045926	0.000466542	0.000388232	0.00034946	0.000365874	0.000457963	0	0.000434361	0.000150943	0.000595925	0	0.000501038	0.000595925	0.00045926	0.000595925	Colon	Duodenum	Colon			0.013117
N-acylneuraminate cytidylyltransferase	0	0	0	0	0	6	0	13	15	17	9	7	12	8	3	8	6	16	4	12	0	0	0	0	0	0.000262697	0	0.000554915	0.000574075	0.000566516	0.000388232	0.000271802	0.000399135	0.000305309	0.000191473	0.000267299	0.00045283	0.000595925	0.000313332	0.000429461	0.000595925	0.000574075	0.000595925	Colon	Duodenum	Colon
Serine/arginine-rich splicing factor 7	0	2	0	4	0	9	0	10	3	13	7	14	10	11	1	12	0	16	0	11	0	0.000100175	0	0.000190386	0	0.000394046	0	0.000426858	0.000114815	0.000433218	0.000301958	0.000543605	0.000332613	0.000419799	6.38244e-05	0.000400949	0	0.000595925	0	0.000393673	0.000595925	0.000332613	0.000595925	Colon	Ileum	Colon	0.0771267		0.00718972
Phosphatidylinositide phosphatase SAC1	0	2	0	0	0	5	0	8	10	9	7	4	8	5	0	11	1	16	1	8	0	0.000100175	0	0	0	0.000218914	0	0.000341486	0.000382717	0.00029992	0.000301958	0.000155316	0.00026609	0.000190818	0	0.000367537	7.54717e-05	0.000595925	7.83331e-05	0.000286307	0.000595925	0.000382717	0.000595925	Colon	Duodenum	Colon			0.0246563
Keratin-associated protein 3-1	4	0	3	0	0	0	2	0	0	0	0	0	0	0	4	0	4	0	2	0	0.000445682	0	0.00024564	0	0	0	0.000583601	0	0	0	0	0	0	0	0.000255297	0	0.000301887	0	0.000156666	0	0.000583601	0.000583601	0	Abomasum	Abomasum	Rumen	0.0786748		0.00247489
Hemoglobin subunit beta-C	1	0	3	3	0	4	2	4	5	9	4	2	5	5	5	5	3	5	2	5	0.000111421	0	0.00024564	0.000142789	0	0.000175131	0.000583601	0.000170743	0.000191358	0.00029992	0.000172548	7.76578e-05	0.000166306	0.000190818	0.000319122	0.000167062	0.000226415	0.000186227	0.000156666	0.000178942	0.000583601	0.000583601	0.00029992	Abomasum	Abomasum	Duodenum
Keratin, high sulfur matrix protein, IIIB3	2	0	2	0	0	0	2	0	0	0	0	0	0	0	1	0	1	0	1	0	0.000222841	0	0.00016376	0	0	0	0.000583601	0	0	0	0	0	0	0	6.38244e-05	0	7.54717e-05	0	7.83331e-05	0	0.000583601	0.000583601	0	Abomasum	Abomasum	Rumen	0.172075		0.0605388
Bcl-2-like protein 15	0	0	0	0	0	2	2	5	5	6	5	6	7	6	6	5	6	5	7	6	0	0	0	0	0	8.75657e-05	0.000583601	0.000213429	0.000191358	0.000199947	0.000215685	0.000232974	0.000232829	0.000228981	0.000382946	0.000167062	0.00045283	0.000186227	0.000548332	0.000214731	0.000583601	0.000583601	0.000232974	Abomasum	Abomasum	Jejunum			0.0805345
Beta-1,4-galactosyltransferase 1	0	0	0	0	0	0	2	6	3	3	1	2	1	1	3	6	3	7	4	11	0	0	0	0	0	0	0.000583601	0.000256115	0.000114815	9.99733e-05	4.31369e-05	7.76578e-05	3.32613e-05	3.81636e-05	0.000191473	0.000200474	0.000226415	0.000260717	0.000313332	0.000393673	0.000583601	0.000583601	0.000393673	Abomasum	Abomasum	Rectum
Protein S100-A13	0	0	0	1	1	4	2	0	3	1	4	0	0	0	2	0	1	1	1	2	0	0	0	4.75964e-05	0.000155521	0.000175131	0.000583601	0	0.000114815	3.33244e-05	0.000172548	0	0	0	0.000127649	0	7.54717e-05	3.72453e-05	7.83331e-05	7.15768e-05	0.000583601	0.000583601	0.000175131	Abomasum	Abomasum	Omasum
Protein AMBP	1	4	5	4	0	2	2	1	2	2	0	1	1	0	2	1	0	1	2	3	0.000111421	0.000200351	0.0004094	0.000190386	0	8.75657e-05	0.000583601	4.26858e-05	7.65433e-05	6.66489e-05	0	3.88289e-05	3.32613e-05	0	0.000127649	3.34124e-05	0	3.72453e-05	0.000156666	0.000107365	0.000583601	0.000583601	0.000200351	Abomasum	Abomasum	Rumen
Chymotrypsinogen B	0	0	0	0	0	0	2	0	11	4	2	0	0	0	8	2	5	0	5	0	0	0	0	0	0	0	0.000583601	0	0.000420988	0.000133298	8.62738e-05	0	0	0	0.000510595	6.68248e-05	0.000377358	0	0.000391665	0	0.000583601	0.000583601	0.000133298	Abomasum	Abomasum	Duodenum			0.00354501
Thymosin beta-10	0	0	0	2	0	1	2	1	0	0	0	0	3	0	0	0	0	1	0	1	0	0	0	9.51928e-05	0	4.37828e-05	0.000583601	4.26858e-05	0	0	0	0	9.97838e-05	0	0	0	0	3.72453e-05	0	3.57884e-05	0.000583601	0.000583601	9.51928e-05	Abomasum	Abomasum	Reticulum
Membrane cofactor protein	0	0	0	0	0	0	2	2	2	1	1	2	4	3	4	3	4	5	7	5	0	0	0	0	0	0	0.000583601	8.53716e-05	7.65433e-05	3.33244e-05	4.31369e-05	7.76578e-05	0.000133045	0.000114491	0.000255297	0.000100237	0.000301887	0.000186227	0.000548332	0.000178942	0.000583601	0.000583601	0.000186227	Abomasum	Abomasum	Colon			0.125578
Lysozyme C-2	0	0	0	0	0	2	2	3	0	0	0	0	0	0	0	0	0	0	0	0	0	0	0	0	0	8.75657e-05	0.000583601	0.000128057	0	0	0	0	0	0	0	0	0	0	0	0	0.000583601	0.000583601	0.000128057	Abomasum	Abomasum	Abomasum
CD63 antigen	2	1	2	1	2	2	2	3	2	2	1	2	2	1	2	3	4	3	4	2	0.000222841	5.00877e-05	0.00016376	4.75964e-05	0.000311042	8.75657e-05	0.000583601	0.000128057	7.65433e-05	6.66489e-05	4.31369e-05	7.76578e-05	6.65225e-05	3.81636e-05	0.000127649	0.000100237	0.000301887	0.000111736	0.000313332	7.15768e-05	0.000583601	0.000583601	0.000128057	Abomasum	Abomasum	Abomasum	0.228857
Allergen Bos d 2	0	0	0	0	1	0	2	0	0	0	0	0	0	0	3	0	5	0	5	0	0	0	0	0	0.000155521	0	0.000583601	0	0	0	0	0	0	0	0.000191473	0	0.000377358	0	0.000391665	0	0.000583601	0.000583601	0	Abomasum	Abomasum	Rumen			0.000806106
Prothrombin	0	0	0	0	0	0	2	0	2	2	0	2	2	2	0	2	0	3	0	3	0	0	0	0	0	0	0.000583601	0	7.65433e-05	6.66489e-05	0	7.76578e-05	6.65225e-05	7.63271e-05	0	6.68248e-05	0	0.000111736	0	0.000107365	0.000583601	0.000583601	0.000111736	Abomasum	Abomasum	Colon			0.0660489
Syncollin	0	0	0	0	0	0	2	0	5	2	0	0	0	0	3	0	2	0	3	0	0	0	0	0	0	0	0.000583601	0	0.000191358	6.66489e-05	0	0	0	0	0.000191473	0	0.000150943	0	0.000234999	0	0.000583601	0.000583601	6.66489e-05	Abomasum	Abomasum	Duodenum			0.00491568
Keratin associated protein 13.1	1	0	1	0	0	0	2	0	0	0	0	0	0	0	0	0	0	0	0	0	0.000111421	0	8.188e-05	0	0	0	0.000583601	0	0	0	0	0	0	0	0	0	0	0	0	0	0.000583601	0.000583601	0	Abomasum	Abomasum	Rumen
Multiple inositol polyphosphate histidine phosphatase, 1	0	0	0	0	0	0	2	0	0	0	1	0	0	0	0	0	0	1	0	1	0	0	0	0	0	0	0.000583601	0	0	0	4.31369e-05	0	0	0	0	0	0	3.72453e-05	0	3.57884e-05	0.000583601	0.000583601	3.72453e-05	Abomasum	Abomasum	Colon
CD59 glycoprotein	0	0	0	0	1	0	2	0	0	0	0	0	0	0	1	0	1	0	1	0	0	0	0	0	0.000155521	0	0.000583601	0	0	0	0	0	0	0	6.38244e-05	0	7.54717e-05	0	7.83331e-05	0	0.000583601	0.000583601	0	Abomasum	Abomasum	Rumen			0.0605388
Beta casein	0	0	0	0	0	0	2	1	0	0	0	0	0	0	0	0	0	0	0	0	0	0	0	0	0	0	0.000583601	4.26858e-05	0	0	0	0	0	0	0	0	0	0	0	0	0.000583601	0.000583601	4.26858e-05	Abomasum	Abomasum	Abomasum
Mucin-16	0	0	0	0	0	0	2	0	0	0	0	0	1	0	0	0	0	0	0	0	0	0	0	0	0	0	0.000583601	0	0	0	0	0	3.32613e-05	0	0	0	0	0	0	0	0.000583601	0.000583601	0	Abomasum	Abomasum	Rumen
DnaJ homolog subfamily B member 5	0	0	0	0	0	0	2	1	0	0	0	0	0	0	0	0	0	0	0	0	0	0	0	0	0	0	0.000583601	4.26858e-05	0	0	0	0	0	0	0	0	0	0	0	0	0.000583601	0.000583601	4.26858e-05	Abomasum	Abomasum	Abomasum
Interferon induced protein with tetratricopeptide repeats 2	0	0	0	0	0	0	0	1	2	1	3	15	5	2	0	0	0	0	0	0	0	0	0	0	0	0	0	4.26858e-05	7.65433e-05	3.33244e-05	0.000129411	0.000582434	0.000166306	7.63271e-05	0	0	0	0	0	0	0.000582434	0.000166306	0.000582434	Jejunum	Ileum	Jejunum
DNA replication licensing factor MCM3	0	0	0	0	0	2	0	0	2	8	9	15	11	7	0	7	1	4	0	1	0	0	0	0	0	8.75657e-05	0	0	7.65433e-05	0.000266596	0.000388232	0.000582434	0.000365874	0.000267145	0	0.000233887	7.54717e-05	0.000148981	0	3.57884e-05	0.000582434	0.000388232	0.000582434	Jejunum	Jejunum	Jejunum
60S ribosomal protein L30	2	6	4	9	2	10	0	8	11	13	8	15	15	9	4	17	2	9	1	11	0.000222841	0.000300526	0.00032752	0.000428367	0.000311042	0.000437828	0	0.000341486	0.000420988	0.000433218	0.000345095	0.000582434	0.000498919	0.000343472	0.000255297	0.000568011	0.000150943	0.000335208	7.83331e-05	0.000393673	0.000582434	0.000498919	0.000582434	Jejunum	Ileum	Jejunum			0.0871259
Interferon induced protein with tetratricopeptide repeats 3	0	0	0	0	0	0	0	8	6	1	3	15	4	6	0	0	0	0	0	0	0	0	0	0	0	0	0	0.000341486	0.00022963	3.33244e-05	0.000129411	0.000582434	0.000133045	0.000228981	0	0	0	0	0	0	0.000582434	0.00022963	0.000582434	Jejunum	Duodenum	Jejunum
Peptidyl-prolyl cis-trans isomerase FKBP1A	2	7	5	8	3	7	1	2	13	7	6	4	8	6	9	6	3	9	4	10	0.000222841	0.000350614	0.0004094	0.000380771	0.000466563	0.00030648	0.0002918	8.53716e-05	0.000497531	0.000233271	0.000258821	0.000155316	0.00026609	0.000228981	0.000574419	0.000200474	0.000226415	0.000335208	0.000313332	0.000357884	0.000574419	0.000574419	0.000380771	Cecum	Cecum	Reticulum
Fatty acid-binding protein, brain	3	11	1	2	0	0	0	0	2	0	9	3	4	2	9	5	0	0	1	2	0.000334262	0.000550964	8.188e-05	9.51928e-05	0	0	0	0	7.65433e-05	0	0.000388232	0.000116487	0.000133045	7.63271e-05	0.000574419	0.000167062	0	0	7.83331e-05	7.15768e-05	0.000574419	0.000574419	0.000550964	Cecum	Cecum	Rumen		0.886793
Serine protease inhibitor Kazal-type 1	0	0	0	0	0	0	1	0	0	0	0	2	0	1	9	7	7	3	7	4	0	0	0	0	0	0	0.0002918	0	0	0	0	7.76578e-05	0	3.81636e-05	0.000574419	0.000233887	0.000528302	0.000111736	0.000548332	0.000143154	0.000574419	0.000574419	0.000233887	Cecum	Cecum	Cecum			0.0442391
Dihydropteridine reductase	1	7	7	4	0	7	0	6	15	11	5	6	6	10	4	4	2	5	4	4	0.000111421	0.000350614	0.00057316	0.000190386	0	0.00030648	0	0.000256115	0.000574075	0.000366569	0.000215685	0.000232974	0.000199568	0.000381636	0.000255297	0.00013365	0.000150943	0.000186227	0.000313332	0.000143154	0.000574075	0.000574075	0.000381636	Duodenum	Duodenum	Ileum
Calcineurin B homologous protein 1	3	9	4	7	0	7	0	11	15	15	6	2	2	1	4	7	5	6	3	3	0.000334262	0.000450789	0.00032752	0.000333175	0	0.00030648	0	0.000469544	0.000574075	0.000499867	0.000258821	7.76578e-05	6.65225e-05	3.81636e-05	0.000255297	0.000233887	0.000377358	0.000223472	0.000234999	0.000107365	0.000574075	0.000574075	0.000499867	Duodenum	Duodenum	Duodenum
Proteasome subunit beta type-2	1	6	2	8	0	7	0	9	15	14	11	6	11	8	3	6	2	8	3	10	0.000111421	0.000300526	0.00016376	0.000380771	0	0.00030648	0	0.000384172	0.000574075	0.000466542	0.000474506	0.000232974	0.000365874	0.000305309	0.000191473	0.000200474	0.000150943	0.000297963	0.000234999	0.000357884	0.000574075	0.000574075	0.000466542	Duodenum	Duodenum	Duodenum	0.213605
Guanine deaminase	0	0	0	0	0	0	0	0	15	2	3	0	0	0	0	0	0	0	0	0	0	0	0	0	0	0	0	0	0.000574075	6.66489e-05	0.000129411	0	0	0	0	0	0	0	0	0	0.000574075	0.000574075	6.66489e-05	Duodenum	Duodenum	Duodenum		0.886793
Acyl-CoA synthetase family member 3, mitochondrial	0	0	0	1	0	0	0	0	15	4	2	1	4	3	0	9	0	3	0	0	0	0	0	4.75964e-05	0	0	0	0	0.000574075	0.000133298	8.62738e-05	3.88289e-05	0.000133045	0.000114491	0	0.000300712	0	0.000111736	0	0	0.000574075	0.000574075	0.000300712	Duodenum	Duodenum	Cecum			0.0937164
Cytochrome P450 3A24	0	0	0	1	0	0	0	6	15	7	3	2	3	1	0	1	0	0	0	1	0	0	0	4.75964e-05	0	0	0	0.000256115	0.000574075	0.000233271	0.000129411	7.76578e-05	9.97838e-05	3.81636e-05	0	3.34124e-05	0	0	0	3.57884e-05	0.000574075	0.000574075	0.000256115	Duodenum	Duodenum	Abomasum
Protein phosphatase 1 regulatory inhibitor subunit 16B	2	7	7	10	0	3	0	2	1	2	0	3	4	2	0	3	0	6	0	6	0.000222841	0.000350614	0.00057316	0.000475964	0	0.000131349	0	8.53716e-05	3.82717e-05	6.66489e-05	0	0.000116487	0.000133045	7.63271e-05	0	0.000100237	0	0.000223472	0	0.000214731	0.00057316	0.00057316	0.000475964	Reticulum	Reticulum	Reticulum			0.0204746
14-3-3 protein eta	1	11	7	12	2	8	0	7	6	9	10	12	12	10	2	8	2	9	5	10	0.000111421	0.000550964	0.00057316	0.000571157	0.000311042	0.000350263	0	0.000298801	0.00022963	0.00029992	0.000431369	0.000465947	0.000399135	0.000381636	0.000127649	0.000267299	0.000150943	0.000335208	0.000391665	0.000357884	0.00057316	0.00057316	0.000571157	Reticulum	Reticulum	Reticulum
Alpha-2-antiplasmin	1	4	7	9	0	9	1	4	7	3	7	3	7	2	7	3	7	9	7	6	0.000111421	0.000200351	0.00057316	0.000428367	0	0.000394046	0.0002918	0.000170743	0.000267902	9.99733e-05	0.000301958	0.000116487	0.000232829	7.63271e-05	0.00044677	0.000100237	0.000528302	0.000335208	0.000548332	0.000214731	0.00057316	0.00057316	0.000428367	Reticulum	Reticulum	Reticulum		0.886793	0.0954035
6-phosphogluconolactonase	4	7	7	6	0	7	0	5	8	7	9	7	8	7	4	6	5	5	7	7	0.000445682	0.000350614	0.00057316	0.000285578	0	0.00030648	0	0.000213429	0.000306173	0.000233271	0.000388232	0.000271802	0.00026609	0.000267145	0.000255297	0.000200474	0.000377358	0.000186227	0.000548332	0.000250519	0.00057316	0.00057316	0.000350614	Reticulum	Reticulum	Rumen
Retinol-binding protein 4	2	3	7	5	2	5	0	5	6	6	3	1	2	3	5	1	2	5	4	6	0.000222841	0.000150263	0.00057316	0.000237982	0.000311042	0.000218914	0	0.000213429	0.00022963	0.000199947	0.000129411	3.88289e-05	6.65225e-05	0.000114491	0.000319122	3.34124e-05	0.000150943	0.000186227	0.000313332	0.000214731	0.00057316	0.00057316	0.000237982	Reticulum	Reticulum	Reticulum
Phosphoacetylglucosamine mutase	2	7	7	8	1	7	0	3	6	13	6	5	5	5	6	7	3	7	6	9	0.000222841	0.000350614	0.00057316	0.000380771	0.000155521	0.00030648	0	0.000128057	0.00022963	0.000433218	0.000258821	0.000194145	0.000166306	0.000190818	0.000382946	0.000233887	0.000226415	0.000260717	0.000469998	0.000322096	0.00057316	0.00057316	0.000433218	Reticulum	Reticulum	Duodenum
Probable cytosolic iron-sulfur protein assembly protein CIAO1	0	0	0	0	0	0	0	7	8	12	3	9	8	5	0	10	0	9	0	16	0	0	0	0	0	0	0	0.000298801	0.000306173	0.000399893	0.000129411	0.00034946	0.00026609	0.000190818	0	0.000334124	0	0.000335208	0	0.000572615	0.000572615	0.000306173	0.000572615	Rectum	Duodenum	Rectum			0.00187523
60S ribosomal protein L9	1	5	3	2	0	4	0	8	13	12	8	9	7	12	1	10	1	8	0	16	0.000111421	0.000250438	0.00024564	9.51928e-05	0	0.000175131	0	0.000341486	0.000497531	0.000399893	0.000345095	0.00034946	0.000232829	0.000457963	6.38244e-05	0.000334124	7.54717e-05	0.000297963	0	0.000572615	0.000572615	0.000497531	0.000572615	Rectum	Duodenum	Rectum			0.0303957
DnaJ homolog subfamily B member 11	0	2	0	1	0	3	0	6	5	13	5	11	13	11	1	17	1	14	0	16	0	0.000100175	0	4.75964e-05	0	0.000131349	0	0.000256115	0.000191358	0.000433218	0.000215685	0.000427118	0.000432396	0.000419799	6.38244e-05	0.000568011	7.54717e-05	0.000521435	0	0.000572615	0.000572615	0.000432396	0.000572615	Rectum	Ileum	Rectum	0.231258		0.00868287
Lupus La protein homolog	0	6	4	9	2	10	0	9	5	12	11	10	9	11	3	5	0	10	2	16	0	0.000300526	0.00032752	0.000428367	0.000311042	0.000437828	0	0.000384172	0.000191358	0.000399893	0.000474506	0.000388289	0.000299351	0.000419799	0.000191473	0.000167062	0	0.000372453	0.000156666	0.000572615	0.000572615	0.000474506	0.000572615	Rectum	Jejunum	Rectum
Glutaredoxin-3	0	4	4	5	0	11	0	5	8	10	5	12	14	15	4	10	3	8	2	12	0	0.000200351	0.00032752	0.000237982	0	0.000481611	0	0.000213429	0.000306173	0.000333244	0.000215685	0.000465947	0.000465658	0.000572454	0.000255297	0.000334124	0.000226415	0.000297963	0.000156666	0.000429461	0.000572454	0.000465658	0.000572454	Ileum	Ileum	Ileum
RNA-binding protein 14	0	5	1	2	1	8	0	8	5	16	11	11	15	15	4	17	1	10	0	11	0	0.000250438	8.188e-05	9.51928e-05	0.000155521	0.000350263	0	0.000341486	0.000191358	0.000533191	0.000474506	0.000427118	0.000498919	0.000572454	0.000255297	0.000568011	7.54717e-05	0.000372453	0	0.000393673	0.000572454	0.000498919	0.000572454	Ileum	Ileum	Ileum			0.0657125
60S ribosomal protein L14	2	9	3	7	0	9	0	9	7	13	8	14	9	15	3	14	4	8	3	12	0.000222841	0.000450789	0.00024564	0.000333175	0	0.000394046	0	0.000384172	0.000267902	0.000433218	0.000345095	0.000543605	0.000299351	0.000572454	0.000191473	0.000467774	0.000301887	0.000297963	0.000234999	0.000429461	0.000572454	0.000345095	0.000572454	Ileum	Jejunum	Ileum		0.886793
Vacuolar protein sorting-associated protein 4B	1	6	1	3	1	3	0	10	8	7	0	8	15	15	2	7	2	5	1	8	0.000111421	0.000300526	8.188e-05	0.000142789	0.000155521	0.000131349	0	0.000426858	0.000306173	0.000233271	0	0.000310631	0.000498919	0.000572454	0.000127649	0.000233887	0.000150943	0.000186227	7.83331e-05	0.000286307	0.000572454	0.000498919	0.000572454	Ileum	Ileum	Ileum
Splenin	0	3	0	4	0	6	0	5	0	7	0	9	11	15	3	12	2	11	2	8	0	0.000150263	0	0.000190386	0	0.000262697	0	0.000213429	0	0.000233271	0	0.00034946	0.000365874	0.000572454	0.000191473	0.000400949	0.000150943	0.000409699	0.000156666	0.000286307	0.000572454	0.000365874	0.000572454	Ileum	Ileum	Ileum	0.0816086	0.886793	0.140035
Serrate RNA effector molecule homolog	0	1	0	2	0	3	0	7	5	11	5	11	16	15	0	10	0	6	0	5	0	5.00877e-05	0	9.51928e-05	0	0.000131349	0	0.000298801	0.000191358	0.000366569	0.000215685	0.000427118	0.00053218	0.000572454	0	0.000334124	0	0.000223472	0	0.000178942	0.000572454	0.00053218	0.000572454	Ileum	Ileum	Ileum	0.221507		0.00843642
Membrane primary amine oxidase	1	3	6	12	0	9	0	2	2	8	11	6	5	5	0	2	0	4	0	4	0.000111421	0.000150263	0.00049128	0.000571157	0	0.000394046	0	8.53716e-05	7.65433e-05	0.000266596	0.000474506	0.000232974	0.000166306	0.000190818	0	6.68248e-05	0	0.000148981	0	0.000143154	0.000571157	0.00049128	0.000571157	Reticulum	Reticulum	Reticulum			0.0470885
Ras-related protein Rap-1A	1	7	2	11	1	13	0	8	11	12	13	12	14	12	4	13	4	15	4	11	0.000111421	0.000350614	0.00016376	0.00052356	0.000155521	0.000569177	0	0.000341486	0.000420988	0.000399893	0.00056078	0.000465947	0.000465658	0.000457963	0.000255297	0.000434361	0.000301887	0.00055868	0.000313332	0.000393673	0.000569177	0.00056078	0.000569177	Omasum	Jejunum	Omasum	0.151334
Transient receptor potential cation channel subfamily M member 4	0	0	0	0	0	0	0	2	8	0	3	3	17	6	0	17	0	10	0	9	0	0	0	0	0	0	0	8.53716e-05	0.000306173	0	0.000129411	0.000116487	0.000565442	0.000228981	0	0.000568011	0	0.000372453	0	0.000322096	0.000568011	0.000565442	0.000568011	Cecum	Ileum	Cecum			0.0017137
Constitutive coactivator of PPAR-gamma-like protein 1	0	0	0	0	0	0	1	5	6	10	1	3	5	3	0	17	0	6	0	2	0	0	0	0	0	0	0.0002918	0.000213429	0.00022963	0.000333244	4.31369e-05	0.000116487	0.000166306	0.000114491	0	0.000568011	0	0.000223472	0	7.15768e-05	0.000568011	0.0002918	0.000568011	Cecum	Abomasum	Cecum			0.00791484
60S ribosomal protein L19	0	4	0	3	0	7	0	12	12	12	6	13	14	14	1	17	1	14	1	14	0	0.000200351	0	0.000142789	0	0.00030648	0	0.000512229	0.00045926	0.000399893	0.000258821	0.000504776	0.000465658	0.00053429	6.38244e-05	0.000568011	7.54717e-05	0.000521435	7.83331e-05	0.000501038	0.000568011	0.000465658	0.000568011	Cecum	Ileum	Cecum	0.0771267		0.0171333
Protein S100-A10	2	8	6	4	2	5	0	13	4	8	5	8	12	9	2	17	2	8	5	10	0.000222841	0.000400701	0.00049128	0.000190386	0.000311042	0.000218914	0	0.000554915	0.000153087	0.000266596	0.000215685	0.000310631	0.000399135	0.000343472	0.000127649	0.000568011	0.000150943	0.000297963	0.000391665	0.000357884	0.000568011	0.00049128	0.000568011	Cecum	Reticulum	Cecum
Isocitrate dehydrogenase [NAD] subunit alpha, mitochondrial	0	6	0	5	0	11	0	4	5	8	8	10	13	12	5	17	3	9	4	14	0	0.000300526	0	0.000237982	0	0.000481611	0	0.000170743	0.000191358	0.000266596	0.000345095	0.000388289	0.000432396	0.000457963	0.000319122	0.000568011	0.000226415	0.000335208	0.000313332	0.000501038	0.000568011	0.000432396	0.000568011	Cecum	Ileum	Cecum	0.0383104
Eukaryotic translation initiation factor 2 subunit 3	1	9	3	10	1	9	0	8	14	17	10	9	14	7	2	6	2	12	0	15	0.000111421	0.000450789	0.00024564	0.000475964	0.000155521	0.000394046	0	0.000341486	0.000535803	0.000566516	0.000431369	0.00034946	0.000465658	0.000267145	0.000127649	0.000200474	0.000150943	0.000446944	0	0.000536826	0.000566516	0.000535803	0.000566516	Duodenum	Duodenum	Duodenum	0.222586		0.109978
60S ribosomal protein L28	0	9	3	8	2	9	0	10	14	17	9	14	11	12	0	14	0	14	0	15	0	0.000450789	0.00024564	0.000380771	0.000311042	0.000394046	0	0.000426858	0.000535803	0.000566516	0.000388232	0.000543605	0.000365874	0.000457963	0	0.000467774	0	0.000521435	0	0.000536826	0.000566516	0.000535803	0.000566516	Duodenum	Duodenum	Duodenum			0.000806106
Splicing factor 3b subunit 1	0	0	0	0	0	6	0	7	7	10	5	5	17	13	0	12	0	9	0	3	0	0	0	0	0	0.000262697	0	0.000298801	0.000267902	0.000333244	0.000215685	0.000194145	0.000565442	0.000496126	0	0.000400949	0	0.000335208	0	0.000107365	0.000565442	0.000565442	0.000496126	Ileum	Ileum	Ileum			0.00656136
[F-actin]-methionine sulfoxide oxidase MICAL1	0	0	0	0	0	0	0	0	8	5	8	4	17	13	0	1	0	0	0	0	0	0	0	0	0	0	0	0	0.000306173	0.000166622	0.000345095	0.000155316	0.000565442	0.000496126	0	3.34124e-05	0	0	0	0	0.000565442	0.000565442	0.000496126	Ileum	Ileum	Ileum
Calcyclin-binding protein	1	4	2	2	0	8	0	4	10	14	9	10	17	13	7	7	2	10	2	10	0.000111421	0.000200351	0.00016376	9.51928e-05	0	0.000350263	0	0.000170743	0.000382717	0.000466542	0.000388232	0.000388289	0.000565442	0.000496126	0.00044677	0.000233887	0.000150943	0.000372453	0.000156666	0.000357884	0.000565442	0.000565442	0.000496126	Ileum	Ileum	Ileum
Exportin-2	0	3	3	6	0	6	0	6	6	11	9	12	17	13	0	16	0	14	0	13	0	0.000150263	0.00024564	0.000285578	0	0.000262697	0	0.000256115	0.00022963	0.000366569	0.000388232	0.000465947	0.000565442	0.000496126	0	0.000534599	0	0.000521435	0	0.000465249	0.000565442	0.000565442	0.000534599	Ileum	Ileum	Cecum			0.000806106
Bifunctional purine biosynthesis protein PURH	2	5	3	9	1	10	0	4	9	14	13	11	15	14	6	7	1	7	2	8	0.000222841	0.000250438	0.00024564	0.000428367	0.000155521	0.000437828	0	0.000170743	0.000344445	0.000466542	0.00056078	0.000427118	0.000498919	0.00053429	0.000382946	0.000233887	7.54717e-05	0.000260717	0.000156666	0.000286307	0.00056078	0.00056078	0.00053429	Jejunum	Jejunum	Ileum
Interleukin enhancer-binding factor 2	0	7	2	8	0	11	0	8	6	14	13	13	11	9	1	9	0	14	0	8	0	0.000350614	0.00016376	0.000380771	0	0.000481611	0	0.000341486	0.00022963	0.000466542	0.00056078	0.000504776	0.000365874	0.000343472	6.38244e-05	0.000300712	0	0.000521435	0	0.000286307	0.00056078	0.00056078	0.000521435	Jejunum	Jejunum	Colon	0.128104		0.0154618
Ribosomal protein S6 kinase beta-1	0	0	0	0	0	4	0	13	6	9	1	6	14	8	2	16	0	15	0	15	0	0	0	0	0	0.000175131	0	0.000554915	0.00022963	0.00029992	4.31369e-05	0.000232974	0.000465658	0.000305309	0.000127649	0.000534599	0	0.00055868	0	0.000536826	0.00055868	0.000465658	0.00055868	Colon	Ileum	Colon			0.0103865
MLEC protein	0	3	0	3	0	4	0	3	13	13	8	9	10	6	2	11	2	15	2	10	0	0.000150263	0	0.000142789	0	0.000175131	0	0.000128057	0.000497531	0.000433218	0.000345095	0.00034946	0.000332613	0.000228981	0.000127649	0.000367537	0.000150943	0.00055868	0.000156666	0.000357884	0.00055868	0.000497531	0.00055868	Colon	Duodenum	Colon	0.111319		0.0766605
Eukaryotic translation initiation factor 3 subunit M	0	2	0	4	0	4	0	5	3	6	4	3	4	2	0	5	0	15	0	14	0	0.000100175	0	0.000190386	0	0.000175131	0	0.000213429	0.000114815	0.000199947	0.000172548	0.000116487	0.000133045	7.63271e-05	0	0.000167062	0	0.00055868	0	0.000501038	0.00055868	0.000172548	0.00055868	Colon	Jejunum	Colon	0.111319		0.00242833
Prenylcysteine oxidase-like	5	11	6	6	0	12	0	9	13	13	8	3	3	2	0	7	0	9	0	5	0.000557103	0.000550964	0.00049128	0.000285578	0	0.000525394	0	0.000384172	0.000497531	0.000433218	0.000345095	0.000116487	9.97838e-05	7.63271e-05	0	0.000233887	0	0.000335208	0	0.000178942	0.000557103	0.000557103	0.000550964	Rumen	Rumen	Rumen			0.00832048
Actin-related protein 2/3 complex subunit 4	5	6	6	7	0	7	0	5	6	10	8	9	10	11	6	6	5	6	6	7	0.000557103	0.000300526	0.00049128	0.000333175	0	0.00030648	0	0.000213429	0.00022963	0.000333244	0.000345095	0.00034946	0.000332613	0.000419799	0.000382946	0.000200474	0.000377358	0.000223472	0.000469998	0.000250519	0.000557103	0.000557103	0.000419799	Rumen	Rumen	Ileum
Keratin, type II microfibrillar, component 7C	5	0	1	0	0	0	0	0	0	0	0	0	0	0	1	0	1	0	1	0	0.000557103	0	8.188e-05	0	0	0	0	0	0	0	0	0	0	0	6.38244e-05	0	7.54717e-05	0	7.83331e-05	0	0.000557103	0.000557103	0	Rumen	Rumen	Rumen	0.119381		0.0605388
BPI fold containing family B member 3	5	0	2	0	0	0	0	0	0	0	0	0	0	0	0	0	0	0	0	0	0.000557103	0	0.00016376	0	0	0	0	0	0	0	0	0	0	0	0	0	0	0	0	0	0.000557103	0.000557103	0	Rumen	Rumen	Rumen	0.0833816
tRNA-splicing ligase RtcB homolog	0	5	1	7	0	10	0	13	7	15	5	10	11	13	4	13	0	11	0	12	0	0.000250438	8.188e-05	0.000333175	0	0.000437828	0	0.000554915	0.000267902	0.000499867	0.000215685	0.000388289	0.000365874	0.000496126	0.000255297	0.000434361	0	0.000409699	0	0.000429461	0.000554915	0.000365874	0.000554915	Abomasum	Ileum	Abomasum	0.0961506		0.0525411
Tripartite motif containing 25	1	2	0	2	0	8	0	13	6	8	6	10	14	10	0	9	4	7	1	10	0.000111421	0.000100175	0	9.51928e-05	0	0.000350263	0	0.000554915	0.00022963	0.000266596	0.000258821	0.000388289	0.000465658	0.000381636	0	0.000300712	0.000301887	0.000260717	7.83331e-05	0.000357884	0.000554915	0.000465658	0.000554915	Abomasum	Ileum	Abomasum
Signal recognition particle subunit SRP68	0	1	0	1	0	7	0	13	3	9	0	6	7	7	0	8	0	6	0	9	0	5.00877e-05	0	4.75964e-05	0	0.00030648	0	0.000554915	0.000114815	0.00029992	0	0.000232974	0.000232829	0.000267145	0	0.000267299	0	0.000223472	0	0.000322096	0.000554915	0.000232829	0.000554915	Abomasum	Ileum	Abomasum	0.184227		0.0064298
Microtubule-associated protein 4	0	3	0	8	0	6	0	13	2	4	0	5	14	10	0	5	0	7	0	9	0	0.000150263	0	0.000380771	0	0.000262697	0	0.000554915	7.65433e-05	0.000133298	0	0.000194145	0.000465658	0.000381636	0	0.000167062	0	0.000260717	0	0.000322096	0.000554915	0.000465658	0.000554915	Abomasum	Ileum	Abomasum	0.0539127		0.00848623
Basigin	1	11	0	7	0	7	0	9	4	2	1	0	0	1	2	7	4	9	3	4	0.000111421	0.000550964	0	0.000333175	0	0.00030648	0	0.000384172	0.000153087	6.66489e-05	4.31369e-05	0	0	3.81636e-05	0.000127649	0.000233887	0.000301887	0.000335208	0.000234999	0.000143154	0.000550964	0.000301887	0.000550964	Rumen	Colon	Rumen	0.0769417
2,4-dienoyl CoA reductase 1, mitochondrial	2	11	3	11	0	4	0	5	11	6	0	2	0	0	3	3	0	1	0	1	0.000222841	0.000550964	0.00024564	0.00052356	0	0.000175131	0	0.000213429	0.000420988	0.000199947	0	7.76578e-05	0	0	0.000191473	0.000100237	0	3.72453e-05	0	3.57884e-05	0.000550964	0.000420988	0.000550964	Rumen	Duodenum	Rumen	0.222586
Glutathione S-transferase kappa	1	2	1	4	2	7	0	3	11	9	10	4	6	9	3	9	7	9	7	9	0.000111421	0.000100175	8.188e-05	0.000190386	0.000311042	0.00030648	0	0.000128057	0.000420988	0.00029992	0.000431369	0.000155316	0.000199568	0.000343472	0.000191473	0.000300712	0.000528302	0.000335208	0.000548332	0.000322096	0.000548332	0.000548332	0.000343472	Rectum	Rectum	Ileum
Farnesyl pyrophosphate synthase	1	6	3	3	0	8	0	10	9	8	8	8	4	5	6	4	3	5	7	7	0.000111421	0.000300526	0.00024564	0.000142789	0	0.000350263	0	0.000426858	0.000344445	0.000266596	0.000345095	0.000310631	0.000133045	0.000190818	0.000382946	0.00013365	0.000226415	0.000186227	0.000548332	0.000250519	0.000548332	0.000548332	0.000426858	Rectum	Rectum	Abomasum
Acidic amino acid decarboxylase GADL1	1	4	2	6	2	8	0	7	11	6	2	0	1	0	2	2	1	3	7	1	0.000111421	0.000200351	0.00016376	0.000285578	0.000311042	0.000350263	0	0.000298801	0.000420988	0.000199947	8.62738e-05	0	3.32613e-05	0	0.000127649	6.68248e-05	7.54717e-05	0.000111736	0.000548332	3.57884e-05	0.000548332	0.000548332	0.000350263	Rectum	Rectum	Omasum
Beta-defensin 2	0	0	0	0	0	0	0	0	3	3	3	3	3	3	4	3	7	3	7	2	0	0	0	0	0	0	0	0	0.000114815	9.99733e-05	0.000129411	0.000116487	9.97838e-05	0.000114491	0.000255297	0.000100237	0.000528302	0.000111736	0.000548332	7.15768e-05	0.000548332	0.000548332	0.000116487	Rectum	Rectum	Jejunum			0.0415904
Granzyme A	0	0	0	0	0	0	0	0	12	0	12	14	4	4	0	0	0	0	0	0	0	0	0	0	0	0	0	0	0.00045926	0	0.000517643	0.000543605	0.000133045	0.000152654	0	0	0	0	0	0	0.000543605	0.000517643	0.000543605	Jejunum	Jejunum	Jejunum
Dolichyl-diphosphooligosaccharide--protein glycosyltransferase 48 kDa subunit	3	10	1	4	0	9	0	10	11	8	10	5	7	5	6	14	6	11	4	15	0.000334262	0.000500877	8.188e-05	0.000190386	0	0.000394046	0	0.000426858	0.000420988	0.000266596	0.000431369	0.000194145	0.000232829	0.000190818	0.000382946	0.000467774	0.00045283	0.000409699	0.000313332	0.000536826	0.000536826	0.00045283	0.000536826	Rectum	Colon	Rectum
Mannosyl-oligosaccharide glucosidase	0	1	0	0	0	4	0	7	1	7	2	6	1	1	0	13	0	12	0	15	0	5.00877e-05	0	0	0	0.000175131	0	0.000298801	3.82717e-05	0.000233271	8.62738e-05	0.000232974	3.32613e-05	3.81636e-05	0	0.000434361	0	0.000446944	0	0.000536826	0.000536826	8.62738e-05	0.000536826	Rectum	Jejunum	Rectum			0.00109464
Proline rich coiled-coil 1	0	1	0	1	0	5	0	9	5	10	1	5	5	5	2	6	2	9	0	15	0	5.00877e-05	0	4.75964e-05	0	0.000218914	0	0.000384172	0.000191358	0.000333244	4.31369e-05	0.000194145	0.000166306	0.000190818	0.000127649	0.000200474	0.000150943	0.000335208	0	0.000536826	0.000536826	0.000191358	0.000536826	Rectum	Duodenum	Rectum	0.221507
Mitochondrial 2-oxodicarboxylate carrier	0	1	0	0	0	3	0	7	14	6	8	4	7	4	0	6	0	5	0	6	0	5.00877e-05	0	0	0	0.000131349	0	0.000298801	0.000535803	0.000199947	0.000345095	0.000155316	0.000232829	0.000152654	0	0.000200474	0	0.000186227	0	0.000214731	0.000535803	0.000535803	0.000298801	Duodenum	Duodenum	Abomasum		0.886793	0.0144815
Protein SGT1 homolog	0	0	0	1	0	1	0	1	14	5	8	5	8	8	5	3	0	4	1	6	0	0	0	4.75964e-05	0	4.37828e-05	0	4.26858e-05	0.000535803	0.000166622	0.000345095	0.000194145	0.00026609	0.000305309	0.000319122	0.000100237	0	0.000148981	7.83331e-05	0.000214731	0.000535803	0.000535803	0.000305309	Duodenum	Duodenum	Ileum
Cathepsin Z	1	1	1	2	0	3	0	3	14	7	4	11	9	11	3	4	2	5	2	9	0.000111421	5.00877e-05	8.188e-05	9.51928e-05	0	0.000131349	0	0.000128057	0.000535803	0.000233271	0.000172548	0.000427118	0.000299351	0.000419799	0.000191473	0.00013365	0.000150943	0.000186227	0.000156666	0.000322096	0.000535803	0.000535803	0.000427118	Duodenum	Duodenum	Jejunum
Glucosylceramidase beta 3	0	0	0	1	0	0	0	0	14	9	3	0	0	0	1	1	2	0	1	0	0	0	0	4.75964e-05	0	0	0	0	0.000535803	0.00029992	0.000129411	0	0	0	6.38244e-05	3.34124e-05	0.000150943	0	7.83331e-05	0	0.000535803	0.000535803	0.00029992	Duodenum	Duodenum	Duodenum			0.138948
Translocon-associated protein subunit delta	2	7	2	5	1	6	0	6	4	16	7	9	6	5	1	16	2	8	2	9	0.000222841	0.000350614	0.00016376	0.000237982	0.000155521	0.000262697	0	0.000256115	0.000153087	0.000533191	0.000301958	0.00034946	0.000199568	0.000190818	6.38244e-05	0.000534599	0.000150943	0.000297963	0.000156666	0.000322096	0.000534599	0.000301958	0.000534599	Cecum	Jejunum	Cecum			0.11027
Dynactin subunit 2	0	8	1	9	1	7	0	8	4	12	3	10	14	13	1	16	0	11	0	13	0	0.000400701	8.188e-05	0.000428367	0.000155521	0.00030648	0	0.000341486	0.000153087	0.000399893	0.000129411	0.000388289	0.000465658	0.000496126	6.38244e-05	0.000534599	0	0.000409699	0	0.000465249	0.000534599	0.000465658	0.000534599	Cecum	Ileum	Cecum	0.14671		0.00594268
Coiled-coil domain-containing protein 47	0	0	0	0	0	2	0	5	4	10	4	6	3	7	0	16	0	11	0	11	0	0	0	0	0	8.75657e-05	0	0.000213429	0.000153087	0.000333244	0.000172548	0.000232974	9.97838e-05	0.000267145	0	0.000534599	0	0.000409699	0	0.000393673	0.000534599	0.000172548	0.000534599	Cecum	Jejunum	Cecum			0.00134718
Kinesin light chain 4	0	0	0	1	0	0	0	6	9	1	0	1	10	5	0	16	1	2	1	4	0	0	0	4.75964e-05	0	0	0	0.000256115	0.000344445	3.33244e-05	0	3.88289e-05	0.000332613	0.000190818	0	0.000534599	7.54717e-05	7.44907e-05	7.83331e-05	0.000143154	0.000534599	0.000344445	0.000534599	Cecum	Duodenum	Cecum
Mitochondrial import receptor subunit TOM40 homolog	1	3	0	3	1	6	0	5	9	11	6	8	9	5	3	16	4	9	2	11	0.000111421	0.000150263	0	0.000142789	0.000155521	0.000262697	0	0.000213429	0.000344445	0.000366569	0.000258821	0.000310631	0.000299351	0.000190818	0.000191473	0.000534599	0.000301887	0.000335208	0.000156666	0.000393673	0.000534599	0.000344445	0.000534599	Cecum	Duodenum	Cecum
Chromosome 15 open reading frame 48	0	5	1	5	0	4	0	2	0	0	4	9	16	8	1	16	1	8	1	5	0	0.000250438	8.188e-05	0.000237982	0	0.000175131	0	8.53716e-05	0	0	0.000172548	0.00034946	0.00053218	0.000305309	6.38244e-05	0.000534599	7.54717e-05	0.000297963	7.83331e-05	0.000178942	0.000534599	0.00053218	0.000534599	Cecum	Ileum	Cecum	0.179176		0.0704411
40S ribosomal protein S24	0	7	0	5	0	7	0	7	8	8	6	9	8	6	1	16	0	5	1	8	0	0.000350614	0	0.000237982	0	0.00030648	0	0.000298801	0.000306173	0.000266596	0.000258821	0.00034946	0.00026609	0.000228981	6.38244e-05	0.000534599	0	0.000186227	7.83331e-05	0.000286307	0.000534599	0.000306173	0.000534599	Cecum	Duodenum	Cecum	0.0472982		0.0388328
von Willebrand factor A domain containing 8	0	4	0	0	0	0	0	0	10	7	0	2	0	1	0	16	0	0	0	1	0	0.000200351	0	0	0	0	0	0	0.000382717	0.000233271	0	7.76578e-05	0	3.81636e-05	0	0.000534599	0	0	0	3.57884e-05	0.000534599	0.000382717	0.000534599	Cecum	Duodenum	Cecum			0.0872366
Dedicator of cytokinesis 2	0	0	0	0	0	0	0	0	0	3	5	9	15	14	0	0	0	0	0	1	0	0	0	0	0	0	0	0	0	9.99733e-05	0.000215685	0.00034946	0.000498919	0.00053429	0	0	0	0	0	3.57884e-05	0.00053429	0.000498919	0.00053429	Ileum	Ileum	Ileum
Microtubule-associated protein RP/EB family member 1	0	6	3	2	0	4	0	8	4	7	11	11	14	14	3	8	0	8	1	9	0	0.000300526	0.00024564	9.51928e-05	0	0.000175131	0	0.000341486	0.000153087	0.000233271	0.000474506	0.000427118	0.000465658	0.00053429	0.000191473	0.000267299	0	0.000297963	7.83331e-05	0.000322096	0.00053429	0.000474506	0.00053429	Ileum	Jejunum	Ileum
Metastasis-associated protein MTA3	0	1	0	0	0	3	0	1	1	10	2	10	13	14	1	9	0	7	0	6	0	5.00877e-05	0	0	0	0.000131349	0	4.26858e-05	3.82717e-05	0.000333244	8.62738e-05	0.000388289	0.000432396	0.00053429	6.38244e-05	0.000300712	0	0.000260717	0	0.000214731	0.00053429	0.000432396	0.00053429	Ileum	Ileum	Ileum			0.0328202
Galactokinase	1	4	4	8	0	8	0	7	5	7	0	8	9	14	6	7	3	9	4	6	0.000111421	0.000200351	0.00032752	0.000380771	0	0.000350263	0	0.000298801	0.000191358	0.000233271	0	0.000310631	0.000299351	0.00053429	0.000382946	0.000233887	0.000226415	0.000335208	0.000313332	0.000214731	0.00053429	0.000382946	0.00053429	Ileum	Cecum	Ileum
Activated CDC42 kinase 1	0	2	0	2	0	1	0	2	4	3	1	8	12	14	0	1	0	1	0	0	0	0.000100175	0	9.51928e-05	0	4.37828e-05	0	8.53716e-05	0.000153087	9.99733e-05	4.31369e-05	0.000310631	0.000399135	0.00053429	0	3.34124e-05	0	3.72453e-05	0	0	0.00053429	0.000399135	0.00053429	Ileum	Ileum	Ileum
Microsomal glutathione S-transferase 3	4	3	4	3	1	5	0	7	4	16	4	6	6	4	2	10	2	10	3	7	0.000445682	0.000150263	0.00032752	0.000142789	0.000155521	0.000218914	0	0.000298801	0.000153087	0.000533191	0.000172548	0.000232974	0.000199568	0.000152654	0.000127649	0.000334124	0.000150943	0.000372453	0.000234999	0.000250519	0.000533191	0.000445682	0.000533191	Duodenum	Rumen	Duodenum
Mitotic spindle positioning	0	0	0	0	0	0	0	1	0	1	0	8	16	12	0	8	1	4	0	4	0	0	0	0	0	0	0	4.26858e-05	0	3.33244e-05	0	0.000310631	0.00053218	0.000457963	0	0.000267299	7.54717e-05	0.000148981	0	0.000143154	0.00053218	0.00053218	0.000457963	Ileum	Ileum	Ileum			0.0833774
Secretory phospholipase A2 receptor	0	2	2	2	0	1	0	0	8	4	6	6	16	8	0	0	0	0	0	0	0	0.000100175	0.00016376	9.51928e-05	0	4.37828e-05	0	0	0.000306173	0.000133298	0.000258821	0.000232974	0.00053218	0.000305309	0	0	0	0	0	0	0.00053218	0.00053218	0.000305309	Ileum	Ileum	Ileum
Tyrosine-protein kinase CSK	0	0	0	0	0	1	0	2	4	6	4	11	16	11	1	5	3	3	1	9	0	0	0	0	0	4.37828e-05	0	8.53716e-05	0.000153087	0.000199947	0.000172548	0.000427118	0.00053218	0.000419799	6.38244e-05	0.000167062	0.000226415	0.000111736	7.83331e-05	0.000322096	0.00053218	0.00053218	0.000427118	Ileum	Ileum	Jejunum
Splicing factor 3A subunit 1	0	1	0	0	0	4	0	3	9	6	7	11	16	8	0	5	0	5	1	3	0	5.00877e-05	0	0	0	0.000175131	0	0.000128057	0.000344445	0.000199947	0.000301958	0.000427118	0.00053218	0.000305309	0	0.000167062	0	0.000186227	7.83331e-05	0.000107365	0.00053218	0.00053218	0.000427118	Ileum	Ileum	Jejunum			0.126362
TMED7 protein	2	5	2	5	0	8	0	7	11	11	9	7	7	6	4	14	7	11	6	10	0.000222841	0.000250438	0.00016376	0.000237982	0	0.000350263	0	0.000298801	0.000420988	0.000366569	0.000388232	0.000271802	0.000232829	0.000228981	0.000255297	0.000467774	0.000528302	0.000409699	0.000469998	0.000357884	0.000528302	0.000528302	0.000467774	Colon	Colon	Cecum
2-iminobutanoate/2-iminopropanoate deaminase	1	4	2	3	3	6	1	3	11	8	10	6	9	7	8	7	7	6	6	5	0.000111421	0.000200351	0.00016376	0.000142789	0.000466563	0.000262697	0.0002918	0.000128057	0.000420988	0.000266596	0.000431369	0.000232974	0.000299351	0.000267145	0.000510595	0.000233887	0.000528302	0.000223472	0.000469998	0.000178942	0.000528302	0.000528302	0.000267145	Colon	Colon	Ileum			0.0754793
Proton-dependent gastrointestinal peptide transporter	0	0	0	0	0	0	0	0	5	2	3	3	8	1	4	0	7	0	6	0	0	0	0	0	0	0	0	0	0.000191358	6.66489e-05	0.000129411	0.000116487	0.00026609	3.81636e-05	0.000255297	0	0.000528302	0	0.000469998	0	0.000528302	0.000528302	0.000116487	Colon	Colon	Jejunum			0.00027216
Calcium and integrin-binding protein 1	0	0	0	0	0	0	0	0	1	2	4	1	3	2	2	0	7	1	4	1	0	0	0	0	0	0	0	0	3.82717e-05	6.66489e-05	0.000172548	3.88289e-05	9.97838e-05	7.63271e-05	0.000127649	0	0.000528302	3.72453e-05	0.000313332	3.57884e-05	0.000528302	0.000528302	7.63271e-05	Colon	Colon	Ileum			0.0122097
Ras-related protein Rab-5C	3	10	4	11	3	12	0	8	10	10	6	10	9	12	7	8	4	10	6	10	0.000334262	0.000500877	0.00032752	0.00052356	0.000466563	0.000525394	0	0.000341486	0.000382717	0.000333244	0.000258821	0.000388289	0.000299351	0.000457963	0.00044677	0.000267299	0.000301887	0.000372453	0.000469998	0.000357884	0.000525394	0.000469998	0.000525394	Omasum	Rectum	Omasum
F-actin-capping protein subunit alpha-2	1	4	1	7	0	12	1	9	11	11	10	9	14	11	7	6	2	10	4	12	0.000111421	0.000200351	8.188e-05	0.000333175	0	0.000525394	0.0002918	0.000384172	0.000420988	0.000366569	0.000431369	0.00034946	0.000465658	0.000419799	0.00044677	0.000200474	0.000150943	0.000372453	0.000313332	0.000429461	0.000525394	0.000465658	0.000525394	Omasum	Ileum	Omasum	0.181907
ATP synthase-coupling factor 6, mitochondrial	1	3	1	5	0	12	0	2	0	12	7	11	6	9	3	14	2	11	2	8	0.000111421	0.000150263	8.188e-05	0.000237982	0	0.000525394	0	8.53716e-05	0	0.000399893	0.000301958	0.000427118	0.000199568	0.000343472	0.000191473	0.000467774	0.000150943	0.000409699	0.000156666	0.000286307	0.000525394	0.000301958	0.000525394	Omasum	Jejunum	Omasum			0.117106
Laminin subunit gamma 1	0	8	4	6	0	12	0	11	10	7	4	3	0	3	0	0	0	0	0	0	0	0.000400701	0.00032752	0.000285578	0	0.000525394	0	0.000469544	0.000382717	0.000233271	0.000172548	0.000116487	0	0.000114491	0	0	0	0	0	0	0.000525394	0.000382717	0.000525394	Omasum	Duodenum	Omasum
NmrA-like family domain-containing protein 1	0	4	1	4	1	12	0	5	0	2	2	2	3	2	0	1	0	2	0	1	0	0.000200351	8.188e-05	0.000190386	0.000155521	0.000525394	0	0.000213429	0	6.66489e-05	8.62738e-05	7.76578e-05	9.97838e-05	7.63271e-05	0	3.34124e-05	0	7.44907e-05	0	3.57884e-05	0.000525394	0.000155521	0.000525394	Omasum	Omasum	Omasum	0.218656
Glutamine synthetase	2	2	2	5	1	12	0	7	0	0	0	0	0	0	0	3	0	6	0	6	0.000222841	0.000100175	0.00016376	0.000237982	0.000155521	0.000525394	0	0.000298801	0	0	0	0	0	0	0	0.000100237	0	0.000223472	0	0.000214731	0.000525394	0.000222841	0.000525394	Omasum	Rumen	Omasum			0.0204746
Protein transport protein Sec61 subunit alpha isoform 1	2	4	1	5	3	8	0	7	10	7	3	7	9	5	1	15	1	14	2	11	0.000222841	0.000200351	8.188e-05	0.000237982	0.000466563	0.000350263	0	0.000298801	0.000382717	0.000233271	0.000129411	0.000271802	0.000299351	0.000190818	6.38244e-05	0.000501186	7.54717e-05	0.000521435	0.000156666	0.000393673	0.000521435	0.000466563	0.000521435	Colon	Omasum	Colon			0.0425681
Reticulon-3	2	4	2	5	0	8	0	8	8	6	7	2	9	5	2	10	1	14	0	12	0.000222841	0.000200351	0.00016376	0.000237982	0	0.000350263	0	0.000341486	0.000306173	0.000199947	0.000301958	7.76578e-05	0.000299351	0.000190818	0.000127649	0.000334124	7.54717e-05	0.000521435	0	0.000429461	0.000521435	0.000306173	0.000521435	Colon	Duodenum	Colon			0.0400776
Alpha-N-acetylgalactosaminide alpha-2,6-sialyltransferase 6	0	0	0	0	0	0	0	0	0	0	0	0	0	0	1	11	1	14	2	9	0	0	0	0	0	0	0	0	0	0	0	0	0	0	6.38244e-05	0.000367537	7.54717e-05	0.000521435	0.000156666	0.000322096	0.000521435	0.000156666	0.000521435	Colon	Rectum	Colon			0.063982
Ganglioside-induced differentiation-associated protein 2	2	0	1	0	1	6	0	6	4	4	12	7	9	8	0	11	0	13	0	10	0.000222841	0	8.188e-05	0	0.000155521	0.000262697	0	0.000256115	0.000153087	0.000133298	0.000517643	0.000271802	0.000299351	0.000305309	0	0.000367537	0	0.000484189	0	0.000357884	0.000517643	0.000517643	0.000484189	Jejunum	Jejunum	Colon			0.00189428
Proteasome subunit alpha type-5	3	9	5	10	0	11	0	9	13	15	12	10	11	10	6	7	4	9	5	8	0.000334262	0.000450789	0.0004094	0.000475964	0	0.000481611	0	0.000384172	0.000497531	0.000499867	0.000517643	0.000388289	0.000365874	0.000381636	0.000382946	0.000233887	0.000301887	0.000335208	0.000391665	0.000286307	0.000517643	0.000517643	0.000499867	Jejunum	Jejunum	Duodenum
DNA topoisomerase 2	0	1	0	0	0	2	0	6	6	8	12	12	13	12	0	14	0	7	0	7	0	5.00877e-05	0	0	0	8.75657e-05	0	0.000256115	0.00022963	0.000266596	0.000517643	0.000465947	0.000432396	0.000457963	0	0.000467774	0	0.000260717	0	0.000250519	0.000517643	0.000517643	0.000467774	Jejunum	Jejunum	Cecum			0.00389791
BTB/POZ domain-containing protein KCTD15	2	9	2	8	3	5	0	2	6	9	12	8	12	9	2	2	0	3	0	4	0.000222841	0.000450789	0.00016376	0.000380771	0.000466563	0.000218914	0	8.53716e-05	0.00022963	0.00029992	0.000517643	0.000310631	0.000399135	0.000343472	0.000127649	6.68248e-05	0	0.000111736	0	0.000143154	0.000517643	0.000517643	0.000450789	Jejunum	Jejunum	Rumen
60S ribosomal protein L21	1	9	1	8	0	8	0	6	9	10	12	8	9	9	1	14	1	9	0	10	0.000111421	0.000450789	8.188e-05	0.000380771	0	0.000350263	0	0.000256115	0.000344445	0.000333244	0.000517643	0.000310631	0.000299351	0.000343472	6.38244e-05	0.000467774	7.54717e-05	0.000335208	0	0.000357884	0.000517643	0.000517643	0.000467774	Jejunum	Jejunum	Cecum	0.116338		0.0252861
Obg-like ATPase 1	2	3	3	4	1	5	0	2	4	3	12	4	7	5	1	2	0	8	1	10	0.000222841	0.000150263	0.00024564	0.000190386	0.000155521	0.000218914	0	8.53716e-05	0.000153087	9.99733e-05	0.000517643	0.000155316	0.000232829	0.000190818	6.38244e-05	6.68248e-05	0	0.000297963	7.83331e-05	0.000357884	0.000517643	0.000517643	0.000357884	Jejunum	Jejunum	Rectum			0.128783
Collagen alpha-2(I) chain	1	6	3	8	1	8	0	12	0	0	0	3	0	0	0	0	0	1	0	0	0.000111421	0.000300526	0.00024564	0.000380771	0.000155521	0.000350263	0	0.000512229	0	0	0	0.000116487	0	0	0	0	0	3.72453e-05	0	0	0.000512229	0.00024564	0.000512229	Abomasum	Reticulum	Abomasum
Protein ABHD16A	0	0	0	0	0	4	0	12	1	4	5	8	10	5	0	8	0	6	0	5	0	0	0	0	0	0.000175131	0	0.000512229	3.82717e-05	0.000133298	0.000215685	0.000310631	0.000332613	0.000190818	0	0.000267299	0	0.000223472	0	0.000178942	0.000512229	0.000332613	0.000512229	Abomasum	Ileum	Abomasum			0.0106492
Cytoplasmic FMR1 interacting protein 1	0	5	1	6	0	11	0	12	4	6	4	5	9	11	0	11	1	10	1	12	0	0.000250438	8.188e-05	0.000285578	0	0.000481611	0	0.000512229	0.000153087	0.000199947	0.000172548	0.000194145	0.000299351	0.000419799	0	0.000367537	7.54717e-05	0.000372453	7.83331e-05	0.000429461	0.000512229	0.000299351	0.000512229	Abomasum	Ileum	Abomasum	0.104822		0.0266326
Secretagogin	0	0	0	0	0	0	0	12	0	0	0	0	0	0	0	0	0	0	0	0	0	0	0	0	0	0	0	0.000512229	0	0	0	0	0	0	0	0	0	0	0	0	0.000512229	0	0.000512229	Abomasum	Rumen	Abomasum
Apoptosis facilitator Bcl-2-like protein 14	0	0	0	0	0	1	0	12	0	0	0	0	0	0	0	0	0	0	0	0	0	0	0	0	0	4.37828e-05	0	0.000512229	0	0	0	0	0	0	0	0	0	0	0	0	0.000512229	0	0.000512229	Abomasum	Rumen	Abomasum
Glutathione peroxidase 1	0	0	0	2	0	1	0	4	2	0	10	4	5	9	8	7	5	9	6	12	0	0	0	9.51928e-05	0	4.37828e-05	0	0.000170743	7.65433e-05	0	0.000431369	0.000155316	0.000166306	0.000343472	0.000510595	0.000233887	0.000377358	0.000335208	0.000469998	0.000429461	0.000510595	0.000510595	0.000429461	Cecum	Cecum	Rectum
Plasma serine protease inhibitor	0	2	1	2	0	2	0	0	2	1	1	0	0	0	8	1	6	2	5	2	0	0.000100175	8.188e-05	9.51928e-05	0	8.75657e-05	0	0	7.65433e-05	3.33244e-05	4.31369e-05	0	0	0	0.000510595	3.34124e-05	0.00045283	7.44907e-05	0.000391665	7.15768e-05	0.000510595	0.000510595	0.000100175	Cecum	Cecum	Rumen			0.0144815
Actin-related protein 2/3 complex subunit 3	1	5	4	5	0	6	0	3	10	10	8	7	5	8	8	4	5	8	5	8	0.000111421	0.000250438	0.00032752	0.000237982	0	0.000262697	0	0.000128057	0.000382717	0.000333244	0.000345095	0.000271802	0.000166306	0.000305309	0.000510595	0.00013365	0.000377358	0.000297963	0.000391665	0.000286307	0.000510595	0.000510595	0.000333244	Cecum	Cecum	Duodenum
2'-5'-oligoadenylate synthase 2	1	2	0	2	0	5	0	9	8	6	10	13	10	7	2	6	5	8	3	10	0.000111421	0.000100175	0	9.51928e-05	0	0.000218914	0	0.000384172	0.000306173	0.000199947	0.000431369	0.000504776	0.000332613	0.000267145	0.000127649	0.000200474	0.000377358	0.000297963	0.000234999	0.000357884	0.000504776	0.000431369	0.000504776	Jejunum	Jejunum	Jejunum
Transformer-2 protein homolog beta	0	1	0	5	0	7	0	7	2	10	3	13	14	13	0	13	0	9	0	10	0	5.00877e-05	0	0.000237982	0	0.00030648	0	0.000298801	7.65433e-05	0.000333244	0.000129411	0.000504776	0.000465658	0.000496126	0	0.000434361	0	0.000335208	0	0.000357884	0.000504776	0.000465658	0.000504776	Jejunum	Ileum	Jejunum	0.0910896		0.00239124
60S acidic ribosomal protein P1	0	7	1	3	0	4	1	4	7	12	5	13	12	10	4	11	1	8	2	9	0	0.000350614	8.188e-05	0.000142789	0	0.000175131	0.0002918	0.000170743	0.000267902	0.000399893	0.000215685	0.000504776	0.000399135	0.000381636	0.000255297	0.000367537	7.54717e-05	0.000297963	0.000156666	0.000322096	0.000504776	0.000399135	0.000504776	Jejunum	Ileum	Jejunum	0.219744
Clustered mitochondria protein homolog	0	2	0	3	0	3	0	0	0	7	2	13	5	4	0	8	0	2	0	8	0	0.000100175	0	0.000142789	0	0.000131349	0	0	0	0.000233271	8.62738e-05	0.000504776	0.000166306	0.000152654	0	0.000267299	0	7.44907e-05	0	0.000286307	0.000504776	0.000166306	0.000504776	Jejunum	Ileum	Jejunum	0.147025		0.0148532
[truncated: 3,654 more rows]
[truncated: 6 more columns]
