# Supplementary material for: Multi-Omic Biogeography of the Gastrointestinal Microbiota of a Pre-Weaned Lamb
Source: Proteomes. 2017 Dec 18;5(4):36. doi: 10.3390/proteomes5040036 (PMC5748571; doi:10.3390/proteomes5040036)
Supplement: Supplementary file 1 [file proteomes-05-00036-s001.zip › SI/Table S1.xlsx]

## Sheet: 16S_Statistics
		V4 da 16S			Annotated reads (mean)		Richness (mean)	Shannon index (mean)
		# reads repl1	# reads repl2	mean	Phylum	Family	Family	Family
Rumen	Luminal	30506	35280	32893	32891	26769	110	2.65234
	Mucosal	26578	46291	36435	36431.5	28565.5	107	2.8839
Reticulum	Luminal	22718	40758	31738	31734.5	25986.5	99	2.50901
	Mucosal	8792	42385	25589	25585	19516	99	2.90271
Omasum	Luminal	16035	14069	15052	15051.5	12058	86	2.80266
	Mucosal	18627	23782	21205	21201.5	17377	94	2.96779
Abomasum	Luminal	28278	32780	30529	30529	29852.5	78	0.439291
	Mucosal	29472	50143	39808	39807.5	36825	48	0.732786
Duodenum	Luminal	23898	48032	35965	35965	31135.5	59	1.10589
	Mucosal	33146	7933	20540	20539.5	15340	40	1.7122
Jejunum	Luminal	40232	34131	37182	37181.5	36403.5	42	0.460694
	Mucosal	21339	34555	27947	27947	26801	47	1.23449
Ileum	Luminal	19626	25509	22568	22567.5	20946.5	39	1.59978
	Mucosal	10429	38507	24468	24468	20803	54	2.20493
Cecum	Luminal	20524	29832	25178	25178	24560.5	46	1.57013
	Mucosal	31214	37843	34529	34528.5	33811	40	1.28438
Colon	Luminal	25137	33053	29095	29095	28259.5	48	1.37787
	Mucosal	13665	35365	24515	24515	23294.5	39	1.46104
Rectum	Luminal	31520	31734	31627	31627	30558	44	1.29671
	Mucosal	24744	29453	27099	27098.5	25942.5	43	1.2203
