# Supplementary material for: Multi-Omic Biogeography of the Gastrointestinal Microbiota of a Pre-Weaned Lamb
Source: Proteomes. 2017 Dec 18;5(4):36. doi: 10.3390/proteomes5040036 (PMC5748571; doi:10.3390/proteomes5040036)
Supplement: Supplementary file 1 [file proteomes-05-00036-s001.zip › SI/Table S2.xlsx]

## Sheet: Metaproteomics_Statistics
		Microbial			Host			Host to microbial ratio			Annotated PSMs						Richness		Shannon index
		Proteins	Peptides	PSMs	Proteins	Peptides	PSMs	Proteins	Peptides	PSMs	Functions	Phylum	Family	Function+Phylum	Function+Family	Host proteins	Functions	Host proteins	Functions	Host proteins
Rumen	Luminal	5088	8857	11138	1712	5487	9151	0.336478	0.61951	0.821602	3100	4888	2458	1909	922	8975	325	986	4.59585	5.94966
	Mucosal	2275	2869	3964	3124	13966	20453	1.37319	4.8679	5.15969	446	620	319	331	170	19965	91	1896	3.64861	7.54315
Reticulum	Luminal	4249	6544	8126	2194	7930	12455	0.516357	1.2118	1.53273	1956	3000	1526	1193	583	12213	259	1261	4.46616	6.38972
	Mucosal	1721	2626	4588	3253	13911	21460	1.89018	5.29741	4.67742	336	539	310	259	183	21010	67	1998	3.13923	7.48258
Omasum	Luminal	1226	1454	3197	1597	2690	6569	1.30261	1.85007	2.05474	879	1579	1101	782	584	6430	182	965	4.42723	6.07851
	Mucosal	2238	3608	5183	3635	16773	23326	1.62422	4.64884	4.50048	604	901	623	521	395	22840	129	2188	4.03967	8.05077
Abomasum	Luminal	300	462	520	900	1844	3495	3	3.99134	6.72115	60	97	90	54	48	3427	23	419	2.77093	4.6746
	Mucosal	1833	2925	4184	3703	17666	23830	2.02019	6.03966	5.69551	215	296	159	178	106	23427	54	2213	3.26593	8.05961
Duodenum	Luminal	1982	3296	4700	4071	19826	26543	2.05399	6.01517	5.64745	227	340	193	195	111	26129	57	2441	3.40581	8.5927
	Mucosal	2167	3644	5815	4424	21802	30483	2.04153	5.98299	5.24213	254	376	203	205	120	30008	72	2659	3.45297	8.68416
Jejunum	Luminal	2049	3319	4600	3934	17507	23554	1.91996	5.27478	5.12043	351	504	376	308	238	23182	81	2360	3.63076	8.45379
	Mucosal	2046	3291	5382	4456	19169	26096	2.17791	5.82467	4.84876	304	474	204	223	123	25754	66	2714	3.12978	8.83613
Ileum	Luminal	2252	3663	6058	4467	22062	30528	1.98357	6.02293	5.03929	327	510	235	251	143	30065	67	2711	3.17413	8.78396
	Mucosal	2081	3556	5000	4343	20728	26581	2.08698	5.82902	5.3162	223	301	162	177	104	26203	63	2625	3.32956	8.87617
Cecum	Luminal	4224	7731	8627	2761	11017	15935	0.653646	1.42504	1.84711	3542	4999	3598	3353	2336	15668	286	1574	4.6916	7.11585
	Mucosal	2362	3670	6070	4472	21590	30382	1.89331	5.88283	5.00527	427	547	267	330	170	29929	77	2753	3.06756	8.68826
Colon	Luminal	4603	8200	9410	2513	8942	13450	0.545948	1.09049	1.42933	4135	6152	3710	3878	2113	13250	327	1410	4.75997	6.73389
	Mucosal	2117	3603	5019	4089	21336	27306	1.93151	5.92173	5.44053	270	394	218	226	129	26849	77	2511	3.50748	8.62079
Rectum	Luminal	4534	8310	8938	2426	9503	12952	0.535068	1.14356	1.44909	3863	5846	3612	3659	2051	12766	306	1353	4.73965	6.88567
	Mucosal	2144	3693	5113	4126	22030	28391	1.92444	5.96534	5.55271	237	344	180	194	108	27942	66	2516	3.31467	8.72566
